# Supplementary material for: Microarray analysis of infectious bronchitis virus infection of chicken primary dendritic cells
Source: BMC Genomics. 2019 Jul 8;20:557. doi: 10.1186/s12864-019-5940-6 (PMC6615177; doi:10.1186/s12864-019-5940-6)
Supplement: Supplementary file 1 — Differentially expressed mRNAs in IBV-stimulated avian BMDCs. (XLS 9410 kb) [file 12864_2019_5940_MOESM1_ESM.xls]

## Sheet: all.1vs2.diff
Probe_ID	1	1	1	2	2	2	log2Ratio	Ratio	P-value	Transcript	Name	Gene_anno	Chr	Start	End	Strand	Database
RB_p_000000001	5.48958	5.96523	5.81284	7.08746	5.51354	6.38798	0.575133	1.48981	0.434461	XM_004939538.1	C3ORF24	chromosome 2 open reading frame%2C human C3orf24	Chr2	48086862	48088824	+	http://www.ncbi.nlm.nih.gov/gene/?term=XM_004939538.1
RB_p_000000003	6.84862	8.61102	5.08296	7.81538	6.82655	7.59991	0.75129	1.6833	0.696575	XM_004945293.1	GDE1	glycerophosphodiester phosphodiesterase 1%2C transcript variant X6	Chr14	8510977	8523695	-	http://www.ncbi.nlm.nih.gov/gene/?term=XM_004945293.1
RB_p_000000004	5.5293	7.81538	9.43463	7.82814	8.38586	9.20396	0.570479	1.48502	0.359844	NM_001031488.1	NTF3	neurotrophin 3%2C transcript variant 2	Chr1	74076742	74077637	+	http://www.ncbi.nlm.nih.gov/gene/?term=NM_001031488.1
RB_p_000000005	8.62571	7.37721	10.1536	5.34574	6.30824	6.1187	-2.50701	5.68441	0.0881948	XM_415494.4	WDR34	WD repeat domain 34%2C transcript variant X2	Chr17	5185744	5193695	-	http://www.ncbi.nlm.nih.gov/gene/?term=XM_415494.4
RB_p_000000006	7.07414	4.29305	6.13933	7.3015	8.20335	8.49486	2.06402	4.1815	0.179798	XM_004945272.1	SCNN1B	sodium channel%2C non-voltage-gated 1%2C beta subunit%2C transcript variant X7	Chr14	6949245	6957649	-	http://www.ncbi.nlm.nih.gov/gene/?term=XM_004945272.1
RB_p_000000009	3.98576	6.24779	5.54488	6.76155	5.32783	5.62773	0.0828508	1.05911	0.617393	XM_004950241.1	SENP1	SUMO1/sentrin specific peptidase 1%2C transcript variant X7	ChrUn	45613	58067	+	http://www.ncbi.nlm.nih.gov/gene/?term=XM_004950241.1
RB_p_000000010	11.4012	13.9436	10.4286	11.7279	12.6995	11.778	0.376762	1.29842	0.866239	XM_004934945.1	C26H1orf186	chromosome 26 open reading frame%2C human C1orf186%2C transcript variant X1	Chr26	2302284	2306460	+	http://www.ncbi.nlm.nih.gov/gene/?term=XM_004934945.1
RB_p_000000011	8.48482	9.02583	8.43983	5.42366	5.95942	7.33539	-2.5254	5.75733	0.0661964	XM_004937814.1	POLR3B	polymerase (RNA) III (DNA directed) polypeptide B%2C transcript variant X1	Chr1	53794838	53841532	-	http://www.ncbi.nlm.nih.gov/gene/?term=XM_004937814.1
RB_p_000000012	7.41996	6.32635	5.62773	4.7481	-0.620261	-0.47251	-6.79886	111.342	0.0569514	XM_004937860.1	LOC418109	cystine/glutamate transporter-like%2C transcript variant X7	Chr1	56786480	56803713	-	http://www.ncbi.nlm.nih.gov/gene/?term=XM_004937860.1
RB_p_000000015	8.53722	8.37178	9.31175	7.19476	7.04576	8.62205	-1.34246	2.53584	0.0349361	XM_004939740.1	SOGA2	SOGA family member 2%2C transcript variant X11	Chr2	98628550	98719749	-	http://www.ncbi.nlm.nih.gov/gene/?term=XM_004939740.1
RB_p_000000016	10.7381	11.1556	9.97692	7.79116	10.5507	7.12928	-2.94693	7.71106	0.10807	XM_424490.4	RACGAP1	Rac GTPase activating protein 1%2C transcript variant X2	chrLGE22C19W28_E50C23	335216	343128	+	http://www.ncbi.nlm.nih.gov/gene/?term=XM_424490.4
RB_p_000000019	11.7025	9.17617	12.0711	11.5338	9.73767	10.4155	-1.28702	2.44023	0.58487	XM_004950515.1	LOC101751725	interferon alpha-2-like	ChrUn	8059	9458	+	http://www.ncbi.nlm.nih.gov/gene/?term=XM_004950515.1
RB_p_000000020	10.3346	10.1322	11.6687	9.98655	11.3309	10.7394	0.404806	1.32391	0.970852	XM_420878.4	UBOX5	U-box domain containing 5	Chr4	88181242	88188719	-	http://www.ncbi.nlm.nih.gov/gene/?term=XM_420878.4
RB_p_000000021	6.22867	6.05492	7.46964	6.1187	3.01131	7.79116	-0.109968	1.0792	0.466097	XM_004938555.1	LOC101751282	RANBP2-like and GRIP domain-containing protein 2-like	Chr1	139392301	139393797	+	http://www.ncbi.nlm.nih.gov/gene/?term=XM_004938555.1
RB_p_000000022	10.3306	8.73978	9.08746	10.6854	9.55171	9.85837	0.770907	1.70634	0.0475075	NM_001044651.1	ATP1B4	ATPase%2C Na+/K+ transporting%2C beta 4 polypeptide	Chr4	16402008	16409172	-	http://www.ncbi.nlm.nih.gov/gene/?term=NM_001044651.1
RB_p_000000023	5.48958	6.36188	8.97513	8.21432	8.2854	9.53284	1.92352	3.79347	0.111168	XM_004935684.1	CCDC28A	coiled-coil domain containing 28A%2C transcript variant X5	Chr3	53464076	53468354	-	http://www.ncbi.nlm.nih.gov/gene/?term=XM_004935684.1
RB_p_000000024	8.68387	6.47978	8.37829	6.92778	5.99952	7.58308	-1.45052	2.73306	0.118992	XM_004941880.1	CHGA	chromogranin A (parathyroid secretory protein 1)%2C transcript variant X3	Chr5	44156111	44165642	+	http://www.ncbi.nlm.nih.gov/gene/?term=XM_004941880.1
RB_p_000000025	9.85798	10.4722	10.6058	9.33539	8.85487	8.11114	-1.61731	3.06803	0.113584	NM_001077586.1	CHD7	chromodomain helicase DNA binding protein 7	Chr2	112612964	112699976	+	http://www.ncbi.nlm.nih.gov/gene/?term=NM_001077586.1
RB_p_000000026	6.91886	6.61471	6.01636	8.0728	7.07414	6.74147	0.459432	1.375	0.0612462	XM_419839.4	GABRR2	gamma-aminobutyric acid (GABA) receptor%2C rho 2%2C transcript variant X2	Chr3	75115592	75144963	+	http://www.ncbi.nlm.nih.gov/gene/?term=XM_419839.4
RB_p_000000027	8.1472	9.62845	6.29911	7.60918	7.40727	7.74651	-0.538026	1.45198	0.720033	XM_004944829.1	LOC416146	probable E3 ubiquitin-protein ligase MID2-like%2C transcript variant X7	Chr13	7705124	7716829	-	http://www.ncbi.nlm.nih.gov/gene/?term=XM_004944829.1
RB_p_000000028	9.12799	10.0413	8.62571	9.93221	9.59898	8.65553	0.470989	1.38606	0.753733	XM_004937317.1	SERINC5	serine incorporator 5%2C transcript variant X5	ChrZ	21828660	21864958	+	http://www.ncbi.nlm.nih.gov/gene/?term=XM_004937317.1
RB_p_000000030	8.19476	6.92778	8.42836	8.30606	7.67596	7.8572	-0.337553	1.26361	0.824372	XM_001232216.3	C3H6ORF191	chromosome 3 open reading frame%2C human C6orf191	Chr3	57466362	57474187	+	http://www.ncbi.nlm.nih.gov/gene/?term=XM_001232216.3
RB_p_000000031	9.23242	10.0158	5.22516	10.2435	10.4255	9.24852	1.01105	2.01538	0.245996	NM_001278146.1	C12ORF57	chromosome 1 open reading frame%2C human C12orf57	Chr1	76805345	76806483	+	http://www.ncbi.nlm.nih.gov/gene/?term=NM_001278146.1
RB_p_000000032	6.87344	7.50184	8.95783	8.49085	9.48507	9.58402	1.98324	3.95379	0.0737399	XM_004945442.1	LOC416755	uncharacterized LOC416755%2C transcript variant X5	Chr14	13850007	13862249	-	http://www.ncbi.nlm.nih.gov/gene/?term=XM_004945442.1
RB_p_000000033	11.3922	7.80252	9.38586	12.1406	10.7797	11.1302	1.74439	3.35052	0.105567	NM_001163650.1	CALCRL	calcitonin receptor-like	Chr7	1099279	1125855	+	http://www.ncbi.nlm.nih.gov/gene/?term=NM_001163650.1
RB_p_000000034	8.04576	8.64205	11.181	8.71939	8.63027	9.67287	0.0773371	1.05507	0.704196	NM_001044654.1	PCDH15	protocadherin-related 15	Chr6	5764830	6063170	+	http://www.ncbi.nlm.nih.gov/gene/?term=NM_001044654.1
RB_p_000000035	6.34422	8.35865	8.30035	7.37938	6.7211	8.22038	-0.920974	1.89339	0.796813	NM_001168007.1	CEP63	centrosomal protein 63kDa	Chr9	3168200	3185859	+	http://www.ncbi.nlm.nih.gov/gene/?term=NM_001168007.1
RB_p_000000036	7.86264	8.02098	10.0362	8.64295	8.12347	8.04303	0.102495	1.07363	0.700849	XM_001236501.3	LOC777017	uncharacterized LOC777017%2C transcript variant X1	ChrUn	34732	39357	-	http://www.ncbi.nlm.nih.gov/gene/?term=XM_001236501.3
RB_p_000000037	10.6514	8.68912	6.34422	10.0362	8.96073	7.82177	0.271602	1.20715	0.596722	NM_205137.1	NKX2-6	NK2 homeobox 6	Chr22	1163650	1164548	+	http://www.ncbi.nlm.nih.gov/gene/?term=NM_205137.1
RB_p_000000038	5.52144	5.42366	8.23122	9.89292	10.1427	10.6289	4.62131	24.6123	0.0338348	XM_413740.4	UBE2Q2	ubiquitin-conjugating enzyme E2Q family member 2%2C transcript variant X2	Chr10	2999454	3041483	-	http://www.ncbi.nlm.nih.gov/gene/?term=XM_413740.4
RB_p_000000039	10.4146	11.3656	11.8474	9.01123	9.02583	10.1548	-2.33981	5.06235	0.0225593	XM_004944891.1	NSD1	nuclear receptor binding SET domain protein 1%2C transcript variant X5	Chr13	9535870	9588963	-	http://www.ncbi.nlm.nih.gov/gene/?term=XM_004944891.1
RB_p_000000040	8.58965	6.90989	8.69436	9.44139	8.32867	8.35865	-0.231	1.17365	0.338436	XM_001231598.3	FOXL1	forkhead box L1	ChrUn	7	1283	-	http://www.ncbi.nlm.nih.gov/gene/?term=XM_001231598.3
RB_p_000000041	9.34041	5.14562	9.33818	10.116	10.2402	10.7738	0.902016	1.86868	0.211518	NM_001030985.1	HNRNPA2B1	heterogeneous nuclear ribonucleoprotein A2/B1	Chr2	32317342	32327887	-	http://www.ncbi.nlm.nih.gov/gene/?term=NM_001030985.1
RB_p_000000042	6.38798	7.26092	7.35094	5.81284	6.89178	7.27845	-0.369136	1.29158	0.145817	XM_004937046.1	NYAP2	neuronal tyrosine-phosphorylated phosphoinositide-3-kinase adaptor 2%2C transcript variant X7	Chr9	8221001	8347388	+	http://www.ncbi.nlm.nih.gov/gene/?term=XM_004937046.1
RB_p_000000047	10.2291	9.93221	10.8301	8.52062	9.64791	9.10001	-1.12911	2.18724	0.121994	XM_004938356.1	CHODL	chondrolectin%2C transcript variant X4	Chr1	98865026	98891783	+	http://www.ncbi.nlm.nih.gov/gene/?term=XM_004938356.1
RB_p_000000049	5.11463	3.93935	7.14211	5.86337	2.86971	6.89178	0.748739	1.68032	0.75193	XM_004943282.1	C8H1ORF21	chromosome 8 open reading frame%2C human C1orf21%2C transcript variant X3	Chr8	7812552	7894383	+	http://www.ncbi.nlm.nih.gov/gene/?term=XM_004943282.1
RB_p_000000050	8.3298	8.12412	5.65673	7.83605	7.98868	6.76155	-0.288071	1.22101	0.774482	NM_001185147.1	FTO	fat mass and obesity associated	Chr11	4130949	4353178	-	http://www.ncbi.nlm.nih.gov/gene/?term=NM_001185147.1
RB_p_000000051	7.27845	9.23781	8.15355	8.15228	9.07481	8.84314	0.689584	1.61282	0.281319	NM_001277424.1	UEVLD	UEV and lactate/malate dehyrogenase domains	Chr5	11957370	11968734	-	http://www.ncbi.nlm.nih.gov/gene/?term=NM_001277424.1
RB_p_000000052	3.40237	5.37218	5.79343	7.49185	6.66178	8.40621	2.11967	4.34594	0.0810961	XM_422163.4	NEB	nebulin	Chr7	34674980	34791399	-	http://www.ncbi.nlm.nih.gov/gene/?term=XM_422163.4
RB_p_000000053	10.7789	9.55698	10.5741	9.22581	7.92035	6.7211	-2.65377	6.29309	0.0893373	XM_004946016.1	CRB2	crumbs homolog 2 (Drosophila)%2C transcript variant X19	Chr17	8979857	9010380	+	http://www.ncbi.nlm.nih.gov/gene/?term=XM_004946016.1
RB_p_000000054	2.71292	3.29583	4.83937	5.42367	6.84235	8.3696	3.54652	11.6844	0.00707638	XM_001232310.2	HRH4	histamine receptor H4%2C transcript variant X1	Chr2	103057680	103064157	+	http://www.ncbi.nlm.nih.gov/gene/?term=XM_001232310.2
RB_p_000000055	7.73978	6.93369	7.27146	8.20945	6.77808	7.24079	-0.0306717	1.02149	0.669954	XM_414378.4	TMEM43	transmembrane protein 43	Chr12	10764685	10775842	+	http://www.ncbi.nlm.nih.gov/gene/?term=XM_414378.4
RB_p_000000057	10.227	8.35315	9.08945	9.55842	8.67772	9.99471	0.46897	1.38412	0.72335	XM_001235155.3	CUBN	cubilin (intrinsic factor-cobalamin receptor)	Chr2	19737576	19876500	+	http://www.ncbi.nlm.nih.gov/gene/?term=XM_001235155.3
RB_p_000000058	10.1784	10.5875	10.1802	7.78463	9.90463	9.52356	-0.656658	1.57643	0.162746	XM_004938532.1	ADPRHL1	ADP-ribosylhydrolase like 1%2C transcript variant X3	Chr1	136753714	136784008	+	http://www.ncbi.nlm.nih.gov/gene/?term=XM_004938532.1
RB_p_000000059	6.53528	9.71124	8.61563	8.95056	9.58167	9.63844	0.966042	1.95347	0.272624	XM_423059.4	PA2G4	proliferation-associated 2G4%2C 38kDa	chrLGE22C19W28_E50C23	526723	534739	+	http://www.ncbi.nlm.nih.gov/gene/?term=XM_423059.4
RB_p_000000060	10.0217	8.33985	10.138	9.63368	9.72664	10.9368	-0.29503	1.22691	0.369756	NM_001030623.2	RNF14	ring finger protein 14	Chr13	16548097	16554980	+	http://www.ncbi.nlm.nih.gov/gene/?term=NM_001030623.2
RB_p_000000061	6.07114	7.66711	8.55363	9.25503	9.74693	10.3041	2.07982	4.22755	0.0326972	NM_001080892.1	CHMP2A	charged multivesicular body protein 2A	ChrUn;ChrUn	1;253	1335;1297	-;-	http://www.ncbi.nlm.nih.gov/gene/?term=NM_001080892.1
RB_p_000000062	9.56129	10.1402	10.4862	8.01681	7.18239	8.39124	-2.12338	4.35714	0.0332462	NM_204677.1	BAZ2B	bromodomain adjacent to zinc finger domain%2C 2B	Chr7	36053282	36160945	-	http://www.ncbi.nlm.nih.gov/gene/?term=NM_204677.1
RB_p_000000063	5.3368	8.09803	7.74651	5.05059	9.73556	8.44915	0.702634	1.62747	0.342927	NM_001039299.1	MLF1IP	MLF1 interacting protein	Chr4	38921548	38931422	+	http://www.ncbi.nlm.nih.gov/gene/?term=NM_001039299.1
RB_p_000000065	7.62936	8.54496	8.15355	10.3365	10.8788	10.3861	2.23258	4.69974	0.00352371	NM_001007485.1	USF1	upstream transcription factor 1	ChrUn;ChrUn;ChrUn	702;6;198	1002;517;844	+;-;+	http://www.ncbi.nlm.nih.gov/gene/?term=NM_001007485.1
RB_p_000000066	4.49899	5.11463	4.23661	-0.647984	5.14561	4.5919	0.0929162	1.06652	0.467256	XM_003642337.2	METTL23	methyltransferase like 23%2C transcript variant X1	Chr18	4219876	4222463	-	http://www.ncbi.nlm.nih.gov/gene/?term=XM_003642337.2
RB_p_000000068	8.04985	8.94983	9.00282	8.58496	7.15735	7.67596	-1.27387	2.41809	0.349449	XM_004937494.1	HSPA14	heat shock 70kDa protein 14%2C transcript variant X4	Chr1	7305861	7316801	+	http://www.ncbi.nlm.nih.gov/gene/?term=XM_004937494.1
RB_p_000000070	9.18053	8.96217	10.4331	10.4351	11.1024	11.3741	1.92186	3.7891	0.0565375	XM_004950648.1	LOC101751819	uncharacterized LOC101751819%2C transcript variant X1	ChrUn	663	4637	+	http://www.ncbi.nlm.nih.gov/gene/?term=XM_004950648.1
RB_p_000000071	8.08215	10.4831	9.0348	7.8857	9.18611	8.00843	-1.02637	2.03689	0.126548	XM_001233677.3	WNT16	wingless-type MMTV integration site family%2C member 16	Chr1	23015667	23025512	-	http://www.ncbi.nlm.nih.gov/gene/?term=XM_001233677.3
RB_p_000000073	10.9262	8.224	10.7619	10.4444	9.21917	9.15165	-1.54269	2.91338	0.675784	NM_001012859.1	VPS41	vacuolar protein sorting 41 homolog (S. cerevisiae)	Chr2	49866924	49972651	-	http://www.ncbi.nlm.nih.gov/gene/?term=NM_001012859.1
RB_p_000000074	3.91557	5.48958	5.51354	4.69322	5.9122	5.78689	0.29731	1.22885	0.0815331	XM_004934663.1	MBTPS2	membrane-bound transcription factor peptidase%2C site 2%2C transcript variant X7	Chr1	118507659	118535760	-	http://www.ncbi.nlm.nih.gov/gene/?term=XM_004934663.1
RB_p_000000076	12.2958	12.86	13.2707	12.0446	11.834	11.9178	-0.942133	1.92137	0.115317	XM_004950400.1	LOC101748353	uncharacterized LOC101748353	ChrUn	18	1100	-	http://www.ncbi.nlm.nih.gov/gene/?term=XM_004950400.1
RB_p_000000077	11.0504	8.47978	9.67287	10.3301	10.3095	10.0007	0.636609	1.55467	0.58375	XM_429808.4	LOC421081	uncharacterized LOC421081	Chr2	103164262	103167120	+	http://www.ncbi.nlm.nih.gov/gene/?term=XM_429808.4
RB_p_000000078	3.62415	3.84176	3.8163	6.74147	6.87344	7.48382	3.05715	8.32325	0.00368599	NM_001277629.1	CALML4	calmodulin-like 4	Chr10	18629343	18632005	-	http://www.ncbi.nlm.nih.gov/gene/?term=NM_001277629.1
RB_p_000000079	8.24436	6.9629	9.4671	7.82814	6.30824	8.92778	-0.416227	1.33443	0.0160546	XM_004937436.1	LOC416696	collagen%2C type VII%2C alpha 1-like%2C transcript variant X10	Chr1	1222511	1272308	-	http://www.ncbi.nlm.nih.gov/gene/?term=XM_004937436.1
RB_p_000000080	9.78749	8.78872	8.22641	9.43671	9.45687	9.82933	0.668149	1.58903	0.37422	XM_004947651.1	LOC101748393	AT-rich interactive domain-containing protein 1A-like%2C transcript variant X1	Chr23	46451	64196	-	http://www.ncbi.nlm.nih.gov/gene/?term=XM_004947651.1
RB_p_000000081	10.3103	7.03067	9.12089	9.49536	9.56129	9.22581	0.37447	1.29636	0.604948	NM_204737.1	C1H21ORF91	chromosome 1 open reading frame%2C human C21orf91	Chr1	98702987	98719670	-	http://www.ncbi.nlm.nih.gov/gene/?term=NM_204737.1
RB_p_000000083	9.25148	10.736	8.94544	10.4861	11.2876	10.7998	1.54831	2.92473	0.0841604	NM_001195554.1	SRSF3	serine/arginine-rich splicing factor 3	Chr26	1527514	1533450	+	http://www.ncbi.nlm.nih.gov/gene/?term=NM_001195554.1
RB_p_000000084	5.28204	3.98576	4.31137	6.21901	5.99952	5.95942	1.68815	3.22243	0.0399951	XM_004949396.1	ANKRD32	ankyrin repeat domain 32%2C transcript variant X7	ChrZ	57631693	57672859	-	http://www.ncbi.nlm.nih.gov/gene/?term=XM_004949396.1
RB_p_000000085	7.33985	7.31967	9.25148	8.47573	8.98797	10.2006	1.64812	3.13426	0.0284004	NM_204760.1	CHRNA9	cholinergic receptor%2C nicotinic%2C alpha 9	Chr4	68574227	68578711	-	http://www.ncbi.nlm.nih.gov/gene/?term=NM_204760.1
RB_p_000000086	10.0288	11.4363	9.78749	9.7936	11.5452	10.5209	0.492095	1.40649	0.549373	XM_004938448.1	LOC101747500	granulocyte-macrophage colony-stimulating factor receptor subunit alpha-like	Chr1	128518550	128531572	-	http://www.ncbi.nlm.nih.gov/gene/?term=XM_004938448.1
RB_p_000000087	6.79442	8.75071	4.92522	8.43411	8.98797	10.5177	2.19356	4.57432	0.26064	NM_001252128.1	GIGYF2	GRB10 interacting GYF protein 2	Chr9	503222	565031	+	http://www.ncbi.nlm.nih.gov/gene/?term=NM_001252128.1
RB_p_000000088	8.26913	9.82377	9.46557	8.96867	10.3382	9.82138	0.355809	1.2797	0.0341948	NM_001024591.2	IL1RL1	interleukin 1 receptor-like 1%2C transcript variant 2	Chr1	133230744	133253964	+	http://www.ncbi.nlm.nih.gov/gene/?term=NM_001024591.2
RB_p_000000089	5.3809	7.79279	6.53916	-0.99494	7.9263	7.26679	0.727628	1.65591	0.503956	XM_003641265.2	ALPK1	alpha-kinase 1%2C transcript variant X1	Chr4	56742101	56780140	-	http://www.ncbi.nlm.nih.gov/gene/?term=XM_003641265.2
RB_p_000000090	8.61195	4.83937	7.2503	9.96506	9.95092	9.83447	2.70062	6.50082	0.112306	XM_001234985.3	NPEPPS	aminopeptidase puromycin sensitive%2C transcript variant X1	Chr27	4960	26306	-	http://www.ncbi.nlm.nih.gov/gene/?term=XM_001234985.3
RB_p_000000091	3.62415	4.78792	6.64024	4.7346	3.25851	6.74147	-0.0533163	1.03765	0.903079	XM_004945312.1	CLEC16A	C-type lectin domain family 16%2C member A%2C transcript variant X10	Chr14	8993209	9048526	-	http://www.ncbi.nlm.nih.gov/gene/?term=XM_004945312.1
RB_p_000000093	9.95783	10.4684	9.63072	9.87075	10.8005	7.98157	-0.0870776	1.06222	0.518758	XM_004942095.1	LOC428949	2-hydroxyacylsphingosine 1-beta-galactosyltransferase-like%2C transcript variant X3	Chr6	16330896	16340072	+	http://www.ncbi.nlm.nih.gov/gene/?term=XM_004942095.1
RB_p_000000094	8.60084	9.28367	8.48784	6.84235	6.90989	6.89178	-1.70906	3.26947	0.0150406	NM_001199221.1	ARIH2	ariadne homolog 2 (Drosophila)	Chr12	11655702	11684571	-	http://www.ncbi.nlm.nih.gov/gene/?term=NM_001199221.1
RB_p_000000095	10.5781	9.20884	9.7292	10.3183	10.3671	9	0.589064	1.50427	0.92987	NM_001030733.1	ING3	inhibitor of growth family%2C member 3	Chr1	23197214	23211197	-	http://www.ncbi.nlm.nih.gov/gene/?term=NM_001030733.1
RB_p_000000096	7.79116	8.93295	7.15482	7.24079	7.2503	8.85798	-0.540864	1.45484	0.875473	XM_004942922.1	SLC15A2	solute carrier family 15 (H+/peptide transporter)%2C member 2%2C transcript variant X6	Chr7	25889049	25928984	+	http://www.ncbi.nlm.nih.gov/gene/?term=XM_004942922.1
RB_p_000000097	7.04985	7.33985	9.24198	9.05189	9.02237	10.0604	1.71204	3.27623	0.0512528	XM_422739.4	PDE6D	phosphodiesterase 6D%2C cGMP-specific%2C rod%2C delta	Chr9	14814575	14844457	-	http://www.ncbi.nlm.nih.gov/gene/?term=XM_422739.4
RB_p_000000098	11.2996	10.3306	11.1193	9.43671	7.52943	8.56701	-2.55226	5.86552	0.0133384	NM_204510.1	CXCL12	chemokine (C-X-C motif) ligand 12	Chr6	18569098	18577054	-	http://www.ncbi.nlm.nih.gov/gene/?term=NM_204510.1
RB_p_000000099	7.62936	5.67808	8.25503	6.49586	7.34651	8.13571	-0.282843	1.21659	0.881245	XM_004938724.1	ATP7B	ATPase%2C Cu++ transporting%2C beta polypeptide%2C transcript variant X4	Chr1	169614629	169646811	-	http://www.ncbi.nlm.nih.gov/gene/?term=XM_004938724.1
RB_p_000000101	0.355599	5.51354	4.25567	5.93601	7.00562	6.97441	2.71874	6.58299	0.114546	XM_001231681.3	USP49	ubiquitin specific peptidase 49%2C transcript variant X1	Chr26	5020288	5053209	-	http://www.ncbi.nlm.nih.gov/gene/?term=XM_001231681.3
RB_p_000000103	5.93601	6.86419	6.20929	6.32635	4.65068	6.28529	0.0760073	1.0541	0.551469	XM_004945437.1	LOC770114	cyclin-F-like	Chr14	13599119	13601255	-	http://www.ncbi.nlm.nih.gov/gene/?term=XM_004945437.1
RB_p_000000104	7.18735	4.7481	5.47338	7.77643	6.94251	8.05053	2.30306	4.93502	0.0991788	XM_004942595.1	PLCL1	phospholipase C-like 1%2C transcript variant X4	Chr7	9821356	9883549	-	http://www.ncbi.nlm.nih.gov/gene/?term=XM_004942595.1
RB_p_000000105	3.96272	4.48291	5.9419	6.38798	8.89709	8.97154	4.41418	21.3207	0.0305628	NM_001257214.1	CPA2	carboxypeptidase A2 (pancreatic)	Chr1	902993	909381	+	http://www.ncbi.nlm.nih.gov/gene/?term=NM_001257214.1
RB_p_000000106	9.61425	7.41996	10.432	8.39553	7.72281	9.31741	-1.21872	2.32739	0.301826	NM_205078.1	NR5A2	nuclear receptor subfamily 5%2C group A%2C member 2	Chr8	1586821	1660344	-	http://www.ncbi.nlm.nih.gov/gene/?term=NM_205078.1
RB_p_000000107	11.6207	11.3669	13.1316	11.0534	12.7072	12.1798	0.559076	1.47332	0.940632	XM_004944495.1	LOC101752276	G2/M phase-specific E3 ubiquitin-protein ligase-like%2C transcript variant X1	Chr12	2860138	2871160	-	http://www.ncbi.nlm.nih.gov/gene/?term=XM_004944495.1
RB_p_000000108	6.17972	9.34152	10.4795	10.1105	9.89292	10.5058	0.768964	1.70405	0.344234	NM_001199424.1	MTIF2	mitochondrial translational initiation factor 2	Chr3	34150	45081	-	http://www.ncbi.nlm.nih.gov/gene/?term=NM_001199424.1
RB_p_000000109	5.91819	6.66534	8.38694	2.76706	6.76155	8.82416	0.0962153	1.06897	0.525155	XM_004946766.1	CUEDC1	CUE domain containing 1%2C transcript variant X2	Chr19	8738304	8747902	+	http://www.ncbi.nlm.nih.gov/gene/?term=XM_004946766.1
RB_p_000000110	11.2763	10.0658	10.3818	10.5753	9.72323	9.11374	-0.658579	1.57853	0.103619	XM_414303.3	SLC6A1	solute carrier family 6 (neurotransmitter transporter%2C GABA)%2C member 1%2C transcript variant X3	Chr12	4229713	4287277	+	http://www.ncbi.nlm.nih.gov/gene/?term=XM_414303.3
RB_p_000000111	7.74651	10.2258	10.5985	7.79116	8.04303	9.73344	-2.18278	4.54028	0.261659	XM_425624.4	KIAA0564	KIAA0564	Chr1	165301583	165480037	-	http://www.ncbi.nlm.nih.gov/gene/?term=XM_425624.4
RB_p_000000112	9.8986	10.9622	9.93848	7.82177	8.20335	10.0154	-1.73513	3.32909	0.204566	NM_001278015.1	PFDN4	prefoldin subunit 4	Chr20	12679170	12681093	-	http://www.ncbi.nlm.nih.gov/gene/?term=NM_001278015.1
RB_p_000000113	10.3923	5.42366	7.23601	11.941	8.56701	9.76611	2.5301	5.77612	0.0352558	XM_001234552.3	LHX5	LIM homeobox 5%2C transcript variant X1	Chr15	12568851	12575304	+	http://www.ncbi.nlm.nih.gov/gene/?term=XM_001234552.3
RB_p_000000114	7.46148	7.94691	8.17617	9.89595	10.5618	10.5032	2.5563	5.88197	0.00116434	XM_004936056.1	NFXL1	nuclear transcription factor%2C X-box binding-like 1%2C transcript variant X3	Chr4	66200640	66230071	+	http://www.ncbi.nlm.nih.gov/gene/?term=XM_004936056.1
RB_p_000000115	14.3598	8.97334	14.1195	12.3813	11.4136	12.3436	-1.77591	3.42454	0.789761	XM_004944419.1	LOC101748177	G2/M phase-specific E3 ubiquitin-protein ligase-like%2C transcript variant X1	Chr12	2335471	2338748	+	http://www.ncbi.nlm.nih.gov/gene/?term=XM_004944419.1
RB_p_000000118	4.99494	3.89139	6.49985	6.37063	8.52943	6.45121	1.45628	2.74399	0.288146	XM_416656.4	GPA33	glycoprotein A33 (transmembrane)	Chr1	91175177	91184839	+	http://www.ncbi.nlm.nih.gov/gene/?term=XM_416656.4
RB_p_000000120	6.81698	5.75378	5.89408	2.91865	4.92521	7.95128	-0.968869	1.9573	0.656336	XM_004942966.1	PCDP1	primary ciliary dyskinesia protein 1%2C transcript variant X9	Chr7	27832824	27853052	-	http://www.ncbi.nlm.nih.gov/gene/?term=XM_004942966.1
RB_p_000000121	12.1176	10.0464	11.342	11.3371	9.26503	11.178	-0.163963	1.12036	0.107572	XM_004949928.1	LOC101750084	transient receptor potential cation channel subfamily V member 4-like	Chr15	82643	84549	+	http://www.ncbi.nlm.nih.gov/gene/?term=XM_004949928.1
RB_p_000000122	5.41521	8.40621	6.79442	7.18239	8.27496	8.42522	1.48054	2.79054	0.216837	XM_004935413.1	CDC42EP3	CDC42 effector protein (Rho GTPase binding) 3%2C transcript variant X5	Chr3	31127944	31154093	-	http://www.ncbi.nlm.nih.gov/gene/?term=XM_004935413.1
RB_p_000000125	5.71989	6.90989	5.9419	3.70968	4.72093	6.58496	-1.22097	2.33103	0.324793	NM_001199607.1	WIF1	WNT inhibitory factor 1	Chr1	33841753	33883656	-	http://www.ncbi.nlm.nih.gov/gene/?term=NM_001199607.1
RB_p_000000126	8.73556	6.96	9.93995	9.42731	9.79157	10.5287	1.05601	2.07918	0.201633	XM_420598.4	UTP3	UTP3%2C small subunit (SSU) processome component%2C homolog (S. cerevisiae)	Chr4	49439507	49441205	+	http://www.ncbi.nlm.nih.gov/gene/?term=XM_420598.4
RB_p_000000127	9.0348	9.19906	9.06272	11.5409	10.7039	11.0984	2.03564	4.10005	0.0199737	XM_004943581.1	LOC101749756	P2Y purinoceptor 13-like%2C transcript variant X1	Chr9	22993588	22997252	+	http://www.ncbi.nlm.nih.gov/gene/?term=XM_004943581.1
RB_p_000000128	5.88799	5.2348	4.87679	-0.680549	-0.485844	5.68515	-5.72064	52.7333	0.242276	NM_205471.1	PCK1	phosphoenolpyruvate carboxykinase 1 (soluble)	Chr20	11898240	11905962	-	http://www.ncbi.nlm.nih.gov/gene/?term=NM_205471.1
RB_p_000000129	11.5918	9.92555	9.46557	10.7271	8.68387	9.56129	-0.364266	1.28723	0.23433	XM_004934350.1	BCR	breakpoint cluster region%2C transcript variant X3	Chr15	8575363	8673736	-	http://www.ncbi.nlm.nih.gov/gene/?term=XM_004934350.1
RB_p_000000130	11.2784	10.7171	11.0051	12.1958	10.5396	10.9663	-0.038773	1.02724	0.567153	XM_004941169.1	FAM47E	family with sequence similarity 47%2C member E	Chr4	49326478	49333553	-	http://www.ncbi.nlm.nih.gov/gene/?term=XM_004941169.1
RB_p_000000131	8.79766	10.2873	10.1189	7.52943	10.2975	10.1874	0.068411	1.04856	0.459245	XM_004934741.1	LOC101751901	uncharacterized LOC101751901	Chr1	13443619	13445675	+	http://www.ncbi.nlm.nih.gov/gene/?term=XM_004934741.1
RB_p_000000132	9.31741	9.24377	8.08614	10.4213	10.0694	9.28598	0.825681	1.77237	0.0113722	XM_004937803.1	LOC100857102	synapsin-3-like%2C transcript variant X3	Chr1	52887370	52953963	+	http://www.ncbi.nlm.nih.gov/gene/?term=XM_004937803.1
RB_p_000000133	10.895	10.1049	10.8573	10.9144	9.6101	10.395	-0.462302	1.37774	0.200823	NM_001199702.1	SNRK	SNF related kinase	Chr2	41602630	41626749	-	http://www.ncbi.nlm.nih.gov/gene/?term=NM_001199702.1
RB_p_000000134	9.15292	10.5857	10.0111	10.2417	10.8261	10.7132	0.702119	1.62689	0.109957	XM_004947440.1	RERE	arginine-glutamic acid dipeptide (RE) repeats%2C transcript variant X5	Chr21	3033465	3151978	-	http://www.ncbi.nlm.nih.gov/gene/?term=XM_004947440.1
RB_p_000000135	8.98939	11.085	8.90689	8.34873	9.47776	9.78913	0.488364	1.40285	0.594028	XM_003642523.2	DVL1	dishevelled%2C dsh homolog 1 (Drosophila)%2C transcript variant X1	Chr21	2277757	2331951	+	http://www.ncbi.nlm.nih.gov/gene/?term=XM_003642523.2
RB_p_000000136	7.71939	8.39767	11.0711	7.52943	7.47168	9.12864	-0.868244	1.82544	0.182609	NM_001145016.1	ARHGAP40	Rho GTPase activating protein 40	Chr20	4039490	4075240	-	http://www.ncbi.nlm.nih.gov/gene/?term=NM_001145016.1
RB_p_000000137	9.67198	10.253	10.1699	9.3326	9.97871	9.34541	-0.82452	1.77095	0.10992	XM_426278.2	LOC428720	testis-specific serine/threonine-protein kinase 6-like	Chr4	16551781	16553055	-	http://www.ncbi.nlm.nih.gov/gene/?term=XM_426278.2
RB_p_000000138	8.87036	6.97728	5.34573	7.8857	8.59898	8.42101	1.44373	2.72024	0.406849	XM_004947360.1	CEP104	centrosomal protein 104kDa%2C transcript variant X6	Chr21	920827	933061	+	http://www.ncbi.nlm.nih.gov/gene/?term=XM_004947360.1
RB_p_000000140	5.69216	4.86442	5.98247	0.615647	1.02452	6.13933	-4.66764	25.4155	0.205713	NM_001277417.1	RBP2	retinol binding protein 2%2C cellular	Chr9	5392689	5403570	-	http://www.ncbi.nlm.nih.gov/gene/?term=NM_001277417.1
RB_p_000000141	10.1972	7.94691	11.1952	9.14593	9.18364	9.10329	-1.05128	2.07237	0.584293	XM_004949489.1	LOC101750508	uncharacterized LOC101750508%2C transcript variant X1	ChrZ	64341046	64344583	-	http://www.ncbi.nlm.nih.gov/gene/?term=XM_004949489.1
RB_p_000000142	7.20457	4.94884	8.91588	7.76155	6.76155	8.59898	0.55698	1.47119	0.383568	XM_004945228.1	NOXO1	NADPH oxidase organizer 1%2C transcript variant X4	Chr14	6146793	6150569	-	http://www.ncbi.nlm.nih.gov/gene/?term=XM_004945228.1
RB_p_000000144	6.37063	5.55261	8.57884	3.6817	2.96572	9.10722	-2.68893	6.44836	0.272669	XM_004940914.1	2017-03-01	membrane-associated ring finger (C3HC4) 1%2C E3 ubiquitin protein ligase%2C transcript variant X2	Chr4	22909908	22922268	-	http://www.ncbi.nlm.nih.gov/gene/?term=XM_004940914.1
RB_p_000000146	9.15292	11.0901	10.7224	8.7936	10.9649	9.35149	-1.37089	2.5863	0.24705	XM_001235449.3	LDLRAD1	low density lipoprotein receptor class A domain containing 1	Chr8	24023099	24029596	-	http://www.ncbi.nlm.nih.gov/gene/?term=XM_001235449.3
RB_p_000000147	3.2201	5.62039	4.13734	2.53671	9.2396	5.457	1.31966	2.49607	0.37203	XM_001235043.3	LOC771818	translation initiation factor IF-2-like	Chr14	9908904	9910766	-	http://www.ncbi.nlm.nih.gov/gene/?term=XM_001235043.3
RB_p_000000148	5.20569	6.59619	6.67948	-0.957861	6.40936	6.18964	-0.406546	1.32551	0.361571	XM_004937914.1	IQSEC3	IQ motif and Sec7 domain 3%2C transcript variant X1	Chr1	60184187	60245747	+	http://www.ncbi.nlm.nih.gov/gene/?term=XM_004937914.1
RB_p_000000149	7.11634	5.3546	6.9629	6.32635	7.48382	8.23242	0.52092	1.43487	0.421108	XM_004938690.1	SLC25A30	solute carrier family 25%2C member 30%2C transcript variant X3	Chr1	167080634	167087837	+	http://www.ncbi.nlm.nih.gov/gene/?term=XM_004938690.1
RB_p_000000150	8.42836	9.0546	9.5157	6.66178	3.46934	9.46964	-2.39283	5.25185	0.270901	NM_205257.2	ROS1	c-ros oncogene 1 %2C receptor tyrosine kinase	Chr3	62908210	62980553	+	http://www.ncbi.nlm.nih.gov/gene/?term=NM_205257.2
RB_p_000000151	6.90989	9.59292	9.5377	8.29692	9.58167	8.07815	-1.24079	2.36328	0.975976	XM_003641346.2	C5H11orf94	chromosome 5 open reading frame%2C human C11orf94	Chr5	23226163	23226788	+	http://www.ncbi.nlm.nih.gov/gene/?term=XM_003641346.2
RB_p_000000153	5.06146	5.24437	4.81387	-0.561454	3.25842	4.6792	-1.80304	3.48955	0.250486	XM_003641780.2	SPTSSB	serine palmitoyltransferase%2C small subunit B%2C transcript variant 1	Chr9	21417323	21425710	+	http://www.ncbi.nlm.nih.gov/gene/?term=XM_003641780.2
RB_p_000000154	5.11463	5.03962	5.98247	5.83833	4.65066	8.80494	0.723698	1.65141	0.379915	XM_003641108.2	LOC100858845	uncharacterized LOC100858845%2C transcript variant X1	Chr4	9010677	9015726	-	http://www.ncbi.nlm.nih.gov/gene/?term=XM_003641108.2
RB_p_000000155	8.24793	9.10329	6.68299	7.05799	6.16973	9.14911	-1.18994	2.28143	0.761548	XM_001231413.3	SLC8A3	solute carrier family 8 (sodium/calcium exchanger)%2C member 3%2C transcript variant X1	Chr5	26903885	26991963	+	http://www.ncbi.nlm.nih.gov/gene/?term=XM_001231413.3
RB_p_000000156	9.74273	8.36632	9.84941	8.9359	8.48784	10.3671	-0.806829	1.74936	0.89988	XM_004940032.1	KIAA0196	KIAA0196%2C transcript variant X3	Chr2	138285581	138306808	-	http://www.ncbi.nlm.nih.gov/gene/?term=XM_004940032.1
RB_p_000000158	9.37884	10.1536	12.4202	8.21432	8.23242	8.84627	-1.92113	3.7872	0.0891739	XM_419684.4	IPCEF1	interaction protein for cytohesin exchange factors 1%2C transcript variant X1	Chr3	49348186	49411984	-	http://www.ncbi.nlm.nih.gov/gene/?term=XM_419684.4
RB_p_000000159	7.9629	9.93221	10.4453	8.0728	8.00141	10.3151	-1.85941	3.6286	0.418861	XM_428001.4	LOC430443	guanylyl cyclase-activating protein 1-like	Chr1	30951	36039	-	http://www.ncbi.nlm.nih.gov/gene/?term=XM_428001.4
RB_p_000000160	7.55459	5.2348	8.25148	8.92407	9.13507	9.50631	1.58048	2.99069	0.128012	NM_001006523.1	ERCC3	excision repair cross-complementing rodent repair deficiency%2C complementation group 3	Chr7	23128084	23144660	+	http://www.ncbi.nlm.nih.gov/gene/?term=NM_001006523.1
RB_p_000000162	12.4385	7.29002	12.8762	12.0714	10.2503	12.9911	-0.367153	1.28981	0.476244	XM_004940746.1	LOC422295	uncharacterized LOC422295%2C transcript variant X4	Chr4	10958160	10969558	-	http://www.ncbi.nlm.nih.gov/gene/?term=XM_004940746.1
RB_p_000000163	5.61301	7.95128	4.46665	8.9359	6.82655	5.86337	1.21354	2.31906	0.45033	XM_004938191.1	B4GALT4	UDP-Gal:betaGlcNAc beta 1%2C4- galactosyltransferase%2C polypeptide 4%2C transcript variant X5	Chr1	80036293	80061037	+	http://www.ncbi.nlm.nih.gov/gene/?term=XM_004938191.1
RB_p_000000165	8.83447	9.23242	10.3837	10.084	9.71167	9.97549	0.743069	1.67373	0.455083	XM_004948764.1	LOC428323	tyrosine-protein kinase SgK223-like%2C transcript variant X4	Chr28	1923622	1927736	+	http://www.ncbi.nlm.nih.gov/gene/?term=XM_004948764.1
RB_p_000000166	5.59814	6.7039	7.08481	7.35755	8.22038	7.8933	1.1894	2.28058	0.0412004	NM_001001754.1	LOC414835	cHz-cadherin	Chr2	126082914	126125825	+	http://www.ncbi.nlm.nih.gov/gene/?term=NM_001001754.1
RB_p_000000167	11.2543	5.30968	12.1644	10.2104	10.0451	11.2554	-1.04392	2.06183	0.674376	XM_004945348.1	C16ORF33	small nuclear ribonucleoprotein 25kDa (U11/U12)%2C transcript variant X9	Chr14	11971685	11974522	+	http://www.ncbi.nlm.nih.gov/gene/?term=XM_004945348.1
RB_p_000000168	9.73936	7.56033	10.4131	9.51126	9.24852	9.32811	-0.411245	1.32983	0.892774	NM_001006343.1	TNFAIP8L1	tumor necrosis factor%2C alpha-induced protein 8-like 1	Chr28	4703153	4709520	-	http://www.ncbi.nlm.nih.gov/gene/?term=NM_001006343.1
RB_p_000000169	11.5512	11.4264	9.63436	9.06407	9.96506	8.09011	-2.36233	5.14199	0.030804	NM_001199507.1	BICC1	bicaudal C homolog 1 (Drosophila)	Chr6	262584	357694	-	http://www.ncbi.nlm.nih.gov/gene/?term=NM_001199507.1
RB_p_000000170	9.59292	9.09342	8.19845	8.94031	10.3326	9.72089	0.627468	1.54485	0.411384	NM_204620.1	HOXD11	homeobox D11	Chr7	15814024	15815619	-	http://www.ncbi.nlm.nih.gov/gene/?term=NM_204620.1
RB_p_000000171	6.91886	5.95943	7.64205	8.94325	5.19585	8.35865	1.43979	2.71281	0.499096	XM_004936329.1	WDR20	WD repeat domain 20%2C transcript variant X2	Chr5	49412822	49456224	+	http://www.ncbi.nlm.nih.gov/gene/?term=XM_004936329.1
RB_p_000000172	6.7211	10.116	9.43775	7.98868	6.76155	8.03067	-1.44907	2.73031	0.476334	XM_004944305.1	LOC101750165	uncharacterized LOC101750165	Chr11	18012374	18017874	+	http://www.ncbi.nlm.nih.gov/gene/?term=XM_004944305.1
RB_p_000000174	10.563	5.02858	7.27146	9.9805	5.12504	8.46761	1.19614	2.29126	0.692631	XM_004950919.1	LOC101752291	olfactory receptor 14C36-like	ChrUn	7	874	-	http://www.ncbi.nlm.nih.gov/gene/?term=XM_004950919.1
RB_p_000000175	9.36413	8.7936	10.0604	9.14911	9.5651	10.4165	0.200967	1.14947	0.398858	NM_001012856.1	PHF14	PHD finger protein 14	Chr2	26168690	26323453	+	http://www.ncbi.nlm.nih.gov/gene/?term=NM_001012856.1
RB_p_000000176	5.89408	4.45019	4.43356	-0.398779	6.76155	5.62039	1.1702	2.25043	0.763004	XM_004937656.1	SLC17A8	solute carrier family 17 (sodium-dependent inorganic phosphate cotransporter)%2C member 8%2C transcript variant X1	Chr1	47112783	47140312	+	http://www.ncbi.nlm.nih.gov/gene/?term=XM_004937656.1
RB_p_000000178	8.59898	12.8518	9.32474	10.8844	10.138	11.7388	1.55962	2.94776	0.732854	NM_001030538.1	JAK2	Janus kinase 2	ChrZ	27391782	27473302	+	http://www.ncbi.nlm.nih.gov/gene/?term=NM_001030538.1
RB_p_000000179	11.6087	8.39767	9.97943	12.3503	11.6152	12.3718	2.37089	5.17261	0.100661	XM_415570.4	DPP7	dipeptidyl-peptidase 7	Chr17	308870	328707	+	http://www.ncbi.nlm.nih.gov/gene/?term=XM_415570.4
RB_p_000000180	7.81538	6.17972	4.99494	9.63072	9.03411	9.21128	3.03156	8.17695	0.0509152	NM_001030795.1	CBR1	carbonyl reductase 1	Chr1	105950595	105956078	+	http://www.ncbi.nlm.nih.gov/gene/?term=NM_001030795.1
RB_p_000000181	8.2703	10.0251	9.36413	7.35755	8.10198	9.06407	-1.26216	2.39854	0.157809	XM_004940452.1	PHF3	PHD finger protein 3%2C transcript variant X6	Chr3	84996170	85039041	-	http://www.ncbi.nlm.nih.gov/gene/?term=XM_004940452.1
RB_p_000000182	7.09803	7.96867	9.09342	3.9156	7.11634	8.32305	-0.852323	1.80541	0.180059	NM_205288.1	ITGA8	integrin%2C alpha 8	Chr2	20218227	20317130	+	http://www.ncbi.nlm.nih.gov/gene/?term=NM_205288.1
RB_p_000000183	9.54738	7.63844	9.74483	9.07882	7.99435	9.43671	-0.468559	1.38373	0.634256	NM_001030916.1	WDR77	WD repeat domain 77	Chr26	3152910	3170794	-	http://www.ncbi.nlm.nih.gov/gene/?term=NM_001030916.1
RB_p_000000184	8.50978	8.86186	6.51964	8.47573	8.68387	8.18611	-0.0340416	1.02388	0.499061	XM_003641825.2	PARP16	poly (ADP-ribose) polymerase family%2C member 16	Chr10	17314087	17317364	-	http://www.ncbi.nlm.nih.gov/gene/?term=XM_003641825.2
RB_p_000000186	11.6008	10.2119	12.5753	9.80695	7.93811	10.7903	-1.79389	3.46749	0.00678118	NM_001001131.1	GHRL	ghrelin/obestatin prepropeptide	Chr12	19434378	19437078	-	http://www.ncbi.nlm.nih.gov/gene/?term=NM_001001131.1
RB_p_000000188	7.39874	9.92073	8.61102	2.76712	7.55651	8.62571	-1.05452	2.07703	0.224914	XM_003642283.2	LOC100858917	leucine-rich repeat-containing protein 8A-like%2C transcript variant X1	Chr17	5369552	5388583	+	http://www.ncbi.nlm.nih.gov/gene/?term=XM_003642283.2
RB_p_000000188	7.39874	9.92073	8.61102	2.76712	7.55651	8.62571	-1.05452	2.07703	0.224914	XM_415484.4	LRRC8A	leucine rich repeat containing 8 family%2C member A%2C transcript variant X3	Chr17	5295517	5314548	+	http://www.ncbi.nlm.nih.gov/gene/?term=XM_415484.4
RB_p_000000189	7.2503	4.87679	6.49185	7.34651	2.47287	8.16491	0.854661	1.80833	0.874959	XM_001232075.3	SPO11	SPO11 meiotic protein covalently bound to DSB homolog (S. cerevisiae)%2C transcript variant X1	Chr20	11990212	12003029	-	http://www.ncbi.nlm.nih.gov/gene/?term=XM_001232075.3
RB_p_000000190	9.85915	7.34651	8.17991	9.33539	8.60733	8.70217	0.522264	1.43621	0.502605	XM_004949117.1	C9ORF93	chromosome Z open reading frame%2C human C9orf93%2C transcript variant X14	ChrZ	31837568	31994208	+	http://www.ncbi.nlm.nih.gov/gene/?term=XM_004949117.1
RB_p_000000191	10.0111	12.1557	11.021	8.39553	9.16491	9.18921	-1.85607	3.62021	0.0373786	XM_004950603.1	LOC101748651	uracil-DNA glycosylase-like	ChrUn	40	862	-	http://www.ncbi.nlm.nih.gov/gene/?term=XM_004950603.1
RB_p_000000192	8.32193	7.92481	9.32474	9.25503	7.33539	9.72877	0.9331	1.90938	0.6327	NM_001030691.2	SET	SET nuclear oncogene	Chr17	5207121	5216583	+	http://www.ncbi.nlm.nih.gov/gene/?term=NM_001030691.2
RB_p_000000193	9.90275	10.8024	10.8711	9.60316	9.60084	10.4984	-1.19925	2.29621	0.163408	XM_004944339.1	LOC101750598	uncharacterized LOC101750598	Chr11	18898279	18903966	-	http://www.ncbi.nlm.nih.gov/gene/?term=XM_004944339.1
RB_p_000000194	7.70908	9.84588	10.5833	8.66445	9.15419	11.6265	-0.691697	1.61518	0.520826	XM_004947494.1	KAZN	kazrin%2C periplakin interacting protein	Chr21	4964678	4977376	-	http://www.ncbi.nlm.nih.gov/gene/?term=XM_004947494.1
RB_p_000000195	5.03962	2.53682	5.31878	6.01637	6.13933	6.62571	1.09971	2.14312	0.140685	NM_204374.1	STK25	serine/threonine kinase 25	Chr9	4570921	4586872	-	http://www.ncbi.nlm.nih.gov/gene/?term=NM_204374.1
RB_p_000000196	9.2246	9.09573	7.6865	8.63027	8.73978	8.63027	-0.46546	1.38076	0.996786	XM_004948649.1	TIMM44	translocase of inner mitochondrial membrane 44 homolog (yeast)%2C transcript variant X4	Chr28	486932	507480	-	http://www.ncbi.nlm.nih.gov/gene/?term=XM_004948649.1
RB_p_000000197	8.54882	8.55363	9.56843	10.4073	10.9513	11.0225	2.39766	5.26946	0.0200008	XM_004943310.1	PLOD2	procollagen-lysine%2C 2-oxoglutarate 5-dioxygenase 2%2C transcript variant X3	Chr9	10968806	11018826	-	http://www.ncbi.nlm.nih.gov/gene/?term=XM_004943310.1
RB_p_000000198	8.46761	7.82018	9.33651	7.87958	7.70044	9.04849	-0.588022	1.50318	0.136285	XM_004935947.1	LARP7	La ribonucleoprotein domain family%2C member 7%2C transcript variant X8	Chr4	56690346	56706891	-	http://www.ncbi.nlm.nih.gov/gene/?term=XM_004935947.1
RB_p_000000199	9.60733	10.3385	11.0166	10.0028	10.2249	10.7568	-0.113552	1.08189	0.973825	XM_004937483.1	KIN	KIN%2C antigenic determinant of recA protein homolog (mouse)%2C transcript variant X7	Chr1	4129601	4144435	-	http://www.ncbi.nlm.nih.gov/gene/?term=XM_004937483.1
RB_p_000000200	10.0189	7.34651	9.17804	10.4924	10.1283	10.7746	1.31431	2.48684	0.136009	NM_001031465.1	ZMAT2	zinc finger%2C matrin-type 2	Chr13	351066	360939	-	http://www.ncbi.nlm.nih.gov/gene/?term=NM_001031465.1
RB_p_000000202	5.5293	5.81926	5.93601	5.70609	6.32635	7.07414	0.507087	1.42118	0.164112	XM_004946405.1	BZRAP1	benzodiazapine receptor (peripheral) associated protein 1%2C transcript variant X7	Chr19	435557	487624	-	http://www.ncbi.nlm.nih.gov/gene/?term=XM_004946405.1
RB_p_000000203	9.24733	9.22942	10.539	11.9515	10.9276	12.086	2.70413	6.51666	0.0319385	NM_001006553.1	NDUFB5	NADH dehydrogenase (ubiquinone) 1 beta subcomplex%2C 5%2C 16kDa	Chr9	16903933	16907474	-	http://www.ncbi.nlm.nih.gov/gene/?term=NM_001006553.1
RB_p_000000204	2.76712	3.68171	5.52144	-0.510585	-0.703142	6.79442	-4.1923	18.2813	0.343655	XM_004938901.1	ANKRD42	ankyrin repeat domain 42%2C transcript variant X6	Chr1	188351230	188364980	+	http://www.ncbi.nlm.nih.gov/gene/?term=XM_004938901.1
RB_p_000000205	7.73132	7.22882	7	9.0182	7.33539	9.39446	1.78938	3.45667	0.196107	XM_004945711.1	EXD3	exonuclease 3'-5' domain containing 3%2C transcript variant X28	Chr17	737560	896317	-	http://www.ncbi.nlm.nih.gov/gene/?term=XM_004945711.1
RB_p_000000206	7.92035	8.52062	9.10722	8.99223	9.17055	9.40674	0.649932	1.56909	0.0945057	XM_004937224.1	LOC101748305	E3 ubiquitin-protein ligase Topors-like	ChrZ	14558036	14559674	-	http://www.ncbi.nlm.nih.gov/gene/?term=XM_004937224.1
RB_p_000000207	6.94251	5.7869	7.46964	7.95855	3.25839	7.37938	0.436864	1.35366	0.660614	XM_004947273.1	LOC101748343	formin-like protein 20-like	Chr20	1829466	1832342	+	http://www.ncbi.nlm.nih.gov/gene/?term=XM_004947273.1
RB_p_000000208	9.29692	5.12504	9.08148	9.91663	6.28529	9.82814	0.746653	1.6779	0.0355556	XM_004939928.1	MRPS28	mitochondrial ribosomal protein S28%2C transcript variant X2	Chr2	120641405	120668972	-	http://www.ncbi.nlm.nih.gov/gene/?term=XM_004939928.1
RB_p_000000209	7.48382	8.67684	6.86419	8.42836	7.85175	6.05493	0.367933	1.2905	0.733176	XM_003642247.2	LOC100859282	class I histocompatibility antigen%2C F10 alpha chain-like	Chr16	501612	504989	-	http://www.ncbi.nlm.nih.gov/gene/?term=XM_003642247.2
RB_p_000000212	8.84078	8.32643	8.902	8.93295	7.51175	8.63481	-0.205967	1.15346	0.337367	NM_001044677.1	MIS12	MIS12%2C MIND kinetochore complex component%2C homolog (S. pombe)	Chr19	3415545	3416177	-	http://www.ncbi.nlm.nih.gov/gene/?term=NM_001044677.1
RB_p_000000213	8.61747	6.33084	7.21675	8.38586	8.35865	8.978	1.16912	2.24874	0.238129	XM_001234495.3	FOXO3	forkhead box O3	Chr3	66698500	66782828	-	http://www.ncbi.nlm.nih.gov/gene/?term=XM_001234495.3
RB_p_000000214	8.05393	8.64205	9.8321	8.5727	6.58496	8.35865	-0.2834	1.21706	0.326808	XM_420222.4	GPC4	glypican 4	Chr4	3748475	3786434	-	http://www.ncbi.nlm.nih.gov/gene/?term=XM_420222.4
RB_p_000000215	4.87679	8.09803	6.54689	6.74147	4.60682	7.34651	0.194573	1.14439	0.881767	XM_003642462.2	LOC100858363	SLC2A4 regulator-like	Chr20	9955435	9962554	-	http://www.ncbi.nlm.nih.gov/gene/?term=XM_003642462.2
RB_p_000000216	11.6136	9.70434	8.54496	12.2792	11.0083	11.2927	1.58835	3.00704	0.125235	XM_004937886.1	BICD1	bicaudal D homolog 1 (Drosophila)%2C transcript variant X6	Chr1	59257630	59410199	-	http://www.ncbi.nlm.nih.gov/gene/?term=XM_004937886.1
RB_p_000000217	8.27961	6.33084	8.02098	8.29692	8.42522	7.93811	0.275936	1.21078	0.44118	XM_003643608.2	LOC100858921	focadhesin-like	ChrUn	1927	6587	+	http://www.ncbi.nlm.nih.gov/gene/?term=XM_003643608.2
RB_p_000000218	8.55363	6.30824	8.93	10.2562	10.4756	11.3007	1.92198	3.78942	0.0648766	XM_003642489.2	HM13	histocompatibility (minor) 13%2C transcript variant X1	Chr20	10334332	10347077	+	http://www.ncbi.nlm.nih.gov/gene/?term=XM_003642489.2
RB_p_000000219	8.12412	8.52845	7.98868	7.49185	6.49586	7.34651	-0.777608	1.71429	0.14127	XM_004940762.1	LOC422304	centrin-1-like%2C transcript variant X8	Chr4	11248642	11252374	+	http://www.ncbi.nlm.nih.gov/gene/?term=XM_004940762.1
RB_p_000000220	8.55746	8.65015	6.24779	7.61655	7.44087	7.32193	-1.11659	2.16835	0.667989	NM_001007827.2	KIAA1024	KIAA1024	Chr10	12243797	12252119	-	http://www.ncbi.nlm.nih.gov/gene/?term=NM_001007827.2
RB_p_000000221	7.26679	9.06407	9.64386	7.77643	7.70908	9.28019	-1.28764	2.44128	0.53236	XM_425541.4	ADAMTS5	ADAM metallopeptidase with thrombospondin type 1 motif%2C 5	Chr1	102403269	102442752	-	http://www.ncbi.nlm.nih.gov/gene/?term=XM_425541.4
RB_p_000000222	9.44734	8.04166	7.62936	8.55746	8.61195	8.60733	0.565671	1.48008	0.736026	XM_004941163.1	SHROOM3	shroom family member 3%2C transcript variant X8	Chr4	49154779	49290798	-	http://www.ncbi.nlm.nih.gov/gene/?term=XM_004941163.1
RB_p_000000223	5.72674	5.22516	7.36413	6.32635	5.99952	8.47573	0.59961	1.51531	0.0313522	XM_004948974.1	LOC101750264	envelope glycoprotein gp95-like	ChrW	732841	733458	+	http://www.ncbi.nlm.nih.gov/gene/?term=XM_004948974.1
RB_p_000000224	10.7634	9.92073	10.967	9	8.66445	9.51865	-1.76342	3.39502	0.00970817	XM_419223.4	CLVS1	clavesin 1	Chr2	112882589	112979862	+	http://www.ncbi.nlm.nih.gov/gene/?term=XM_419223.4
RB_p_000000225	9.21675	9.84235	8.69436	8.66888	9.25148	7.97585	-0.547861	1.46192	0.00678144	NM_205345.2	GABRG2	gamma-aminobutyric acid (GABA) A receptor%2C gamma 2	Chr13	6400935	6470500	-	http://www.ncbi.nlm.nih.gov/gene/?term=NM_205345.2
RB_p_000000228	7.29002	10.1883	8.98797	8.77149	10.4057	9.46148	0.473505	1.38848	0.201349	XM_419702.4	RSPH3	radial spoke 3 homolog (Chlamydomonas)%2C transcript variant X6	Chr3	51509680	51523545	+	http://www.ncbi.nlm.nih.gov/gene/?term=XM_419702.4
RB_p_000000229	10.6718	9.67507	8.04576	10.7249	10.4489	10.7694	1.04987	2.07034	0.276128	XM_004938768.1	POMP	proteasome maturation protein%2C transcript variant X3	Chr1	175045530	175051520	-	http://www.ncbi.nlm.nih.gov/gene/?term=XM_004938768.1
RB_p_000000230	8.31967	10.0203	10.6146	8.37504	8.50978	9.43671	-1.51051	2.84911	0.206702	NM_001167701.1	CASP2	caspase 2%2C apoptosis-related cysteine peptidase	Chr1	77150674	77176640	-	http://www.ncbi.nlm.nih.gov/gene/?term=NM_001167701.1
RB_p_000000231	8.2854	9.62068	10.683	9.56891	9.29462	9.82138	-0.0517719	1.03654	0.964981	NM_204968.1	PTPN11	protein tyrosine phosphatase%2C non-receptor type 11	Chr15	6380588	6402007	+	http://www.ncbi.nlm.nih.gov/gene/?term=NM_204968.1
RB_p_000000232	8.20457	5.9419	4.665	10.1364	5.65672	4.17784	-0.285182	1.21856	0.667391	XM_004935791.1	TP53I3	tumor protein p53 inducible protein 3%2C transcript variant X4	Chr3	103877673	103887713	-	http://www.ncbi.nlm.nih.gov/gene/?term=XM_004935791.1
RB_p_000000233	5.81926	4.97206	5.06146	8.49085	8.31854	9.25798	3.42939	10.7733	0.0163776	NM_001031155.1	SGCB	sarcoglycan%2C beta (43kDa dystrophin-associated glycoprotein)	Chr4	65771641	65777574	+	http://www.ncbi.nlm.nih.gov/gene/?term=NM_001031155.1
RB_p_000000234	10.9889	10.4236	10.3786	11.094	9.24852	10.6571	0.233454	1.17565	0.623056	XM_001232181.3	GRIN3A	glutamate receptor%2C ionotropic%2C N-methyl-D-aspartate 3A%2C transcript variant X1	ChrZ	64830190	64897699	+	http://www.ncbi.nlm.nih.gov/gene/?term=XM_001232181.3
RB_p_000000235	5.66388	6.64746	9.00422	6.37063	7.20701	9.62571	0.559556	1.47382	0.00456642	XM_001232176.2	TACR2	tachykinin receptor 2%2C transcript variant X1	Chr6	10494929	10504568	-	http://www.ncbi.nlm.nih.gov/gene/?term=XM_001232176.2
RB_p_000000237	5.56795	4.92522	8.69697	7.26679	7.36851	8.23242	1.80056	3.48355	0.295045	XM_001232239.3	FAM155B	family with sequence similarity 155%2C member B	Chr4	1082710	1101968	+	http://www.ncbi.nlm.nih.gov/gene/?term=XM_001232239.3
RB_p_000000239	11.3676	9.34651	10.0831	11.6523	11.2001	11.576	1.49287	2.81447	0.125373	XM_420310.4	TRPC5	transient receptor potential cation channel%2C subfamily C%2C member 5	Chr4	13010664	13102445	+	http://www.ncbi.nlm.nih.gov/gene/?term=XM_420310.4
RB_p_000000241	9.40939	8.89026	8.78382	9.39178	9.09672	9.23122	0.340957	1.2666	0.254979	XM_004940563.1	LOC422150	c-X-C chemokine receptor type 3-like%2C transcript variant X1	Chr4	1346854	1349177	+	http://www.ncbi.nlm.nih.gov/gene/?term=XM_004940563.1
RB_p_000000243	7.20457	5.32782	6.68299	5.81284	1.82475	5.50559	-1.17741	2.2617	0.112236	NM_204918.1	TJP2	tight junction protein 2 (zona occludens 2)	ChrZ	34446877	34509726	+	http://www.ncbi.nlm.nih.gov/gene/?term=NM_204918.1
RB_p_000000244	9.87882	7.85175	8.75071	9.34873	7.27845	9.381	0.598021	1.51364	0.727802	XM_001231573.3	C13H5ORF41	chromosome 13 open reading frame%2C human C5orf41%2C transcript variant X1	Chr13	8487031	8510784	+	http://www.ncbi.nlm.nih.gov/gene/?term=XM_001231573.3
RB_p_000000246	10.2091	6.31279	10.0705	10.9285	9.21371	10.3365	0.26605	1.20251	0.252224	XM_004942589.1	SF3B1	splicing factor 3b%2C subunit 1%2C 155kDa%2C transcript variant X3	Chr7	9683912	9704118	-	http://www.ncbi.nlm.nih.gov/gene/?term=XM_004942589.1
RB_p_000000247	7.43045	8.83842	8.25503	8.15228	9.56653	8.71081	0.455778	1.37152	0.019383	NM_001081503.1	PTGER4	prostaglandin E receptor 4 (subtype EP4)	ChrZ	12698283	12708954	+	http://www.ncbi.nlm.nih.gov/gene/?term=NM_001081503.1
RB_p_000000248	9.10918	8.06205	9.46964	9.31458	9.36851	10.3963	0.259329	1.19692	0.128161	XM_417013.4	KLF5	Kruppel-like factor 5 (intestinal)	Chr1	155258683	155276145	-	http://www.ncbi.nlm.nih.gov/gene/?term=XM_417013.4
RB_p_000000249	8.05799	9.38963	10.0413	10.0825	11.0179	11.0199	1.62822	3.09132	0.0368534	NM_001277766.1	SZT2	seizure threshold 2 homolog (mouse)	Chr8	18617438	18671472	+	http://www.ncbi.nlm.nih.gov/gene/?term=NM_001277766.1
RB_p_000000250	7.68299	5.39815	5.60559	7.72281	5.78689	7.10329	1.49769	2.82391	0.281501	XM_004950559.1	LOC100858853	small G protein signaling modulator 1-like%2C transcript variant X5	ChrUn	106	5356	+	http://www.ncbi.nlm.nih.gov/gene/?term=XM_004950559.1
RB_p_000000251	11.9999	12.3431	11.5133	11.6887	10.3326	11.7234	-0.311225	1.24076	0.403917	XM_004943615.1	TRIP4	thyroid hormone receptor interactor 4%2C transcript variant X5	Chr10	689644	713849	-	http://www.ncbi.nlm.nih.gov/gene/?term=XM_004943615.1
RB_p_000000252	10.5875	6.08717	10.3529	10.5596	9.49785	9.94215	-0.410723	1.32935	0.500528	NM_001031216.1	RGR	retinal G protein coupled receptor	Chr6	2481994	2495726	-	http://www.ncbi.nlm.nih.gov/gene/?term=NM_001031216.1
RB_p_000000253	8.3696	7.37287	8.24793	7.47168	7.02237	8.02098	-0.776252	1.71268	0.13982	XM_004940789.1	LOC422321	ras-like protein family member 11A-like%2C transcript variant X4	Chr4	12190476	12200998	-	http://www.ncbi.nlm.nih.gov/gene/?term=XM_004940789.1
RB_p_000000254	9.06676	10.3493	10.8001	8.68387	9.88417	9.45892	-0.890362	1.85364	0.140345	XM_004939012.1	SPCS2	signal peptidase complex subunit 2 homolog (S. cerevisiae)%2C transcript variant X8	Chr1	194928466	194936624	-	http://www.ncbi.nlm.nih.gov/gene/?term=XM_004939012.1
RB_p_000000255	8.27961	6.45121	8.17617	8.9359	6.26666	7.26679	-0.909387	1.87825	0.777685	XM_001235591.3	LHX4	LIM homeobox 4%2C transcript variant X1	Chr8	5958641	5966528	-	http://www.ncbi.nlm.nih.gov/gene/?term=XM_001235591.3
RB_p_000000256	11.493	8.96867	11.2949	10.4984	9.37504	9.40939	-1.88552	3.69485	0.341877	NM_001007894.1	CMTM7	CKLF-like MARVEL transmembrane domain containing 7	Chr2	40982492	41010219	+	http://www.ncbi.nlm.nih.gov/gene/?term=NM_001007894.1
RB_p_000000257	6.01636	5.88799	7	6.24303	6.09248	5.78689	0.0761167	1.05418	0.639101	XM_416504.4	LPAR5	lysophosphatidic acid receptor 5%2C transcript variant X2	Chr1	76507813	76515426	-	http://www.ncbi.nlm.nih.gov/gene/?term=XM_416504.4
RB_p_000000258	4.57682	3.09848	4.00842	1.1929	2.26255	6.64024	-1.74587	3.35397	0.790081	XM_004942820.1	KCNH7	potassium voltage-gated channel%2C subfamily H (eag-related)%2C member 7%2C transcript variant X1	Chr7	20332474	20536768	+	http://www.ncbi.nlm.nih.gov/gene/?term=XM_004942820.1
RB_p_000000260	8.67948	9.29519	9.61333	7.34651	8.33874	9.55411	-0.956459	1.94054	0.174023	XM_004934620.1	LANCL3	LanC lantibiotic synthetase component C-like 3 (bacterial)%2C transcript variant X4	Chr1	112543682	112579752	-	http://www.ncbi.nlm.nih.gov/gene/?term=XM_004934620.1
RB_p_000000261	8.43254	10.5969	9.17804	8.74483	9.80171	9.81137	0.623666	1.54079	0.918324	XM_003640333.1	CCDC3	coiled-coil domain containing 3	Chr1	6492922	6533393	-	http://www.ncbi.nlm.nih.gov/gene/?term=XM_003640333.1
RB_p_000000263	4.57682	7.29692	4.94884	5.72674	6.99152	5.31879	0.777908	1.71464	0.437244	XM_420430.4	ZNF827	zinc finger protein 827%2C transcript variant X7	Chr4	30663704	30738169	-	http://www.ncbi.nlm.nih.gov/gene/?term=XM_420430.4
RB_p_000000264	10.8868	10.8984	9.51126	10.7998	11.1618	10.3518	-0.0870522	1.0622	0.336731	XM_003641081.2	KLF8	Kruppel-like factor 8%2C transcript variant X1	Chr4	11401843	11418091	-	http://www.ncbi.nlm.nih.gov/gene/?term=XM_003641081.2
RB_p_000000266	6.58496	6.58496	5.89408	7.10329	4.99493	5.56029	-1.02467	2.03449	0.524171	XM_001235050.3	ERMN	ermin%2C ERM-like protein	Chr7	35709715	35716421	-	http://www.ncbi.nlm.nih.gov/gene/?term=XM_001235050.3
RB_p_000000268	7.38586	10.7634	10.2755	8.96073	9.84627	9.05731	-1.21823	2.32661	0.852376	XM_415852.4	SHPK	sedoheptulokinase	Chr19	6651868	6660123	+	http://www.ncbi.nlm.nih.gov/gene/?term=XM_415852.4
RB_p_000000269	3.59447	5.02858	5.14562	4.1977	-0.383687	7.27845	-0.830877	1.77877	0.735813	XM_421314.4	C5H14ORF102	chromosome 5 open reading frame%2C human C14orf102%2C transcript variant X1	Chr5	43082625	43107986	-	http://www.ncbi.nlm.nih.gov/gene/?term=XM_421314.4
RB_p_000000270	8.64746	8.16239	7.04985	7.93221	6.34423	6.30824	-1.81816	3.52632	0.0952112	XM_004940906.1	TMEM144	transmembrane protein 144%2C transcript variant X3	Chr4	21238666	21255266	+	http://www.ncbi.nlm.nih.gov/gene/?term=XM_004940906.1
RB_p_000000271	5.44873	6.54689	8.61563	9.50928	9.61655	10.3281	3.06965	8.39572	0.0493948	XM_004949304.1	GIN1	gypsy retrotransposon integrase 1	ChrZ	49847135	49860523	+	http://www.ncbi.nlm.nih.gov/gene/?term=XM_004949304.1
RB_p_000000273	7.76155	9.10329	8.72707	6.92778	7.66	6.7039	-1.79929	3.48049	0.0528771	NM_001012695.1	HES5	hairy and enhancer of split 5 (Drosophila)	Chr21	1432932	1434335	+	http://www.ncbi.nlm.nih.gov/gene/?term=NM_001012695.1
RB_p_000000275	9.31004	5.28204	9.17118	8.94031	6.62571	7.87344	-1.29773	2.45842	0.901828	NM_001277822.1	YIPF7	Yip1 domain family%2C member 7	Chr4	67246429	67259904	+	http://www.ncbi.nlm.nih.gov/gene/?term=NM_001277822.1
RB_p_000000276	11.391	10.9753	10.3722	10.3886	9.26092	8.96506	-1.71439	3.28158	0.0217576	XM_004943075.1	LOC101747249	uncharacterized LOC101747249	Chr7	25839760	25863066	+	http://www.ncbi.nlm.nih.gov/gene/?term=XM_004943075.1
RB_p_000000277	11.5359	11.168	12.4064	10.3429	9.86244	12.4375	-1.19297	2.28624	0.194616	NM_205501.1	ASL1	argininosuccinate lyase	Chr19	4945236	4952988	-	http://www.ncbi.nlm.nih.gov/gene/?term=NM_205501.1
RB_p_000000278	9.0182	9.23482	9.93221	8.29692	8.5727	9.28309	-0.662117	1.5824	0.00107257	XM_004944138.1	AMFR	autocrine motility factor receptor%2C E3 ubiquitin protein ligase%2C transcript variant X3	Chr11	2154530	2175193	+	http://www.ncbi.nlm.nih.gov/gene/?term=XM_004944138.1
RB_p_000000280	6.1187	9.29978	6.1995	8.33874	9.32249	8.24793	2.13924	4.4053	0.179845	XM_003640701.2	LOC100858480	homeobox protein Hox-A3-like%2C transcript variant X1	Chr2	32803352	32818486	-	http://www.ncbi.nlm.nih.gov/gene/?term=XM_003640701.2
RB_p_000000281	6.31279	8.06609	8.51175	7.81538	7.67596	9.74315	-0.250706	1.18979	0.317068	NM_001031312.1	ING5	inhibitor of growth family%2C member 5	Chr9	4276660	4282108	-	http://www.ncbi.nlm.nih.gov/gene/?term=NM_001031312.1
RB_p_000000282	9.5493	7.95128	8.54496	9.68562	9.73344	10.1972	1.18847	2.27912	0.153032	NM_204256.2	CDKN1B	cyclin-dependent kinase inhibitor 1B (p27%2C Kip1)	Chr1	72273764	72277035	+	http://www.ncbi.nlm.nih.gov/gene/?term=NM_204256.2
RB_p_000000283	7.68299	9.59292	9.15292	10.0967	9.89747	9.97352	0.820599	1.76614	0.204228	XM_004949251.1	DIRAS2	DIRAS family%2C GTP-binding RAS-like 2%2C transcript variant X7	ChrZ	43854799	43856992	-	http://www.ncbi.nlm.nih.gov/gene/?term=XM_004949251.1
RB_p_000000284	10.5122	12.0185	9.47218	12.3348	12.4205	12.4959	1.90824	3.75351	0.147262	XM_428317.4	LOC430766	transitional endoplasmic reticulum ATPase-like	ChrUn	4304	14051	+	http://www.ncbi.nlm.nih.gov/gene/?term=XM_428317.4
RB_p_000000285	6.90989	8.4818	10.2258	9.05189	9.3837	9.28887	0.807067	1.74965	0.514561	XM_003640783.2	C2H7orf72	chromosome 2 open reading frame%2C human C7orf72%2C transcript variant X1	Chr2	80537148	80565103	+	http://www.ncbi.nlm.nih.gov/gene/?term=XM_003640783.2
RB_p_000000286	8.66622	8.62114	5.99385	9.90275	9.62342	9.38909	1.00229	2.00317	0.132541	XM_004944558.1	BICD2	bicaudal D homolog 2 (Drosophila)%2C transcript variant X5	Chr12	6810437	6887128	-	http://www.ncbi.nlm.nih.gov/gene/?term=XM_004944558.1
RB_p_000000288	6.38798	5.78033	7.33985	7.35755	7.67596	9.47218	1.28798	2.44186	0.0424871	NM_213573.1	ATG4B	ATG4 autophagy related 4 homolog B (S. cerevisiae)	Chr9	4290859	4303683	-	http://www.ncbi.nlm.nih.gov/gene/?term=NM_213573.1
RB_p_000000289	6.66178	9.49185	9.69131	5.35459	5.99952	8.46761	-3.49234	11.2538	0.113923	XM_004936007.1	SGCZ	sarcoglycan%2C zeta%2C transcript variant X4	Chr4	63469438	63823970	+	http://www.ncbi.nlm.nih.gov/gene/?term=XM_004936007.1
RB_p_000000291	8.97871	8.6339	8.69262	8.36413	8.71081	8.67772	-0.0148959	1.01038	0.485067	NM_001164084.1	SEPHS1	selenophosphate synthetase 1	Chr1	6624112	6645068	-	http://www.ncbi.nlm.nih.gov/gene/?term=NM_001164084.1
RB_p_000000292	4.65068	4.78792	5.36342	-0.51718	5.27272	5.6423	0.484803	1.39939	0.510824	XM_426186.4	GRIK2	glutamate receptor%2C ionotropic%2C kainate 2	Chr3	69564268	69927345	-	http://www.ncbi.nlm.nih.gov/gene/?term=XM_426186.4
RB_p_000000293	7.84235	7.91588	5.75378	9.32249	8.04303	8.56701	0.724655	1.65251	0.197776	XM_004940908.1	FNIP2	folliculin interacting protein 2%2C transcript variant X3	Chr4	21411958	21460059	+	http://www.ncbi.nlm.nih.gov/gene/?term=XM_004940908.1
RB_p_000000294	7.91289	9.53187	10.1039	7.66711	8.40621	8.75906	-1.12566	2.18202	0.114443	XM_424236.4	LOC426599	tetratricopeptide repeat protein 38-like	Chr1	71480390	71500290	+	http://www.ncbi.nlm.nih.gov/gene/?term=XM_424236.4
RB_p_000000295	7.87344	5.99952	8.91214	6.97441	8.64746	9.49536	0.774014	1.71002	0.528647	XM_425746.4	H6PD	hexose-6-phosphate dehydrogenase (glucose 1-dehydrogenase)%2C transcript variant X3	Chr21	3294714	3306583	+	http://www.ncbi.nlm.nih.gov/gene/?term=XM_425746.4
RB_p_000000296	7.45121	9.11894	6.81698	10.312	10.8622	10.4019	2.95074	7.73143	0.0364182	XM_004945528.1	DHX37	DEAH (Asp-Glu-Ala-His) box polypeptide 37%2C transcript variant X3	Chr15	4490045	4500146	+	http://www.ncbi.nlm.nih.gov/gene/?term=XM_004945528.1
RB_p_000000298	9.00633	10.185	8.51175	7.8857	8.2854	8.39553	-0.720924	1.64824	0.180093	XM_003641969.2	CYB561D2	cytochrome b-561 domain containing 2	Chr12	1435839	1436705	+	http://www.ncbi.nlm.nih.gov/gene/?term=XM_003641969.2
RB_p_000000299	9.18177	6.34422	9.66178	11.6747	11.1085	12.1006	2.49297	5.62936	0.0518785	NM_001030696.1	NDEL1	nudE nuclear distribution E homolog (A. nidulans)-like 1	Chr18	1677164	1700072	+	http://www.ncbi.nlm.nih.gov/gene/?term=NM_001030696.1
RB_p_000000300	7.66711	7.44087	8.69436	2.10314	1.02515	3.50164	-5.56397	47.3067	0.00397601	XM_003643038.2	FRMD3	FERM domain containing 3%2C transcript variant X1	ChrZ	39669740	39811279	-	http://www.ncbi.nlm.nih.gov/gene/?term=XM_003643038.2
RB_p_000000301	5.08296	6.5157	4.86442	6.94251	5.76046	4.94884	0.677504	1.59937	0.658352	XM_004937962.1	EPS8	epidermal growth factor receptor pathway substrate 8%2C transcript variant X6	Chr1	63086152	63216665	-	http://www.ncbi.nlm.nih.gov/gene/?term=XM_004937962.1
RB_p_000000302	-0.399031	7.60548	4.17786	-1.00187	2.96562	4.21731	-1.21224	2.31697	0.357966	XM_425487.4	NT5DC3	5'-nucleotidase domain containing 3	Chr1	54903857	54926083	+	http://www.ncbi.nlm.nih.gov/gene/?term=XM_425487.4
RB_p_000000303	8.94764	7.41363	8.64746	8.57648	8.26913	8.46761	-0.179853	1.13277	0.814895	NM_001011692.1	APOD	apolipoprotein D	Chr9	12153804	12156761	+	http://www.ncbi.nlm.nih.gov/gene/?term=NM_001011692.1
RB_p_000000304	10.3644	10.2854	9.09573	9.97352	9.65419	10.0265	-0.311884	1.24133	0.955724	XM_414442.4	GRM7	glutamate receptor%2C metabotropic 7%2C transcript variant X2	Chr12	18847628	19049930	+	http://www.ncbi.nlm.nih.gov/gene/?term=XM_414442.4
RB_p_000000305	8.17991	8.19106	6.61471	6.38798	8.3443	8.12928	-0.0506261	1.03571	0.969522	XM_003643318.2	TMEM35	transmembrane protein 35%2C transcript variant X1	ChrUn	3477	6841	-	http://www.ncbi.nlm.nih.gov/gene/?term=XM_003643318.2
RB_p_000000305	8.17991	8.19106	6.61471	6.38798	8.3443	8.12928	-0.0506261	1.03571	0.969522	XR_140095.2	LOC100857212	transmembrane protein 35-like	Chr4	2076175	2079512	-	http://www.ncbi.nlm.nih.gov/gene/?term=XR_140095.2
RB_p_000000306	11.3132	10.9981	12.3497	10.0563	10.2119	9.65821	-1.25687	2.38976	0.110416	XM_004938250.1	LNP1	leukemia NUP98 fusion partner 1%2C transcript variant X5	Chr1	84288838	84301834	+	http://www.ncbi.nlm.nih.gov/gene/?term=XM_004938250.1
RB_p_000000307	5.16592	8.2854	9.19476	6.03852	5.9122	9.41521	-2.24688	4.74655	0.708804	NM_001277133.1	CNOT1	CCR4-NOT transcription complex subunit 1-like	Chr11	1404550	1457797	-	http://www.ncbi.nlm.nih.gov/gene/?term=NM_001277133.1
RB_p_000000308	6.44708	7.03617	4.94884	7.32193	7.59059	8.60733	1.1435	2.20917	0.227459	XM_004936251.1	LOC100857906	T-cell surface glycoprotein CD8 alpha chain-like%2C transcript variant X2	Chr4	85347454	85349557	-	http://www.ncbi.nlm.nih.gov/gene/?term=XM_004936251.1
RB_p_000000309	10.2674	9.54738	8.6339	9.88417	8.62571	9.60733	0.0599538	1.04243	0.86275	XM_001235256.3	STEAP4	STEAP family member 4%2C transcript variant X1	Chr2	20889651	20909046	-	http://www.ncbi.nlm.nih.gov/gene/?term=XM_001235256.3
RB_p_000000310	7.14211	6.03301	5.81926	7.61655	6.05493	6.60363	0.570613	1.48515	0.193609	XM_004938304.1	ZNF654	zinc finger protein 654%2C transcript variant X5	Chr1	88160542	88197217	+	http://www.ncbi.nlm.nih.gov/gene/?term=XM_004938304.1
RB_p_000000312	7.64205	10.8925	14.0655	12.4858	13.1059	12.5104	1.61785	3.06917	0.427432	NM_001079482.1	PPP2R5C	protein phosphatase 2%2C regulatory subunit B'%2C gamma	Chr5	49283997	49330674	+	http://www.ncbi.nlm.nih.gov/gene/?term=NM_001079482.1
RB_p_000000313	5.59065	5.71989	8.30948	7.73132	7.27845	8.57648	2.01143	4.03181	0.139574	XM_420213.4	LOC422224	family with sequence similarity 162%2C member B	Chr4	3046649	3051727	+	http://www.ncbi.nlm.nih.gov/gene/?term=XM_420213.4
RB_p_000000314	7.36851	9.47523	9.23781	8.85487	8.96867	9.35149	-0.269141	1.20509	0.599012	NM_001006210.1	NOL11	nucleolar protein 11	Chr18	7329686	7340752	-	http://www.ncbi.nlm.nih.gov/gene/?term=NM_001006210.1
RB_p_000000314	7.36851	9.47523	9.23781	8.85487	8.96867	9.35149	-0.269141	1.20509	0.599012	XM_003642338.2	LOC100859426	nucleolar protein 11-like	Chr18	7017991	7029061	-	http://www.ncbi.nlm.nih.gov/gene/?term=XM_003642338.2
RB_p_000000315	9.57223	9.42312	11.1413	10.2697	10.1347	9.75906	0.562521	1.47685	0.990898	NM_204859.1	IFNAR1	interferon (alpha%2C beta and omega) receptor 1	Chr1	104652223	104670306	+	http://www.ncbi.nlm.nih.gov/gene/?term=NM_204859.1
RB_p_000000316	8.40621	7.95565	11.6247	8.97513	8.75071	10.5553	0.568926	1.48342	0.882632	NM_204215.1	TPD52L1	tumor protein D52-like 1	Chr3	59529195	59580015	-	http://www.ncbi.nlm.nih.gov/gene/?term=NM_204215.1
RB_p_000000319	5.00624	7.22159	6.1187	9.43202	9.10329	9.44915	3.31332	9.94051	0.0487784	XM_415267.4	RNF10	ring finger protein 10	Chr15	9259038	9274671	-	http://www.ncbi.nlm.nih.gov/gene/?term=XM_415267.4
RB_p_000000320	10.2303	9.63844	10.8051	8.68387	8.39124	9.23122	-1.54645	2.92097	0.00512553	NM_001001751.2	CYP3A7	cytochrome P450 A 37	Chr14	3919206	3928547	-	http://www.ncbi.nlm.nih.gov/gene/?term=NM_001001751.2
RB_p_000000321	6.96	4.41672	4.48291	8.14083	6.47168	6.79442	2.31151	4.96401	0.0325917	XM_004946711.1	PRR11	proline rich 11%2C transcript variant X4	Chr19	7196347	7199437	+	http://www.ncbi.nlm.nih.gov/gene/?term=XM_004946711.1
RB_p_000000322	7.00843	3.89139	7.10329	8.87728	6.7039	8.16491	1.15648	2.22913	0.0632931	NM_001079489.1	MAFG	v-maf musculoaponeurotic fibrosarcoma oncogene homolog G (avian)	Chr18	10240925	10242628	-	http://www.ncbi.nlm.nih.gov/gene/?term=NM_001079489.1
RB_p_000000323	9.79035	10.5781	8.06878	10.0172	9.14593	9.49935	-0.291001	1.22349	0.936178	XM_004950186.1	LOC101749616	zinc finger protein 662-like	ChrUn	4151	5532	-	http://www.ncbi.nlm.nih.gov/gene/?term=XM_004950186.1
RB_p_000000324	9.63072	5.32782	7.67596	9.69131	7.24079	7.78463	0.108678	1.07824	0.37289	XM_419213.3	PENK	proenkephalin	Chr2	111077663	111081770	-	http://www.ncbi.nlm.nih.gov/gene/?term=XM_419213.3
RB_p_000000325	8.52062	6.58496	8.77149	9.63844	8.544	9.03755	0.516928	1.43091	0.150197	NM_001039292.1	PUM2	pumilio homolog 2 (Drosophila)	Chr3	101262388	101305617	-	http://www.ncbi.nlm.nih.gov/gene/?term=NM_001039292.1
RB_p_000000326	6.03301	5.5293	7.04985	8.35315	9.32811	8.63027	2.59725	6.05134	0.0589175	XM_004943524.1	LOC425015	NLR family%2C pyrin domain containing 1-like%2C transcript variant X8	Chr9	21717353	21725243	+	http://www.ncbi.nlm.nih.gov/gene/?term=XM_004943524.1
RB_p_000000327	6.29911	9.37775	6.79442	10.4911	10.679	10.621	3.82661	14.1881	0.0759572	NM_001030831.1	PSPC1	paraspeckle component 1	Chr1	178404300	178443184	+	http://www.ncbi.nlm.nih.gov/gene/?term=NM_001030831.1
RB_p_000000328	8.89026	10.2104	11.7295	7.86419	8.86573	9.61195	-1.34463	2.53966	0.0438538	XM_001231471.2	LOC768610	uncharacterized LOC768610	Chr6	1723410	1737544	+	http://www.ncbi.nlm.nih.gov/gene/?term=XM_001231471.2
RB_p_000000329	5.42366	3.09848	4.0527	8.05053	6.92778	7.39874	3.34604	10.1686	0.0112384	XM_004939034.1	FAM188B	family with sequence similarity 188%2C member B%2C transcript variant X5	Chr2	978005	1036637	+	http://www.ncbi.nlm.nih.gov/gene/?term=XM_004939034.1
RB_p_000000331	8.30948	4.65068	7.89633	9.94581	9.99152	10.1283	2.09519	4.27282	0.116103	XM_004939787.1	LAMA3	laminin%2C alpha 3%2C transcript variant X4	Chr2	102780728	102893607	+	http://www.ncbi.nlm.nih.gov/gene/?term=XM_004939787.1
RB_p_000000332	6.96	9.20701	8.86573	9.57979	10.0563	9.45892	0.714054	1.64041	0.167481	XM_004940201.1	COMMD1	copper metabolism (Murr1) domain containing 1%2C transcript variant X3	Chr3	8880706	8923683	+	http://www.ncbi.nlm.nih.gov/gene/?term=XM_004940201.1
RB_p_000000333	9.50383	11.4651	9.90275	9.89936	10.3582	10.2137	0.31096	1.24053	0.809876	XM_004946552.1	LOC101750600	telomerase-binding protein EST1A-like%2C transcript variant X8	Chr19	5557344	5615249	-	http://www.ncbi.nlm.nih.gov/gene/?term=XM_004946552.1
RB_p_000000334	8.28193	6.56605	7.1267	10.5618	7.19476	7.2503	0.123594	1.08945	0.260776	XM_004935402.1	LOC101750058	uncharacterized LOC101750058	Chr3	29751607	29757009	+	http://www.ncbi.nlm.nih.gov/gene/?term=XM_004935402.1
RB_p_000000335	8.61102	11.877	13.4709	11.5401	12.4017	11.3734	-0.336868	1.26301	0.7849	XM_004935711.1	BCLAF1	BCL2-associated transcription factor 1%2C transcript variant X2	Chr3	54480374	54505304	+	http://www.ncbi.nlm.nih.gov/gene/?term=XM_004935711.1
RB_p_000000336	9.8746	10.9526	9.48583	10.7372	10.981	10.6015	0.86265	1.81838	0.178614	XM_004947724.1	CLIC4	chloride intracellular channel 4%2C transcript variant X4	Chr23	2456631	2475748	-	http://www.ncbi.nlm.nih.gov/gene/?term=XM_004947724.1
RB_p_000000337	8.24079	5.18595	7.56605	8.11764	7.65105	8.67772	0.551589	1.4657	0.263403	XM_003641813.2	SNX33	sorting nexin 33	Chr10	2196840	2200565	+	http://www.ncbi.nlm.nih.gov/gene/?term=XM_003641813.2
RB_p_000000338	8.27961	9.6974	8.10329	7.51175	8.00141	9.26503	-0.278202	1.21268	0.657422	XM_004950133.1	LOC101748616	zinc finger protein 2-like	ChrUn	328	1084	+	http://www.ncbi.nlm.nih.gov/gene/?term=XM_004950133.1
RB_p_000000339	6.12905	7.92481	7.783	6.58496	7.87958	5.27271	-1.19804	2.29427	0.524951	XM_003641176.2	LRBA	LPS-responsive vesicle trafficking%2C beach and anchor containing%2C transcript variant X1	Chr4	32292533	32664275	-	http://www.ncbi.nlm.nih.gov/gene/?term=XM_003641176.2
RB_p_000000340	6.53528	7.1267	8.81778	6.97441	7.50184	9.3837	0.375133	1.29696	0.0145257	XM_003642134.2	NPRL3	nitrogen permease regulator-like 3 (S. cerevisiae)%2C transcript variant X1	Chr14	12044647	12086645	-	http://www.ncbi.nlm.nih.gov/gene/?term=XM_003642134.2
RB_p_000000341	8.88646	9.72195	8.97728	7.40727	8.52943	10.253	-0.447849	1.36401	0.647813	NM_001007850.1	YAF2	YY1 associated factor 2	Chr1	29454827	29481796	-	http://www.ncbi.nlm.nih.gov/gene/?term=NM_001007850.1
RB_p_000000343	7.69174	8.69436	8.80494	2.71289	7.12928	7.36851	-1.56507	2.95893	0.148833	XM_004947510.1	AGTRAP	angiotensin II receptor-associated protein%2C transcript variant X7	Chr21	5630516	5640385	-	http://www.ncbi.nlm.nih.gov/gene/?term=XM_004947510.1
RB_p_000000344	9.27903	7.04439	9.64903	6.99152	5.95942	7.40727	-2.28751	4.88212	0.0414702	XM_004945227.1	C14H16ORF73	chromosome 14 open reading frame%2C human C16orf73%2C transcript variant X12	Chr14	6043945	6057595	-	http://www.ncbi.nlm.nih.gov/gene/?term=XM_004945227.1
RB_p_000000345	4.83937	7.93811	5.70609	8.99223	9.59735	9.63617	3.89126	14.8384	0.0552454	XM_414870.3	RBBP6	retinoblastoma binding protein 6%2C transcript variant X6	Chr14	6760440	6791810	+	http://www.ncbi.nlm.nih.gov/gene/?term=XM_414870.3
RB_p_000000346	11.0777	8.44915	12.2048	9.44398	9.75363	10.6941	-1.32402	2.50362	0.588165	NM_001044658.1	ITGB3BP	integrin beta 3 binding protein (beta3-endonexin)	Chr8	26716632	26735479	-	http://www.ncbi.nlm.nih.gov/gene/?term=NM_001044658.1
RB_p_000000347	10.6472	11.6614	11.3426	8.9542	10.5464	10.4244	-0.918202	1.88976	0.0333064	XM_004947568.1	PEBP4	phosphatidylethanolamine-binding protein 4%2C transcript variant X1	Chr22	1295760	1319564	+	http://www.ncbi.nlm.nih.gov/gene/?term=XM_004947568.1
RB_p_000000348	8.93	7.65105	8.84314	9.04508	9.21675	10.1176	0.37361	1.29559	0.15622	NM_001030575.1	KIAA1609	KIAA1609	Chr11	16229069	16241357	-	http://www.ncbi.nlm.nih.gov/gene/?term=NM_001030575.1
RB_p_000000349	14.4347	11.1526	11.4516	6.09248	7.07414	8.23721	-4.37746	20.7848	0.0813648	NM_001199715.1	LMOD2	leiomodin 2 (cardiac)	Chr1	22048509	22054661	-	http://www.ncbi.nlm.nih.gov/gene/?term=NM_001199715.1
RB_p_000000350	8.81458	5.57555	9.37884	8.74483	8.44915	9.20396	-0.0697486	1.04953	0.472929	XM_004947772.1	ZMYM4	zinc finger%2C MYM-type 4%2C transcript variant X7	Chr23	4298557	4333536	-	http://www.ncbi.nlm.nih.gov/gene/?term=XM_004947772.1
RB_p_000000351	8.86496	11.0636	10.5043	10.8746	11.4525	12.1667	0.948176	1.92943	0.110864	XM_003642858.2	LOC100857433	perilipin-3-like%2C transcript variant X1	Chr28	2486885	2489496	-	http://www.ncbi.nlm.nih.gov/gene/?term=XM_003642858.2
RB_p_000000352	8.01262	5.78033	6.58496	8.87344	9.20762	9.23482	2.62266	6.15885	0.093113	NM_001006492.1	ACTR10	actin-related protein 10 homolog (S. cerevisiae)	Chr5	55174601	55183224	-	http://www.ncbi.nlm.nih.gov/gene/?term=NM_001006492.1
RB_p_000000353	7.73132	5.83833	8.89254	10.7039	10.9823	10.8844	3.15304	8.89529	0.0686274	NM_001031482.1	H3F3C	H3 histone%2C family 3C	Chr3	16483162	16487393	-	http://www.ncbi.nlm.nih.gov/gene/?term=NM_001031482.1
RB_p_000000354	11.1988	10.0238	11.2911	11.1649	10.1991	10.4255	-0.77335	1.70923	0.526909	XM_004943750.1	RORA	RAR-related orphan receptor A%2C transcript variant X4	Chr10	4187685	4536712	+	http://www.ncbi.nlm.nih.gov/gene/?term=XM_004943750.1
RB_p_000000355	10.7538	10.8418	11.3531	9.62342	9.64024	11.2633	-1.20152	2.29981	0.153683	NM_001079714.2	COL1A2	collagen%2C type I%2C alpha 2	Chr2	23701845	23740814	+	http://www.ncbi.nlm.nih.gov/gene/?term=NM_001079714.2
RB_p_000000356	9.21493	9.71596	8.58965	8.32867	7.85175	9.25798	-0.886251	1.84837	0.445937	XM_004943111.1	KIF14	kinesin family member 14%2C transcript variant X13	Chr8	1449327	1507884	+	http://www.ncbi.nlm.nih.gov/gene/?term=XM_004943111.1
RB_p_000000357	3.84176	3.33223	5.46521	7.29002	6.16973	6.18964	2.34788	5.09077	0.105366	XM_004936263.1	LOC101747979	uncharacterized LOC101747979	Chr4	85230444	85238022	+	http://www.ncbi.nlm.nih.gov/gene/?term=XM_004936263.1
RB_p_000000358	8.62205	8.544	8.22641	6.92778	7.05799	8.52454	-1.48601	2.80113	0.268003	XM_004950387.1	LOC425562	RNA-binding protein 4B-like	ChrUn	4918	6038	+	http://www.ncbi.nlm.nih.gov/gene/?term=XM_004950387.1
RB_p_000000359	12.0689	12.8231	12.2769	11.5059	10.9876	11.521	-0.770978	1.70643	0.117348	XM_004947747.1	GJA9	gap junction protein%2C alpha 9%2C 59kDa	Chr23	3210456	3213848	+	http://www.ncbi.nlm.nih.gov/gene/?term=XM_004947747.1
RB_p_000000360	11.9848	11.5033	10.5418	9.70757	9.91663	10.1463	-1.5867	3.00362	0.122815	XM_004950214.1	LOC101749313	uncharacterized LOC101749313	ChrUn	3684	4550	+	http://www.ncbi.nlm.nih.gov/gene/?term=XM_004950214.1
RB_p_000000361	7.65821	9.13443	7.90087	6.51964	7.61655	7.70908	-0.284318	1.21783	0.137739	XM_004940470.1	MLIP	muscular LMNA-interacting protein%2C transcript variant X7	Chr3	87351912	87420553	-	http://www.ncbi.nlm.nih.gov/gene/?term=XM_004940470.1
RB_p_000000362	9.14784	6.29911	10.5209	12.3307	12.0106	12.0552	2.90731	7.5022	0.103499	NM_205175.3	CRYBB2	crystallin%2C beta B2	Chr15	6996738	6998850	+	http://www.ncbi.nlm.nih.gov/gene/?term=NM_205175.3
RB_p_000000363	5.64953	5.8064	6.86419	7.02237	5.39816	7.61655	1.21597	2.32297	0.387274	XM_004943580.1	P2RY14	purinergic receptor P2Y%2C G-protein coupled%2C 14	Chr9	23021752	23028902	+	http://www.ncbi.nlm.nih.gov/gene/?term=XM_004943580.1
RB_p_000000364	11.691	13.8769	14.2759	9.81137	10.1082	10.3041	-3.76875	13.6304	0.0405445	XM_004950684.1	LOC101747738	platelet glycoprotein VI-like	ChrUn	155	1603	-	http://www.ncbi.nlm.nih.gov/gene/?term=XM_004950684.1
RB_p_000000365	10.2715	11.3596	11.8054	4.97208	6.7211	8.87728	-4.63851	24.9076	0.0260815	XM_426345.4	KIAA1239	KIAA1239	Chr4	69522598	69573927	-	http://www.ncbi.nlm.nih.gov/gene/?term=XM_426345.4
RB_p_000000366	7.91289	9.03755	12.0302	9.82933	10.1299	10.811	1.09238	2.13225	0.590072	XM_422516.4	KANK4	KN motif and ankyrin repeat domains 4%2C transcript variant X4	Chr8	26365577	26376104	-	http://www.ncbi.nlm.nih.gov/gene/?term=XM_422516.4
RB_p_000000367	11.4207	8.26092	11.6767	9.64611	9.19599	11.1505	-1.77458	3.42137	0.619756	NM_001030546.1	LACTB	lactamase%2C beta	Chr10	3651138	3658011	-	http://www.ncbi.nlm.nih.gov/gene/?term=NM_001030546.1
RB_p_000000368	11.7858	10.537	9.3537	10.6172	9.40408	9.28019	-1.1329	2.19299	0.158384	XM_004940223.1	LOC101748723	band 4.1-like protein 3-like	Chr3	57057989	57062090	+	http://www.ncbi.nlm.nih.gov/gene/?term=XM_004940223.1
RB_p_000000369	9.46862	9.71596	9.6193	9.3837	9.85272	8.78463	-0.235599	1.1774	0.468309	XM_419542.4	C3H1orf101	chromosome 3 open reading frame%2C human C1orf101	Chr3	34076338	34101767	-	http://www.ncbi.nlm.nih.gov/gene/?term=XM_419542.4
RB_p_000000370	9.43671	9.0607	5.51354	9.31458	7.00562	7.27845	-1.78225	3.43961	0.912218	XM_004945295.1	TMC5	transmembrane channel-like 5%2C transcript variant X10	Chr14	8491154	8516884	+	http://www.ncbi.nlm.nih.gov/gene/?term=XM_004945295.1
RB_p_000000371	6.77149	8.45327	8.34873	9.48985	10.26	10.6753	1.91131	3.7615	0.0131012	XM_004936315.1	WARS	tryptophanyl-tRNA synthetase%2C transcript variant X4	Chr5	48470801	48486058	-	http://www.ncbi.nlm.nih.gov/gene/?term=XM_004936315.1
RB_p_000000372	7.20457	9.21977	8.29002	8.38586	7.53916	8.80977	0.0958436	1.06869	0.994435	XM_426334.4	LOC428778	general transcription factor IIE subunit 1-like	Chr4	62405541	62413016	+	http://www.ncbi.nlm.nih.gov/gene/?term=XM_426334.4
RB_p_000000373	7.04439	6.01636	5.13536	5.95942	6.62571	6.82655	0.609344	1.52557	0.665754	XM_003643021.2	TRPM6	transient receptor potential cation channel%2C subfamily M%2C member 6	ChrZ	36563695	36650373	-	http://www.ncbi.nlm.nih.gov/gene/?term=XM_003643021.2
RB_p_000000374	6.37063	9.21371	6.88264	8.3696	8.70563	8.96073	1.82299	3.53814	0.296231	XM_004934520.1	DONSON	downstream neighbor of SON%2C transcript variant X4	Chr1	104814747	104820203	-	http://www.ncbi.nlm.nih.gov/gene/?term=XM_004934520.1
RB_p_000000375	5.56795	5.49761	7.83605	4.27447	7.32193	6.89178	1.32383	2.50331	0.901673	NM_204646.1	BCHE	butyrylcholinesterase	Chr9	20437860	20464369	+	http://www.ncbi.nlm.nih.gov/gene/?term=NM_204646.1
RB_p_000000376	2.76712	5.7869	7.07414	4.82666	7.65105	8.24317	1.86416	3.64055	0.0244146	XM_004935637.1	LOC101752200	uncharacterized LOC101752200	Chr3	49320277	49323856	+	http://www.ncbi.nlm.nih.gov/gene/?term=XM_004935637.1
RB_p_000000377	9.21675	9.17804	9.08547	7.32193	7.79116	8.01681	-1.38688	2.61512	0.0264367	NM_204862.1	ODZ1	odz%2C odd Oz/ten-m homolog 1 (Drosophila)	Chr4	15251045	15482153	+	http://www.ncbi.nlm.nih.gov/gene/?term=NM_204862.1
RB_p_000000380	9.73259	9.83032	7.10329	9.37775	8.35865	8.4625	-1.27009	2.41176	0.867392	XM_428343.3	LOC430792	olfactory receptor 14J1-like	ChrUn	90283	91242	-	http://www.ncbi.nlm.nih.gov/gene/?term=XM_428343.3
RB_p_000000381	8.5068	4.23661	9.28598	9.63368	9.02929	8.85798	0.522484	1.43643	0.358441	NM_204906.1	KCNAB1	potassium voltage-gated channel%2C shaker-related subfamily%2C beta member 1	Chr9	22353056	22381426	-	http://www.ncbi.nlm.nih.gov/gene/?term=NM_204906.1
RB_p_000000382	4.67919	2.91855	3.8163	-0.91011	4.23663	5.61302	0.420332	1.33824	0.762569	NM_001160071.2	UCK2	uridine-cytidine kinase 2	Chr8	5490633	5505931	+	http://www.ncbi.nlm.nih.gov/gene/?term=NM_001160071.2
RB_p_000000383	7.47978	7.47371	8.28193	5.55262	4.3997	7.08746	-1.92716	3.80307	0.0635291	XM_001231205.3	LOC768355	B-cell differentiation antigen CD72-like	ChrZ	8920473	8923961	+	http://www.ncbi.nlm.nih.gov/gene/?term=XM_001231205.3
RB_p_000000384	10.5738	10.0855	10.3706	11.3099	11.0487	10.911	0.678106	1.60004	0.0257351	XM_420738.4	N4BP2	NEDD4 binding protein 2	Chr4	68635593	68673504	-	http://www.ncbi.nlm.nih.gov/gene/?term=XM_420738.4
RB_p_000000385	10.3625	9.25739	10.3745	8.26913	8.96867	11.1008	-1.39383	2.62774	0.57219	NM_001199521.1	LUZP2	leucine zipper protein 2	Chr5	1107982	1274845	-	http://www.ncbi.nlm.nih.gov/gene/?term=NM_001199521.1
RB_p_000000386	9.92221	11.6207	12.2935	10.5418	11.4299	12.4528	-0.190748	1.14136	0.491358	XM_424093.4	LOC426448	alpha-1-syntrophin-like	Chr20	2580100	2587931	+	http://www.ncbi.nlm.nih.gov/gene/?term=XM_424093.4
RB_p_000000387	7.1267	9.29806	7.51767	3.33219	7.52943	6.58496	-0.932707	1.90885	0.125601	XM_003640939.2	LOC421390	protein kinase domain-containing protein%2C cytoplasmic-like	Chr3	22667476	22700386	+	http://www.ncbi.nlm.nih.gov/gene/?term=XM_003640939.2
RB_p_000000388	10.7509	11.4239	8.60363	8.1472	10.4429	9.80433	-0.946584	1.9273	0.545807	XM_004947751.1	LOC101750169	uncharacterized LOC101750169	Chr23	3485827	3486737	+	http://www.ncbi.nlm.nih.gov/gene/?term=XM_004947751.1
RB_p_000000389	11.0652	11.4218	10.5831	11.4014	10.6879	11.475	0.336249	1.26247	0.762784	XM_004939339.1	TMEM196	transmembrane protein 196%2C transcript variant X6	Chr2	29908231	29922306	-	http://www.ncbi.nlm.nih.gov/gene/?term=XM_004939339.1
RB_p_000000391	8.52062	9.90275	10.0624	10.3685	10.8182	11.5482	0.915431	1.88613	0.0348122	XM_004948123.1	LOC101748511	uncharacterized LOC101748511%2C transcript variant X1	Chr24	5532049	5554168	+	http://www.ncbi.nlm.nih.gov/gene/?term=XM_004948123.1
RB_p_000000392	9.46964	7.90087	8.33985	9.41733	8.88646	9.64431	1.07748	2.11034	0.210184	NM_204617.2	CXCR4	chemokine (C-X-C motif) receptor 4	Chr7	30263671	30266354	-	http://www.ncbi.nlm.nih.gov/gene/?term=NM_204617.2
RB_p_000000393	10.0203	9.25326	10.8063	7.48382	10.1548	8.8392	-1.18108	2.26747	0.376248	XM_418874.4	LANCL2	LanC lantibiotic synthetase component C-like 2 (bacterial)	Chr2	52341519	52378608	-	http://www.ncbi.nlm.nih.gov/gene/?term=XM_418874.4
RB_p_000000394	6.40936	6.90989	7.04439	7.24079	6.45121	5.69217	-0.458682	1.37429	0.657753	XM_004936167.1	LYAR	Ly1 antibody reactive homolog (mouse)%2C transcript variant X3	Chr4	78113116	78120537	-	http://www.ncbi.nlm.nih.gov/gene/?term=XM_004936167.1
RB_p_000000395	6.51964	7.50581	7.04985	7.07414	7.31061	7.22882	0.17897	1.13208	0.494264	NM_001001292.1	EGF	epidermal growth factor	Chr4	57631763	57683454	-	http://www.ncbi.nlm.nih.gov/gene/?term=NM_001001292.1
RB_p_000000397	7.90539	7.3015	7.53916	7.87958	7.29002	7.41996	-0.119199	1.08613	0.262492	XM_004940909.1	RAPGEF2	Rap guanine nucleotide exchange factor (GEF) 2%2C transcript variant X4	Chr4	21509908	21683160	+	http://www.ncbi.nlm.nih.gov/gene/?term=XM_004940909.1
RB_p_000000398	9.11309	9.05121	9.80171	10.3407	10.6689	11.7912	1.55579	2.93995	0.0181226	XM_003642416.2	NF1	neurofibromin 1%2C transcript variant X1	Chr19	8998278	9082307	-	http://www.ncbi.nlm.nih.gov/gene/?term=XM_003642416.2
RB_p_000000399	4.11665	5.98247	2.10305	4.91327	5.35461	-0.525328	0.796622	1.73703	0.495949	XM_004936065.1	GNPDA2	glucosamine-6-phosphate deaminase 2%2C transcript variant X9	Chr4	67202451	67208813	+	http://www.ncbi.nlm.nih.gov/gene/?term=XM_004936065.1
RB_p_000000400	4.98354	9.65821	10.0934	7.85175	8.77972	9.09672	-0.878492	1.83845	0.818627	NM_001031525.1	PCMT1	protein-L-isoaspartate (D-aspartate) O-methyltransferase	Chr3	47516023	47537180	+	http://www.ncbi.nlm.nih.gov/gene/?term=NM_001031525.1
RB_p_000000401	8.0348	3.73708	6.77149	7.62571	6.7211	7.24079	0.469302	1.38444	0.423415	XM_004940080.1	RHPN1	rhophilin%2C Rho GTPase binding protein 1%2C transcript variant X3	Chr2	148020209	148046006	+	http://www.ncbi.nlm.nih.gov/gene/?term=XM_004940080.1
RB_p_000000402	7.84235	10.1299	10.6307	6.87344	7.35755	9.97871	-2.77237	6.83232	0.156847	XM_004939968.1	LOC101751138	uncharacterized LOC101751138	Chr2	118473565	118595560	-	http://www.ncbi.nlm.nih.gov/gene/?term=XM_004939968.1
RB_p_000000403	9.66311	5.79343	8.53722	10.3417	10.1567	10.2104	1.67315	3.1891	0.178987	XM_004939447.1	CPNE4	copine IV%2C transcript variant X7	Chr2	42499347	42749840	-	http://www.ncbi.nlm.nih.gov/gene/?term=XM_004939447.1
RB_p_000000404	7.31515	10.6928	10.1668	10.7184	11.4949	10.6499	0.551635	1.46575	0.233121	XM_428301.4	RAB31	RAB31%2C member RAS oncogene family	Chr2	98269700	98328937	-	http://www.ncbi.nlm.nih.gov/gene/?term=XM_428301.4
RB_p_000000407	8.5812	9.84353	7.90087	7.86419	9.74315	9.02237	0.441167	1.3577	0.868471	NM_001168383.1	SLC17A6	solute carrier family 17 (sodium-dependent inorganic phosphate cotransporter)%2C member 6	Chr5	2812894	2841749	+	http://www.ncbi.nlm.nih.gov/gene/?term=NM_001168383.1
RB_p_000000408	10.3715	11.0417	11.0814	9.11374	9.45892	9.52797	-1.58274	2.99538	0.00498385	NM_204146.1	ITGA3	integrin%2C alpha 3 (antigen CD49C%2C alpha 3 subunit of VLA-3 receptor)	ChrUn	109	2271	+	http://www.ncbi.nlm.nih.gov/gene/?term=NM_204146.1
RB_p_000000411	5.41521	5.58312	6.02194	5.43208	3.59445	6.81057	-0.151037	1.11037	0.680704	XM_001232385.2	TBC1D9	TBC1 domain family%2C member 9 (with GRAM domain)%2C transcript variant X1	Chr4	29172972	29219142	-	http://www.ncbi.nlm.nih.gov/gene/?term=XM_001232385.2
RB_p_000000413	9.12928	9.55842	9.10198	9.36304	9.4543	9.99471	0.325016	1.25268	0.364408	XM_003641747.2	THAP4	THAP domain containing 4%2C transcript variant X1	Chr9	4313880	4323053	+	http://www.ncbi.nlm.nih.gov/gene/?term=XM_003641747.2
RB_p_000000415	8.08215	7.38586	8.47978	8.29232	5.69914	7.70044	-0.381709	1.30288	0.303476	XM_004943017.1	MBD5	methyl-CpG binding domain protein 5%2C transcript variant X11	Chr7	34118774	34200436	+	http://www.ncbi.nlm.nih.gov/gene/?term=XM_004943017.1
RB_p_000000417	7.25503	8.34207	7.83605	9.18921	10.1331	9.79523	1.95918	3.8884	0.000763016	XM_003641129.2	ZC3H12B	zinc finger CCCH-type containing 12B%2C transcript variant X1	Chr4	66309	78630	+	http://www.ncbi.nlm.nih.gov/gene/?term=XM_003641129.2
RB_p_000000418	9.70131	8.46761	10.3529	9.63844	7.22882	8.33874	-1.36257	2.57143	0.190689	XM_004939907.1	EYA1	eyes absent homolog 1 (Drosophila)%2C transcript variant X3	Chr2	116640385	116718374	-	http://www.ncbi.nlm.nih.gov/gene/?term=XM_004939907.1
RB_p_000000419	10.1984	10.4751	9.26209	10.7934	11.6694	11.0716	0.873185	1.8317	0.0758422	NM_001012559.1	SEPT7	septin 7	Chr2	47489191	47544695	-	http://www.ncbi.nlm.nih.gov/gene/?term=NM_001012559.1
RB_p_000000420	11.1898	9.92963	14.5021	11.3156	10.7723	14.0307	0.12575	1.09107	0.705278	XM_418776.4	GGCT	gamma-glutamylcyclotransferase%2C transcript variant X4	Chr2	41812532	41818975	+	http://www.ncbi.nlm.nih.gov/gene/?term=XM_418776.4
RB_p_000000421	7.31967	8.60733	9.27903	9.19599	9.22219	10.0324	0.614861	1.53141	0.11361	XM_003640572.2	LOC100857685	uncharacterized LOC100857685	Chr1	191993193	191996297	+	http://www.ncbi.nlm.nih.gov/gene/?term=XM_003640572.2
RB_p_000000422	8.92035	8.58965	8.40408	9.01123	10.1472	9.38586	0.796211	1.73653	0.176222	XM_415554.4	ENTPD8L	ectonucleoside triphosphate diphosphohydrolase 8-like	Chr17	926875	931909	+	http://www.ncbi.nlm.nih.gov/gene/?term=XM_415554.4
RB_p_000000423	5.63503	5.18595	6.53528	4.53062	6.0765	5.30052	-0.33451	1.26095	0.555319	XM_004935306.1	BROX	BRO1 domain and CAAX motif containing%2C transcript variant X5	Chr3	17322445	17344820	-	http://www.ncbi.nlm.nih.gov/gene/?term=XM_004935306.1
RB_p_000000425	11.411	8.1472	9.73936	10.1611	8.12347	9.51422	-0.225138	1.16889	0.318773	XM_004935301.1	TP53BP2	tumor protein p53 binding protein%2C 2%2C transcript variant X4	Chr3	16979391	17018927	+	http://www.ncbi.nlm.nih.gov/gene/?term=XM_004935301.1
RB_p_000000426	7.73132	7.51767	7.99718	8.10591	8.32867	8.47573	0.597356	1.51294	0.0519452	XM_004945834.1	GLE1	GLE1 RNA export mediator%2C transcript variant X4	Chr17	5128828	5137995	+	http://www.ncbi.nlm.nih.gov/gene/?term=XM_004945834.1
RB_p_000000427	8.95783	11.0512	10.3018	8.73978	10.1671	10.0185	-0.283234	1.21692	0.161253	NM_204774.1	TMOD4	tropomodulin 4 (muscle)	Chr25	1788999	1792507	-	http://www.ncbi.nlm.nih.gov/gene/?term=NM_204774.1
RB_p_000000427	8.95783	11.0512	10.3018	8.73978	10.1671	10.0185	-0.283234	1.21692	0.161253	XM_003642690.2	LOC100857513	tropomodulin-4-like%2C transcript variant X1	Chr25	1957058	1960625	-	http://www.ncbi.nlm.nih.gov/gene/?term=XM_003642690.2
RB_p_000000429	7.71939	6.69349	8.85331	10.1938	10.2342	10.6397	2.51483	5.7153	0.0364225	XM_416477.4	M6PR	mannose-6-phosphate receptor (cation dependent)%2C transcript variant X4	Chr1	75661455	75666868	-	http://www.ncbi.nlm.nih.gov/gene/?term=XM_416477.4
RB_p_000000430	5.03962	5.44873	5.62039	2.47305	7.00562	5.37219	-0.0765404	1.05449	0.758895	XM_004947968.1	TMEM45B	transmembrane protein 45B%2C transcript variant X5	Chr24	1409134	1422315	+	http://www.ncbi.nlm.nih.gov/gene/?term=XM_004947968.1
RB_p_000000431	8.29232	5.62773	8.74399	8.19845	8.65195	9.67772	0.359627	1.28309	0.295456	XM_416553.2	HGD	homogentisate 1%2C2-dioxygenase	Chr1	79234400	79252689	+	http://www.ncbi.nlm.nih.gov/gene/?term=XM_416553.2
RB_p_000000432	11.8034	10.7709	11.7067	9.29462	8.9542	9.02583	-2.68088	6.41247	0.0125479	NM_001199193.1	MAPT	microtubule-associated protein tau	Chr27	2938401	2963524	-	http://www.ncbi.nlm.nih.gov/gene/?term=NM_001199193.1
RB_p_000000434	12.2082	12.1732	11.6938	11.6917	11.7897	11.3624	-0.481465	1.39616	0.0175425	NM_204536.1	RARA	retinoic acid receptor%2C alpha	ChrUn	294	2178	+	http://www.ncbi.nlm.nih.gov/gene/?term=NM_204536.1
RB_p_000000435	8.49085	8.53041	6.45121	8.10591	8.09011	8.52943	-0.384942	1.30581	0.664924	XM_001233795.3	PAK4	p21 protein (Cdc42/Rac)-activated kinase 4%2C transcript variant X1	ChrUn	39202	59206	-	http://www.ncbi.nlm.nih.gov/gene/?term=XM_001233795.3
RB_p_000000436	6.79442	8.54496	6.47978	7.82177	8.17617	6.21901	1.02736	2.03829	0.795354	XM_419588.4	C1ORF131	chromosome 3 open reading frame%2C human C1orf131	Chr3	40006904	40017550	-	http://www.ncbi.nlm.nih.gov/gene/?term=XM_419588.4
RB_p_000000437	5.97674	6.20929	6.86419	4.73458	4.29306	6.51964	-1.47471	2.77927	0.124287	XM_004935396.1	LOC421441	spectrin beta chain%2C brain 4-like%2C transcript variant X5	Chr3	29662666	29671983	-	http://www.ncbi.nlm.nih.gov/gene/?term=XM_004935396.1
RB_p_000000438	10.9741	10.4732	7.72707	14.3833	13.9765	14.8444	3.9101	15.0334	0.0618736	NM_204775.1	LY6E	lymphocyte antigen 6 complex%2C locus E	Chr2	147927176	147933270	-	http://www.ncbi.nlm.nih.gov/gene/?term=NM_204775.1
RB_p_000000439	11.5247	10.2938	10.6297	10.4707	9.90614	10.5894	-0.159039	1.11654	0.238635	XM_004940134.1	ANAPC1	anaphase promoting complex subunit 1%2C transcript variant X17	Chr3	3088599	3122633	-	http://www.ncbi.nlm.nih.gov/gene/?term=XM_004940134.1
RB_p_000000440	12.0444	11.1429	11.8846	10.9586	9.95238	11.3371	-0.925999	1.9	0.0419868	XM_428543.4	C1QL4	complement component 1%2C q subcomponent-like 4%2C transcript variant X1	Chr27	1324436	1331767	-	http://www.ncbi.nlm.nih.gov/gene/?term=XM_428543.4
RB_p_000000443	7.44087	9.04234	8.81778	6.13933	7.90087	8.07815	-0.916916	1.88808	0.0239336	XM_416137.4	PLEKHG7	pleckstrin homology domain containing%2C family G (with RhoGef domain) member 7	Chr1	44466877	44495051	+	http://www.ncbi.nlm.nih.gov/gene/?term=XM_416137.4
RB_p_000000444	6.87344	6.53916	8.62936	8.72792	8.63027	9.38586	1.85448	3.6162	0.0624344	XM_001234379.3	ARL9	ADP-ribosylation factor-like 9	Chr4	48676353	48680178	+	http://www.ncbi.nlm.nih.gov/gene/?term=XM_001234379.3
RB_p_000000445	7.14211	10.1093	11.0928	8.8392	10.3476	9.47776	-0.631583	1.54926	0.92145	XM_424124.4	RSF1	remodeling and spacing factor 1	Chr1	192132114	192184871	+	http://www.ncbi.nlm.nih.gov/gene/?term=XM_424124.4
RB_p_000000447	9.02583	8.64746	9.74315	8.70563	9.20396	10.4984	0.178128	1.13141	0.422495	XM_004948246.1	LOC101751740	trichohyalin-like	Chr25	1143602	1149293	+	http://www.ncbi.nlm.nih.gov/gene/?term=XM_004948246.1
RB_p_000000448	4.82667	2.96568	5.55261	4.51489	4.13734	7.14211	-0.311788	1.24125	0.292618	XM_004937939.1	LOC101749803	uncharacterized LOC101749803	Chr1	61158370	61160404	+	http://www.ncbi.nlm.nih.gov/gene/?term=XM_004937939.1
RB_p_000000449	8.75363	7.10329	8.16239	9.90727	10.1254	10.572	1.96302	3.89878	0.0574136	NM_001030969.1	KLF6	Kruppel-like factor 6	Chr2	11735307	11744064	-	http://www.ncbi.nlm.nih.gov/gene/?term=NM_001030969.1
RB_p_000000450	6.89482	5.54488	4.48291	7.76155	8.77643	8.82018	3.23155	9.39276	0.110904	XM_004950131.1	LOC100857826	free fatty acid receptor 2-like	ChrUn	925	3096	+	http://www.ncbi.nlm.nih.gov/gene/?term=XM_004950131.1
RB_p_000000452	9.22219	7.99718	8.58496	7.8933	8.83447	9.2396	0.249509	1.1888	0.944683	XM_004943494.1	PHC3	polyhomeotic homolog 3 (Drosophila)%2C transcript variant X13	Chr9	19303964	19323668	+	http://www.ncbi.nlm.nih.gov/gene/?term=XM_004943494.1
RB_p_000000454	8.85526	9.88188	11.3633	10.3168	9.82138	9.49536	-0.0605033	1.04283	0.88639	XM_003643200.2	LOC100858339	cob(I)yrinic acid a%2Cc-diamide adenosyltransferase%2C mitochondrial-like%2C transcript variant X1	Chr15	925	4795	+	http://www.ncbi.nlm.nih.gov/gene/?term=XM_003643200.2
RB_p_000000454	8.85526	9.88188	11.3633	10.3168	9.82138	9.49536	-0.0605033	1.04283	0.88639	XM_003643322.2	LOC100859013	cob(I)yrinic acid a%2Cc-diamide adenosyltransferase%2C mitochondrial-like%2C transcript variant X1	ChrUn	14626	18530	-	http://www.ncbi.nlm.nih.gov/gene/?term=XM_003643322.2
RB_p_000000454	8.85526	9.88188	11.3633	10.3168	9.82138	9.49536	-0.0605033	1.04283	0.88639	XM_004945625.1	MMAB	methylmalonic aciduria (cobalamin deficiency) cblB type%2C transcript variant X7	Chr15	6789979	6793985	-	http://www.ncbi.nlm.nih.gov/gene/?term=XM_004945625.1
RB_p_000000455	7.08481	8.5157	6.40936	8.26444	9.00773	9.31458	1.92292	3.7919	0.167451	XM_004947962.1	ARHGAP32	Rho GTPase activating protein 32%2C transcript variant X9	Chr24	1142751	1268898	-	http://www.ncbi.nlm.nih.gov/gene/?term=XM_004947962.1
RB_p_000000456	7.81538	7.67596	9.08148	5.47338	6.13933	7.22882	-1.67605	3.19552	0.0147078	XM_003641130.2	LOC100859173	probable G-protein coupled receptor 83-like	Chr4	341221	357973	+	http://www.ncbi.nlm.nih.gov/gene/?term=XM_003641130.2
RB_p_000000458	7.2503	7.91289	8.73978	8.45841	8.97513	9.47218	1.06224	2.08817	0.0191947	XM_417614.4	MTOR	mechanistic target of rapamycin (serine/threonine kinase)%2C transcript variant X2	Chr21	4132545	4194648	-	http://www.ncbi.nlm.nih.gov/gene/?term=XM_417614.4
RB_p_000000459	8.06205	8.80494	8.68912	9.25148	9.31458	9.8815	0.625459	1.5427	0.0512807	NM_001006366.1	MRPL3	mitochondrial ribosomal protein L3	Chr2	42466007	42494300	-	http://www.ncbi.nlm.nih.gov/gene/?term=NM_001006366.1
RB_p_000000460	7.79116	8.34541	8.61747	5.38089	5.88799	6.05493	-2.45742	5.49232	0.000330045	XM_425571.3	CDKL5	cyclin-dependent kinase-like 5	Chr1	119932128	120036060	-	http://www.ncbi.nlm.nih.gov/gene/?term=XM_425571.3
RB_p_000000461	7.7039	10.6035	9.65396	9.12089	10.0921	10.3625	0.438132	1.35485	0.440217	XM_418736.4	PLEKHA8	pleckstrin homology domain containing%2C family A (phosphoinositide binding specific) member 8%2C transcript variant X2	Chr2	34431423	34457646	+	http://www.ncbi.nlm.nih.gov/gene/?term=XM_418736.4
RB_p_000000462	5.41521	9.28077	9.72323	7.78463	10.5228	9.98868	0.707914	1.63344	0.167397	NM_001277571.1	SMYD2	SET and MYND domain containing 2	Chr3	20511395	20538424	-	http://www.ncbi.nlm.nih.gov/gene/?term=NM_001277571.1
RB_p_000000463	8.54882	10.5418	10.0792	10.0028	11.7711	10.3194	0.240238	1.18119	0.120477	XM_004942345.1	UROS	uroporphyrinogen III synthase%2C transcript variant X6	Chr6	32036691	32052114	-	http://www.ncbi.nlm.nih.gov/gene/?term=XM_004942345.1
RB_p_000000464	9.19353	12.7377	10.6642	8.87036	9.09342	10.1671	-1.57081	2.97071	0.301875	XM_417310.4	PIGU	phosphatidylinositol glycan anchor biosynthesis%2C class U	Chr20	569540	591153	+	http://www.ncbi.nlm.nih.gov/gene/?term=XM_417310.4
RB_p_000000465	8.01681	6.83289	6.49185	6.26666	6.94251	7.53916	0.109624	1.07895	0.832318	XM_004944348.1	ZNF821	zinc finger protein 821%2C transcript variant X3	Chr11	19174932	19190842	+	http://www.ncbi.nlm.nih.gov/gene/?term=XM_004944348.1
RB_p_000000466	6.70736	8.77066	9.59526	7.69523	7.14211	7.98868	-1.07544	2.10736	0.479313	NM_204679.1	TWIST2	twist homolog 2 (Drosophila)	Chr7	6156605	6186493	+	http://www.ncbi.nlm.nih.gov/gene/?term=NM_204679.1
RB_p_000000467	11.3808	10.8234	10.8704	11.0199	9.53041	10.0123	-0.858089	1.81264	0.0897233	NM_001177532.2	SPHKAP	SPHK1 interactor%2C AKAP domain containing	Chr9	9052990	9118981	-	http://www.ncbi.nlm.nih.gov/gene/?term=NM_001177532.2
RB_p_000000468	8.81218	9.71725	5.63503	7.95855	9.93221	6.01637	-0.853625	1.80704	0.845137	NM_001007825.1	PLDN	pallidin homolog (mouse)	Chr10	10196791	10202569	+	http://www.ncbi.nlm.nih.gov/gene/?term=NM_001007825.1
RB_p_000000469	10.0681	7.2503	8.81458	9.34041	8.40621	8.94325	0.128665	1.09328	0.765653	XM_004939396.1	PLCL2	phospholipase C-like 2%2C transcript variant X5	Chr2	35057461	35124911	+	http://www.ncbi.nlm.nih.gov/gene/?term=XM_004939396.1
RB_p_000000470	10.3462	7.5812	6.96	9.08614	8.05053	9.32249	1.50494	2.83812	0.666184	XM_001234900.3	GRXCR2	glutaredoxin%2C cysteine rich 2%2C transcript variant X1	Chr13	17207945	17224651	-	http://www.ncbi.nlm.nih.gov/gene/?term=XM_001234900.3
RB_p_000000471	9.75154	9.96036	8.06878	10.5972	11.1838	10.9205	1.16899	2.24855	0.116661	XM_004950929.1	LOC776463	C-type lectin domain family 2 member D-like%2C transcript variant X4	ChrUn	20948	23811	-	http://www.ncbi.nlm.nih.gov/gene/?term=XM_004950929.1
RB_p_000000471	9.75154	9.96036	8.06878	10.5972	11.1838	10.9205	1.16899	2.24855	0.116661	XR_214348.1	LOC776458	C-type lectin domain family 2 member D-like%2C transcript variant X5	ChrUn	560	13875	+	http://www.ncbi.nlm.nih.gov/gene/?term=XR_214348.1
RB_p_000000472	7.41363	11.391	10.807	9.47776	10.7686	10.8037	-0.0383544	1.02694	0.614787	XM_004940862.1	TMEM185A	transmembrane protein 185A%2C transcript variant X3	Chr4	18006594	18016257	-	http://www.ncbi.nlm.nih.gov/gene/?term=XM_004940862.1
RB_p_000000473	9.21493	6.84862	9.23661	8.65195	8.34873	9.04508	-0.562978	1.47732	0.733237	XM_004948221.1	LOC101747386	protein S100-A9-like	Chr25	730845	732283	+	http://www.ncbi.nlm.nih.gov/gene/?term=XM_004948221.1
RB_p_000000475	7.32643	5.5056	4.54618	7.8857	5.86337	6.68299	1.1774	2.26168	0.21203	XM_004943248.1	RASAL2	RAS protein activator like 2%2C transcript variant X14	Chr8	6431668	6532717	-	http://www.ncbi.nlm.nih.gov/gene/?term=XM_004943248.1
RB_p_000000476	4.78792	2.81936	4.03074	2.0162	-0.530402	6.26666	-2.01454	4.04052	0.541151	XM_004936485.1	SAMD4A	sterile alpha motif domain containing 4A%2C transcript variant X5	Chr5	56254396	56322733	-	http://www.ncbi.nlm.nih.gov/gene/?term=XM_004936485.1
RB_p_000000477	5.83199	8.45533	6.72792	5.76046	7.29002	6.7039	-0.0240169	1.01679	0.376615	NM_001001301.1	TPH2	tryptophan hydroxylase 2	Chr1	36453708	36507999	+	http://www.ncbi.nlm.nih.gov/gene/?term=NM_001001301.1
RB_p_000000478	5.81926	9.66489	6.64024	8.14083	8.15228	9.51422	1.51204	2.85213	0.467371	XM_425213.4	TRIM69	tripartite motif containing 69	Chr13	12660171	12666118	+	http://www.ncbi.nlm.nih.gov/gene/?term=XM_425213.4
RB_p_000000480	11.4079	8.42206	11.3582	11.094	9.37775	10.2828	-1.07544	2.10737	0.829988	XM_004934962.1	LOC101748581	polymeric immunoglobulin receptor-like%2C transcript variant X1	Chr26	2532003	2539670	-	http://www.ncbi.nlm.nih.gov/gene/?term=XM_004934962.1
RB_p_000000481	10.0522	9.5708	10.452	10.7402	10.2417	11.1302	0.687974	1.61102	5.3126e-05	NM_001031109.2	MRPS7	mitochondrial ribosomal protein S7	Chr18	10991666	10997091	+	http://www.ncbi.nlm.nih.gov/gene/?term=NM_001031109.2
RB_p_000000482	8.87958	9.06272	8.66089	8.38046	7.19476	8.58965	-0.499122	1.41335	0.272401	NM_001198907.1	DPY30	dpy-30 homolog (C. elegans)	Chr3	33000733	33005259	+	http://www.ncbi.nlm.nih.gov/gene/?term=NM_001198907.1
RB_p_000000483	5.9122	8.77066	6.34422	8.99577	8.92778	9.13121	2.65154	6.28339	0.163317	XM_420411.4	MAML3	mastermind-like 3 (Drosophila)	Chr4	28845333	29046878	-	http://www.ncbi.nlm.nih.gov/gene/?term=XM_420411.4
RB_p_000000484	11.7312	9.6808	10.6535	10.6138	10.7366	10.8539	0.0830965	1.05929	0.948322	XM_004937028.1	LOC101748451	lysophosphatidic acid receptor 6-like	Chr9	4855187	4856940	+	http://www.ncbi.nlm.nih.gov/gene/?term=XM_004937028.1
RB_p_000000487	5.91819	4.27448	3.98576	6.38798	4.70717	7.24079	2.1135	4.32739	0.276374	XM_004948171.1	SPAG4	sperm associated antigen 4%2C transcript variant X3	Chr25	206549	207983	-	http://www.ncbi.nlm.nih.gov/gene/?term=XM_004948171.1
RB_p_000000488	4.69324	9.91812	10.2438	5.14564	9.22581	9.55171	-0.692308	1.61587	0.501034	XM_001233121.3	FSBP	fibrinogen silencer binding protein	Chr2	125880879	125887942	-	http://www.ncbi.nlm.nih.gov/gene/?term=XM_001233121.3
RB_p_000000490	10.9609	10.894	10.4046	8.18611	9.51126	9.7603	-1.38271	2.60757	0.124473	XM_425400.3	LOC427826	apoptosis-inducing factor 3-like	Chr19	5369456	5375389	+	http://www.ncbi.nlm.nih.gov/gene/?term=XM_425400.3
RB_p_000000492	8.70736	8.19106	8.50383	8.13571	7.35755	7.27845	-1.14627	2.21341	0.0438655	NM_205038.1	PRPH2	peripherin 2 (retinal degeneration%2C slow)	Chr3	22380707	22390223	-	http://www.ncbi.nlm.nih.gov/gene/?term=NM_205038.1
RB_p_000000493	2.53682	6.03853	5.16592	8.70217	8.95056	8.58496	3.53625	11.6016	0.0541261	XM_004947093.1	LOC101747728	RBBP8 N-terminal-like protein-like%2C transcript variant X1	Chr20	8309289	8318278	-	http://www.ncbi.nlm.nih.gov/gene/?term=XM_004947093.1
RB_p_000000494	11.7674	12.4602	5.59814	8.3443	9.18053	7.72281	-3.42306	10.7262	0.491212	XM_001235321.3	AARSD1	alanyl-tRNA synthetase domain containing 1	Chr27	5088479	5094979	-	http://www.ncbi.nlm.nih.gov/gene/?term=XM_001235321.3
RB_p_000000495	6.09248	5.30968	5.64953	-0.418392	4.00842	4.73459	-1.64111	3.11906	0.24824	XM_001231629.2	LOC768596	uncharacterized LOC768596	Chr2	144397138	144414626	-	http://www.ncbi.nlm.nih.gov/gene/?term=XM_001231629.2
RB_p_000000496	9.95783	11.7127	13.2302	11.0534	10.8136	11.2913	-0.659271	1.57928	0.581129	XM_003641010.2	BEND3	BEN domain containing 3%2C transcript variant X1	Chr3	67385165	67403920	+	http://www.ncbi.nlm.nih.gov/gene/?term=XM_003641010.2
RB_p_000000497	4.41672	5.09359	2.59792	2.47312	5.3546	4.0084	-0.408319	1.32714	0.934962	NM_001037274.1	WNT7B	wingless-type MMTV integration site family%2C member 7B%2C transcript variant 1	Chr1	70922649	71014149	-	http://www.ncbi.nlm.nih.gov/gene/?term=NM_001037274.1
RB_p_000000498	9.44139	7.36413	8.40939	10.1082	9.77561	10.6094	1.69881	3.24632	0.0853107	NM_001012826.2	FNDC3A	fibronectin type III domain containing 3A	Chr1	168295303	168407319	+	http://www.ncbi.nlm.nih.gov/gene/?term=NM_001012826.2
RB_p_000000499	7.2854	9.10329	9.46455	7.00562	7.95128	9.20212	-1.152	2.22222	0.194401	NM_001193669.1	SSB	Sjogren syndrome antigen B (autoantigen La)%2C transcript variant 1	Chr7	18074706	18082768	-	http://www.ncbi.nlm.nih.gov/gene/?term=NM_001193669.1
RB_p_000000500	7.08746	8.02098	8.71253	8.56224	9.08614	8.94031	0.919334	1.89124	0.128433	XM_003642355.2	LOC100857706	uncharacterized LOC100857706	Chr18	10153912	10155296	+	http://www.ncbi.nlm.nih.gov/gene/?term=XM_003642355.2
RB_p_000000501	9.02929	10.2018	9.04166	9.64971	9.96831	10.8908	0.926648	1.90085	0.342803	XM_428881.3	SLC18A1	solute carrier family 18 (vesicular monoamine)%2C member 1%2C transcript variant X3	Chr22	1588890	1601659	+	http://www.ncbi.nlm.nih.gov/gene/?term=XM_428881.3
RB_p_000000502	9.70822	9.61195	9.88417	9.78423	9.55698	10.5245	0.0760041	1.05409	0.409974	XM_416749.4	WDR4	WD repeat domain 4	Chr1	108904530	108925972	-	http://www.ncbi.nlm.nih.gov/gene/?term=XM_416749.4
RB_p_000000503	5.28204	1.82477	1.34332	7.19476	6.89178	5.93601	5.06701	33.5215	0.0591149	NM_001201455.1	SMAD1	SMAD family member 1	Chr4	30583397	30607671	+	http://www.ncbi.nlm.nih.gov/gene/?term=NM_001201455.1
RB_p_000000504	7.45943	4.93708	7.61471	8.05664	7.93221	9.86651	0.597206	1.51278	0.110784	XM_418769.4	C2H3ORF23	chromosome 2 open reading frame%2C human C3orf23%2C transcript variant X5	Chr2	41195081	41216399	-	http://www.ncbi.nlm.nih.gov/gene/?term=XM_418769.4
RB_p_000000505	6.79442	6.66178	5.71989	7.59991	8.4818	8.20335	1.54157	2.91111	0.0731854	XM_004938431.1	STS	steroid sulfatase (microsomal)%2C isozyme S%2C transcript variant X27	Chr1	125776289	125869221	-	http://www.ncbi.nlm.nih.gov/gene/?term=XM_004938431.1
RB_p_000000507	5.75378	7.61471	5.38955	-0.871792	6.84235	6.01637	0.262591	1.19963	0.416507	XM_422656.4	PASK	PAS domain containing serine/threonine kinase	Chr9	4410823	4429462	-	http://www.ncbi.nlm.nih.gov/gene/?term=XM_422656.4
RB_p_000000509	7.61471	7.43671	8.7936	7.05799	5.49761	7.44087	-0.556718	1.47092	0.0852277	NM_205301.1	YES1	v-yes-1 Yamaguchi sarcoma viral oncogene homolog 1	Chr2	101577601	101591372	+	http://www.ncbi.nlm.nih.gov/gene/?term=NM_205301.1
RB_p_000000510	9.04849	8.73725	7.87344	-0.480005	8.10591	8.60177	-0.631339	1.549	0.431428	XM_422624.4	SCG2	secretogranin II%2C transcript variant X2	Chr9	7713254	7718997	-	http://www.ncbi.nlm.nih.gov/gene/?term=XM_422624.4
RB_p_000000513	6.02194	5.07225	5.00624	5.9122	-0.522085	8.31854	0.83995	1.78999	0.787631	XM_419855.4	NT5E	5'-nucleotidase%2C ecto (CD73)%2C transcript variant X2	Chr3	76377505	76397828	-	http://www.ncbi.nlm.nih.gov/gene/?term=XM_419855.4
RB_p_000000514	8.1472	9.03136	6.53916	9.16616	9.23661	9.30321	1.08941	2.12787	0.22025	XM_004941004.1	CSGALNACT1	chondroitin sulfate N-acetylgalactosaminyltransferase 1%2C transcript variant X16	Chr4	33514427	33548571	-	http://www.ncbi.nlm.nih.gov/gene/?term=XM_004941004.1
RB_p_000000515	8.29232	4.54618	8.52845	6.26666	8.40088	5.98247	-2.02566	4.07178	0.917939	XM_004943006.1	LRP1B	low density lipoprotein receptor-related protein 1B%2C transcript variant X5	Chr7	31352924	31932386	-	http://www.ncbi.nlm.nih.gov/gene/?term=XM_004943006.1
RB_p_000000516	6.23826	8.16491	8.52552	7.38802	7.2503	7.29002	-0.874888	1.83387	0.69913	XM_418467.4	LOC420362	heat shock transcription factor 1	ChrUn	2501	5977	-	http://www.ncbi.nlm.nih.gov/gene/?term=XM_418467.4
RB_p_000000517	9.11699	7.79116	7.52943	6.03852	5.63504	8.33874	-1.75264	3.36975	0.335444	XM_419622.3	LOC421584	solute carrier family 22 member 2-like	Chr3	44758630	44770661	-	http://www.ncbi.nlm.nih.gov/gene/?term=XM_419622.3
RB_p_000000518	10.1209	9.44605	8.46761	8.50978	9.12089	9.381	-0.325164	1.25281	0.685931	XM_004950361.1	LOC101748239	choline transporter-like protein 2-like	ChrUn	7	5016	-	http://www.ncbi.nlm.nih.gov/gene/?term=XM_004950361.1
RB_p_000000519	8.902	9.88188	11.4136	10.6325	10.5166	11.2913	0.750662	1.68256	0.299011	NM_001159342.1	AP3S2	adaptor-related protein complex 3%2C sigma 2 subunit	Chr10	19497717	19501385	-	http://www.ncbi.nlm.nih.gov/gene/?term=NM_001159342.1
RB_p_000000521	4.76149	3.76398	5.21546	2.86987	-0.514158	5.72674	-1.89162	3.71052	0.305729	XM_426515.4	LOC428958	lysosomal acid lipase/cholesteryl ester hydrolase-like	Chr6	18708941	18723620	+	http://www.ncbi.nlm.nih.gov/gene/?term=XM_426515.4
RB_p_000000522	8.84627	9.21189	9.89747	6.86109	7.54882	10.1652	-1.66307	3.16689	0.250356	XM_418256.4	F2RL3	coagulation factor II (thrombin) receptor-like 3	Chr28	4017810	4022414	-	http://www.ncbi.nlm.nih.gov/gene/?term=XM_418256.4
RB_p_000000523	7.80735	7.58308	7.05799	8.30606	3.68176	6.99152	-0.591561	1.50688	0.490832	XM_004937778.1	RBFOX2	RNA binding protein%2C fox-1 homolog (C. elegans) 2%2C transcript variant X20	Chr1	51749310	51833997	+	http://www.ncbi.nlm.nih.gov/gene/?term=XM_004937778.1
RB_p_000000526	10.6461	13.5401	12.6618	10.5095	11.3239	11.0901	-1.57164	2.97242	0.167102	XM_004946762.1	HEATR6	HEAT repeat containing 6%2C transcript variant X5	Chr19	8668814	8684168	-	http://www.ncbi.nlm.nih.gov/gene/?term=XM_004946762.1
RB_p_000000528	7.25503	7.82018	8.92852	8.31515	8.4543	9.79523	0.63412	1.55199	0.0201835	XM_003643617.2	LOC100859216	N-alpha-acetyltransferase 60-like	ChrUn	2380	4976	+	http://www.ncbi.nlm.nih.gov/gene/?term=XM_003643617.2
RB_p_000000529	10.3066	5.53711	4.49899	11.7988	11.3814	11.5644	6.02733	65.2241	0.104952	NM_001277587.1	COX7A2L	cytochrome c oxidase subunit VIIa polypeptide 2 like%2C transcript variant 1	Chr3	23246196	23251039	-	http://www.ncbi.nlm.nih.gov/gene/?term=NM_001277587.1
RB_p_000000530	7.31967	7.90087	6.1995	8.8009	8.73556	8.76653	1.44686	2.72613	0.0843946	XM_421797.4	NSMCE4A	non-SMC element 4 homolog A (S. cerevisiae)%2C transcript variant X2	Chr6	30621904	30630165	-	http://www.ncbi.nlm.nih.gov/gene/?term=XM_421797.4
RB_p_000000531	6.53528	6.84862	8.30035	7.46148	8.11114	7.90839	1.05977	2.0846	0.357328	XM_415405.4	C5	complement component 5	Chr17	8319109	8342709	-	http://www.ncbi.nlm.nih.gov/gene/?term=XM_415405.4
RB_p_000000532	8.902	9.21675	11.3527	8.73217	9.09342	9.52797	-0.123328	1.08924	0.334281	XM_417230.4	BEND7	BEN domain containing 7	Chr1	6660947	6709224	-	http://www.ncbi.nlm.nih.gov/gene/?term=XM_417230.4
RB_p_000000534	8.85331	10.5693	9.92073	11.2864	10.9857	11.1265	1.20574	2.30655	0.147757	NM_001012829.1	UBL3	ubiquitin-like 3	Chr1	174587949	174644872	+	http://www.ncbi.nlm.nih.gov/gene/?term=NM_001012829.1
RB_p_000000536	8.11764	7.37721	5.64953	8.11764	7.68475	8.3443	0.740433	1.67068	0.360908	XM_418051.3	CHIA	chitinase%2C acidic	Chr26	5115413	5120061	-	http://www.ncbi.nlm.nih.gov/gene/?term=XM_418051.3
RB_p_000000537	9.28598	9.55842	6.31279	8.68387	9.62114	8.70217	-0.583807	1.4988	0.566675	NM_204871.1	IL6ST	interleukin 6 signal transducer (gp130%2C oncostatin M receptor)	ChrZ	16887033	16919656	-	http://www.ncbi.nlm.nih.gov/gene/?term=NM_204871.1
RB_p_000000538	7.73978	9.12928	9.10722	8.99577	9.60316	9.58167	0.474454	1.38939	0.106141	XM_004937742.1	CBX7	chromobox homolog 7	Chr1	50609574	50625671	+	http://www.ncbi.nlm.nih.gov/gene/?term=XM_004937742.1
RB_p_000000539	10.3154	12.3578	10.9802	8.82734	9.43671	9.1605	-1.81973	3.53014	0.0408647	NM_204302.1	PSEN2	presenilin 2 (Alzheimer disease 4)	Chr3	11843207	11854431	-	http://www.ncbi.nlm.nih.gov/gene/?term=NM_204302.1
RB_p_000000540	11.3946	13.0836	11.5766	11.0253	11.4915	12.6856	-0.0850625	1.06073	0.750859	XM_415873.4	SKA2	spindle and kinetochore associated complex subunit 2%2C transcript variant 2	Chr19	7188293	7195814	-	http://www.ncbi.nlm.nih.gov/gene/?term=XM_415873.4
RB_p_000000541	4.99494	9.97549	5.78033	8.5727	10.179	9.09342	3.31309	9.93893	0.160742	NM_001012997.1	CEL	carboxyl ester lipase (bile salt-stimulated lipase)	Chr17	6773214	6778588	+	http://www.ncbi.nlm.nih.gov/gene/?term=NM_001012997.1
RB_p_000000544	9.7292	9.39446	9.82933	9.48507	9.46148	9.88912	-0.244121	1.18437	0.73963	XM_004940989.1	FBXW7	F-box and WD repeat domain containing 7%2C transcript variant X2	Chr4	33137834	33250371	-	http://www.ncbi.nlm.nih.gov/gene/?term=XM_004940989.1
RB_p_000000545	12.0691	11.0668	12.1679	9.29978	9.85662	9.6425	-2.42661	5.37629	0.0464261	XM_003640420.2	HIPK2	homeodomain interacting protein kinase 2%2C transcript variant X1	Chr1	56198322	56296023	+	http://www.ncbi.nlm.nih.gov/gene/?term=XM_003640420.2
RB_p_000000546	6.24779	6.66534	7.34651	7.51964	7.49185	8.14083	0.8543	1.80788	0.0245998	XM_001233040.2	C22ORF36	chromosome 15 open reading frame%2C human C22orf36%2C transcript variant X1	Chr15	8407874	8421501	+	http://www.ncbi.nlm.nih.gov/gene/?term=XM_001233040.2
RB_p_000000547	4.93708	6.23826	9.00633	-0.394293	8.52454	8.38586	2.1476	4.43091	0.637246	XM_003640802.2	LOC421054	transmembrane protein 200C-like%2C transcript variant X1	Chr2	99868406	99872584	+	http://www.ncbi.nlm.nih.gov/gene/?term=XM_003640802.2
RB_p_000000548	7.2503	8.2854	9.11309	8.73217	8.14083	8.16491	-0.120495	1.08711	0.872731	XM_004942362.1	TCERG1L	transcription elongation regulator 1-like%2C transcript variant X3	Chr6	34109825	34174597	-	http://www.ncbi.nlm.nih.gov/gene/?term=XM_004942362.1
RB_p_000000549	12.4165	12.933	11.3929	10.0888	7.57365	10.1951	-2.32768	5.01997	0.13997	XM_417488.4	APCDD1L	adenomatosis polyposis coli down-regulated 1-like	Chr20	11503293	11519047	+	http://www.ncbi.nlm.nih.gov/gene/?term=XM_417488.4
RB_p_000000550	10.536	12.1971	13.034	9.59526	10.3826	10.7686	-1.81452	3.51742	0.04997	NM_001030708.1	FAM104A	family with sequence similarity 104%2C member A	Chr18	9265789	9275154	-	http://www.ncbi.nlm.nih.gov/gene/?term=NM_001030708.1
RB_p_000000551	10.2204	10.7515	10.8823	9.11048	8.07815	7.21675	-2.67339	6.37928	0.079234	XM_001233195.3	LOC769884	PHD finger protein 7-like	ChrZ	66739985	66743397	+	http://www.ncbi.nlm.nih.gov/gene/?term=XM_001233195.3
RB_p_000000554	7.22882	4.49899	8.73302	10.0647	10.3837	9.58871	2.83592	7.14	0.160789	NM_001267573.1	TBC1D1	TBC1 (tre-2/USP6%2C BUB2%2C cdc16) domain family%2C member 1	Chr4	69306051	69402524	-	http://www.ncbi.nlm.nih.gov/gene/?term=NM_001267573.1
RB_p_000000555	8.53041	7.17493	8.2703	9.20762	8.08348	8.75489	0.484592	1.39919	0.0301198	XM_004945069.1	MKL2	MKL/myocardin-like 2%2C transcript variant X9	Chr14	689294	751100	+	http://www.ncbi.nlm.nih.gov/gene/?term=XM_004945069.1
RB_p_000000556	9.77726	11.4544	11.9321	10.5209	11.4226	10.0203	-0.933564	1.90999	0.662285	XM_004947483.1	TMCO4	transmembrane and coiled-coil domains 4%2C transcript variant X7	Chr21	4781281	4819156	-	http://www.ncbi.nlm.nih.gov/gene/?term=XM_004947483.1
RB_p_000000557	6.36188	9.24733	9.49336	7.97585	8.73978	8.11114	-1.1362	2.19801	0.927113	XM_421462.4	L2HGDH	L-2-hydroxyglutarate dehydrogenase	Chr5	57661947	57676533	-	http://www.ncbi.nlm.nih.gov/gene/?term=XM_421462.4
RB_p_000000558	3.40237	7.43671	3.91557	6.0765	6.47168	4.365	2.16093	4.47203	0.567019	NM_001024834.1	SSTR5	somatostatin receptor 5	Chr14	5610706	5611785	-	http://www.ncbi.nlm.nih.gov/gene/?term=NM_001024834.1
RB_p_000000559	5.70609	7.88874	9.14784	7.15735	8.52062	9.7484	0.631875	1.54958	0.0847756	NM_001030571.1	UBA2	ubiquitin-like modifier activating enzyme 2	Chr11	10605566	10619190	-	http://www.ncbi.nlm.nih.gov/gene/?term=NM_001030571.1
RB_p_000000560	11.0909	11.3894	11.7218	12.9616	12.0333	11.5991	0.643907	1.56256	0.303335	XM_003642919.2	NPR2	natriuretic peptide receptor B/guanylate cyclase B (atrionatriuretic peptide receptor B)%2C transcript variant X1	ChrZ	8956215	8965798	-	http://www.ncbi.nlm.nih.gov/gene/?term=XM_003642919.2
RB_p_000000561	10.4883	12.2385	11.6147	10.8994	11.6648	10.9231	-0.691568	1.61504	0.500844	NM_001277924.1	LOC769486	scale keratin-like	Chr25	1028590	1030228	+	http://www.ncbi.nlm.nih.gov/gene/?term=NM_001277924.1
RB_p_000000562	6.07114	5.08296	7.13443	5.98247	7.12928	7.54882	1.05815	2.08226	0.344655	XM_003643887.2	LOC100859909	focadhesin-like	ChrUn	6082	13747	-	http://www.ncbi.nlm.nih.gov/gene/?term=XM_003643887.2
RB_p_000000563	9.96795	10.5254	9.8321	10.292	10.062	10.1118	0.143841	1.10484	0.871482	NM_001006341.2	CHERP	calcium homeostasis endoplasmic reticulum protein	Chr28	4084150	4095628	+	http://www.ncbi.nlm.nih.gov/gene/?term=NM_001006341.2
RB_p_000000564	10.3292	7.66711	10.7545	11.2808	9.74987	11.0764	0.747162	1.67849	0.162013	NM_001033643.1	CR1L	complement component (3b/4b) receptor 1-like	Chr26	2599568	2605277	+	http://www.ncbi.nlm.nih.gov/gene/?term=NM_001033643.1
RB_p_000000565	9.53576	10.1402	10.2621	11.1992	10.0362	11.6122	1.05902	2.08352	0.216837	NM_001006308.1	SNRNP40	small nuclear ribonucleoprotein 40kDa (U5)	Chr23	565513	576268	-	http://www.ncbi.nlm.nih.gov/gene/?term=NM_001006308.1
RB_p_000000566	13.8845	11.2411	12.808	11.0891	10.9597	11.338	-1.71884	3.29171	0.172127	XM_004951066.1	LOC101751790	olfactory receptor 14J1-like	ChrUn	65325	68439	-	http://www.ncbi.nlm.nih.gov/gene/?term=XM_004951066.1
RB_p_000000567	7	6.49185	7.35755	7.46148	6.05493	6.40936	-0.590637	1.50591	0.532824	XM_004944749.1	RELL2	RELT-like 2%2C transcript variant X4	Chr13	1291815	1300652	+	http://www.ncbi.nlm.nih.gov/gene/?term=XM_004944749.1
RB_p_000000568	9.38316	8.42206	5.85715	6.13933	5.78689	6.7039	-2.28273	4.86599	0.318663	NM_204601.2	SULT1C3	sulfotransferase family%2C cytosolic%2C 1C%2C member 3	Chr1	135521670	135527322	+	http://www.ncbi.nlm.nih.gov/gene/?term=NM_204601.2
RB_p_000000569	10.2258	10.983	12.9521	9.34041	9.81378	9.61425	-1.36874	2.58246	0.146057	XM_418067.3	RPRML	reprimo-like	Chr27	2297742	2299300	-	http://www.ncbi.nlm.nih.gov/gene/?term=XM_418067.3
RB_p_000000570	9.53041	3.86679	6.90989	10.6047	9.74483	10.4936	3.58371	11.9896	0.126972	XM_003642421.2	NUP88	nucleoporin 88kDa	Chr19	3436736	3445239	+	http://www.ncbi.nlm.nih.gov/gene/?term=XM_003642421.2
RB_p_000000572	13.3195	9.92296	14.0491	12.4183	10.4756	12.231	-1.08855	2.12661	0.405202	XM_004949951.1	LOC101748375	C-type lectin domain family 2 member I-like	Chr16	34	580	+	http://www.ncbi.nlm.nih.gov/gene/?term=XM_004949951.1
RB_p_000000574	9.05189	10.7317	11.073	8.24793	8.55363	9.74693	-2.17811	4.52562	0.0697354	XM_004950080.1	LOC101750013	protein ITFG3-like	ChrUn	150	3768	-	http://www.ncbi.nlm.nih.gov/gene/?term=XM_004950080.1
RB_p_000000574	9.05189	10.7317	11.073	8.24793	8.55363	9.74693	-2.17811	4.52562	0.0697354	XM_004950549.1	LOC101749847	protein ITFG3-like	ChrUn	969	4581	+	http://www.ncbi.nlm.nih.gov/gene/?term=XM_004950549.1
RB_p_000000575	9.8986	11.5489	8.97513	8.98121	10.3963	8.52454	-0.917391	1.8887	0.0553312	XM_004941108.1	ARHGAP24	Rho GTPase activating protein 24%2C transcript variant X3	Chr4	45478437	45620796	-	http://www.ncbi.nlm.nih.gov/gene/?term=XM_004941108.1
RB_p_000000577	11.4648	12.1022	13.58	12.9887	13.1217	13.5913	1.01949	2.02721	0.19555	XM_004949939.1	LOC101751702	C-type lectin domain family 2 member I-like	Chr16	672	3233	-	http://www.ncbi.nlm.nih.gov/gene/?term=XM_004949939.1
RB_p_000000578	4.5919	7.3966	8.88646	6.87344	5.16591	8.20945	-0.523161	1.4371	0.889171	XM_004941807.1	FAM164C	family with sequence similarity 164%2C member C%2C transcript variant X4	Chr5	37432852	37440564	+	http://www.ncbi.nlm.nih.gov/gene/?term=XM_004941807.1
RB_p_000000579	5.73355	10.8435	11.9823	11.6129	11.8517	11.9865	1.00822	2.01143	0.332968	XM_421781.4	LOC423919	KIAA1598-like%2C transcript variant X2	Chr6	28519251	28575003	-	http://www.ncbi.nlm.nih.gov/gene/?term=XM_421781.4
RB_p_000000582	9.95128	11.3046	10.3373	10.3582	9.85662	10.8372	0.020896	1.01459	0.802875	NM_001030565.1	C11H16ORF70	chromosome 11 open reading frame%2C human C16orf70	Chr11	2382964	2416471	+	http://www.ncbi.nlm.nih.gov/gene/?term=NM_001030565.1
RB_p_000000584	7.46964	9.381	9.35645	5.83833	6.60363	7.31061	-2.75283	6.74036	0.0234008	XM_004935482.1	KCNK1	potassium channel%2C subfamily K%2C member 1%2C transcript variant X5	Chr3	38006741	38025344	-	http://www.ncbi.nlm.nih.gov/gene/?term=XM_004935482.1
RB_p_000000585	9.45687	9.76942	9.29692	8.72451	9.64611	9.64611	0.189241	1.14016	0.643684	XM_004942334.1	PLEKHA1	pleckstrin homology domain containing%2C family A (phosphoinositide binding specific) member 1%2C transcript variant X6	Chr6	30781360	30807689	+	http://www.ncbi.nlm.nih.gov/gene/?term=XM_004942334.1
RB_p_000000586	5.27272	4.48291	6.07651	6.89178	5.88799	7.67596	1.61906	3.07175	0.00195778	NM_001031295.1	LRRC40	leucine rich repeat containing 40	Chr8	27890885	27906740	-	http://www.ncbi.nlm.nih.gov/gene/?term=NM_001031295.1
RB_p_000000588	12.2492	10.5452	10.9088	13.007	11.5261	12.1777	1.26889	2.40975	0.0210876	NM_001012915.1	ANKRD44	ankyrin repeat domain 44	Chr7	9556130	9626851	-	http://www.ncbi.nlm.nih.gov/gene/?term=NM_001012915.1
RB_p_000000590	5.32782	5.54488	6.67948	7.64205	7.76818	8.92407	2.2233	4.6696	0.0001475	XM_003642455.2	LOC100859212	CMP-N-acetylneuraminate-beta-galactosamide-alpha-2%2C3-sialyltransferase 2-like%2C transcript variant X1	Chr20	1367237	1370492	+	http://www.ncbi.nlm.nih.gov/gene/?term=XM_003642455.2
RB_p_000000590	5.32782	5.54488	6.67948	7.64205	7.76818	8.92407	2.2233	4.6696	0.0001475	XM_004946930.1	LOC419136	CMP-N-acetylneuraminate-beta-galactosamide-alpha-2%2C3-sialyltransferase 2-like%2C transcript variant X6	Chr20	1258277	1261542	+	http://www.ncbi.nlm.nih.gov/gene/?term=XM_004946930.1
RB_p_000000592	9.61793	10.4027	8.91214	8.02098	8.3443	8.84314	-1.27363	2.41769	0.174931	XM_004938930.1	LOC101747946	uncharacterized LOC101747946	Chr1	191967323	191968845	+	http://www.ncbi.nlm.nih.gov/gene/?term=XM_004938930.1
RB_p_000000593	9.98797	5.6423	10.3947	9.81818	9.46352	10.059	-0.169792	1.1249	0.501439	NM_001006521.1	RQCD1	RCD1 required for cell differentiation1 homolog (S. pombe)	Chr7	21989368	22000969	-	http://www.ncbi.nlm.nih.gov/gene/?term=NM_001006521.1
RB_p_000000594	6.88264	6.2853	7.20457	7.04576	7.78463	7.48382	0.601173	1.51695	0.269118	NM_001031183.1	PPP6R3	protein phosphatase 6%2C regulatory subunit 3	Chr5	15837570	15889251	+	http://www.ncbi.nlm.nih.gov/gene/?term=NM_001031183.1
RB_p_000000595	8.12153	11.5023	7.1472	11.3325	11.2876	11.6354	3.21099	9.25987	0.217572	XM_004942136.1	LOC428957	bone morphogenetic protein 7-like%2C transcript variant X3	Chr6	18265356	18269795	-	http://www.ncbi.nlm.nih.gov/gene/?term=XM_004942136.1
RB_p_000000596	6.9629	8.57554	7.96867	7.44087	9.13827	8.87728	0.908617	1.87725	0.0387195	XM_421754.4	DUSP5	dual specificity phosphatase 5	Chr6	25517844	25527156	+	http://www.ncbi.nlm.nih.gov/gene/?term=XM_421754.4
RB_p_000000598	10.3346	12.1275	11.4186	8.77149	8.44915	8.68387	-2.73477	6.65653	0.0490871	NM_001079749.1	EVC2	Ellis van Creveld syndrome 2	Chr4	78666851	78729765	-	http://www.ncbi.nlm.nih.gov/gene/?term=NM_001079749.1
RB_p_000000599	10.4574	9.41996	10.9274	5.76046	7.00562	6.86109	-3.59629	12.0946	0.0317821	XM_004937559.1	PPM1H	protein phosphatase%2C Mg2+/Mn2+ dependent%2C 1H%2C transcript variant X3	Chr1	33063144	33176225	-	http://www.ncbi.nlm.nih.gov/gene/?term=XM_004937559.1
RB_p_000000602	6.64024	9.22942	6.34422	5.7061	7.33539	7.47168	0.695145	1.61905	0.589839	XM_004937291.1	ERBB2IP	erbb2 interacting protein%2C transcript variant X3	ChrZ	20589400	20702525	+	http://www.ncbi.nlm.nih.gov/gene/?term=XM_004937291.1
RB_p_000000603	9.91886	8.08215	5.44042	10.5765	10.6052	10.2961	2.49434	5.63469	0.158148	XM_004935920.1	LOC422051	zinc finger protein 91-like%2C transcript variant X3	Chr3	108472539	108478904	+	http://www.ncbi.nlm.nih.gov/gene/?term=XM_004935920.1
RB_p_000000604	9.80171	9.7553	9.39767	9.57743	9.27729	10.7964	-0.177876	1.13122	0.731051	NM_001008678.1	RAB9A	RAB9A%2C member RAS oncogene family	Chr1	122427924	122436059	-	http://www.ncbi.nlm.nih.gov/gene/?term=NM_001008678.1
RB_p_000000605	6.05492	9.53479	8.67419	7.73132	9.13827	7.98868	-0.685508	1.60827	0.814912	NM_001031303.2	KLHL6	kelch-like 6 (Drosophila)	Chr9	2069219	2087633	-	http://www.ncbi.nlm.nih.gov/gene/?term=NM_001031303.2
RB_p_000000607	4.19771	5.14562	5.5056	5.28204	4.00846	5.88799	0.136419	1.09917	0.882342	NM_204645.2	CENPF	centromere protein F%2C 350/400kDa (mitosin)	Chr3	20356191	20390776	-	http://www.ncbi.nlm.nih.gov/gene/?term=NM_204645.2
RB_p_000000608	10.0251	9.25326	10.0668	7.61655	7.79928	9.0607	-2.22586	4.67789	0.0592357	NM_001122691.1	TXNRD2	thioredoxin reductase 2	Chr15	989264	1023218	-	http://www.ncbi.nlm.nih.gov/gene/?term=NM_001122691.1
RB_p_000000610	9.94361	9.66756	9.84706	11.661	11.3643	10.9276	1.51721	2.86238	0.0188965	XM_004936827.1	ACOT11	acyl-CoA thioesterase 11%2C transcript variant X8	Chr8	24134268	24140800	+	http://www.ncbi.nlm.nih.gov/gene/?term=XM_004936827.1
RB_p_000000611	6.94251	3.68171	7.62571	8.60733	8.59898	10.6928	1.66482	3.17073	0.076092	XM_413969.4	ISOC1	isochorismatase domain containing 1%2C transcript variant X2	ChrZ	45423792	45444187	-	http://www.ncbi.nlm.nih.gov/gene/?term=XM_413969.4
RB_p_000000613	9.28077	7.13443	4.82667	10.4622	7.94691	9.42469	2.29026	4.89146	0.20981	XM_003642240.2	LOC100858813	myelin-oligodendrocyte glycoprotein-like	Chr16	250446	253270	-	http://www.ncbi.nlm.nih.gov/gene/?term=XM_003642240.2
RB_p_000000614	9.54738	10.2357	6.79442	12.0133	11.9134	11.752	2.36598	5.15503	0.0917842	XM_004950612.1	LOC100858454	ATP synthase lipid-binding protein%2C mitochondrial-like%2C transcript variant X2	ChrUn	118	1517	-	http://www.ncbi.nlm.nih.gov/gene/?term=XM_004950612.1
RB_p_000000615	9.02306	10.056	9.14593	8.46761	9.56891	8.85487	-0.291064	1.22354	0.0303303	NM_001012851.1	DHX30	DEAH (Asp-Glu-Ala-His) box polypeptide 30	Chr2	708803	733943	-	http://www.ncbi.nlm.nih.gov/gene/?term=NM_001012851.1
RB_p_000000616	7.5812	6.80735	8.09011	11.3435	12.0112	11.8985	4.31731	19.936	0.0121169	NM_001277105.1	LOC407092	AD012Z	ChrZ	7217637	7334154	-	http://www.ncbi.nlm.nih.gov/gene/?term=NM_001277105.1
RB_p_000000617	6.08717	7.56033	6.64024	5.54488	6.34423	6.99152	-0.296017	1.22775	0.410061	NM_001007083.1	IL3	interleukin 3	Chr13	16044728	16045941	+	http://www.ncbi.nlm.nih.gov/gene/?term=NM_001007083.1
RB_p_000000618	8.63118	10.1427	9.45943	8.99223	10.0681	9.67287	0.213436	1.15945	0.322579	NM_001277788.1	SYNJ2BP	synaptojanin 2 binding protein	Chr5	26728728	26735900	+	http://www.ncbi.nlm.nih.gov/gene/?term=NM_001277788.1
RB_p_000000619	8.01681	10.556	10.5105	7.84392	8.54882	9.57743	-1.9617	3.89519	0.190446	XM_004943775.1	AQP9	aquaporin 9%2C transcript variant X3	Chr10	6569884	6596562	-	http://www.ncbi.nlm.nih.gov/gene/?term=XM_004943775.1
RB_p_000000621	11.2424	11.2271	10.7948	11.0716	11.5535	11.6358	0.32642	1.2539	0.373308	NM_204500.1	OAF	OAF homolog (Drosophila)	Chr24	3827838	3838597	-	http://www.ncbi.nlm.nih.gov/gene/?term=NM_204500.1
RB_p_000000622	8.28193	10.5153	11.0872	9.19599	10.9132	10.7934	0.27807	1.21257	0.434426	XM_421468.4	TRIM9	tripartite motif containing 9%2C transcript variant X7	Chr5	57867190	57888658	-	http://www.ncbi.nlm.nih.gov/gene/?term=XM_421468.4
RB_p_000000623	9.21371	7.86264	9.20212	9.39874	8.98797	9.85019	0.19662	1.14601	0.138	XM_003642971.2	LOC100858953	uncharacterized LOC100858953	ChrZ	8891672	8898353	-	http://www.ncbi.nlm.nih.gov/gene/?term=XM_003642971.2
RB_p_000000624	5.63503	6.10828	6.58496	4.19772	5.14562	5.9122	-0.962659	1.9489	0.0442203	XM_004941389.1	C11ORF16	chromosome 5 open reading frame%2C human C11orf16%2C transcript variant X11	Chr5	9011083	9017485	+	http://www.ncbi.nlm.nih.gov/gene/?term=XM_004941389.1
RB_p_000000625	7.69523	7.61839	8.30948	7.36851	5.65672	7.53916	-0.326722	1.25416	0.171955	XM_004950225.1	GPR182	G protein-coupled receptor 182%2C transcript variant X1	ChrUn	7	3345	-	http://www.ncbi.nlm.nih.gov/gene/?term=XM_004950225.1
RB_p_000000626	7.99718	7.75989	6.96	6.74147	5.99952	7.31061	-1.01842	2.0257	0.297487	XM_426223.4	IL17F	interleukin 17F	Chr3	107184894	107187650	+	http://www.ncbi.nlm.nih.gov/gene/?term=XM_426223.4
RB_p_000000627	5.91819	5.71989	8.08614	8.04303	8.39553	9.15419	2.47734	5.56871	0.0535145	XM_004948472.1	LOC427060	feather keratin Cos1-1/Cos1-3/Cos2-1-like	Chr27	673465	713658	+	http://www.ncbi.nlm.nih.gov/gene/?term=XM_004948472.1
RB_p_000000630	10.1214	11.6391	10.5866	11.371	11.4057	11.407	0.819068	1.76427	0.299164	NM_205178.1	ATIC	5-aminoimidazole-4-carboxamide ribonucleotide formyltransferase/IMP cyclohydrolase	Chr7	4312646	4330370	+	http://www.ncbi.nlm.nih.gov/gene/?term=NM_205178.1
RB_p_000000631	9.22942	10.9981	10.0959	5.78689	10.138	8.20335	-1.89254	3.71289	0.110585	XM_004942415.1	GULP1	GULP%2C engulfment adaptor PTB domain containing 1%2C transcript variant X11	Chr7	751082	874294	-	http://www.ncbi.nlm.nih.gov/gene/?term=XM_004942415.1
RB_p_000000632	9.85643	9.93221	3.93935	8.54013	6.90989	8.87036	-1.3163	2.49026	0.942338	XM_004948500.1	LOC101748545	uncharacterized LOC101748545	Chr27	1489187	1492803	-	http://www.ncbi.nlm.nih.gov/gene/?term=XM_004948500.1
RB_p_000000633	3.70966	5.16592	5.76047	5.36342	5.81284	6.82655	0.646918	1.56582	0.0615193	XM_004936306.1	LOC101748678	uncharacterized LOC101748678	Chr5	48083248	48084870	+	http://www.ncbi.nlm.nih.gov/gene/?term=XM_004936306.1
RB_p_000000634	10.502	9.67992	10.8767	9.39874	8.82416	8.64746	-1.6778	3.19939	0.080718	XM_003640875.1	OC90	otoconin 90	Chr2	140938819	140957781	-	http://www.ncbi.nlm.nih.gov/gene/?term=XM_003640875.1
RB_p_000000635	11.3684	13.764	14.2733	11.5939	11.2455	12.8019	-2.1701	4.50055	0.257104	XM_004947787.1	RIMS3	regulating synaptic membrane exocytosis 3%2C transcript variant X1	Chr23	4848888	4859347	-	http://www.ncbi.nlm.nih.gov/gene/?term=XM_004947787.1
RB_p_000000636	6.03853	9.12412	5.64953	7.57365	8.66089	7.79116	1.75264	3.36974	0.306524	XM_004936171.1	JAKMIP1	janus kinase and microtubule interacting protein 1%2C transcript variant X10	Chr4	78914806	79041804	-	http://www.ncbi.nlm.nih.gov/gene/?term=XM_004936171.1
RB_p_000000638	8.31515	7.68299	8.09011	9.12089	9.45224	9.9719	1.36213	2.57064	0.0489854	NM_001006368.1	TGM4	transglutaminase 4 (prostate)	Chr2	43743129	43753642	-	http://www.ncbi.nlm.nih.gov/gene/?term=NM_001006368.1
RB_p_000000639	6.98584	7.05799	8.64746	6.16973	6.7039	7.00562	-0.354088	1.27818	0.130575	XM_004937495.1	MEIG1	meiosis expressed gene 1 homolog (mouse)%2C transcript variant X2	Chr1	7339061	7346479	+	http://www.ncbi.nlm.nih.gov/gene/?term=XM_004937495.1
RB_p_000000640	9.79421	7.93369	10.3644	10.1536	8.70217	11.2297	0.359339	1.28284	0.0503895	NM_001030724.1	AATF	apoptosis antagonizing transcription factor	Chr19	8399835	8441249	+	http://www.ncbi.nlm.nih.gov/gene/?term=NM_001030724.1
RB_p_000000641	6.01636	6.8009	6.93369	6.43044	7.8933	8.98121	1.0924	2.13229	0.129576	XM_004938061.1	CCDC91	coiled-coil domain containing 91%2C transcript variant X5	Chr1	72695577	72840303	+	http://www.ncbi.nlm.nih.gov/gene/?term=XM_004938061.1
RB_p_000000642	5.69216	4.82667	6.00516	6.47168	5.05057	7.03342	0.779516	1.71655	0.104329	XM_003640478.2	HUNK	hormonally up-regulated Neu-associated kinase	Chr1	104094301	104118400	+	http://www.ncbi.nlm.nih.gov/gene/?term=XM_003640478.2
RB_p_000000643	9.47776	8.06609	10.1267	9.66689	10.1105	10.0705	0.592698	1.50806	0.387967	XM_004941031.1	FAM13A	family with sequence similarity 13%2C member A%2C transcript variant X8	Chr4	34540426	34586952	-	http://www.ncbi.nlm.nih.gov/gene/?term=XM_004941031.1
RB_p_000000644	8.89026	9.27903	10.0049	8.91214	8.21432	8.73556	-0.543474	1.45748	0.194318	XM_426648.4	PIF1	PIF1 5'-to-3' DNA helicase homolog (S. cerevisiae)	Chr8	18505117	18513110	-	http://www.ncbi.nlm.nih.gov/gene/?term=XM_426648.4
RB_p_000000645	10.9964	11.2467	7.80735	10.7861	11.5156	9.56272	-0.21032	1.15694	0.414352	NM_205095.1	MAPK9	mitogen-activated protein kinase 9	Chr13	13261655	13281786	+	http://www.ncbi.nlm.nih.gov/gene/?term=NM_205095.1
RB_p_000000646	6.85798	8.44812	5.55261	9.46352	9.19599	9.28309	2.42511	5.37069	0.113084	XM_004943073.1	LOC101751420	translation initiation factor IF-2-like	Chr7	18082143	18083942	+	http://www.ncbi.nlm.nih.gov/gene/?term=XM_004943073.1
RB_p_000000647	11.9157	10.0921	11.7504	11.3259	9.92407	10.179	-1.57147	2.97207	0.202792	XM_004945456.1	CCNF	cyclin F%2C transcript variant X3	Chr14	14267531	14279091	+	http://www.ncbi.nlm.nih.gov/gene/?term=XM_004945456.1
RB_p_000000649	7.94251	7.66	8.47066	8.42101	8.68387	8.05053	0.478498	1.39329	0.481781	XM_429769.3	ACBD7	acyl-CoA binding domain containing 7	Chr2	20501827	20505072	+	http://www.ncbi.nlm.nih.gov/gene/?term=XM_429769.3
RB_p_000000650	8.80494	9.49486	8.46761	9.14911	8.95056	9.11048	0.305546	1.23589	0.71908	NM_001277652.1	XPO5	exportin 5	Chr3	30239199	30266867	+	http://www.ncbi.nlm.nih.gov/gene/?term=NM_001277652.1
RB_p_000000652	7.80252	9.19476	6.62936	10.6083	11.2527	10.8931	3.0906	8.51848	0.042453	NM_001012551.1	RAB11B	RAB11B%2C member RAS oncogene family	Chr28	833126	845989	-	http://www.ncbi.nlm.nih.gov/gene/?term=NM_001012551.1
RB_p_000000653	8.81458	8.05393	9.71124	10.3608	10.8512	11.0258	2.03658	4.10272	0.0547612	NM_001031097.1	RAB10	RAB10%2C member RAS oncogene family	Chr3	104536162	104573669	+	http://www.ncbi.nlm.nih.gov/gene/?term=NM_001031097.1
RB_p_000000654	8.70563	7.39874	8.34873	-0.445498	5.99952	7.82177	-2.34921	5.09545	0.310271	NM_001111259.1	NPPC	natriuretic peptide C	Chr21	5567261	5568998	+	http://www.ncbi.nlm.nih.gov/gene/?term=NM_001111259.1
RB_p_000000655	10.5962	10.3236	8.24079	9.47218	9.26503	9.97549	-0.851435	1.80429	0.888649	XM_418856.4	GOLGA4	golgin A4	Chr2	49527665	49588836	-	http://www.ncbi.nlm.nih.gov/gene/?term=XM_418856.4
RB_p_000000657	10.6499	12.5142	12.9887	10.3851	12.0405	12.149	-0.473674	1.38864	0.0886157	XM_001234727.3	SRM	spermidine synthase	Chr21	4110839	4116111	-	http://www.ncbi.nlm.nih.gov/gene/?term=XM_001234727.3
RB_p_000000658	7.51767	6.62936	8.39124	8.04303	7.16993	7.98157	0.463898	1.37926	0.558374	XM_004945806.1	CDK5RAP2	CDK5 regulatory subunit associated protein 2%2C transcript variant X2	Chr17	4495665	4567506	-	http://www.ncbi.nlm.nih.gov/gene/?term=XM_004945806.1
RB_p_000000659	9.75154	8.72707	8.73725	12.2973	12.2778	12.2146	3.54051	11.6359	0.0101178	XM_414844.4	NDUFB10	NADH dehydrogenase (ubiquinone) 1 beta subcomplex%2C 10%2C 22kDa	Chr14	6130753	6132443	+	http://www.ncbi.nlm.nih.gov/gene/?term=XM_414844.4
RB_p_000000660	7.94251	8.88341	8.48784	9.23661	8.71081	8.77972	0.291879	1.22423	0.390027	NM_001277683.1	FBXL8	F-box and leucine-rich repeat protein 8%2C transcript variant 1	Chr11	2446974	2451163	+	http://www.ncbi.nlm.nih.gov/gene/?term=NM_001277683.1
RB_p_000000661	7.76155	5.39815	9.60409	7.32193	4.81388	7.9263	-0.439623	1.35625	0.147732	NM_001030561.1	PLLP	plasmolipin	Chr11	759088	760232	-	http://www.ncbi.nlm.nih.gov/gene/?term=NM_001030561.1
RB_p_000000662	6.88264	7.56986	6.03301	6.7211	7.59991	7.39874	0.516101	1.43008	0.48197	NM_001031182.1	PDE3B	phosphodiesterase 3B%2C cGMP-inhibited	Chr5	9876942	9951392	+	http://www.ncbi.nlm.nih.gov/gene/?term=NM_001031182.1
RB_p_000000663	4.92522	8.24793	8.56415	6.28529	6.43044	2.18505	-1.96263	3.89773	0.41706	XM_425043.4	CZH9ORF102	chromosome Z open reading frame%2C human C9orf102%2C transcript variant X2	ChrZ	41826133	41856482	+	http://www.ncbi.nlm.nih.gov/gene/?term=XM_425043.4
RB_p_000000664	11.1836	12.3513	9.34651	10.4351	10.7709	11.5831	-0.412765	1.33123	0.981236	NM_001172662.1	RAB40C	RAB40C%2C member RAS oncogene family	Chr14	13530714	13553055	+	http://www.ncbi.nlm.nih.gov/gene/?term=NM_001172662.1
RB_p_000000665	10.2814	8.53722	11.0095	12.4788	11.9871	11.4095	1.70574	3.26195	0.150466	XM_419723.4	IL20RA	interleukin 20 receptor%2C alpha	Chr3	54146107	54166896	+	http://www.ncbi.nlm.nih.gov/gene/?term=XM_419723.4
RB_p_000000666	9.17804	9.41733	10.4054	6.81057	7.19476	8.43879	-2.22257	4.66724	0.00286269	XM_414820.4	SMCR7	Smith-Magenis syndrome chromosome region%2C candidate 7%2C transcript variant X2	Chr14	5069728	5074015	+	http://www.ncbi.nlm.nih.gov/gene/?term=XM_414820.4
RB_p_000000667	10.0111	9.99506	10.7091	10.7079	11.0716	11.06	1.04897	2.06905	0.0775239	NM_001277688.1	METTL11A	methyltransferase like 11A%2C transcript variant 1	Chr17	5643006	5645854	+	http://www.ncbi.nlm.nih.gov/gene/?term=NM_001277688.1
RB_p_000000668	10.7964	10.9211	9.5493	10.8638	10.8484	9.41733	0.0519821	1.03669	0.519689	NM_001030938.1	DDX49	DEAD (Asp-Glu-Ala-Asp) box polypeptide 49	Chr28	3489323	3495011	-	http://www.ncbi.nlm.nih.gov/gene/?term=NM_001030938.1
RB_p_000000671	10.9809	7.26092	10.7148	10.145	8.42836	8.83447	-1.88031	3.68154	0.622049	XM_004948909.1	LSM4	LSM4 homolog%2C U6 small nuclear RNA associated (S. cerevisiae)%2C transcript variant X3	Chr28	3728413	3731979	+	http://www.ncbi.nlm.nih.gov/gene/?term=XM_004948909.1
RB_p_000000673	6.86419	8.40939	5.42366	7.77643	5.13538	5.88799	-0.976196	1.96727	0.680643	XM_001231849.3	C10ORF122	chromosome 6 open reading frame%2C human C10orf122	Chr6	32008327	32012083	-	http://www.ncbi.nlm.nih.gov/gene/?term=XM_001231849.3
RB_p_000000674	8.94983	9.62753	9.21977	7.20701	7.79928	8.98513	-1.42049	2.67677	0.133832	XM_416918.4	SLC9A2	solute carrier family 9%2C subfamily A (NHE2%2C cation proton antiporter 2)%2C member 2	Chr1	133354877	133386362	+	http://www.ncbi.nlm.nih.gov/gene/?term=XM_416918.4
RB_p_000000675	9.07481	10.1768	11.0675	10.084	11.1206	10.0464	-0.0928186	1.06645	0.686851	XM_004950109.1	LOC101748514	probable 2-oxoglutarate dehydrogenase E1 component DHKTD1%2C mitochondrial-like	ChrUn	14	1129	-	http://www.ncbi.nlm.nih.gov/gene/?term=XM_004950109.1
RB_p_000000676	12.3387	10.8463	10.3745	12.1891	11.1727	11.3719	0.525639	1.43957	0.360513	NM_001277551.1	CPSF4	cleavage and polyadenylation specific factor 4%2C 30kDa	Chr14	4383881	4390266	+	http://www.ncbi.nlm.nih.gov/gene/?term=NM_001277551.1
RB_p_000000677	7.61839	5.83199	6.26667	7.46148	6.49586	7.90839	1.19481	2.28915	0.302206	NM_205435.1	PTK2	PTK2 protein tyrosine kinase 2	Chr2	145292916	145413604	-	http://www.ncbi.nlm.nih.gov/gene/?term=NM_205435.1
RB_p_000000678	9.46557	10.5297	9.95529	9.22882	7.70044	7.19476	-2.25485	4.77284	0.150508	XM_004936480.1	DLGAP5	discs%2C large (Drosophila) homolog-associated protein 5%2C transcript variant X4	Chr5	56132070	56154155	+	http://www.ncbi.nlm.nih.gov/gene/?term=XM_004936480.1
RB_p_000000680	7.08746	5.8064	5.5293	6.56224	6.74147	6.16973	0.755843	1.68862	0.514566	XM_004935742.1	MAP10	microtubule-associated protein 10	Chr3	38406187	38408674	-	http://www.ncbi.nlm.nih.gov/gene/?term=XM_004935742.1
RB_p_000000681	10.9136	5.59065	10.5618	6.76155	6.09248	9.64024	-3.80021	13.9309	0.383668	XM_004939985.1	BAALC	brain and acute leukemia%2C cytoplasmic%2C transcript variant X3	Chr2	129106411	129128671	+	http://www.ncbi.nlm.nih.gov/gene/?term=XM_004939985.1
RB_p_000000682	7.07146	6.77149	6.79442	7.00562	6.79442	7.80735	0.211209	1.15766	0.448413	XM_004940770.1	KCTD12	potassium channel tetramerisation domain containing 12%2C transcript variant X3	Chr4	11342209	11345921	+	http://www.ncbi.nlm.nih.gov/gene/?term=XM_004940770.1
RB_p_000000684	5.47338	8.49885	7.90839	7.67596	8.1472	7.59059	-0.232436	1.17482	0.607122	NM_204419.1	RB1	retinoblastoma 1	Chr1	168050040	168127185	+	http://www.ncbi.nlm.nih.gov/gene/?term=NM_204419.1
RB_p_000000685	11.5111	11.4084	8.40088	11.3487	9.90877	9.82297	-1.49963	2.8277	0.933175	NM_001079725.1	DDX10	DEAD (Asp-Glu-Ala-Asp) box polypeptide 10	Chr1	179240809	179405066	-	http://www.ncbi.nlm.nih.gov/gene/?term=NM_001079725.1
RB_p_000000686	9.26092	11.016	9.79847	9.18053	11.3021	10.7797	0.981248	1.97417	0.331616	NM_204521.2	HEP21	HEP21 protein	Chr16	174910	176418	+	http://www.ncbi.nlm.nih.gov/gene/?term=NM_204521.2
RB_p_000000687	9.25148	9.18673	9.19013	9.72323	8.63481	9.46148	0.271346	1.20693	0.857601	NM_001030845.1	SAMHD1	SAM domain and HD domain 1	Chr20	598054	623806	-	http://www.ncbi.nlm.nih.gov/gene/?term=NM_001030845.1
RB_p_000000688	5.61301	2.18498	7.2854	10.1938	9.85487	10.3759	4.58082	23.9313	0.0630396	NM_001006199.1	FUBP3	far upstream element (FUSE) binding protein 3	Chr17	5911623	5947749	+	http://www.ncbi.nlm.nih.gov/gene/?term=NM_001006199.1
RB_p_000000689	6.25726	5.98247	9.8876	5.18594	7.62571	10.0324	1.36845	2.58193	0.78963	XM_004944135.1	SLC12A3	solute carrier family 12 (sodium/chloride transporters)%2C member 3%2C transcript variant X13	Chr11	2029171	2035334	-	http://www.ncbi.nlm.nih.gov/gene/?term=XM_004944135.1
RB_p_000000690	8.0348	5.53711	7.67596	7.97011	6.05493	8.05664	0.294149	1.22616	0.254733	NM_001256490.1	TOP3A	topoisomerase (DNA) III alpha%2C transcript variant 2	Chr14	5083885	5087083	-	http://www.ncbi.nlm.nih.gov/gene/?term=NM_001256490.1
RB_p_000000691	6.43462	5.58312	8.58496	8.31854	8.47573	8.8392	2.04112	4.11564	0.160873	XM_004939639.1	LOC101752177	uncharacterized LOC101752177	Chr2	61973694	62113253	-	http://www.ncbi.nlm.nih.gov/gene/?term=XM_004939639.1
RB_p_000000692	5.01745	8.72451	9.88493	7.14211	9.29978	8.5812	-0.143313	1.10444	0.68491	XM_414574.4	GEMIN5	gem (nuclear organelle) associated protein 5%2C transcript variant X2	Chr13	11334657	11352388	+	http://www.ncbi.nlm.nih.gov/gene/?term=XM_414574.4
RB_p_000000693	9.70822	9.21189	8.56224	9.01472	8.24317	9.23122	-0.19717	1.14645	0.580305	NM_001031433.1	IDUA	iduronidase%2C alpha-L-	ChrZ	53357810	53404887	-	http://www.ncbi.nlm.nih.gov/gene/?term=NM_001031433.1
RB_p_000000694	9.39178	11.1655	9.87152	9.38586	10.666	10.9088	0.794482	1.73445	0.733312	XM_003640752.2	DCDC2	doublecortin domain containing 2%2C transcript variant X1	Chr2	57954090	58013506	+	http://www.ncbi.nlm.nih.gov/gene/?term=XM_003640752.2
RB_p_000000696	8.91588	6.69349	7.31967	9.19906	7.32193	7.20701	0.00225597	1.00156	0.339556	NM_001135165.1	ASZ1	ankyrin repeat%2C SAM and basic leucine zipper domain containing 1	Chr1	24544037	24579007	+	http://www.ncbi.nlm.nih.gov/gene/?term=NM_001135165.1
RB_p_000000697	5.48958	7.80252	5.78033	3.79035	8.47168	6.94251	1.16219	2.23796	0.964761	NM_001033058.1	BRIP1	BRCA1 interacting protein C-terminal helicase 1	Chr19	7483787	7530741	+	http://www.ncbi.nlm.nih.gov/gene/?term=NM_001033058.1
RB_p_000000698	6.84235	6.29911	6.98584	5.14562	4.65068	7.29002	-1.69673	3.24165	0.263886	XM_003643671.2	LOC100859597	translin-associated protein X-like	ChrUn	1065	1429	+	http://www.ncbi.nlm.nih.gov/gene/?term=XM_003643671.2
RB_p_000000703	9.16302	6.82337	7.92481	9.16491	9.28019	9.20212	1.27731	2.42387	0.221029	XM_003642418.2	SLC13A5	solute carrier family 13 (sodium-dependent citrate transporter)%2C member 5%2C transcript variant X1	Chr19	9774020	9789604	+	http://www.ncbi.nlm.nih.gov/gene/?term=XM_003642418.2
RB_p_000000705	7.07146	7.08746	7.87498	8.90839	8.59432	8.90839	1.82093	3.53309	0.0246028	XM_418204.4	POLRMT	polymerase (RNA) mitochondrial (DNA directed)%2C transcript variant X2	Chr28	2643913	2658443	-	http://www.ncbi.nlm.nih.gov/gene/?term=XM_418204.4
RB_p_000000706	6.37063	7.87498	8.42206	6.40936	7.39874	9	-0.476238	1.39111	0.891881	NM_001030688.1	ASB6	ankyrin repeat and SOCS box containing 6	Chr17	5646576	5651587	-	http://www.ncbi.nlm.nih.gov/gene/?term=NM_001030688.1
RB_p_000000707	8.15355	8.36632	7.9629	7.03342	8.50581	7.20701	-0.946538	1.92724	0.26199	XM_003643964.2	LOC100859303	olfactory receptor 14J1-like	ChrUn	140367	141089	+	http://www.ncbi.nlm.nih.gov/gene/?term=XM_003643964.2
RB_p_000000707	8.15355	8.36632	7.9629	7.03342	8.50581	7.20701	-0.946538	1.92724	0.26199	XM_427778.4	LOC430225	olfactory receptor 14J1-like	chrLGE22C19W28_E50C23	41914	49973	-	http://www.ncbi.nlm.nih.gov/gene/?term=XM_427778.4
RB_p_000000708	7.85565	7.78463	8.94068	7.05799	7.8857	6.87344	-0.797655	1.73827	0.280599	XM_004949803.1	LOC101751189	E3 SUMO-protein ligase RanBP2-like	Chr1	45	1053	-	http://www.ncbi.nlm.nih.gov/gene/?term=XM_004949803.1
RB_p_000000709	9.55507	10.1901	9.62068	11.5338	11.9571	11.3125	1.91308	3.76612	0.00223796	NM_001031311.1	PIK3CB	phosphoinositide-3-kinase%2C catalytic%2C beta polypeptide	Chr9	5092498	5175814	-	http://www.ncbi.nlm.nih.gov/gene/?term=NM_001031311.1
RB_p_000000710	10.7591	6.2853	8.55363	12.9594	12.676	12.6826	4.12893	17.4957	0.0727743	NM_001277344.1	RPS24	ribosomal protein S24%2C transcript variant 3	Chr6	12716743	12722703	-	http://www.ncbi.nlm.nih.gov/gene/?term=NM_001277344.1
RB_p_000000711	8.52356	10.7834	8.13186	9.45892	9.94215	10.0413	1.41859	2.67323	0.494121	NM_001277490.1	C2H3ORF75	chromosome 2 open reading frame%2C human C3orf75	Chr2	852428	867494	+	http://www.ncbi.nlm.nih.gov/gene/?term=NM_001277490.1
RB_p_000000712	9.25148	9.11309	9.64746	9.81978	9.80171	10.245	0.568298	1.48277	0.00341842	XM_001234261.3	NDUFA1	NADH dehydrogenase (ubiquinone) 1 alpha subcomplex%2C 1%2C 7.5kDa%2C transcript variant X1	Chr4	16454187	16455366	-	http://www.ncbi.nlm.nih.gov/gene/?term=XM_001234261.3
RB_p_000000714	6.40511	4.36501	5.24437	3.84177	5.62773	5.58313	0.338754	1.26466	0.807007	XM_419147.4	TYMS	thymidylate synthetase	Chr2	101603483	101612822	-	http://www.ncbi.nlm.nih.gov/gene/?term=XM_419147.4
RB_p_000000715	5.64953	5.83199	8.40408	5.86337	6.34423	8.50084	0.512234	1.42626	0.156861	NM_001201388.1	CD38	CD38 molecule	Chr4	76182201	76201414	-	http://www.ncbi.nlm.nih.gov/gene/?term=NM_001201388.1
RB_p_000000716	8.24079	4.85194	8.99506	8.05053	7.22882	6.94251	-1.01197	2.01667	0.975398	NM_001199658.1	OIP5	Opa interacting protein 5	Chr5	23856172	23859085	-	http://www.ncbi.nlm.nih.gov/gene/?term=NM_001199658.1
RB_p_000000719	3.29583	6.77808	5.5603	5.6204	2.96567	6.47168	0.0600981	1.04254	0.926968	XM_004935489.1	COG2	component of oligomeric golgi complex 2%2C transcript variant X3	Chr3	39761114	39790241	+	http://www.ncbi.nlm.nih.gov/gene/?term=XM_004935489.1
RB_p_000000720	6.47978	5.89408	8.2854	7.99435	8.50084	8.84627	2.02106	4.05882	0.118464	XM_004949575.1	CZH9ORF82	chromosome Z open reading frame%2C human C9orf82%2C transcript variant X4	ChrZ	68310085	68326946	-	http://www.ncbi.nlm.nih.gov/gene/?term=XM_004949575.1
RB_p_000000721	6.60363	7.65105	7.47371	7.15735	6.7039	7.26679	-0.316359	1.24518	0.689549	XM_004940463.1	COL21A1	collagen%2C type XXI%2C alpha 1%2C transcript variant X3	Chr3	86606684	86708725	+	http://www.ncbi.nlm.nih.gov/gene/?term=XM_004940463.1
RB_p_000000722	13.1812	9.59012	12.1405	13.0512	12.9862	13.1138	0.910699	1.87996	0.307638	NM_001277510.1	COX6A1	cytochrome c oxidase subunit VIa polypeptide 1%2C transcript variant 2	Chr15	9297243	9298495	-	http://www.ncbi.nlm.nih.gov/gene/?term=NM_001277510.1
RB_p_000000723	6.20929	9.46862	9.72664	9.72494	9.61655	10.8146	0.256316	1.19442	0.255171	NM_001277365.1	DPCD	deleted in primary ciliary dyskinesia homolog (mouse)%2C transcript variant 1	Chr6	22341322	22348795	-	http://www.ncbi.nlm.nih.gov/gene/?term=NM_001277365.1
RB_p_000000724	9.2402	9.22762	10.7294	10.8269	11.1049	11.0358	1.79564	3.47168	0.12119	XM_004949534.1	LOC100857344	uncharacterized LOC100857344%2C transcript variant X2	ChrZ	67060179	67069396	-	http://www.ncbi.nlm.nih.gov/gene/?term=XM_004949534.1
RB_p_000000725	9.2402	8.18488	9.21917	8.31854	8.09606	8.3696	-0.900626	1.86688	0.145412	XM_004947609.1	NKX6-3	NK6 homeobox 3%2C transcript variant X4	Chr22	2609119	2611179	-	http://www.ncbi.nlm.nih.gov/gene/?term=XM_004947609.1
RB_p_000000726	11.2171	9.9542	10.536	8.69262	8.22038	9.26503	-1.84339	3.58852	0.0372378	XM_004941977.1	PLAC9	placenta-specific 9%2C transcript variant X3	Chr6	4631808	4641984	+	http://www.ncbi.nlm.nih.gov/gene/?term=XM_004941977.1
RB_p_000000730	7.92481	11.3994	11.192	12.4023	12.6613	12.549	1.35699	2.5615	0.154502	NM_001030951.1	EIF3H	eukaryotic translation initiation factor 3%2C subunit H	Chr2	134628300	134709262	-	http://www.ncbi.nlm.nih.gov/gene/?term=NM_001030951.1
RB_p_000000731	9.84588	5.52144	10.8525	8.15228	7.98157	9.12412	-1.6936	3.23462	0.839068	XM_004941452.1	LOC101748129	uncharacterized LOC101748129	Chr5	13698301	13708021	+	http://www.ncbi.nlm.nih.gov/gene/?term=XM_004941452.1
RB_p_000000732	9.29692	11.841	7.66711	14.1643	14.4487	14.0984	4.86742	29.1904	0.0528229	NM_001007479.1	RPL4	ribosomal protein L4	Chr10	18000214	18005535	-	http://www.ncbi.nlm.nih.gov/gene/?term=NM_001007479.1
RB_p_000000733	6.37063	5.53711	5.47338	6.89178	3.14018	5.81284	0.275727	1.2106	0.641809	NM_001277482.1	ANAPC13	anaphase promoting complex subunit 13	Chr9	3164105	3167852	-	http://www.ncbi.nlm.nih.gov/gene/?term=NM_001277482.1
RB_p_000000734	9.18177	9.43463	9.73386	6.66178	9.11699	10.022	-0.317635	1.24629	0.424176	NM_001031005.2	RPRD1A	regulation of nuclear pre-mRNA domain containing 1A	Chr2	83532100	83549536	+	http://www.ncbi.nlm.nih.gov/gene/?term=NM_001031005.2
RB_p_000000735	11.4481	5.20569	10.2589	10.5032	9.69131	11.2348	0.244344	1.18455	0.443609	XM_001232980.3	NXF1	nuclear RNA export factor 1	ChrUn	614	3384	+	http://www.ncbi.nlm.nih.gov/gene/?term=XM_001232980.3
RB_p_000000736	6.70736	4.80095	7.50581	3.86683	2.47286	6.0765	-2.84053	7.16281	0.0334153	XM_003641120.2	STAG2	stromal antigen 2%2C transcript variant X1	Chr4	15532707	15570559	-	http://www.ncbi.nlm.nih.gov/gene/?term=XM_003641120.2
RB_p_000000737	9.48834	8.15355	9.03136	8.66888	7.61655	8.29232	-0.739035	1.66906	0.0141618	NM_205097.1	RAPSN	receptor-associated protein of the synapse	Chr5	22161208	22170395	+	http://www.ncbi.nlm.nih.gov/gene/?term=NM_205097.1
RB_p_000000739	10.0091	9.54013	9.36249	10.6305	9.82814	10.1314	0.591247	1.50655	0.0589801	XM_003642309.2	LOC100859497	zinc finger protein 502-like%2C transcript variant X1	Chr18	15032	21151	-	http://www.ncbi.nlm.nih.gov/gene/?term=XM_003642309.2
RB_p_000000740	7.43045	8.01681	6.84235	6.99152	7.44915	7.51964	0.0186961	1.01304	0.807317	XM_004947045.1	JPH2	junctophilin 2%2C transcript variant X5	Chr20	5847792	5860566	+	http://www.ncbi.nlm.nih.gov/gene/?term=XM_004947045.1
RB_p_000000741	5.42366	9.81137	8.56701	8.61195	7.74651	8.95056	0.0449416	1.03164	0.772109	XM_004948503.1	MYO1D	myosin ID%2C transcript variant X9	Chr27	1430380	1496878	+	http://www.ncbi.nlm.nih.gov/gene/?term=XM_004948503.1
RB_p_000000742	6.84235	5.88187	7.0634	5.76046	5.60559	6.99152	-1.08189	2.11681	0.262113	XM_425631.4	LOC428073	fibrinogen-like protein 1-like	Chr1	169768791	169779620	-	http://www.ncbi.nlm.nih.gov/gene/?term=XM_425631.4
RB_p_000000743	9.13314	8.69697	11.4143	9.5651	10.3559	10.0413	0.908175	1.87667	0.811276	XM_420436.3	ARHGAP10	Rho GTPase activating protein 10%2C transcript variant 2	Chr4	31431853	31560564	+	http://www.ncbi.nlm.nih.gov/gene/?term=XM_420436.3
RB_p_000000746	5.88187	5.9122	7.03617	8.44915	10.2104	8.62571	2.71351	6.55916	0.0706869	XM_414097.4	ADCY7	adenylate cyclase 7	Chr11	6008116	6066958	-	http://www.ncbi.nlm.nih.gov/gene/?term=XM_414097.4
RB_p_000000747	7.7039	7.22882	7.3015	7.3015	7.37938	9	0.0778822	1.05547	0.523273	NM_204435.1	ALG6	asparagine-linked glycosylation 6%2C alpha-1%2C3-glucosyltransferase homolog (S. cerevisiae)	Chr8	26691298	26711655	+	http://www.ncbi.nlm.nih.gov/gene/?term=NM_204435.1
RB_p_000000749	10.242	7.80252	9.21189	10.0855	9.88646	9.92073	0.708837	1.63449	0.310276	NM_001128496.1	IL28B	interleukin 28B (interferon%2C lambda 3)	ChrUn	2617	4124	+	http://www.ncbi.nlm.nih.gov/gene/?term=NM_001128496.1
RB_p_000000750	8.69436	11.3771	12.2424	9.98868	11.0545	9.58637	-1.38839	2.61786	0.672834	XM_004945685.1	LOC101751880	uncharacterized LOC101751880%2C transcript variant X2	Chr17	147395	152015	-	http://www.ncbi.nlm.nih.gov/gene/?term=XM_004945685.1
RB_p_000000750	8.69436	11.3771	12.2424	9.98868	11.0545	9.58637	-1.38839	2.61786	0.672834	XM_004945687.1	LOC101750004	uncharacterized LOC101750004%2C transcript variant X2	Chr17	187531	191863	+	http://www.ncbi.nlm.nih.gov/gene/?term=XM_004945687.1
RB_p_000000750	8.69436	11.3771	12.2424	9.98868	11.0545	9.58637	-1.38839	2.61786	0.672834	XM_004945689.1	LOC101750124	uncharacterized LOC101750124%2C transcript variant X2	Chr17	209064	213690	-	http://www.ncbi.nlm.nih.gov/gene/?term=XM_004945689.1
RB_p_000000751	12.4714	11.3669	8.64205	9.46148	8.42522	8.44915	-2.91772	7.55651	0.157979	XM_004935944.1	RP1L1	retinitis pigmentosa 1-like 1	Chr3	106374321	106413880	-	http://www.ncbi.nlm.nih.gov/gene/?term=XM_004935944.1
RB_p_000000753	11.2069	9.82933	9.94435	8.94325	8.78463	10.0107	-1.0011	2.00152	0.249485	XM_004945539.1	LOC101749631	gypsy retrotransposon integrase-like protein 1-like	Chr15	5201725	5206834	+	http://www.ncbi.nlm.nih.gov/gene/?term=XM_004945539.1
RB_p_000000755	9.75718	7.34651	8.11114	10.5396	8.55363	8.31854	0.442494	1.35895	0.127272	NM_001030855.1	HNF4A	hepatocyte nuclear factor 4%2C alpha	Chr20	5763177	5777779	-	http://www.ncbi.nlm.nih.gov/gene/?term=NM_001030855.1
RB_p_000000756	9.83487	10.7501	8.18488	9.33818	9.86419	9.45687	-0.377998	1.29954	0.960775	XM_004945585.1	ATXN2	ataxin 2%2C transcript variant X15	Chr15	6117175	6162529	-	http://www.ncbi.nlm.nih.gov/gene/?term=XM_004945585.1
RB_p_000000757	9.07615	3.50164	6.86419	10.3407	9.87958	10.2905	3.42626	10.75	0.13049	XM_004937468.1	RBM17	RNA binding motif protein 17%2C transcript variant X12	Chr1	3411550	3424257	+	http://www.ncbi.nlm.nih.gov/gene/?term=XM_004937468.1
RB_p_000000758	9.381	6.51964	6.38798	8.26444	6.53916	5.98247	0.0195226	1.01362	0.269831	XM_004942599.1	SGOL2	shugoshin-like 2 (S. pombe)%2C transcript variant X11	Chr7	10680510	10693460	+	http://www.ncbi.nlm.nih.gov/gene/?term=XM_004942599.1
RB_p_000000759	9.01611	7.72707	8.73047	8.58965	6.81057	8.38586	-0.344608	1.26981	0.0877053	XM_004948163.1	SMG5	Smg-5 homolog%2C nonsense mediated mRNA decay factor (C. elegans)%2C transcript variant X5	Chr25	828	16116	-	http://www.ncbi.nlm.nih.gov/gene/?term=XM_004948163.1
RB_p_000000760	6.53528	7.31967	7.34651	6.09248	5.98247	4.17785	-1.33721	2.52662	0.176067	XM_004943788.1	LOC415414	unc-13-like%2C transcript variant X3	Chr10	7759061	7801294	-	http://www.ncbi.nlm.nih.gov/gene/?term=XM_004943788.1
RB_p_000000762	6.03853	8.48482	9.06811	8.36413	8.9359	8.80977	0.324945	1.25262	0.389856	XM_004935195.1	ZNF516	zinc finger protein 516%2C transcript variant X9	Chr2	90781360	90894153	+	http://www.ncbi.nlm.nih.gov/gene/?term=XM_004935195.1
RB_p_000000763	5.99385	8.24436	6.97728	7.97585	9.38586	9.25798	2.2807	4.85913	0.0340215	XM_004937091.1	LOC100858177	interferon type A1/A2-like	ChrZ	7260025	7266551	+	http://www.ncbi.nlm.nih.gov/gene/?term=XM_004937091.1
RB_p_000000763	5.99385	8.24436	6.97728	7.97585	9.38586	9.25798	2.2807	4.85913	0.0340215	XM_004937095.1	LOC100857744	interferon type A1/A2-like	ChrZ	7240082	7243399	+	http://www.ncbi.nlm.nih.gov/gene/?term=XM_004937095.1
RB_p_000000763	5.99385	8.24436	6.97728	7.97585	9.38586	9.25798	2.2807	4.85913	0.0340215	XM_004937096.1	LOC100859032	interferon type A1/A2-like	ChrZ	7236291	7239427	+	http://www.ncbi.nlm.nih.gov/gene/?term=XM_004937096.1
RB_p_000000764	7.71425	9.31741	9.31628	5.78689	10.3382	10.6015	1.0219	2.03059	0.91364	XM_004946026.1	GPR144	G protein-coupled receptor 144%2C transcript variant X2	Chr17	9398777	9426826	+	http://www.ncbi.nlm.nih.gov/gene/?term=XM_004946026.1
RB_p_000000765	5.88799	8.224	6.8009	-0.459569	7.58308	5.83833	-0.962571	1.94878	0.288513	XM_004937232.1	ARL15	ADP-ribosylation factor-like 15%2C transcript variant X4	ChrZ	16107052	16258840	-	http://www.ncbi.nlm.nih.gov/gene/?term=XM_004937232.1
RB_p_000000766	8.56224	10.4883	9.85409	8.12347	8.38046	8.50581	-1.47363	2.77719	0.114803	XM_003642894.2	LOC100859467	ras GTPase-activating protein 1-like	ChrW	249292	336274	+	http://www.ncbi.nlm.nih.gov/gene/?term=XM_003642894.2
RB_p_000000767	10.3183	9.72664	9.78749	10.4087	10.0251	11.4324	0.621233	1.53819	0.298625	XM_422027.4	SLC38A11	solute carrier family 38%2C member 11%2C transcript variant X4	Chr7	19501318	19522280	+	http://www.ncbi.nlm.nih.gov/gene/?term=XM_422027.4
RB_p_000000768	10.6103	10.7964	10.5618	8.98121	9.20212	9.97352	-1.40821	2.65407	0.0651836	XM_425490.3	KIAA1147	KIAA1147	Chr1	57459497	57469863	-	http://www.ncbi.nlm.nih.gov/gene/?term=XM_425490.3
RB_p_000000769	8.83842	10.1821	7.93369	10.621	10.2755	10.3194	1.48097	2.79137	0.174206	XM_004934348.1	ADORA2A	adenosine A2a receptor%2C transcript variant X5	Chr15	8478602	8505503	-	http://www.ncbi.nlm.nih.gov/gene/?term=XM_004934348.1
RB_p_000000770	10.58	9.633	9.29806	11.0681	10.0921	10.7807	1.14775	2.21568	0.137783	XM_425694.4	EMILIN3	elastin microfibril interfacer 3	Chr20	5314654	5324786	-	http://www.ncbi.nlm.nih.gov/gene/?term=XM_425694.4
RB_p_000000771	6.05492	5.9122	6.87344	5.64952	3.29586	7.12928	-0.4054	1.32446	0.39964	XM_003641725.2	LOC424766	microtubule-associated protein 6 homolog%2C transcript variant X1	Chr9	2163119	2169639	-	http://www.ncbi.nlm.nih.gov/gene/?term=XM_003641725.2
RB_p_000000772	4.31137	2.65654	5.68514	9.6425	9.50928	9.91663	5.33114	40.2561	0.0187484	NM_001171645.1	SPCS1	signal peptidase complex subunit 1 homolog (S. cerevisiae)%2C transcript variant 2	Chr12	744147	745513	+	http://www.ncbi.nlm.nih.gov/gene/?term=NM_001171645.1
RB_p_000000775	7.71425	6.21901	9.05189	9.01472	9.20762	9.98228	1.49338	2.81548	0.110939	XM_417753.4	UTP11L	UTP11-like%2C U3 small nucleolar ribonucleoprotein%2C (yeast)%2C transcript variant X2	Chr23	3438710	3443434	-	http://www.ncbi.nlm.nih.gov/gene/?term=XM_417753.4
RB_p_000000776	9.21493	9.93664	7.72281	8.54882	9.24555	8.52062	-0.666104	1.58678	0.741244	NM_205115.1	LIMK2	LIM domain kinase 2	Chr15	9053435	9084147	-	http://www.ncbi.nlm.nih.gov/gene/?term=NM_205115.1
RB_p_000000777	10.3851	11.1836	11.2884	9.85272	10.7975	9.54013	-1.33091	2.51561	0.175717	XM_003643300.2	LOC100857814	corticotropin-releasing factor-binding protein-like	ChrUn	34	3265	-	http://www.ncbi.nlm.nih.gov/gene/?term=XM_003643300.2
RB_p_000000779	5.2348	9.0286	7.60548	5.21547	8.4168	5.10415	-2.39001	5.24162	0.297696	XM_004938375.1	C21ORF7	chromosome 1 open reading frame%2C human C21orf7%2C transcript variant X5	Chr1	103363880	103393295	+	http://www.ncbi.nlm.nih.gov/gene/?term=XM_004938375.1
RB_p_000000780	9.41574	9.50283	10.4873	5.37218	9.59526	10.4351	0.0924257	1.06616	0.428592	NM_001007858.1	GABPA	GA binding protein transcription factor%2C alpha subunit 60kDa	Chr1	101884330	101914060	+	http://www.ncbi.nlm.nih.gov/gene/?term=NM_001007858.1
RB_p_000000781	6.7211	6.94251	8.72707	5.613	7.02237	7.50184	0.0798533	1.05691	0.213356	NM_001277835.1	STAG3	stromal antigen 3	Chr1	129354505	129412184	-	http://www.ncbi.nlm.nih.gov/gene/?term=NM_001277835.1
RB_p_000000783	5.29132	8.75071	8.20945	8.544	9.51668	8.85019	0.640733	1.55912	0.209381	NM_001277630.1	POLR1C	polymerase (RNA) I polypeptide C%2C 30kDa%2C transcript variant 1	Chr3	30267834	30271158	-	http://www.ncbi.nlm.nih.gov/gene/?term=NM_001277630.1
RB_p_000000784	10.4099	9.0396	11.937	10.3407	10.3382	10.7009	-0.0692366	1.04916	0.997828	XM_004935893.1	PRSS55	protease%2C serine%2C 55%2C transcript variant X3	Chr3	106318274	106333987	+	http://www.ncbi.nlm.nih.gov/gene/?term=XM_004935893.1
RB_p_000000785	7.04985	7.27146	7.74987	8.52943	9.23661	9.61195	1.96515	3.90453	0.00690006	XM_414526.4	PCYOX1L	prenylcysteine oxidase 1 like	Chr13	7850502	7853282	-	http://www.ncbi.nlm.nih.gov/gene/?term=XM_414526.4
RB_p_000000786	8.83052	10.6234	9.71339	7.97585	7.49185	8.78463	-1.73754	3.33466	0.159546	XM_003643968.2	LOC100859556	olfactory receptor 14J1-like	ChrUn	61432	62450	-	http://www.ncbi.nlm.nih.gov/gene/?term=XM_003643968.2
RB_p_000000786	8.83052	10.6234	9.71339	7.97585	7.49185	8.78463	-1.73754	3.33466	0.159546	XM_003644019.2	LOC100858698	olfactory receptor 14J1-like	ChrUn	198518	199536	+	http://www.ncbi.nlm.nih.gov/gene/?term=XM_003644019.2
RB_p_000000787	6.01636	9.70001	9.0546	8.03067	7.74651	8.39124	-1.02394	2.03346	0.879347	XM_004943589.1	HPS3	Hermansky-Pudlak syndrome 3%2C transcript variant X8	Chr9	23357906	23397439	-	http://www.ncbi.nlm.nih.gov/gene/?term=XM_004943589.1
RB_p_000000788	10.8931	10.5781	10.1621	9.41521	9.47218	9.2738	-1.16292	2.23911	0.0214132	XM_417686.4	R3HCC1	R3H domain and coiled-coil containing 1	Chr22	1242321	1250100	-	http://www.ncbi.nlm.nih.gov/gene/?term=XM_417686.4
RB_p_000000791	8.36632	6.77149	7.75989	5.44043	6.38798	9.22219	-1.37191	2.58813	0.67619	XM_003643202.2	LOC100858557	small G protein signaling modulator 1-like%2C transcript variant X1	Chr15	149	22948	-	http://www.ncbi.nlm.nih.gov/gene/?term=XM_003643202.2
RB_p_000000792	8.06609	9.21371	9.71446	9.69349	10.2021	10.3974	0.988412	1.984	0.0584735	XM_003643643.2	LOC431485	olfactory receptor 14A16-like	ChrUn	45045	45845	-	http://www.ncbi.nlm.nih.gov/gene/?term=XM_003643643.2
RB_p_000000794	9.38586	11.9428	9.41733	14.195	14.1468	14.0478	4.7295	26.5291	0.0438042	NM_001277098.1	RPL26L1	ribosomal protein L26-like 1%2C transcript variant 1	Chr13	8470024	8474349	+	http://www.ncbi.nlm.nih.gov/gene/?term=NM_001277098.1
RB_p_000000796	9.03342	9.51718	8.17617	7.73132	8.47168	7.51964	-1.3021	2.46588	0.0333713	XM_003642823.2	TTC25	tetratricopeptide repeat domain 25	Chr27	4726345	4733747	+	http://www.ncbi.nlm.nih.gov/gene/?term=XM_003642823.2
RB_p_000000797	8.85953	9.28367	8.74231	6.99152	7.53916	7.633	-1.32038	2.49731	0.0215799	XM_004936775.1	STIL	SCL/TAL1 interrupting locus%2C transcript variant X6	Chr8	20820463	20837970	-	http://www.ncbi.nlm.nih.gov/gene/?term=XM_004936775.1
RB_p_000000798	8.19845	8.94544	8.69262	7.59991	5.71301	6.30824	-2.38437	5.22116	0.116379	XM_004950880.1	LOC101752211	ras GTPase-activating protein 1-like	ChrUn	5552	15407	-	http://www.ncbi.nlm.nih.gov/gene/?term=XM_004950880.1
RB_p_000000799	9.01611	8.73556	9.6987	10.0967	9.39446	9.89936	0.883245	1.84452	0.125873	XM_003642198.2	LOC776286	ubiquitin-protein ligase E3B-like	Chr15	6739321	6751891	+	http://www.ncbi.nlm.nih.gov/gene/?term=XM_003642198.2
RB_p_000000800	8.62571	8.55746	11.5118	8.19229	7.31061	8.4543	-0.433416	1.35043	0.178644	XM_004950554.1	LOC101750679	olfactory receptor 14J1-like	ChrUn	10207	11172	+	http://www.ncbi.nlm.nih.gov/gene/?term=XM_004950554.1
RB_p_000000801	6.72792	7.66711	9.58684	5.76046	4.82668	8.74483	-1.90665	3.74938	0.138598	XM_003644007.2	LOC100857232	olfactory receptor 14J1-like	ChrUn	4020	4622	+	http://www.ncbi.nlm.nih.gov/gene/?term=XM_003644007.2
RB_p_000000802	8.84314	7.45943	8.1693	7.84392	4.29305	7.27845	-0.890849	1.85427	0.150795	XM_426210.3	KCNF1	potassium voltage-gated channel%2C subfamily F%2C member 1	Chr3	96578895	96581485	+	http://www.ncbi.nlm.nih.gov/gene/?term=XM_426210.3
RB_p_000000803	4.94884	3.73708	6.03853	5.98247	5.14561	6.21901	1.03363	2.04717	0.137902	XM_003641542.2	C2ORF21	unc-80 homolog (C. elegans)%2C transcript variant X1	Chr7	2531229	2658156	+	http://www.ncbi.nlm.nih.gov/gene/?term=XM_003641542.2
RB_p_000000804	8.7657	4.69324	5.98247	6.13933	5.29132	7.08746	0.156857	1.11486	0.816904	NM_001130740.1	PNPLA4	patatin-like phospholipase domain containing 4	Chr1	125541081	125554445	+	http://www.ncbi.nlm.nih.gov/gene/?term=NM_001130740.1
RB_p_000000805	4.56159	9.11048	7.54496	5.9122	7.44915	7.64205	-0.0958158	1.06867	0.942451	XM_004938949.1	DLEU7	deleted in lymphocytic leukemia%2C 7	Chr1	169122122	169131188	-	http://www.ncbi.nlm.nih.gov/gene/?term=XM_004938949.1
RB_p_000000806	7.07146	7.11634	7.64205	10.7475	11.0507	11.1605	3.93435	15.2883	0.0010663	NM_001030581.1	CYB5B	outer mitochondrial membrane cytochrome b5	Chr11	18396032	18407917	+	http://www.ncbi.nlm.nih.gov/gene/?term=NM_001030581.1
RB_p_000000807	10.4795	8.14211	8.15228	11.2729	10.5321	10.7502	2.5979	6.05404	0.0774633	NM_001031437.1	KIAA0020	KIAA0020	ChrZ	26488527	26512931	-	http://www.ncbi.nlm.nih.gov/gene/?term=NM_001031437.1
RB_p_000000809	8.93295	8.4625	6.22867	9.24852	8.26444	7.62571	-0.19806	1.14715	0.395225	NM_204136.2	EGR1	early growth response 1	Chr13	17704810	17707612	+	http://www.ncbi.nlm.nih.gov/gene/?term=NM_204136.2
RB_p_000000810	6.43044	7.1267	6.1995	5.65673	7.36851	-0.588605	-0.773705	1.70965	0.381802	NM_001162390.1	COL4A2	collagen%2C type IV%2C alpha 2	Chr1	138247634	138388303	+	http://www.ncbi.nlm.nih.gov/gene/?term=NM_001162390.1
RB_p_000000812	6.88264	6.53528	9.41574	6.09248	7.05799	7.75322	0.175349	1.12924	0.417688	XM_004943362.1	HTR2B	5-hydroxytryptamine (serotonin) receptor 2B%2C G protein-coupled%2C transcript variant X1	Chr9	14631836	14643448	-	http://www.ncbi.nlm.nih.gov/gene/?term=XM_004943362.1
RB_p_000000813	7.84549	8.39446	6.83289	7.67596	7.8572	7.8857	0.0117134	1.00815	0.832696	XM_004949180.1	LOC100857117	uncharacterized LOC100857117	ChrZ	38890966	38893939	-	http://www.ncbi.nlm.nih.gov/gene/?term=XM_004949180.1
RB_p_000000814	10.1459	11.6773	9.13635	10.3066	10.4826	10.6168	0.336624	1.2628	0.865002	NM_001171542.1	SCTR	secretin receptor	Chr7	27855720	27869388	+	http://www.ncbi.nlm.nih.gov/gene/?term=NM_001171542.1
RB_p_000000815	9.63844	10.9416	7.41996	8.52454	9.8815	9.49536	-0.143081	1.10426	0.977961	XM_429123.4	RHOBTB3	Rho-related BTB domain containing 3%2C transcript variant X3	ChrZ	57184778	57211621	-	http://www.ncbi.nlm.nih.gov/gene/?term=XM_429123.4
RB_p_000000816	6.10828	11.0444	8.66622	7.92035	10.5006	9.26737	0.601148	1.51692	0.4563	XM_426912.4	LOC429356	olfactory receptor 14J1-like	chrLGE22C19W28_E50C23	124823	126121	+	http://www.ncbi.nlm.nih.gov/gene/?term=XM_426912.4
RB_p_000000817	9.64746	6.62936	10.3281	9.49185	8.47573	9.12089	-0.526573	1.4405	0.873762	XM_004950586.1	LOC101750736	olfactory receptor 14I1-like	ChrUn	2438	3274	-	http://www.ncbi.nlm.nih.gov/gene/?term=XM_004950586.1
RB_p_000000818	8.90388	9.84941	8.93517	7.79928	10.1755	7.55651	-1.13588	2.19753	0.306736	XM_004950049.1	LOC101750113	olfactory receptor 14J1-like	chrLGE22C19W28_E50C23	45842	46381	+	http://www.ncbi.nlm.nih.gov/gene/?term=XM_004950049.1
RB_p_000000819	9.14275	7.3966	7.59339	8.95783	8.06743	7.68475	0.474043	1.389	0.525112	XM_004944755.1	ARAP3	ArfGAP with RhoGAP domain%2C ankyrin repeat and PH domain 3%2C transcript variant X8	Chr13	1310164	1326314	-	http://www.ncbi.nlm.nih.gov/gene/?term=XM_004944755.1
RB_p_000000820	7.22159	4.69324	7.81538	7.10329	6.18964	7.31061	-0.118299	1.08545	0.681614	NM_204479.1	ST3GAL6	ST3 beta-galactoside alpha-2%2C3-sialyltransferase 6	Chr1	83614756	83656869	+	http://www.ncbi.nlm.nih.gov/gene/?term=NM_204479.1
RB_p_000000821	9.68431	10.116	10.8059	7.50184	8.63934	9.24852	-1.47668	2.78307	0.0160559	XM_004941336.1	ELP4	elongation protein 4 homolog (S. cerevisiae)%2C transcript variant X5	Chr5	5077998	5209840	+	http://www.ncbi.nlm.nih.gov/gene/?term=XM_004941336.1
RB_p_000000822	6.83289	6.85798	6.40936	5.43208	5.6204	7.32193	-1.21249	2.31738	0.520971	XM_004937952.1	BCL2L13	BCL2-like 13 (apoptosis facilitator)%2C transcript variant X6	Chr1	61941389	61959786	+	http://www.ncbi.nlm.nih.gov/gene/?term=XM_004937952.1
RB_p_000000824	10.736	11.9581	12.772	10.0399	9.70951	9.71939	-2.23871	4.71975	0.101754	NM_001031394.1	ALG10	asparagine-linked glycosylation 10%2C alpha-1%2C2-glucosyltransferase homolog (S. pombe)	Chr1	15490950	15497448	-	http://www.ncbi.nlm.nih.gov/gene/?term=NM_001031394.1
RB_p_000000826	7.11374	11.0095	8.14083	8.65195	10.7249	10.5287	2.38787	5.23384	0.2635	XM_414970.4	SMO	smoothened%2C frizzled family receptor	Chr1	657265	664571	+	http://www.ncbi.nlm.nih.gov/gene/?term=XM_414970.4
RB_p_000000827	9.35975	10.8626	10.3578	9.48507	11.0883	10.7184	0.360599	1.28396	0.0735833	XM_003642875.2	LOC100858997	GTP-binding protein Di-Ras2-like	Chr28	3160749	3161439	+	http://www.ncbi.nlm.nih.gov/gene/?term=XM_003642875.2
RB_p_000000828	5.17597	8.09803	7.79279	7.03342	7.64205	8.64295	-0.150739	1.11014	0.378903	XM_004939117.1	PLCD1	phospholipase C%2C delta 1%2C transcript variant X4	Chr2	4595702	4631087	-	http://www.ncbi.nlm.nih.gov/gene/?term=XM_004939117.1
RB_p_000000829	8.01262	8.54013	8.58496	7.21675	8.28077	8.78463	-0.259357	1.19695	0.426	NM_001017413.1	PTX3	pentraxin 3%2C long	Chr9	22182238	22187210	-	http://www.ncbi.nlm.nih.gov/gene/?term=NM_001017413.1
RB_p_000000830	6.84235	8.15228	7.29692	5.6056	7.32193	7.53916	0.0250119	1.01749	0.301897	XM_003642534.2	LOC419500	uncharacterized LOC419500	Chr21	5889735	5893028	-	http://www.ncbi.nlm.nih.gov/gene/?term=XM_003642534.2
RB_p_000000831	8.3696	9.57223	10.1049	10.1427	9.28598	9.64024	0.0680184	1.04828	0.681885	XM_004946923.1	LOC100858850	fer-1-like protein 4-like%2C transcript variant X1	Chr20	1198194	1232618	+	http://www.ncbi.nlm.nih.gov/gene/?term=XM_004946923.1
RB_p_000000831	8.3696	9.57223	10.1049	10.1427	9.28598	9.64024	0.0680184	1.04828	0.681885	XM_004946935.1	FER1L4	fer-1-like 4 (C. elegans) pseudogene%2C transcript variant X3	Chr20	1306934	1341568	+	http://www.ncbi.nlm.nih.gov/gene/?term=XM_004946935.1
RB_p_000000832	10.2177	9.77767	9.43202	8.59898	6.51964	8.38586	-1.3918	2.62407	0.0966454	NM_001112806.1	CKS1B	CDC28 protein kinase regulatory subunit 1B	Chr25	1283201	1283699	+	http://www.ncbi.nlm.nih.gov/gene/?term=NM_001112806.1
RB_p_000000833	7.30834	7.51767	6.31279	9.85019	9.3537	9.14275	2.04536	4.12776	0.0147672	XM_420769.4	NCAPG	non-SMC condensin I complex%2C subunit G	Chr4	75480116	75503024	-	http://www.ncbi.nlm.nih.gov/gene/?term=XM_420769.4
RB_p_000000836	5.93009	7.2854	6.24779	5.71299	7.93811	5.93601	-0.311785	1.24124	0.905337	XM_004935654.1	C3H6ORF35	chromosome 3 open reading frame%2C human C6orf35%2C transcript variant X9	Chr3	50817438	50829335	-	http://www.ncbi.nlm.nih.gov/gene/?term=XM_004935654.1
RB_p_000000837	9.13635	8.92035	10.3171	8.33316	8.32305	8.75071	-0.803195	1.74496	0.0785221	XM_414934.3	TEKT5	tektin 5	Chr14	9115507	9136230	+	http://www.ncbi.nlm.nih.gov/gene/?term=XM_414934.3
RB_p_000000839	7.44915	6.30824	6.84235	8.7151	7.87958	8.20335	1.361	2.56863	0.00413113	XM_004944361.1	TMEM231	transmembrane protein 231%2C transcript variant X4	Chr11	19355609	19361023	+	http://www.ncbi.nlm.nih.gov/gene/?term=XM_004944361.1
RB_p_000000840	11.2655	10.708	11.1172	12.231	11.2228	11.9661	0.848899	1.80113	0.0289522	XM_003642364.2	LOC100859142	transmembrane channel-like protein 6-like	Chr18	10148220	10153158	+	http://www.ncbi.nlm.nih.gov/gene/?term=XM_003642364.2
RB_p_000000841	9.90275	10.6073	9.64611	11.1695	11.2211	10.4984	1.26678	2.40624	0.0411777	NM_001007917.2	MPP1	membrane protein%2C palmitoylated 1%2C 55kDa	Chr4	2104331	2118988	-	http://www.ncbi.nlm.nih.gov/gene/?term=NM_001007917.2
RB_p_000000843	11.7262	9.97692	11.1556	11.9	9.48985	11.043	-0.112582	1.08116	0.535389	XM_004934859.1	DRAM2	DNA-damage regulated autophagy modulator 2%2C transcript variant X3	Chr26	1049126	1062610	+	http://www.ncbi.nlm.nih.gov/gene/?term=XM_004934859.1
RB_p_000000844	10.3578	8.83842	10.8309	9.68212	10.5866	10.6348	0.228778	1.17184	0.731501	XM_417918.4	IFT46	intraflagellar transport 46 homolog (Chlamydomonas)	Chr24	5506880	5511344	+	http://www.ncbi.nlm.nih.gov/gene/?term=XM_417918.4
RB_p_000000845	3.91557	7.26679	6.24779	7.633	8.83447	8.1472	1.89941	3.73061	0.0697959	XM_420574.4	PPM1K	protein phosphatase%2C Mg2+/Mn2+ dependent%2C 1K%2C transcript variant X2	Chr4	46408182	46425580	-	http://www.ncbi.nlm.nih.gov/gene/?term=XM_420574.4
RB_p_000000846	9.6193	11.7711	11.6194	10.0634	10.3861	11.6398	-1.23329	2.35102	0.634651	XM_004948994.1	NEDD4L	neural precursor cell expressed%2C developmentally down-regulated 4-like%2C E3 ubiquitin protein ligase%2C transcript variant X9	ChrZ	681656	742966	+	http://www.ncbi.nlm.nih.gov/gene/?term=XM_004948994.1
RB_p_000000847	9.71167	9.91607	7.22882	9.45224	10.2288	8.81458	-0.259426	1.197	0.421912	XM_004945839.1	LOC100859613	endonuclease G%2C mitochondrial-like%2C transcript variant X2	Chr17	5276851	5283267	+	http://www.ncbi.nlm.nih.gov/gene/?term=XM_004945839.1
RB_p_000000847	9.71167	9.91607	7.22882	9.45224	10.2288	8.81458	-0.259426	1.197	0.421912	XM_004945854.1	ENDOG	endonuclease G%2C transcript variant X4	Chr17	5350886	5357302	+	http://www.ncbi.nlm.nih.gov/gene/?term=XM_004945854.1
RB_p_000000848	10.4184	8.5157	9.09342	9.83289	10.3443	9.80171	0.739472	1.66957	0.449485	XM_001234683.2	IGFN1	immunoglobulin-like and fibronectin type III domain containing 1%2C transcript variant X1	Chr26	852862	880310	-	http://www.ncbi.nlm.nih.gov/gene/?term=XM_001234683.2
RB_p_000000849	8.77972	7.38802	8.47371	8.32305	9.61839	9.57128	1.09757	2.13994	0.344096	XM_004935678.1	LTV1	LTV1 homolog (S. cerevisiae)%2C transcript variant X4	Chr3	51583161	51590877	-	http://www.ncbi.nlm.nih.gov/gene/?term=XM_004935678.1
RB_p_000000850	7.18239	7.08481	9.35039	6.90989	7.21675	6.89178	-0.272501	1.2079	0.394217	NM_205039.1	KCNG2	potassium voltage-gated channel%2C subfamily G%2C member 2	Chr2	56365653	56391148	-	http://www.ncbi.nlm.nih.gov/gene/?term=NM_205039.1
RB_p_000000852	10.789	9.25857	5.03962	10.3923	9.18611	9.77726	0.518689	1.43265	0.481698	XM_003642249.2	LOC417293	chloride intracellular channel protein 3-like%2C transcript variant X1	Chr17	415517	418301	-	http://www.ncbi.nlm.nih.gov/gene/?term=XM_003642249.2
RB_p_000000854	6.99152	9.52797	10.0841	6.86109	8.95783	11.0281	-0.570138	1.48467	0.873469	XM_421607.3	DUSP13	dual specificity phosphatase 13	Chr6	14484963	14505147	+	http://www.ncbi.nlm.nih.gov/gene/?term=XM_421607.3
RB_p_000000855	9.23661	7.44915	9.82536	8.91961	8.52062	11.0492	-0.317004	1.24574	0.310783	XM_003640502.2	PDE9A	phosphodiesterase 9A%2C transcript variant X1	Chr1	108848099	108891186	+	http://www.ncbi.nlm.nih.gov/gene/?term=XM_003640502.2
RB_p_000000856	4.65068	7.09803	3.84176	4.86442	5.05059	7.59991	0.399913	1.31943	0.740705	XM_001233845.2	LOC770506	1-acyl-sn-glycerol-3-phosphate acyltransferase alpha-like	Chr19	402450	406672	-	http://www.ncbi.nlm.nih.gov/gene/?term=XM_001233845.2
RB_p_000000857	10.8897	11.0194	12.3387	10.7545	10.6974	11.9468	-0.264947	1.20159	0.0660921	XM_003643697.2	LOC100858226	immunoglobulin superfamily member 1-like	ChrUn	48	1569	-	http://www.ncbi.nlm.nih.gov/gene/?term=XM_003643697.2
RB_p_000000858	9.60594	9.09144	10.6915	7.97011	8.3696	9.7936	-1.23635	2.35601	0.0605747	XM_004950116.1	LOC100859725	immunoglobulin superfamily member 1-like%2C transcript variant X2	ChrUn	12822	14512	-	http://www.ncbi.nlm.nih.gov/gene/?term=XM_004950116.1
RB_p_000000859	7.79279	10.2961	9.53333	8.66888	9.04097	8.72792	-0.805409	1.74764	0.604638	XM_416864.4	LOC418668	cytokine receptor-like factor 2-like	Chr1	128639718	128655299	+	http://www.ncbi.nlm.nih.gov/gene/?term=XM_416864.4
RB_p_000000860	7.78463	8.62205	6.87344	6.66178	7.27845	4.23661	-1.12286	2.17778	0.0691529	XM_004949611.1	IKBKAP	inhibitor of kappa light polypeptide gene enhancer in B-cells%2C kinase complex-associated protein%2C transcript variant X3	ChrZ	70375231	70406139	+	http://www.ncbi.nlm.nih.gov/gene/?term=XM_004949611.1
RB_p_000000862	3.18067	3.33223	5.01745	5.4152	4.91328	5.76046	2.08297	4.23679	0.0720828	XM_004934592.1	LOC418544	cystathionine beta-synthase-like%2C transcript variant X6	Chr1	109003917	109027570	-	http://www.ncbi.nlm.nih.gov/gene/?term=XM_004934592.1
RB_p_000000863	7.47978	8.35645	7.58308	8.39124	8.04303	8.17991	0.596826	1.51239	0.391483	XM_001234276.3	LHFPL4	lipoma HMGIC fusion partner-like 4%2C transcript variant X1	Chr12	11407019	11414224	-	http://www.ncbi.nlm.nih.gov/gene/?term=XM_001234276.3
RB_p_000000864	9.4445	9.18364	9.69131	9.34873	9.3537	9.42469	-0.0907991	1.06496	0.663951	XM_001234696.3	PEX14	peroxisomal biogenesis factor 14%2C transcript variant X1	Chr21	3739744	3812134	+	http://www.ncbi.nlm.nih.gov/gene/?term=XM_001234696.3
RB_p_000000865	7.92035	7.26092	7.62936	6.09248	7.49185	6.7211	-0.908257	1.87678	0.295864	XM_001233550.3	STX1A	syntaxin 1A (brain)	Chr19	103384	124956	-	http://www.ncbi.nlm.nih.gov/gene/?term=XM_001233550.3
RB_p_000000867	7.15482	8.62114	6.38798	8.63481	6.96	-0.839167	-0.194816	1.14458	0.434373	XM_004938955.1	LCMT2	leucine carboxyl methyltransferase 2%2C transcript variant X3	Chr1	193430192	193446112	-	http://www.ncbi.nlm.nih.gov/gene/?term=XM_004938955.1
RB_p_000000868	5.05059	5.67808	6.73809	2.76702	3.98572	5.69217	-1.69236	3.23185	0.0426869	XM_004935777.1	GEN1	Gen endonuclease homolog 1 (Drosophila)%2C transcript variant X6	Chr3	99853533	99873953	+	http://www.ncbi.nlm.nih.gov/gene/?term=XM_004935777.1
RB_p_000000869	9.43306	8.61563	8.44812	8.92778	8.16491	8.63934	0.0237111	1.01657	0.372431	XM_001234090.3	HBS1L	HBS1-like (S. cerevisiae)%2C transcript variant X1	Chr3	55036595	55101909	+	http://www.ncbi.nlm.nih.gov/gene/?term=XM_001234090.3
RB_p_000000870	2.76712	4.32947	5.49761	-0.797123	5.42368	5.28203	0.952562	1.93531	0.584823	XM_418683.4	NXPH1	neurexophilin 1%2C transcript variant X2	Chr2	25218271	25352738	+	http://www.ncbi.nlm.nih.gov/gene/?term=XM_418683.4
RB_p_000000871	5.76712	6.09248	4.94884	6.84235	9.05189	8.61195	2.84482	7.18417	0.0799288	NM_001190896.1	DNAJC24	DnaJ (Hsp40) homolog%2C subfamily C%2C member 24	Chr5	5014653	5046382	+	http://www.ncbi.nlm.nih.gov/gene/?term=NM_001190896.1
RB_p_000000873	13.814	13.4823	13.3036	12.5708	10.702	12.2184	-1.2639	2.40144	0.0877298	XM_424876.4	PDE6B	phosphodiesterase 6B%2C cGMP-specific%2C rod%2C beta (congenital stationary night blindness 3%2C autosomal dominant)	ChrZ	53311708	53339972	-	http://www.ncbi.nlm.nih.gov/gene/?term=XM_424876.4
RB_p_000000875	10.277	9.67816	10.0077	10.7108	8.91214	9.89482	-0.11291	1.08141	0.710446	XM_416615.4	ZBTB11	zinc finger and BTB domain containing 11	Chr1	84727174	84744009	-	http://www.ncbi.nlm.nih.gov/gene/?term=XM_416615.4
RB_p_000000876	8.24436	4.13734	8.95128	10.3794	9.87267	10.7954	2.13501	4.39242	0.122501	XM_003640425.2	LOC100857360	mitochondrial 10-formyltetrahydrofolate dehydrogenase-like	Chr1	54451592	54480018	+	http://www.ncbi.nlm.nih.gov/gene/?term=XM_003640425.2
RB_p_000000876	8.24436	4.13734	8.95128	10.3794	9.87267	10.7954	2.13501	4.39242	0.122501	XM_416314.4	ALDH1L2	aldehyde dehydrogenase 1 family%2C member L2	Chr1	54254014	54282440	+	http://www.ncbi.nlm.nih.gov/gene/?term=XM_416314.4
RB_p_000000877	8.66888	8.67419	8.24079	10.6138	11.2933	10.9464	2.27747	4.84828	0.00970291	XM_004942459.1	LOC101750359	uncharacterized LOC101750359	Chr7	3707327	3722790	+	http://www.ncbi.nlm.nih.gov/gene/?term=XM_004942459.1
RB_p_000000878	6.90388	8.44398	9.69349	8.5157	9.22581	8.4818	0.0717203	1.05097	0.68447	XM_003642798.2	PRR15L	proline rich 15-like	Chr27	3869380	3870517	+	http://www.ncbi.nlm.nih.gov/gene/?term=XM_003642798.2
RB_p_000000879	8.17617	8.64386	4.76149	9.01123	9.60084	7.633	0.835054	1.78392	0.142476	XM_004951089.1	LOC101747306	olfactory receptor 14I1-like	ChrUn	151559	156856	+	http://www.ncbi.nlm.nih.gov/gene/?term=XM_004951089.1
RB_p_000000880	9.79969	9.42469	6.47978	9.80171	10.0868	9.39178	0.377017	1.29865	0.308622	NM_001007832.1	PAIP2	poly(A) binding protein interacting protein 2	Chr13	1814421	1819368	-	http://www.ncbi.nlm.nih.gov/gene/?term=NM_001007832.1
RB_p_000000881	12.6947	6.74483	9.98477	14.2813	14.2202	14.7916	4.29652	19.6509	0.113074	NM_001045832.1	CCL5	chemokine (C-C motif) ligand 5	Chr19	376837	378001	-	http://www.ncbi.nlm.nih.gov/gene/?term=NM_001045832.1
RB_p_000000882	7.1267	9.19906	9.0396	3.18075	4.5462	9.10329	-4.4934	22.5242	0.192319	XM_003641689.2	SPATA6	spermatogenesis associated 6%2C transcript variant X1	Chr8	21538361	21575306	-	http://www.ncbi.nlm.nih.gov/gene/?term=XM_003641689.2
RB_p_000000883	8.44812	8.51668	6.12905	6.96	6.68299	5.08296	-1.76512	3.39903	0.0236417	XM_003640654.2	ZMYND11	zinc finger%2C MYND-type containing 11%2C transcript variant X1	Chr2	9834035	9894442	+	http://www.ncbi.nlm.nih.gov/gene/?term=XM_003640654.2
RB_p_000000884	10.1072	9.43202	8.60733	7.24079	8.52943	8.5157	-0.91632	1.8873	0.258642	XM_001235127.3	LOC771917	uncharacterized LOC771917	Chr8	20416722	20428082	-	http://www.ncbi.nlm.nih.gov/gene/?term=XM_001235127.3
RB_p_000000885	7.77643	9.55842	9.29175	9.66044	10.6915	10.1713	0.879587	1.83985	0.0499036	XM_001231384.3	MOCS2	molybdenum cofactor synthesis 2%2C transcript variant X1	ChrZ	15790990	15798755	-	http://www.ncbi.nlm.nih.gov/gene/?term=XM_001231384.3
RB_p_000000886	8.28193	9.42784	5.36342	9.83644	10.1652	9.99471	1.71278	3.27791	0.19096	NM_205401.1	TPM1	tropomyosin 1 (alpha)	Chr10	3667262	3685497	-	http://www.ncbi.nlm.nih.gov/gene/?term=NM_205401.1
RB_p_000000888	6.75822	5.13536	5.85715	5.72674	6.62571	7.44087	0.768558	1.70357	0.510042	NM_001004374.1	HBZ	hemoglobin%2C zeta	Chr14	12090971	12092404	+	http://www.ncbi.nlm.nih.gov/gene/?term=NM_001004374.1
RB_p_000000889	5.31878	7.36851	5.56795	5.93601	8.21432	6.1187	0.55075	1.46485	0.0172639	XM_416756.4	AGPAT3	1-acylglycerol-3-phosphate O-acyltransferase 3%2C transcript variant X5	Chr1	109491227	109585357	+	http://www.ncbi.nlm.nih.gov/gene/?term=XM_416756.4
RB_p_000000890	8.87036	9.41996	10.2488	10.2874	10.2586	10.2691	0.849167	1.80146	0.202035	XM_004943629.1	CPEB1	cytoplasmic polyadenylation element binding protein 1%2C transcript variant X7	Chr10	837597	863039	-	http://www.ncbi.nlm.nih.gov/gene/?term=XM_004943629.1
RB_p_000000891	8.84314	9.42312	11.0444	10.6828	10.5854	11.239	1.25966	2.39439	0.155263	NM_001005841.1	DNAJA2	DnaJ (Hsp40) homolog%2C subfamily A%2C member 2	Chr11	7199931	7210458	+	http://www.ncbi.nlm.nih.gov/gene/?term=NM_001005841.1
RB_p_000000892	8.72451	7.14211	9.45841	10.621	10.5922	11.1041	1.89651	3.72311	0.0539254	NM_204576.1	DBI	diazepam binding inhibitor (GABA receptor modulator%2C acyl-CoA binding protein)	Chr7	27884291	27887736	-	http://www.ncbi.nlm.nih.gov/gene/?term=NM_204576.1
RB_p_000000894	10.03	11.5965	11.6684	14.0984	13.6375	14.4257	2.50195	5.66451	0.0380521	NM_001030836.1	RPS3	ribosomal protein S3	Chr1	194298571	194305586	-	http://www.ncbi.nlm.nih.gov/gene/?term=NM_001030836.1
RB_p_000000895	9.32193	9.59012	9.87997	8.77149	8.91214	8.3696	-0.81863	1.76373	0.0936713	XM_004939570.1	C7ORF10	chromosome 2 open reading frame%2C human C7orf10%2C transcript variant X4	Chr2	50572545	50881848	+	http://www.ncbi.nlm.nih.gov/gene/?term=XM_004939570.1
RB_p_000000896	4.03074	5.16592	5.12504	9.12412	8.64746	9.43202	3.99908	15.9898	0.0115416	XM_004940485.1	KBTBD11	kelch repeat and BTB (POZ) domain containing 11%2C transcript variant X3	Chr3	90435765	90452588	-	http://www.ncbi.nlm.nih.gov/gene/?term=XM_004940485.1
RB_p_000000897	8.5812	8.78872	10.3183	6.32635	6.86109	7.37938	-1.92763	3.8043	0.0153885	XM_004934980.1	CAMK1G	calcium/calmodulin-dependent protein kinase IG%2C transcript variant X4	Chr26	3047813	3055731	+	http://www.ncbi.nlm.nih.gov/gene/?term=XM_004934980.1
RB_p_000000898	8.62205	9.7553	9.35755	9.18364	9.54496	9.72323	0.187412	1.13872	0.410697	XM_004937457.1	CHCHD3	coiled-coil-helix-coiled-coil-helix domain containing 3%2C transcript variant X3	Chr1	1907324	2096363	+	http://www.ncbi.nlm.nih.gov/gene/?term=XM_004937457.1
RB_p_000000902	7.33985	7.08481	5.62773	7.36851	7.7151	5.32783	0.283698	1.21731	0.703257	XM_004945150.1	MMD2	monocyte to macrophage differentiation-associated 2%2C transcript variant X8	Chr14	4030438	4041743	-	http://www.ncbi.nlm.nih.gov/gene/?term=XM_004945150.1
RB_p_000000903	8.39446	8.39124	6.47978	7.87958	6.81057	7.76818	-0.623059	1.54014	0.778434	XM_420505.4	LRP2BP	LRP2 binding protein%2C transcript variant X4	Chr4	38707891	38716251	+	http://www.ncbi.nlm.nih.gov/gene/?term=XM_420505.4
RB_p_000000904	7.27845	6.59619	7.20701	6.79442	6.26666	7.68475	-0.412598	1.33108	0.743436	XM_417020.4	DIAPH3	diaphanous homolog 3 (Drosophila)%2C transcript variant X2	Chr1	161696558	161932179	+	http://www.ncbi.nlm.nih.gov/gene/?term=XM_417020.4
RB_p_000000906	6.73809	8.30035	6.20929	6.1187	7.8933	7.72281	0.984715	1.97892	0.833133	XM_428503.4	ABRA	actin-binding Rho activating protein	Chr2	130780593	130786075	-	http://www.ncbi.nlm.nih.gov/gene/?term=XM_428503.4
RB_p_000000907	10.5418	9.21493	10.3112	11.3031	8.61747	9.62571	-0.685472	1.60823	0.746016	NM_205312.1	ETS2	v-ets erythroblastosis virus E26 oncogene homolog 2	Chr1	107167343	107180491	+	http://www.ncbi.nlm.nih.gov/gene/?term=NM_205312.1
RB_p_000000908	8.26913	3.09848	9.42784	9.75781	8.59898	10.6584	1.48868	2.80632	0.185954	XM_004939987.1	OXR1	oxidation resistance 1%2C transcript variant X8	Chr2	130565776	130775623	+	http://www.ncbi.nlm.nih.gov/gene/?term=XM_004939987.1
RB_p_000000909	5.7869	5.67808	8.25148	8.77149	9.89292	9.34541	3.55851	11.782	0.093002	XM_004942363.1	LOC101749754	uncharacterized LOC101749754	Chr6	34296773	34301054	-	http://www.ncbi.nlm.nih.gov/gene/?term=XM_004942363.1
RB_p_000000910	8.24436	5.55261	5.65673	10.2697	9.36578	9.64024	3.98352	15.8182	0.0346964	XM_003641156.2	FSTL5	follistatin-like 5%2C transcript variant X1	Chr4	22251623	22567882	-	http://www.ncbi.nlm.nih.gov/gene/?term=XM_003641156.2
RB_p_000000911	4.93708	7.08746	6.47168	3.70964	6.24303	6.03852	-0.433154	1.35018	0.067848	XM_004940341.1	PDSS2	prenyl (decaprenyl) diphosphate synthase%2C subunit 2%2C transcript variant X6	Chr3	67259716	67379859	+	http://www.ncbi.nlm.nih.gov/gene/?term=XM_004940341.1
RB_p_000000912	6.43044	8.02098	8.97728	5.98247	6.21901	7.9263	-1.80197	3.48697	0.106782	XM_004943570.1	LOC771731	protein FAM188B2-like%2C transcript variant X2	Chr9	23069601	23079771	+	http://www.ncbi.nlm.nih.gov/gene/?term=XM_004943570.1
RB_p_000000913	10.3006	7.79279	10.7394	10.5058	10.1283	10.6334	0.205173	1.15282	0.401031	NM_205311.1	CD28	CD28 molecule	Chr7	12943026	12955241	-	http://www.ncbi.nlm.nih.gov/gene/?term=NM_205311.1
RB_p_000000914	9.40088	9.49486	8.65015	9.51865	10.7383	10.3775	0.976602	1.96783	0.163455	NM_001001337.1	TEAD4	TEA domain family member 4%2C transcript variant 2	Chr1	74996782	75063854	-	http://www.ncbi.nlm.nih.gov/gene/?term=NM_001001337.1
RB_p_000000915	5.74033	7.08746	7.96867	11.2637	11.1505	11.1085	4.063	16.7142	0.0257263	XM_001231924.3	RAB33A	RAB33A%2C member RAS oncogene family%2C transcript variant X1	Chr4	1544822	1550486	-	http://www.ncbi.nlm.nih.gov/gene/?term=XM_001231924.3
RB_p_000000916	8.07815	8.53722	11.2354	11.6881	11.7584	11.7557	3.2185	9.30821	0.127763	XM_417717.4	DNAJC8	DnaJ (Hsp40) homolog%2C subfamily C%2C member 8	Chr23	1527807	1541285	-	http://www.ncbi.nlm.nih.gov/gene/?term=XM_417717.4
RB_p_000000918	8.35315	8.09011	8.93958	8.52454	8.5343	9.25148	0.181156	1.13379	0.0591966	XM_003640972.2	RPS6KC1	ribosomal protein S6 kinase%2C 52kDa%2C polypeptide 1%2C transcript variant X1	Chr3	20979684	21065175	-	http://www.ncbi.nlm.nih.gov/gene/?term=XM_003640972.2
RB_p_000000920	9.544	9.09672	9.09672	9.32024	9.21917	9.54255	0.223521	1.16758	0.612746	XM_004940851.1	PASD1	PAS domain containing 1%2C transcript variant X7	Chr4	17365319	17413035	-	http://www.ncbi.nlm.nih.gov/gene/?term=XM_004940851.1
RB_p_000000921	9.18673	10.4862	8.70217	10.265	10.4444	10.4607	1.25763	2.39103	0.217882	XM_004934923.1	PIK3C2B	phosphoinositide-3-kinase%2C class 2%2C beta polypeptide%2C transcript variant X20	Chr26	1733909	1748880	-	http://www.ncbi.nlm.nih.gov/gene/?term=XM_004934923.1
RB_p_000000922	6.89482	5.95361	7.36851	6.32635	5.86337	7.56605	-0.56847	1.48295	0.562481	XM_417413.4	BIRC7	baculoviral IAP repeat containing 7	Chr20	9062316	9078493	+	http://www.ncbi.nlm.nih.gov/gene/?term=XM_417413.4
RB_p_000000924	9.11894	9.10198	5.12504	10.7861	9.381	9.80171	0.699733	1.6242	0.231074	XM_004936185.1	MAN2B2	mannosidase%2C alpha%2C class 2B%2C member 2%2C transcript variant X3	Chr4	79289514	79316471	+	http://www.ncbi.nlm.nih.gov/gene/?term=XM_004936185.1
RB_p_000000925	10.0478	9.4543	12.2073	11.778	11.3688	11.6963	1.64846	3.13498	0.312238	NM_001030934.1	ANP32B	acidic (leucine-rich) nuclear phosphoprotein 32 family%2C member B	Chr28	1712047	1720859	+	http://www.ncbi.nlm.nih.gov/gene/?term=NM_001030934.1
RB_p_000000926	7.80735	7.56605	8.81218	7.44087	7.64205	7.94691	-0.165303	1.1214	0.292202	XM_427530.3	LOC429973	olfactory receptor 14A16-like	ChrUn	3679	4637	+	http://www.ncbi.nlm.nih.gov/gene/?term=XM_427530.3
RB_p_000000930	10.6073	7.16993	10.1003	11.2455	9.40674	10.6806	0.580245	1.4951	0.167885	NM_001113291.1	PNPLA2	patatin-like phospholipase domain containing 2	Chr5	15118617	15140092	-	http://www.ncbi.nlm.nih.gov/gene/?term=NM_001113291.1
RB_p_000000931	7.50184	6.42204	10.7305	10.8721	11.4306	11.5624	3.92875	15.229	0.127364	NM_001030762.2	TXNRD1	thioredoxin reductase 1	Chr1	54742735	54768918	-	http://www.ncbi.nlm.nih.gov/gene/?term=NM_001030762.2
RB_p_000000933	6.58496	10.1322	9.77108	9.08215	10.9513	9.54738	-0.2237	1.16772	0.323055	XM_004944922.1	SGCD	sarcoglycan%2C delta (35kDa dystrophin-associated glycoprotein)%2C transcript variant X19	Chr13	10822108	11034915	-	http://www.ncbi.nlm.nih.gov/gene/?term=XM_004944922.1
RB_p_000000934	6.62571	6.51964	7.92926	7.79116	6.82655	7.8572	1.16545	2.24304	0.330371	XM_418864.4	CDK13	cyclin-dependent kinase 13	Chr2	50485835	50545427	+	http://www.ncbi.nlm.nih.gov/gene/?term=XM_418864.4
RB_p_000000935	8.5343	8.40088	8.87728	6.16973	8.22641	7.37938	-1.15492	2.22673	0.168939	XM_423267.4	MUM1	melanoma associated antigen (mutated) 1	Chr28	3056757	3063730	+	http://www.ncbi.nlm.nih.gov/gene/?term=XM_423267.4
RB_p_000000936	9.3548	9.34152	9.93737	8.77149	9.84117	8.75489	-0.583311	1.49828	0.481564	XM_004949892.1	LOC101750603	cytochrome P450 2J2-like	Chr8	30	726	-	http://www.ncbi.nlm.nih.gov/gene/?term=XM_004949892.1
RB_p_000000938	9.08547	9.16302	9.16805	8.73556	8.89709	8.99223	-0.265932	1.20241	0.0344252	XM_425369.4	FOXK2	forkhead box K2	Chr18	3385851	3445453	-	http://www.ncbi.nlm.nih.gov/gene/?term=XM_425369.4
RB_p_000000939	6.84862	8.78136	8.25857	5.78689	9.30321	6.97441	-1.28415	2.43539	0.396859	XM_004950768.1	LOC101748268	maestro heat-like repeat-containing protein family member 2B-like%2C transcript variant X1	ChrUn	86	1292	-	http://www.ncbi.nlm.nih.gov/gene/?term=XM_004950768.1
RB_p_000000940	7.67243	7.71939	8.93295	6.92778	6.38798	7.33539	-0.791611	1.73101	0.0398209	XM_004948595.1	GRB7	growth factor receptor-bound protein 7%2C transcript variant X5	Chr27	4249922	4255704	+	http://www.ncbi.nlm.nih.gov/gene/?term=XM_004948595.1
RB_p_000000941	7.79928	7.53333	6.10828	9.60733	9.80937	9.81137	2.27604	4.84345	0.0449807	NM_001167765.1	CCNC	cyclin C	Chr3	70817933	70835784	+	http://www.ncbi.nlm.nih.gov/gene/?term=NM_001167765.1
RB_p_000000943	7.62936	5.73355	8.56224	10.4336	10.5095	10.563	2.88017	7.36237	0.0606469	XM_419249.4	TUBA3E	tubulin%2C alpha 3e%2C transcript variant X2	Chr26	515419	520739	+	http://www.ncbi.nlm.nih.gov/gene/?term=XM_419249.4
RB_p_000000944	10.0464	8.5157	8.94325	12.2833	12.3095	11.8919	3.34002	10.1262	0.0218665	XM_004950284.1	LOC101748705	maestro heat-like repeat-containing protein family member 1-like	ChrUn	120	992	-	http://www.ncbi.nlm.nih.gov/gene/?term=XM_004950284.1
RB_p_000000945	9.09935	8.27496	9.12218	8.26913	7.56605	9.03411	-0.830221	1.77796	0.142239	XM_004940111.1	CCDC85A	coiled-coil domain containing 85A%2C transcript variant X3	Chr3	367040	432836	+	http://www.ncbi.nlm.nih.gov/gene/?term=XM_004940111.1
RB_p_000000946	9.71939	10.183	9.00843	6.96	6.34423	7.62571	-2.75939	6.77108	0.0645429	XM_001233534.3	WDR86	WD repeat domain 86%2C transcript variant X1	Chr2	6202331	6221336	-	http://www.ncbi.nlm.nih.gov/gene/?term=XM_001233534.3
RB_p_000000947	7.65821	7.53333	8.65821	6.7039	7.27845	8.27496	-0.379762	1.30113	0.13224	NM_204548.1	HOXA3	homeobox A3	Chr2;Chr8	32916297;11015703	32931297;11017190	-;-	http://www.ncbi.nlm.nih.gov/gene/?term=NM_204548.1
RB_p_000000948	9.25503	9.63934	7.38802	8.44915	8.49486	8.5157	-0.760173	1.69369	0.735755	XM_004945683.1	LOC101751776	zinc finger CCCH domain-containing protein 11A-like	Chr17	142607	143911	-	http://www.ncbi.nlm.nih.gov/gene/?term=XM_004945683.1
RB_p_000000949	6.76155	9.45507	8.73725	8.33874	8.66089	8.02652	-0.398511	1.31815	0.978077	XM_416512.4	LEPREL2	leprecan-like 2	Chr1	76712458	76724123	+	http://www.ncbi.nlm.nih.gov/gene/?term=XM_416512.4
RB_p_000000950	9.44734	6.87344	8.38154	8.90388	7.77643	8.78953	0.407991	1.32684	0.607897	XM_004938462.1	TUBGCP5	tubulin%2C gamma complex associated protein 5%2C transcript variant X4	Chr1	129707190	129735794	+	http://www.ncbi.nlm.nih.gov/gene/?term=XM_004938462.1
RB_p_000000952	8.5812	9.96939	8.62205	9.50383	8.4543	7.96434	-0.167753	1.12331	0.618487	XM_003640331.2	CAMK1D	calcium/calmodulin-dependent protein kinase ID	Chr1	6256976	6478045	+	http://www.ncbi.nlm.nih.gov/gene/?term=XM_003640331.2
RB_p_000000953	9.20396	7.85953	7.83447	8.70217	7.54882	8.73556	0.842638	1.79333	0.952519	NM_001277698.1	AMBP	alpha-1-microglobulin/bikunin precursor	Chr17	635103	640364	-	http://www.ncbi.nlm.nih.gov/gene/?term=NM_001277698.1
RB_p_000000954	8.82734	10.1072	10.4131	9.75906	10.0718	10.312	-0.0354196	1.02485	0.510449	XM_004936851.1	LOC101748051	cytochrome P450 2J2-like	Chr8	25577800	25585733	-	http://www.ncbi.nlm.nih.gov/gene/?term=XM_004936851.1
RB_p_000000955	8.60084	8.91886	9.37341	9.23661	9.69349	9.40674	0.487873	1.40238	0.16869	XM_003640601.2	GTF2F2	general transcription factor IIF%2C polypeptide 2%2C 30kDa%2C transcript variant 1	Chr1	166965791	167056312	+	http://www.ncbi.nlm.nih.gov/gene/?term=XM_003640601.2
RB_p_000000957	7.44087	6.26667	8.92852	7.72281	7.77643	8.40088	0.335564	1.26187	0.550603	XM_003641115.2	PAK3	p21 protein (Cdc42/Rac)-activated kinase 3%2C transcript variant 1	Chr4	13351327	13385454	-	http://www.ncbi.nlm.nih.gov/gene/?term=XM_003641115.2
RB_p_000000959	9.77972	10.8659	8.77972	8.22038	8.35315	9.0182	-1.42657	2.68807	0.253984	XM_417095.4	RFXAP	regulatory factor X-associated protein%2C transcript variant X2	Chr1	171711515	171716570	-	http://www.ncbi.nlm.nih.gov/gene/?term=XM_417095.4
RB_p_000000960	8.58684	11.2354	12.3505	10.8476	11.0626	11.6763	-0.172864	1.12729	0.65494	XM_004950779.1	LOC101750118	nucleolar protein 9-like	ChrUn	113	1796	+	http://www.ncbi.nlm.nih.gov/gene/?term=XM_004950779.1
RB_p_000000963	9.81618	8.29232	9.11439	9.81818	8.19845	9.34873	0.234335	1.17636	0.674198	XM_417082.4	COG6	component of oligomeric golgi complex 6	Chr1	170194026	170245354	-	http://www.ncbi.nlm.nih.gov/gene/?term=XM_417082.4
RB_p_000000964	9.9993	13.0187	10.8287	9.32024	9.57365	10.9922	-1.25508	2.38681	0.349483	NM_204622.1	ST7L	suppression of tumorigenicity 7 like	Chr26	3455410	3474519	-	http://www.ncbi.nlm.nih.gov/gene/?term=NM_204622.1
RB_p_000000965	6.24779	6.23826	7.2854	6.49586	5.76046	6.66178	0.248063	1.18761	0.401971	XM_004934355.1	LOC416959	melanotransferrin-like%2C transcript variant X5	Chr15	8908034	8928170	-	http://www.ncbi.nlm.nih.gov/gene/?term=XM_004934355.1
RB_p_000000967	6.43462	6.47978	7.71425	6.13933	5.24437	6.89178	-0.340449	1.26615	0.10219	XM_004951059.1	LOC101749982	olfactory receptor 14C36-like	ChrUn	26172	26732	-	http://www.ncbi.nlm.nih.gov/gene/?term=XM_004951059.1
RB_p_000000968	9.52797	6.9629	8.73047	10.4969	7.02237	8.68738	-0.0430945	1.03032	0.41457	XM_004945758.1	NDOR1	NADPH dependent diflavin oxidoreductase 1%2C transcript variant X3	Chr17	949451	967412	+	http://www.ncbi.nlm.nih.gov/gene/?term=XM_004945758.1
RB_p_000000969	8.96506	7.90539	10.3682	9.29978	8.33316	9.79766	0.334718	1.26113	0.859347	NM_001199845.1	C18H17ORF106	chromosome 18 open reading frame%2C human C17orf106	Chr18	4555818	4558418	-	http://www.ncbi.nlm.nih.gov/gene/?term=NM_001199845.1
RB_p_000000970	9.02237	5.8064	8.83566	7.54882	7.20701	8.56224	-1.28683	2.43992	0.902519	XM_004949528.1	LOC101748770	maestro heat-like repeat-containing protein family member 7-like%2C transcript variant X3	ChrZ	67035856	67045193	+	http://www.ncbi.nlm.nih.gov/gene/?term=XM_004949528.1
RB_p_000000971	10.6225	8.7657	10.9647	13.958	14.1195	14.3105	3.49704	11.2905	0.0268607	NM_206906.1	ANXA1	annexin A1	ChrZ	35885139	35899221	+	http://www.ncbi.nlm.nih.gov/gene/?term=NM_206906.1
RB_p_000000972	7.72707	7.79116	7.94691	6.03852	6.24303	7.76818	-1.54813	2.92438	0.141836	XM_004941233.1	SYNPO2	synaptopodin 2%2C transcript variant X6	Chr4	54242864	54321625	-	http://www.ncbi.nlm.nih.gov/gene/?term=XM_004941233.1
RB_p_000000973	12.6653	11.7091	9.18177	12.8563	13.0903	12.7081	1.1472	2.21483	0.223723	NM_001006205.1	ACOX1	acyl-CoA oxidase 1%2C palmitoyl	Chr18	4559816	4577806	+	http://www.ncbi.nlm.nih.gov/gene/?term=NM_001006205.1
RB_p_000000974	7.07414	10.1805	11.5266	5.70608	9.40674	10.4073	-0.773794	1.70976	0.0242154	XM_004939701.1	LOC100859006	orofacial cleft 1 candidate gene 1 protein homolog	Chr2	63541416	63597190	+	http://www.ncbi.nlm.nih.gov/gene/?term=XM_004939701.1
RB_p_000000975	7.1472	6.7211	8.35315	6.09248	7.19476	8.75489	0.0475519	1.03351	0.915414	XM_003643615.2	LOC429194	olfactory receptor 14J1-like	ChrUn	7841	8470	-	http://www.ncbi.nlm.nih.gov/gene/?term=XM_003643615.2
RB_p_000000975	7.1472	6.7211	8.35315	6.09248	7.19476	8.75489	0.0475519	1.03351	0.915414	XM_004950789.1	LOC101751246	olfactory receptor 14J1-like	ChrUn	347	1308	-	http://www.ncbi.nlm.nih.gov/gene/?term=XM_004950789.1
RB_p_000000977	9.99081	10.8512	10.2946	9.23482	9.38909	10.7394	-0.905527	1.87323	0.399507	NM_001030633.1	C14H17ORF103	chromosome 14 open reading frame%2C human C17orf103	Chr14	4510804	4517041	+	http://www.ncbi.nlm.nih.gov/gene/?term=NM_001030633.1
RB_p_000000978	9.67507	9.50779	10.0172	10.3851	11.3931	9.93848	0.709979	1.63578	0.279319	NM_001030716.1	DPH1	DPH1 homolog (S. cerevisiae)	Chr19	5492999	5507643	+	http://www.ncbi.nlm.nih.gov/gene/?term=NM_001030716.1
RB_p_000000979	6.67948	4.53062	6.64024	6.60363	7.31061	7.51964	0.670368	1.59148	0.290666	NM_001031235.1	TAF5	TAF5 RNA polymerase II%2C TATA box binding protein (TBP)-associated factor%2C 100kDa	Chr6	23133668	23144712	+	http://www.ncbi.nlm.nih.gov/gene/?term=NM_001031235.1
RB_p_000000980	8.79523	4.48291	7.2503	7.76818	-0.678926	7.33539	0.0850919	1.06076	0.330505	XM_416989.4	GPC6	glypican 6	Chr1	145755739	146324245	-	http://www.ncbi.nlm.nih.gov/gene/?term=XM_416989.4
RB_p_000000982	7.11374	6.37499	7.90839	2.40625	4.4502	6.1187	-2.66355	6.33588	0.0981306	XM_004935276.1	MORN2	MORN repeat containing 2%2C transcript variant X1	Chr3	15915639	15919849	+	http://www.ncbi.nlm.nih.gov/gene/?term=XM_004935276.1
RB_p_000000983	11.0837	9.98228	11.0205	10.9185	10.3861	10.6564	-0.364034	1.28702	0.872573	XM_004940154.1	PACS1	phosphofurin acidic cluster sorting protein 1%2C transcript variant X6	Chr3	4264362	4278711	+	http://www.ncbi.nlm.nih.gov/gene/?term=XM_004940154.1
RB_p_000000984	11.975	10.2282	10.7421	12.1619	11.9984	12.1736	1.41978	2.67545	0.143509	NM_001006557.3	SELT	selenoprotein T	Chr9	23099583	23105258	-	http://www.ncbi.nlm.nih.gov/gene/?term=NM_001006557.3
RB_p_000000985	2.10305	4.31137	7.77149	6.92778	8.50084	9.18921	4.18948	18.2456	0.079803	NM_001198714.1	HMGCL	3-hydroxymethyl-3-methylglutaryl-CoA lyase%2C transcript variant 2	Chr23	5548232	5551700	-	http://www.ncbi.nlm.nih.gov/gene/?term=NM_001198714.1
RB_p_000000986	10.2053	10.25	11.7565	7.61655	8.85019	8.67419	-1.57581	2.98103	0.0420701	XM_003640404.2	ABCC9	ATP-binding cassette%2C sub-family C (CFTR/MRP)%2C member 9%2C transcript variant X1	Chr1	67019855	67094843	+	http://www.ncbi.nlm.nih.gov/gene/?term=XM_003640404.2
RB_p_000000987	6.17972	8.11764	6.36188	8.27496	8.80494	7.66711	1.91308	3.76611	0.0789702	XM_004940100.1	MAPK15	mitogen-activated protein kinase 15%2C transcript variant X11	Chr2	148544759	148559403	+	http://www.ncbi.nlm.nih.gov/gene/?term=XM_004940100.1
RB_p_000000988	9.61793	9.64611	8.75989	8.61747	9.15165	8.50581	-1.00046	2.00064	0.117737	XM_001233813.3	CERS6	ceramide synthase 6%2C transcript variant X1	Chr7	18441491	18552521	-	http://www.ncbi.nlm.nih.gov/gene/?term=XM_001233813.3
RB_p_000000989	7.56033	5.83199	6.68299	8.30606	5.72674	5.67101	-0.95625	1.94026	0.829969	XM_419001.4	2017-03-11	membrane-associated ring finger (C3HC4) 11	Chr2	75748963	75787744	+	http://www.ncbi.nlm.nih.gov/gene/?term=XM_419001.4
RB_p_000000990	8.81458	7.87344	8.5068	8.60733	6.77808	6.03852	-1.72873	3.31435	0.196143	XM_004949449.1	LOC101747409	envelope glycoprotein-like	ChrZ	62381914	62384320	-	http://www.ncbi.nlm.nih.gov/gene/?term=XM_004949449.1
RB_p_000000991	5.10415	3.53327	7.91289	5.08296	7.2503	7.67596	2.14615	4.42644	0.463839	NM_001006584.2	DHFR	dihydrofolate reductase	ChrZ	63877050	63893040	+	http://www.ncbi.nlm.nih.gov/gene/?term=NM_001006584.2
RB_p_000000992	8.00983	11.0126	8.62571	8.23721	8.31515	9.61839	-0.310559	1.24019	0.704164	NM_001031487.1	FUT4	fucosyltransferase 4 (alpha (1%2C3) fucosyltransferase%2C myeloid-specific)	Chr1	184863376	184881006	-	http://www.ncbi.nlm.nih.gov/gene/?term=NM_001031487.1
RB_p_000000993	10.4046	9.15672	8.42522	8.60177	9.60316	8.31515	-0.554944	1.46911	0.544942	XM_003643409.2	LOC100858385	platelet glycoprotein VI-like	ChrUn	36	838	-	http://www.ncbi.nlm.nih.gov/gene/?term=XM_003643409.2
RB_p_000000995	11.1419	10.816	11.2248	11.1222	10.2722	10.5194	-0.622557	1.5396	0.177638	XM_418258.4	C28H19ORF42	chromosome 28 open reading frame%2C human C19orf42	Chr28	4053660	4055630	+	http://www.ncbi.nlm.nih.gov/gene/?term=XM_418258.4
RB_p_000000996	8.91439	9.25857	9.6101	8.42522	9.00773	10.7738	-0.250838	1.1899	0.809947	XM_004943999.1	TUBGCP4	tubulin%2C gamma complex associated protein 4%2C transcript variant X5	Chr10	19778488	19790861	-	http://www.ncbi.nlm.nih.gov/gene/?term=XM_004943999.1
RB_p_000000997	5.12504	6.37063	6.9629	6.28529	5.95942	7.79928	-0.0853407	1.06094	0.384941	XM_001232428.3	LMTK2	lemur tyrosine kinase 2%2C transcript variant X1	Chr14	1068498	1102811	+	http://www.ncbi.nlm.nih.gov/gene/?term=XM_001232428.3
RB_p_000000998	8.9542	9.78627	9.40939	9.12089	9.46352	9.52356	0.0541334	1.03824	0.936491	NM_001012953.1	MTA1	metastasis associated 1	Chr8	3995484	4061917	-	http://www.ncbi.nlm.nih.gov/gene/?term=NM_001012953.1
RB_p_000000999	11.0753	8.83131	9.29519	9.86882	7.49185	7.31061	-1.80334	3.49028	0.0243945	XM_004944777.1	LOC769726	kazal-type serine protease inhibitor domain-containing protein 1-like%2C transcript variant X2	Chr13	2838287	2845223	-	http://www.ncbi.nlm.nih.gov/gene/?term=XM_004944777.1
RB_p_000001000	6.39228	4.62158	8.74651	7.44915	7.41996	9.28598	1.05687	2.08041	0.165244	NM_204796.1	NEUROG2	neurogenin 2	Chr4	56735013	56735648	+	http://www.ncbi.nlm.nih.gov/gene/?term=NM_204796.1
RB_p_000001001	8.36632	7.79928	8.71253	6.34423	6.30824	6.60363	-2.02209	4.06173	0.0104534	XM_001234086.3	MSLNL	mesothelin-like	Chr14	5987390	5993767	+	http://www.ncbi.nlm.nih.gov/gene/?term=XM_001234086.3
RB_p_000001004	8.09803	7.92481	7.21675	8.06205	5.63502	8.03067	0.105855	1.07613	0.640855	NM_206989.1	UTS2D	urotensin 2 domain containing	Chr9	13178360	13185137	+	http://www.ncbi.nlm.nih.gov/gene/?term=NM_206989.1
RB_p_000001005	8.60084	7.67596	10.0632	10.207	9.76404	10.702	1.60617	3.04443	0.077118	XM_001234591.3	EXD1	exonuclease 3'-5' domain containing 1%2C transcript variant X1	Chr5	23803604	23819680	-	http://www.ncbi.nlm.nih.gov/gene/?term=XM_001234591.3
RB_p_000001006	8.74987	9.31288	8.99859	9.28309	9.05731	9.3537	0.284498	1.21799	0.470345	XM_414057.4	BCAR1	breast cancer anti-estrogen resistance 1	Chr11	1965020	1969830	-	http://www.ncbi.nlm.nih.gov/gene/?term=XM_414057.4
RB_p_000001007	9.17804	6.34422	8.75572	8.15228	6.99152	7.2503	-1.50542	2.83908	0.437394	XM_421947.3	PLEKHM3	pleckstrin homology domain containing%2C family M%2C member 3%2C transcript variant X3	Chr7	11535897	11611333	+	http://www.ncbi.nlm.nih.gov/gene/?term=XM_421947.3
RB_p_000001008	11.4459	11.2825	13.1091	8.99223	11.3844	10.4299	-1.01599	2.02229	0.200793	XM_004939683.1	LOC101749622	heterochromatin-associated protein MENT-like	Chr2	67729905	67741407	-	http://www.ncbi.nlm.nih.gov/gene/?term=XM_004939683.1
RB_p_000001009	6.30824	5.26334	6.08717	6.34423	3.09842	1.47954	-2.98875	7.93785	0.236035	XM_004949680.1	LOC101751243	uncharacterized LOC101751243%2C transcript variant X2	ChrZ	78173397	78177527	-	http://www.ncbi.nlm.nih.gov/gene/?term=XM_004949680.1
RB_p_000001013	9.5157	10.3567	9.90727	8.5343	9.30834	9.26737	-0.639894	1.55822	0.0196105	XM_425296.3	NOS1	nitric oxide synthase 1 (neuronal)%2C transcript variant X2	Chr15	11278963	11314321	+	http://www.ncbi.nlm.nih.gov/gene/?term=XM_425296.3
RB_p_000001014	9.22581	7.66	8.22641	8.75071	7.633	8.31854	0.0921306	1.06594	0.511667	XM_004946403.1	LOC101747644	uncharacterized LOC101747644%2C transcript variant X1	Chr19	471889	484309	+	http://www.ncbi.nlm.nih.gov/gene/?term=XM_004946403.1
RB_p_000001016	8.29577	8.92035	7.98299	8.03067	7.61655	8.98797	-0.265102	1.20172	0.804735	XM_419045.4	C9ORF4	chromosome 2 open reading frame%2C human C9orf4	Chr2	84299826	84314828	-	http://www.ncbi.nlm.nih.gov/gene/?term=XM_419045.4
RB_p_000001021	11.7471	8.49085	9.86844	11.8503	10.8721	11.9314	1.98185	3.94999	0.167135	NM_001006447.1	COPS4	COP9 constitutive photomorphogenic homolog subunit 4 (Arabidopsis)	Chr4	45689893	45698337	-	http://www.ncbi.nlm.nih.gov/gene/?term=NM_001006447.1
RB_p_000001023	10.3329	11.9285	11.8894	12.9409	13.26	13.584	1.37055	2.5857	0.0385405	XM_424791.4	HEXB	hexosaminidase B (beta polypeptide)	ChrZ	24084178	24100029	-	http://www.ncbi.nlm.nih.gov/gene/?term=XM_424791.4
RB_p_000001025	6.04947	6.94837	6.79442	7.49185	6.45121	7.48382	0.6894	1.61261	0.436293	XM_003642111.2	KIAA0556	KIAA0556 ortholog	Chr14	11879420	11933096	-	http://www.ncbi.nlm.nih.gov/gene/?term=XM_003642111.2
RB_p_000001026	9.99718	10.2541	10.8118	10.9622	9.86244	10.6744	0.42027	1.33818	0.76041	NM_001034814.1	CETP	cholesteryl ester transfer protein%2C plasma	Chr11	597355	626596	+	http://www.ncbi.nlm.nih.gov/gene/?term=NM_001034814.1
RB_p_000001027	6.87344	7.21675	6.72792	5.46522	4.93707	5.86337	-1.40822	2.6541	0.0664932	XM_004941123.1	COQ2	coenzyme Q2 homolog%2C prenyltransferase (yeast)%2C transcript variant X5	Chr4	45850856	45856097	-	http://www.ncbi.nlm.nih.gov/gene/?term=XM_004941123.1
RB_p_000001028	7.26679	7.82814	6.94837	6.96	8.1472	8.03892	0.772132	1.70779	0.459009	XM_004936858.1	TM2D1	TM2 domain containing 1%2C transcript variant X2	Chr8	26205968	26219154	-	http://www.ncbi.nlm.nih.gov/gene/?term=XM_004936858.1
RB_p_000001029	10.716	7.27845	9.89973	9.27729	8.70563	10.6047	-0.622447	1.53948	0.813404	XM_001234633.3	FAM124B	family with sequence similarity 124B	Chr9	7870247	7878329	-	http://www.ncbi.nlm.nih.gov/gene/?term=XM_001234633.3
RB_p_000001030	8.09803	9.74861	10.1558	-0.560026	5.69915	9.00773	-4.04946	16.5581	0.16905	XM_003640726.2	KIAA0895	KIAA0895%2C transcript variant 1	Chr2	47352283	47377307	+	http://www.ncbi.nlm.nih.gov/gene/?term=XM_003640726.2
RB_p_000001031	8.41257	8.96867	10.2903	8.38046	9.04097	9.06676	0.0723078	1.0514	0.442782	XM_004942149.1	HECTD2	HECT domain containing E3 ubiquitin protein ligase 2%2C transcript variant X3	Chr6	19339864	19373430	+	http://www.ncbi.nlm.nih.gov/gene/?term=XM_004942149.1
RB_p_000001032	9.05189	9.58167	9.0007	7.95855	9.05731	8.35865	-0.693237	1.61691	0.049124	XM_420559.4	ENOPH1	enolase-phosphatase 1%2C transcript variant X2	Chr4	45815925	45820677	-	http://www.ncbi.nlm.nih.gov/gene/?term=XM_420559.4
RB_p_000001033	9.44294	6.26667	6.83289	9.18364	8.85019	9.20212	2.35075	5.10088	0.229082	XM_003642560.2	SFN	stratifin	Chr23	1791131	1792083	+	http://www.ncbi.nlm.nih.gov/gene/?term=XM_003642560.2
RB_p_000001034	11.3662	10.0502	10.2782	12.4707	12.5805	12.7955	2.30231	4.93245	0.0493215	XM_001232764.3	CTSH	cathepsin H	Chr10	19416853	19422774	-	http://www.ncbi.nlm.nih.gov/gene/?term=XM_001232764.3
RB_p_000001035	5.10415	8.05393	6.17972	3.65323	7.44087	6.66178	0.48206	1.39674	0.445544	NM_001030989.1	SH3BP5	SH3-domain binding protein 5 (BTK-associated)	Chr2	42031976	42073412	+	http://www.ncbi.nlm.nih.gov/gene/?term=NM_001030989.1
RB_p_000001036	7.27845	9.6101	10.0026	-0.751422	6.97441	9.6524	-2.63569	6.21471	0.248108	NM_001276388.1	TMEM17	transmembrane protein 17%2C transcript variant 1	Chr3	9003090	9007795	-	http://www.ncbi.nlm.nih.gov/gene/?term=NM_001276388.1
RB_p_000001038	8.86805	9.91886	10.4371	9.53284	11.1341	9.54496	-0.373899	1.29585	0.653828	XM_004935179.1	LOC101748694	dentin sialophosphoprotein-like	Chr2	88935645	88945541	-	http://www.ncbi.nlm.nih.gov/gene/?term=XM_004935179.1
RB_p_000001039	10.3493	10.2043	8.80735	8.94325	9.9719	9.15672	-1.04755	2.06702	0.492793	XM_417961.3	TMCC2	transmembrane and coiled-coil domain family 2	Chr26	1988037	2008831	+	http://www.ncbi.nlm.nih.gov/gene/?term=XM_417961.3
RB_p_000001040	10.5636	10.9112	8.85798	11.0636	10.8136	11.2864	0.500094	1.41431	0.341307	NM_001012796.1	RAB14	RAB14%2C member RAS oncogene family	Chr17	8377367	8392564	-	http://www.ncbi.nlm.nih.gov/gene/?term=NM_001012796.1
RB_p_000001041	8.94983	8.23362	10.8463	8.96867	8.54013	10.0039	0.0188401	1.01314	0.667062	XM_004937170.1	ZFR	zinc finger RNA binding protein%2C transcript variant X5	ChrZ	9617086	9651813	-	http://www.ncbi.nlm.nih.gov/gene/?term=XM_004937170.1
RB_p_000001043	4.09565	7.18239	6.79442	7.60918	7.68475	8.17991	0.890333	1.8536	0.181521	NM_204513.1	SLC35A1	solute carrier family 35 (CMP-sialic acid transporter)%2C member A1	Chr3	75858402	75874162	-	http://www.ncbi.nlm.nih.gov/gene/?term=NM_204513.1
RB_p_000001044	7.1472	5.88187	6.38798	5.46521	7.20701	7.66	0.819039	1.76423	0.787855	XM_004943467.1	NAALADL2	N-acetylated alpha-linked acidic dipeptidase-like 2%2C transcript variant X6	Chr9	17796700	18074475	-	http://www.ncbi.nlm.nih.gov/gene/?term=XM_004943467.1
RB_p_000001046	10.1935	12.0314	12.8785	10.1771	10.9157	11.2455	-1.11566	2.16695	0.19283	XM_003641254.2	PPP2R2C	protein phosphatase 2%2C regulatory subunit B%2C gamma%2C transcript variant X1	Chr4	79112517	79237525	-	http://www.ncbi.nlm.nih.gov/gene/?term=XM_003641254.2
RB_p_000001047	12.8187	10.0921	12.7653	11.6515	10.3399	11.6275	-1.13781	2.20047	0.279599	XM_419733.3	SLC2A12	solute carrier family 2 (facilitated glucose transporter)%2C member 12	Chr3	55492857	55522673	+	http://www.ncbi.nlm.nih.gov/gene/?term=XM_419733.3
RB_p_000001048	8.89026	12.5594	12.1248	9.22882	10.0324	9.28019	-2.84462	7.18315	0.239303	XM_004938833.1	CWF19L2	CWF19-like 2%2C cell cycle control (S. pombe)%2C transcript variant X5	Chr1	179890598	179940909	+	http://www.ncbi.nlm.nih.gov/gene/?term=XM_004938833.1
RB_p_000001049	5.37218	4.76149	6.03301	-0.51994	5.76046	-0.811237	-5.89212	59.389	0.254187	XM_004940284.1	GPRC6A	G protein-coupled receptor%2C family C%2C group 6%2C member A%2C transcript variant X3	Chr3	63169158	63180273	+	http://www.ncbi.nlm.nih.gov/gene/?term=XM_004940284.1
RB_p_000001050	5.81284	8.15228	8.25503	3.7904	6.89178	7.80735	-1.2605	2.39579	0.111724	XM_003641534.2	ALDH18A1	aldehyde dehydrogenase 18 family%2C member A1%2C transcript variant X1	Chr6	34861320	34897314	+	http://www.ncbi.nlm.nih.gov/gene/?term=XM_003641534.2
RB_p_000001051	10.8568	13.4997	10.6817	10.1892	12.0386	9.70087	-0.667608	1.58844	0.0461601	XM_004943070.1	2017-03-07	membrane-associated ring finger (C3HC4) 7%2C E3 ubiquitin protein ligase%2C transcript variant X18	Chr7	36187336	36200288	+	http://www.ncbi.nlm.nih.gov/gene/?term=XM_004943070.1
RB_p_000001052	7.04985	6.39228	8.46455	5.81284	6.13933	6.66178	-0.910518	1.87972	0.136253	XM_001234648.3	PNLIPRP3	pancreatic triacylglycerol lipase-like	Chr6	28347883	28358798	+	http://www.ncbi.nlm.nih.gov/gene/?term=XM_001234648.3
RB_p_000001053	8.94764	7.88417	6.76155	10.7807	10.6733	10.1504	2.78914	6.91217	0.0275932	NM_205455.1	TNS1	tensin 1	Chr7	22106698	22147385	+	http://www.ncbi.nlm.nih.gov/gene/?term=NM_205455.1
RB_p_000001054	6.85798	4.41672	7.10329	8.02652	5.78689	7.81538	0.957402	1.94181	0.0307883	XM_004948606.1	KRT12	keratin 12 (Meesmann corneal dystrophy)%2C transcript variant X1	Chr27	4508060	4516040	-	http://www.ncbi.nlm.nih.gov/gene/?term=XM_004948606.1
RB_p_000001055	10.2863	9.09342	10.5932	10.3006	8.4168	8.69262	-1.59365	3.01813	0.266582	XM_003643285.2	LOC100859831	olfactory receptor 14J1-like	chrLGE22C19W28_E50C23	51366	51905	+	http://www.ncbi.nlm.nih.gov/gene/?term=XM_003643285.2
RB_p_000001056	10.1957	8.95783	9.2503	9.88646	9.37123	9.32249	0.120934	1.08744	0.804652	NM_205210.2	ZNF335	zinc finger protein 335	Chr20	10900409	10908411	-	http://www.ncbi.nlm.nih.gov/gene/?term=NM_205210.2
RB_p_000001057	7.6865	9.51299	9.39178	7.66	7.87958	7.85175	-1.54003	2.90801	0.177098	XM_003640630.2	LOC100858570	rho GTPase-activating protein 32-like	Chr2	12363	15190	+	http://www.ncbi.nlm.nih.gov/gene/?term=XM_003640630.2
RB_p_000001057	7.6865	9.51299	9.39178	7.66	7.87958	7.85175	-1.54003	2.90801	0.177098	XM_004939023.1	LOC101749441	rho GTPase-activating protein 32-like	Chr2	1437	2642	+	http://www.ncbi.nlm.nih.gov/gene/?term=XM_004939023.1
RB_p_000001061	5.24437	7.81218	8.66888	7.3015	7.27845	8.71081	-0.510681	1.42472	0.574842	XM_004937555.1	LOC101749928	uncharacterized LOC101749928	Chr1	32101042	32115652	+	http://www.ncbi.nlm.nih.gov/gene/?term=XM_004937555.1
RB_p_000001062	3.76398	2.81936	5.91819	5.81284	5.59813	7.8572	2.04887	4.1378	0.013377	XM_004949126.1	DENND4C	DENN/MADD domain containing 4C%2C transcript variant X6	ChrZ	33516830	33592090	+	http://www.ncbi.nlm.nih.gov/gene/?term=XM_004949126.1
RB_p_000001063	9.60849	11.4873	11.7042	7.41996	8.34873	8.69697	-3.13861	8.80675	0.0112536	XM_004935904.1	XKR5	XK%2C Kell blood group complex subunit-related family%2C member 5%2C transcript variant X2	Chr3	107105464	107111450	+	http://www.ncbi.nlm.nih.gov/gene/?term=XM_004935904.1
RB_p_000001064	11.32	10.4661	10.2061	10.2905	10.116	10.1972	-0.26886	1.20486	0.26283	XM_004949501.1	LOC101751393	PHD finger protein 7-like%2C transcript variant X1	ChrZ	65129300	65132969	-	http://www.ncbi.nlm.nih.gov/gene/?term=XM_004949501.1
RB_p_000001064	11.32	10.4661	10.2061	10.2905	10.116	10.1972	-0.26886	1.20486	0.26283	XM_004949503.1	LOC101751487	PHD finger protein 7-like%2C transcript variant X1	ChrZ	65138761	65142562	-	http://www.ncbi.nlm.nih.gov/gene/?term=XM_004949503.1
RB_p_000001064	11.32	10.4661	10.2061	10.2905	10.116	10.1972	-0.26886	1.20486	0.26283	XM_004949505.1	LOC101751577	PHD finger protein 7-like%2C transcript variant X1	ChrZ	65148160	65151990	-	http://www.ncbi.nlm.nih.gov/gene/?term=XM_004949505.1
RB_p_000001064	11.32	10.4661	10.2061	10.2905	10.116	10.1972	-0.26886	1.20486	0.26283	XM_004949507.1	LOC101751746	PHD finger protein 7-like%2C transcript variant X1	ChrZ	65176444	65180277	-	http://www.ncbi.nlm.nih.gov/gene/?term=XM_004949507.1
RB_p_000001064	11.32	10.4661	10.2061	10.2905	10.116	10.1972	-0.26886	1.20486	0.26283	XM_004949509.1	LOC101751840	PHD finger protein 7-like%2C transcript variant X1	ChrZ	65167049	65170850	-	http://www.ncbi.nlm.nih.gov/gene/?term=XM_004949509.1
RB_p_000001065	5.9419	5.51354	5.3546	-0.407271	2.59786	5.69914	-2.91568	7.54583	0.263753	NM_205290.1	HSPB1	heat shock 27kDa protein 1	Chr19	4253512	4255722	-	http://www.ncbi.nlm.nih.gov/gene/?term=NM_205290.1
RB_p_000001067	9.81738	10.2509	10.0288	11.2211	11.4095	10.0718	1.19229	2.28515	0.173796	XM_004939841.1	MCM4	minichromosome maintenance complex component 4%2C transcript variant X1	Chr2	107695750	107707795	+	http://www.ncbi.nlm.nih.gov/gene/?term=XM_004939841.1
RB_p_000001069	9.76777	8.11114	9.65015	10.1147	10.179	9.29978	0.464564	1.3799	0.439326	XM_004945899.1	RAPGEF1	Rap guanine nucleotide exchange factor (GEF) 1%2C transcript variant X11	Chr17	6240705	6318603	-	http://www.ncbi.nlm.nih.gov/gene/?term=XM_004945899.1
RB_p_000001070	4.94884	2.33614	4.49899	6.66178	7.66	8.06743	3.16101	8.94455	0.0770519	XM_004937486.1	DHTKD1	dehydrogenase E1 and transketolase domain containing 1%2C transcript variant X1	Chr1	6143857	6160889	+	http://www.ncbi.nlm.nih.gov/gene/?term=XM_004937486.1
RB_p_000001071	9.87805	11.411	10.8122	9.82138	9.11374	9.75614	-1.05604	2.07921	0.221529	XM_415707.4	LOC417459	angiopoietin-related protein 1-like	ChrUn	946	3637	-	http://www.ncbi.nlm.nih.gov/gene/?term=XM_415707.4
RB_p_000001072	13.0794	11.7111	11.7133	13.5234	12.8582	12.6925	1.1449	2.2113	0.0561143	NM_001012813.1	ATF7IP	activating transcription factor 7 interacting protein	Chr1	48696274	48756711	+	http://www.ncbi.nlm.nih.gov/gene/?term=NM_001012813.1
RB_p_000001076	9.13443	10.0307	10.0658	9.73767	9.46352	10.5032	-0.292997	1.22518	0.708037	NM_205327.1	FGF3	fibroblast growth factor 3	Chr5	16921539	16926677	-	http://www.ncbi.nlm.nih.gov/gene/?term=NM_205327.1
RB_p_000001078	8.20945	7.94691	6.55842	9.26092	9.30834	7.35755	1.31401	2.48632	0.0222967	XM_004947219.1	ANKRD60	ankyrin repeat domain 60%2C transcript variant X10	Chr20	11597601	11609822	+	http://www.ncbi.nlm.nih.gov/gene/?term=XM_004947219.1
RB_p_000001079	7.79116	9.89368	10.1372	6.51964	9.23122	10.1209	-0.66246	1.58278	0.214711	XM_004942337.1	C6H10ORF88	chromosome 6 open reading frame%2C human C10orf88%2C transcript variant X3	Chr6	30928707	30932616	-	http://www.ncbi.nlm.nih.gov/gene/?term=XM_004942337.1
RB_p_000001080	7.96	8.13186	8.72195	9.73344	9.62845	9.40674	1.49659	2.82175	0.0562728	NM_001030879.1	UBIAD1	UbiA prenyltransferase domain containing 1	Chr21	4195215	4200723	+	http://www.ncbi.nlm.nih.gov/gene/?term=NM_001030879.1
RB_p_000001082	10.3041	10.1372	5.63503	9.80171	9.95238	9.69566	-0.335443	1.26176	0.524461	XM_001231993.3	LOC768846	olfactory receptor 14J1-like	ChrUn	100921	102985	-	http://www.ncbi.nlm.nih.gov/gene/?term=XM_001231993.3
RB_p_000001083	9.6101	10.716	10.5507	9.04508	9.62342	10.6678	-0.927322	1.90174	0.280138	XM_004936516.1	FRMD6	FERM domain containing 6%2C transcript variant X6	Chr5	57949994	57958786	+	http://www.ncbi.nlm.nih.gov/gene/?term=XM_004936516.1
RB_p_000001084	9.67772	10.6996	9.81538	10.4502	11.0192	10.666	0.850619	1.80327	0.0595412	NM_001031606.1	LOC431499	coiled-coil domain-containing protein 81	ChrUn	70	5384	-	http://www.ncbi.nlm.nih.gov/gene/?term=NM_001031606.1
RB_p_000001084	9.67772	10.6996	9.81538	10.4502	11.0192	10.666	0.850619	1.80327	0.0595412	XR_140399.2	LOC100858865	uncharacterized LOC100858865%2C transcript variant 1	ChrUn	326	4901	+	http://www.ncbi.nlm.nih.gov/gene/?term=XR_140399.2
RB_p_000001084	9.67772	10.6996	9.81538	10.4502	11.0192	10.666	0.850619	1.80327	0.0595412	XR_214359.1	LOC100859910	uncharacterized LOC100859910	ChrUn	34	6205	+	http://www.ncbi.nlm.nih.gov/gene/?term=XR_214359.1
RB_p_000001085	7.66711	8.72195	8.66089	6.01637	9.18921	8.63481	-0.0260762	1.01824	0.592992	XM_004946469.1	RABL5	RAB%2C member RAS oncogene family-like 5%2C transcript variant X4	Chr19	3508511	3512001	-	http://www.ncbi.nlm.nih.gov/gene/?term=XM_004946469.1
RB_p_000001086	7.44087	7.01402	7.37287	6.37063	6.28529	8.06205	-1.00223	2.0031	0.563168	XM_001233449.2	KCNQ2	potassium voltage-gated channel%2C KQT-like subfamily%2C member 2%2C transcript variant X1	Chr20	9271159	9338422	-	http://www.ncbi.nlm.nih.gov/gene/?term=XM_001233449.2
RB_p_000001087	8.49486	7.00843	7.84235	5.99952	6.7211	6.09248	-1.74987	3.36328	0.145169	XM_004940716.1	LOC101750517	transmembrane protein 182-like%2C transcript variant X1	Chr4	9264056	9277114	-	http://www.ncbi.nlm.nih.gov/gene/?term=XM_004940716.1
RB_p_000001088	8.5812	10.3418	10.4173	8.85487	9.80171	9.80937	-0.540088	1.45406	0.411644	NM_205154.1	PTPRA	protein tyrosine phosphatase%2C receptor type%2C A	Chr4	88066851	88164885	+	http://www.ncbi.nlm.nih.gov/gene/?term=NM_205154.1
RB_p_000001089	3.46931	4.19771	6.20929	3.93934	5.9122	7.98868	1.71449	3.2818	0.0901347	NM_001030598.1	ABTB1	ankyrin repeat and BTB (POZ) domain containing 1	Chr12	9657986	9685150	-	http://www.ncbi.nlm.nih.gov/gene/?term=NM_001030598.1
RB_p_000001090	6.12905	8.82257	9.83999	7.38802	8.56701	9.39607	-0.255565	1.1938	0.762346	XM_001232984.2	HIST1H2B7L1	histone cluster 1%2C H2B-7-like 1 (similar to human histone cluster 1%2C class H2B%2C member N)	Chr1	47959281	47960046	+	http://www.ncbi.nlm.nih.gov/gene/?term=XM_001232984.2
RB_p_000001091	10.277	11.4355	11.5139	8.55746	7.38802	10.8014	-2.87808	7.35169	0.160272	NM_001278019.1	RARS2	arginyl-tRNA synthetase 2%2C mitochondrial	Chr3	75824824	75857226	+	http://www.ncbi.nlm.nih.gov/gene/?term=NM_001278019.1
RB_p_000001092	10.2414	8.83447	7.89633	8.87344	7.37938	7.83605	-0.998421	1.99781	0.166845	NM_204358.1	BMP2	bone morphogenetic protein 2	Chr3	14447219	14450082	-	http://www.ncbi.nlm.nih.gov/gene/?term=NM_204358.1
RB_p_000001093	7.21675	8.68387	8.70217	10.2943	10.4735	10.6928	1.78958	3.45714	0.0292886	XM_003642181.2	ALDH2	aldehyde dehydrogenase 2 family (mitochondrial)%2C transcript variant X1	Chr15	6202958	6211432	+	http://www.ncbi.nlm.nih.gov/gene/?term=XM_003642181.2
RB_p_000001094	10.3451	10.0348	10.1189	10.2929	9.50184	10.9622	0.173956	1.12815	0.850858	NM_001198637.1	YIPF5	Yip1 domain family%2C member 5	Chr13	17011666	17018764	-	http://www.ncbi.nlm.nih.gov/gene/?term=NM_001198637.1
RB_p_000001095	6.15966	7.37287	8.04576	6.49586	6.30824	7.55651	-0.87701	1.83657	0.423244	NM_205193.1	FOXG1	forkhead box G1	Chr5	32806073	32808021	+	http://www.ncbi.nlm.nih.gov/gene/?term=NM_205193.1
RB_p_000001096	8.5708	9.93074	9.67772	9.12412	10.0546	8.76653	-0.553598	1.46774	0.874112	NM_001008442.1	SLC25A15	solute carrier family 25 (mitochondrial carrier%3B ornithine transporter) member 15	Chr1	169805865	169821444	-	http://www.ncbi.nlm.nih.gov/gene/?term=NM_001008442.1
RB_p_000001099	8.09011	9.2246	8.94544	5.57555	7.14211	5.58311	-3.36233	10.284	0.0194885	XM_004945015.1	RAD50	RAD50 homolog (S. cerevisiae)%2C transcript variant X4	Chr13	16246504	16264655	+	http://www.ncbi.nlm.nih.gov/gene/?term=XM_004945015.1
RB_p_000001100	7.59059	9.46301	9.36249	4.48291	8.38586	8.92407	-0.976629	1.96786	0.195566	XM_423959.4	PCYOX1	prenylcysteine oxidase 1	Chr22	2986869	2992097	+	http://www.ncbi.nlm.nih.gov/gene/?term=XM_423959.4
RB_p_000001101	4.93708	5.72674	7.98299	3.53321	6.60363	7.44915	0.876888	1.83641	0.647843	XM_424425.4	SECISBP2	SECIS binding protein 2	ChrZ	43414992	43445472	+	http://www.ncbi.nlm.nih.gov/gene/?term=XM_424425.4
RB_p_000001103	5.09359	7.83605	9.17118	7.67596	7.65105	8.77972	-0.160093	1.11736	0.557704	XM_004934393.1	SIRT4	sirtuin 4%2C transcript variant X1	Chr15	9388357	9394184	-	http://www.ncbi.nlm.nih.gov/gene/?term=XM_004934393.1
RB_p_000001104	8.02098	8.5812	10.3146	11.2582	12.0258	12.4909	3.44463	10.8877	0.0172396	NM_205461.1	PPIB	peptidylprolyl isomerase B (cyclophilin B)	Chr10	806484	807466	+	http://www.ncbi.nlm.nih.gov/gene/?term=NM_205461.1
RB_p_000001106	4.54618	4.81387	4.77477	6.21901	4.56159	2.6566	-0.213176	1.15924	0.851421	XM_003642586.2	PRDM10	PR domain containing 10%2C transcript variant X1	Chr24	1505282	1533270	+	http://www.ncbi.nlm.nih.gov/gene/?term=XM_003642586.2
RB_p_000001107	7.3966	5.3368	5.52144	9.63844	7.86419	7.73978	2.34275	5.07268	0.00181378	XM_004938681.1	LACC1	laccase (multicopper oxidoreductase) domain containing 1%2C transcript variant X7	Chr1	166488020	166520513	+	http://www.ncbi.nlm.nih.gov/gene/?term=XM_004938681.1
RB_p_000001108	9.19906	6.24779	8.67419	10.4684	9.6562	10.4429	1.76875	3.40759	0.0797388	NM_001277428.1	PPP1R7	protein phosphatase 1%2C regulatory (inhibitor) subunit 7%2C transcript variant 1	Chr9	4429145	4443753	+	http://www.ncbi.nlm.nih.gov/gene/?term=NM_001277428.1
RB_p_000001110	7.57365	5.19585	9.43931	10.3671	10.043	11.0293	2.79349	6.93307	0.0836922	XM_004936959.1	WDR33	WD repeat domain 33%2C transcript variant X9	Chr9	942370	957812	-	http://www.ncbi.nlm.nih.gov/gene/?term=XM_004936959.1
RB_p_000001111	8.45327	7.94251	8.53722	10.625	10.4836	10.7754	2.17175	4.50571	0.00239757	NM_001006384.1	EXOC3	exocyst complex component 3	Chr2	88911152	88929190	+	http://www.ncbi.nlm.nih.gov/gene/?term=NM_001006384.1
RB_p_000001112	8.66445	9.13635	9.68343	10.5934	9.91476	10.2177	1.0813	2.11595	0.128547	NM_001006133.1	PRKCD	protein kinase C%2C delta	Chr12	1321865	1352504	+	http://www.ncbi.nlm.nih.gov/gene/?term=NM_001006133.1
RB_p_000001114	4.86442	5.30053	7.33316	9.19229	8.90839	9.66267	3.89176	14.8435	0.0279459	XM_004942611.1	STRADB	STE20-related kinase adaptor beta%2C transcript variant X6	Chr7	10989712	10999589	+	http://www.ncbi.nlm.nih.gov/gene/?term=XM_004942611.1
RB_p_000001115	8.77149	9.28656	9.5216	7.81538	6.1187	7.69523	-1.59133	3.01327	0.0910516	XM_004939483.1	CCR4	chemokine (C-C motif) receptor 4%2C transcript variant X1	Chr2	44987616	44996861	+	http://www.ncbi.nlm.nih.gov/gene/?term=XM_004939483.1
RB_p_000001118	11.2082	6.90989	9.89595	13.8243	13.0716	13.0458	3.17561	9.03555	0.0691649	NM_001031577.1	PLAG1	pleiomorphic adenoma gene 1	Chr2	110935099	110941124	-	http://www.ncbi.nlm.nih.gov/gene/?term=NM_001031577.1
RB_p_000001120	7.55459	8.98513	8.17991	7.64205	7.16993	8.544	-0.537857	1.45181	0.575216	XM_004946095.1	LOC417345	uncharacterized LOC417345%2C transcript variant X1	Chr18	3670074	3678433	+	http://www.ncbi.nlm.nih.gov/gene/?term=XM_004946095.1
RB_p_000001121	9.98797	7.47978	10.5236	9.28887	9.79969	9.87441	-0.188288	1.13941	0.776362	NM_204851.1	SPON1	spondin 1%2C extracellular matrix protein	Chr5	5840363	6002800	-	http://www.ncbi.nlm.nih.gov/gene/?term=NM_204851.1
RB_p_000001122	7.68299	6.90388	9.84471	8.32867	8.04303	10.0279	0.64568	1.56448	0.140621	NM_001044646.1	NSL1	NSL1%2C MIND kinetochore complex component%2C homolog (S. cerevisiae)	Chr3	21140905	21152781	+	http://www.ncbi.nlm.nih.gov/gene/?term=NM_001044646.1
RB_p_000001123	8.1472	7.1267	9.93406	9.77931	8.5157	9.17648	1.02928	2.04101	0.425082	XM_004947691.1	CTPS	CTP synthase%2C transcript variant X5	Chr23	1253886	1267480	-	http://www.ncbi.nlm.nih.gov/gene/?term=XM_004947691.1
RB_p_000001124	8.2854	6.16973	5.07225	7.93221	7.31061	9.38909	1.76249	3.39283	0.342017	XM_004939451.1	TMEM108	transmembrane protein 108%2C transcript variant X4	Chr2	43034568	43193963	+	http://www.ncbi.nlm.nih.gov/gene/?term=XM_004939451.1
RB_p_000001125	8.37829	8.39124	9.9127	9.91177	9.31741	9.50631	1.11506	2.16605	0.354677	NM_204555.1	KCNIP4	Kv channel interacting protein 4	Chr4	74152964	74523916	+	http://www.ncbi.nlm.nih.gov/gene/?term=NM_204555.1
RB_p_000001126	9.59292	8.95128	8.92258	10.8309	11.2582	11.3439	2.30691	4.94823	0.0340775	XM_004950796.1	LOC101752140	probable ATP-dependent RNA helicase DHX34-like	ChrUn	7	1472	-	http://www.ncbi.nlm.nih.gov/gene/?term=XM_004950796.1
RB_p_000001129	8.92852	9.91998	10.6535	11.179	10.5993	10.7597	0.8397	1.78968	0.25512	XM_416357.4	DGKI	diacylglycerol kinase%2C iota	Chr1	57586497	57793284	+	http://www.ncbi.nlm.nih.gov/gene/?term=XM_416357.4
RB_p_000001130	14.0919	14.2687	8.92407	13.5224	13.8526	13.0498	-0.569564	1.48408	0.566874	XM_004947703.1	C2	complement component 2%2C transcript variant X3	Chr23	1766490	1772846	-	http://www.ncbi.nlm.nih.gov/gene/?term=XM_004947703.1
RB_p_000001131	6.88264	8.37829	7.61471	8.24793	8.98513	7.92035	0.633218	1.55102	0.137669	XM_004939767.1	ESCO1	establishment of cohesion 1 homolog 1 (S. cerevisiae)%2C transcript variant X9	Chr2	102075812	102097556	-	http://www.ncbi.nlm.nih.gov/gene/?term=XM_004939767.1
RB_p_000001132	5.79343	6.2853	8.24436	6.82655	6.62571	7.86419	0.541253	1.45524	0.50228	XM_003642333.2	TNRC6C	trinucleotide repeat containing 6C%2C transcript variant X2	Chr18	3969795	4034266	+	http://www.ncbi.nlm.nih.gov/gene/?term=XM_003642333.2
RB_p_000001133	5.56795	6.7039	5.44873	-0.43351	6.47168	6.18964	0.621694	1.53868	0.475953	XM_003640477.2	LOC100857603	protein eva-1 homolog C-like	Chr1	104283565	104319908	+	http://www.ncbi.nlm.nih.gov/gene/?term=XM_003640477.2
RB_p_000001133	5.56795	6.7039	5.44873	-0.43351	6.47168	6.18964	0.621694	1.53868	0.475953	XM_416704.4	C21ORF63	chromosome 1 open reading frame%2C human C21orf63	Chr1	104359342	104395685	+	http://www.ncbi.nlm.nih.gov/gene/?term=XM_416704.4
RB_p_000001134	11.1392	12.9607	11.5944	12.5541	13.3089	12.6315	1.03708	2.05207	0.0960573	XM_413994.4	C11H16ORF57	chromosome 11 open reading frame%2C human C16orf57	Chr11	446708	450180	-	http://www.ncbi.nlm.nih.gov/gene/?term=XM_413994.4
RB_p_000001135	9.18053	9.68343	10.5177	7.81538	8.10591	9.40939	-1.57752	2.98457	0.00994336	XM_416669.4	PDZK1	PDZ domain containing 1	Chr1	91872919	91880654	-	http://www.ncbi.nlm.nih.gov/gene/?term=XM_416669.4
RB_p_000001136	9.43671	10.2989	10.3354	6.38798	9.49935	7.47168	-2.82725	7.09718	0.0900145	NM_001080868.1	TREML2	triggering receptor expressed on myeloid cells-like 2%2C transcript variant 2	Chr26	4693285	4699278	-	http://www.ncbi.nlm.nih.gov/gene/?term=NM_001080868.1
RB_p_000001137	10.0172	8.08614	10.4236	10.2722	8.544	9.17055	-0.846605	1.79826	0.770386	NM_001101034.1	IGFBP3	insulin-like growth factor binding protein 3	Chr2	55015631	55031203	-	http://www.ncbi.nlm.nih.gov/gene/?term=NM_001101034.1
RB_p_000001138	9.81738	9.66756	10.543	9.60316	8.76238	9.42469	-0.392692	1.31284	0.111824	NM_001031118.1	FAM122A	family with sequence similarity 122A	Chr4	4059981	4073515	+	http://www.ncbi.nlm.nih.gov/gene/?term=NM_001031118.1
RB_p_000001139	10.2741	7.87498	9.78218	8.91588	9.44915	9.13507	-0.647111	1.56603	0.885683	XM_416123.4	TMTC2	transmembrane and tetratricopeptide repeat containing 2	Chr1	40738811	40981242	+	http://www.ncbi.nlm.nih.gov/gene/?term=XM_416123.4
RB_p_000001140	13.4948	13.4006	13.4911	13.3698	14.0528	13.2652	-0.121268	1.08769	0.751938	XM_004935404.1	ABCC10	ATP-binding cassette%2C sub-family C (CFTR/MRP)%2C member 10%2C transcript variant X2	Chr3	30348654	30360240	-	http://www.ncbi.nlm.nih.gov/gene/?term=XM_004935404.1
RB_p_000001141	10.1315	9.95128	11.2302	10.1223	10.0185	10.0007	-0.112988	1.08147	0.450756	XM_004951067.1	LOC101752306	olfactory receptor 14A16-like	ChrUn	144910	145851	+	http://www.ncbi.nlm.nih.gov/gene/?term=XM_004951067.1
RB_p_000001142	10.2741	10.8609	10.5243	9.31175	9.29978	9.57365	-1.21255	2.31747	0.0289862	XM_003643987.2	LOC100858457	olfactory receptor 14J1-like	ChrUn	111716	112657	+	http://www.ncbi.nlm.nih.gov/gene/?term=XM_003643987.2
RB_p_000001143	7.01402	8.7151	8.83566	8.30606	8.25857	8.20945	-0.456538	1.37224	0.919794	XM_004948817.1	C2CD4C	C2 calcium-dependent domain containing 4C	Chr28	2573671	2576775	-	http://www.ncbi.nlm.nih.gov/gene/?term=XM_004948817.1
RB_p_000001144	6.88264	6.7211	9.05189	6.97441	8.68738	9.67992	1.80473	3.49364	0.249431	XM_417136.4	MIPEP	mitochondrial intermediate peptidase	Chr1	176655666	176724057	+	http://www.ncbi.nlm.nih.gov/gene/?term=XM_417136.4
RB_p_000001145	7.18735	3.79037	5.17597	6.56224	-0.399804	-0.459154	-5.57577	47.6952	0.144182	XM_003642145.2	LLGL1	lethal giant larvae homolog 1 (Drosophila)	Chr14	5050904	5060972	+	http://www.ncbi.nlm.nih.gov/gene/?term=XM_003642145.2
RB_p_000001146	8.31515	7.23601	8.70736	2.8697	5.78689	7.08746	-2.52826	5.76876	0.161577	XM_001235509.3	LOC772360	uncharacterized LOC772360	Chr19	9573484	9670317	-	http://www.ncbi.nlm.nih.gov/gene/?term=XM_001235509.3
RB_p_000001147	11.2663	9.37558	9.65284	10.8657	10.6195	10.6499	0.997085	1.99596	0.353591	XM_426139.3	OPN3	opsin 3%2C transcript variant X2	Chr3	35153675	35170016	+	http://www.ncbi.nlm.nih.gov/gene/?term=XM_426139.3
RB_p_000001148	8.85526	7.49386	8.31967	9.33539	8.84627	8.64295	0.526602	1.44053	0.153906	NM_001080891.1	RABEPK	Rab9 effector protein with kelch motifs	Chr17	9588723	9591013	+	http://www.ncbi.nlm.nih.gov/gene/?term=NM_001080891.1
RB_p_000001149	8.62571	9.5411	8.66445	7.99435	7.47168	6.30824	-1.19277	2.28592	0.0872892	XM_004949583.1	LOC101747389	interferon alpha-14-like	ChrZ	68515094	68516443	+	http://www.ncbi.nlm.nih.gov/gene/?term=XM_004949583.1
RB_p_000001150	5.7869	8.63662	9.80776	7.99435	8.67419	12.1625	0.0375676	1.02638	0.177264	XM_424479.4	METTL7A	methyltransferase like 7A	chrLGE22C19W28_E50C23	129657	131580	+	http://www.ncbi.nlm.nih.gov/gene/?term=XM_424479.4
RB_p_000001151	13.1151	10.6015	11.4588	15.2699	14.753	15.7554	3.8111	14.0364	0.0361667	NM_001252126.1	RPS8	ribosomal protein S8	Chr8	19666357	19670751	+	http://www.ncbi.nlm.nih.gov/gene/?term=NM_001252126.1
RB_p_000001153	9.83802	11.8783	10.9123	8.20945	8.56224	9.82416	-2.35009	5.09854	0.0956253	NM_001031444.1	DCAF12	DDB1 and CUL4 associated factor 12	ChrZ	7369272	7399809	-	http://www.ncbi.nlm.nih.gov/gene/?term=NM_001031444.1
RB_p_000001155	9.64611	10.5153	9.89368	8.50978	10.6172	10.4936	0.599925	1.51564	0.805386	NM_001168705.1	RAB27A	RAB27A%2C member RAS oncogene family	Chr10	7484196	7512450	+	http://www.ncbi.nlm.nih.gov/gene/?term=NM_001168705.1
RB_p_000001156	4.70716	4.36501	6.25726	6.28529	6.90989	8.20945	2.20273	4.6035	0.0187734	XM_004942888.1	MAP3K2	mitogen-activated protein kinase kinase kinase 2%2C transcript variant X6	Chr7	23100903	23127972	+	http://www.ncbi.nlm.nih.gov/gene/?term=XM_004942888.1
RB_p_000001157	7.89633	10.0868	9.75029	7.76155	9.55171	8.35865	-1.39164	2.62376	0.204958	XM_004947907.1	GRHL3	grainyhead-like 3 (Drosophila)%2C transcript variant X11	Chr23	5665170	5677115	+	http://www.ncbi.nlm.nih.gov/gene/?term=XM_004947907.1
RB_p_000001159	8.50383	8.06878	5.66388	9.46352	9.72494	10.1064	1.65616	3.15177	0.157562	XM_003643565.2	PIN1	peptidylprolyl cis/trans isomerase%2C NIMA-interacting 1	ChrUn	9	1149	+	http://www.ncbi.nlm.nih.gov/gene/?term=XM_003643565.2
RB_p_000001161	9.20212	8.45533	10.4969	10.9833	11.6666	11.5991	2.39698	5.26698	0.0822259	XM_003642222.2	LOC416933	coiled-coil-helix-coiled-coil-helix domain-containing protein 2%2C mitochondrial-like%2C transcript variant X1	Chr15	7969263	7970512	-	http://www.ncbi.nlm.nih.gov/gene/?term=XM_003642222.2
RB_p_000001163	6.24779	9.71124	8.89254	7.66711	8.35315	9.381	-0.539396	1.45336	0.843217	NM_001127439.1	PLIN1	perilipin 1	Chr10	12315435	12319628	+	http://www.ncbi.nlm.nih.gov/gene/?term=NM_001127439.1
RB_p_000001164	5.95943	6.24779	8.63118	6.1187	8.60733	9.67507	2.35954	5.13206	0.204299	XM_003641772.2	DNAJC19	DnaJ (Hsp40) homolog%2C subfamily C%2C member 19%2C transcript variant 1	Chr9	16559935	16563787	+	http://www.ncbi.nlm.nih.gov/gene/?term=XM_003641772.2
RB_p_000001165	5.59065	6.45121	8.09011	6.38798	8.19845	8.99577	1.74723	3.35714	0.0618837	XM_004945043.1	RBM27	RNA binding motif protein 27%2C transcript variant X6	Chr13	17282098	17302819	+	http://www.ncbi.nlm.nih.gov/gene/?term=XM_004945043.1
RB_p_000001166	7.85565	7.783	7.41996	8.35865	8.10198	6.77808	0.318977	1.24745	0.881255	XM_419100.4	FAM69C	family with sequence similarity 69%2C member C%2C transcript variant X2	Chr2	91882383	91892880	+	http://www.ncbi.nlm.nih.gov/gene/?term=XM_419100.4
RB_p_000001167	10.1448	9.71124	6.75822	8.4543	6.96	4.54617	-2.75123	6.73293	0.0185334	XM_001234081.3	GRAP2	GRB2-related adaptor protein 2%2C transcript variant X1	Chr1	50156944	50196770	-	http://www.ncbi.nlm.nih.gov/gene/?term=XM_001234081.3
RB_p_000001170	9.18177	10.3937	5.88187	10.0346	11.4154	10.4795	1.29775	2.45846	0.219298	XM_004934380.1	POP5	processing of precursor 5%2C ribonuclease P/MRP subunit (S. cerevisiae)%2C transcript variant X4	Chr15	9256257	9259270	+	http://www.ncbi.nlm.nih.gov/gene/?term=XM_004934380.1
RB_p_000001171	8.25148	10.2303	9.59105	7.76155	9.44398	7.52943	-1.8295	3.55415	0.147374	XM_004943154.1	C14ORF80	chromosome 8 open reading frame%2C human C14orf80%2C transcript variant X8	Chr8	3922337	3969014	-	http://www.ncbi.nlm.nih.gov/gene/?term=XM_004943154.1
RB_p_000001172	7.10329	8.63662	10.7709	9.10722	8.63481	10.3208	0.470592	1.38568	0.56371	XM_004936552.1	TRMT13	tRNA methyltransferase 13 homolog (S. cerevisiae)%2C transcript variant X3	Chr8	10874176	10884361	-	http://www.ncbi.nlm.nih.gov/gene/?term=XM_004936552.1
RB_p_000001173	6.42204	10.7198	6.29911	0.614606	10.0185	9.45687	3.03482	8.19545	0.708964	XM_004945341.1	RBFOX1	RNA binding protein%2C fox-1 homolog (C. elegans) 1%2C transcript variant X39	Chr14	10880855	11596289	-	http://www.ncbi.nlm.nih.gov/gene/?term=XM_004945341.1
RB_p_000001176	9.98868	9.9805	9.64115	6.90989	9.53284	7.73132	-2.24918	4.75412	0.140239	XM_004951010.1	LOC426526	olfactory receptor 14A16-like	ChrUn	40847	41620	-	http://www.ncbi.nlm.nih.gov/gene/?term=XM_004951010.1
RB_p_000001177	9.18053	10.2488	11.1514	11.9437	12.2557	12.7988	2.00688	4.01911	0.0228236	NM_001256801.1	ELMO3	engulfment and cell motility 3	Chr11	995652	1004111	+	http://www.ncbi.nlm.nih.gov/gene/?term=NM_001256801.1
RB_p_000001178	10.6631	10.1944	11.1383	11.1589	9.67507	10.6753	0.0121822	1.00848	0.671211	XM_004946320.1	SPATA20	spermatogenesis associated 20%2C transcript variant X14	Chr18	10582840	10589739	-	http://www.ncbi.nlm.nih.gov/gene/?term=XM_004946320.1
RB_p_000001179	8.62205	10.0158	10.2837	7.32193	8.85019	10.0265	-1.16558	2.24323	0.109299	XM_003643721.2	LOC100859501	uncharacterized LOC100859501	ChrUn	120	980	+	http://www.ncbi.nlm.nih.gov/gene/?term=XM_003643721.2
RB_p_000001180	6.44708	8.60084	8.78136	8.24317	7.98157	8.96073	-0.357668	1.28135	0.589692	XM_004948753.1	ZNF414	zinc finger protein 414%2C transcript variant X7	Chr28	1720707	1727062	-	http://www.ncbi.nlm.nih.gov/gene/?term=XM_004948753.1
RB_p_000001181	6.13933	5.45699	7.73132	4.03073	7.29002	7.41996	1.15069	2.2202	0.879462	XM_004945955.1	SARDH	sarcosine dehydrogenase%2C transcript variant X3	Chr17	7026160	7045056	-	http://www.ncbi.nlm.nih.gov/gene/?term=XM_004945955.1
RB_p_000001182	7.33316	5.61301	6.91886	4.97208	4.25567	5.62039	-1.94678	3.85514	0.0399816	XM_004950315.1	LOC101748079	nuclear RNA export factor 1-like	ChrUn	31	1780	-	http://www.ncbi.nlm.nih.gov/gene/?term=XM_004950315.1
RB_p_000001183	7.70908	5.28204	5.51354	8.83447	7.73978	7.59991	2.22624	4.67913	0.0414028	XM_003643454.2	HOXC6	homeobox C6	ChrUn	7	2200	-	http://www.ncbi.nlm.nih.gov/gene/?term=XM_003643454.2
RB_p_000001185	7.21675	9.85253	6.40511	7.36851	8.66089	7.68475	0.468003	1.38319	0.921132	XM_004938842.1	CCDC82	coiled-coil domain containing 82%2C transcript variant X4	Chr1	184173945	184187067	+	http://www.ncbi.nlm.nih.gov/gene/?term=XM_004938842.1
RB_p_000001186	8.56224	10.2574	9.86612	9.34873	9.66044	10.0346	-0.205678	1.15323	0.793622	XM_004941618.1	NDUFAF1	NADH dehydrogenase (ubiquinone) complex I%2C assembly factor 1%2C transcript variant X3	Chr5	23874442	23880364	-	http://www.ncbi.nlm.nih.gov/gene/?term=XM_004941618.1
RB_p_000001187	7.78463	9.90727	9.58871	7.97011	7.80735	9.89292	-1.61861	3.07079	0.56352	NM_001113708.1	CALCA	calcitonin%2C transcript variant 1	Chr5	9980460	9983376	+	http://www.ncbi.nlm.nih.gov/gene/?term=NM_001113708.1
RB_p_000001188	8.08215	5.44042	8.57554	8.11114	7.59059	9.31741	0.0289866	1.0203	0.258615	XM_004940637.1	MED12	mediator complex subunit 12%2C transcript variant X5	Chr4	2338229	2367373	-	http://www.ncbi.nlm.nih.gov/gene/?term=XM_004940637.1
RB_p_000001189	10.3963	11.9878	11.7242	10.1599	11.6491	10.6609	-1.06331	2.08972	0.170754	XM_418066.3	ACCN1	amiloride-sensitive cation channel 1%2C neuronal%2C transcript variant X1	Chr27	1767661	2179576	-	http://www.ncbi.nlm.nih.gov/gene/?term=XM_418066.3
RB_p_000001191	10.8044	10.8309	9.60316	9.3326	6.97441	7.26679	-3.53765	11.6128	0.0670299	XM_418790.3	NPHP3	nephronophthisis 3 (adolescent)	Chr2	42926896	42952968	-	http://www.ncbi.nlm.nih.gov/gene/?term=XM_418790.3
RB_p_000001193	5.28204	9.80776	11.9026	12.7902	13.6512	13.8619	3.84346	14.3548	0.112508	NM_204999.1	RPL13	ribosomal protein L13	Chr11	18179333	18183587	+	http://www.ncbi.nlm.nih.gov/gene/?term=NM_204999.1
RB_p_000001194	6.9629	7.33985	7.34651	7.03342	5.55261	6.77808	-0.561773	1.47608	0.297025	XM_001233971.3	LOC772080	keratin%2C type I cytoskeletal 17-like%2C transcript variant X1	Chr27	4592560	4598045	-	http://www.ncbi.nlm.nih.gov/gene/?term=XM_001233971.3
RB_p_000001196	8.73556	7.29002	8.88111	8.80977	8.94691	8.90087	0.165311	1.12141	0.390561	XM_001233206.3	MXRA7	matrix-remodelling associated 7	Chr18	4235780	4256972	+	http://www.ncbi.nlm.nih.gov/gene/?term=XM_001233206.3
RB_p_000001197	6.07651	7.2854	7.35094	7.20701	7.22882	8.44398	-0.0565835	1.04	0.204909	NM_001030959.1	JMJD4	jumonji domain containing 4	Chr2	3211701	3220714	+	http://www.ncbi.nlm.nih.gov/gene/?term=NM_001030959.1
RB_p_000001198	7.70044	6.90388	8.0954	8.54882	7.68475	8.05053	0.350089	1.27464	0.20727	NM_001193518.1	C10ORF58	chromosome 6 open reading frame%2C human C10orf58%2C transcript variant 1	Chr6	3872161	3883435	-	http://www.ncbi.nlm.nih.gov/gene/?term=NM_001193518.1
RB_p_000001199	8.91588	4.69324	7.02237	7.48382	6.62571	3.50168	-0.396659	1.31646	0.591036	XM_004945836.1	PKN3	protein kinase N3%2C transcript variant X3	Chr17	5218356	5233452	+	http://www.ncbi.nlm.nih.gov/gene/?term=XM_004945836.1
RB_p_000001200	8.83447	7.70908	7.73132	9.42469	9.04097	9.56272	1.69337	3.23412	0.0739537	NM_001031179.1	FAR1	fatty acyl CoA reductase 1	Chr5	6892796	6930555	-	http://www.ncbi.nlm.nih.gov/gene/?term=NM_001031179.1
RB_p_000001201	8.59526	7.50184	8.77479	4.91326	6.40936	7.31061	-2.18589	4.55009	0.123689	XM_415292.4	RTN4R	reticulon 4 receptor	Chr15	10338381	10404025	+	http://www.ncbi.nlm.nih.gov/gene/?term=XM_415292.4
RB_p_000001202	10.1715	6.94837	9.90989	8.08348	8.88264	8.84314	-1.06676	2.09472	0.768177	XM_004946661.1	NCOR1	nuclear receptor corepressor 1%2C transcript variant X14	Chr19	6465021	6491695	-	http://www.ncbi.nlm.nih.gov/gene/?term=XM_004946661.1
RB_p_000001203	11.5439	9.02306	10.5413	11.5367	9.77108	9.85019	-0.691152	1.61457	0.971849	XM_001235068.3	LOC771845	T-cell surface glycoprotein CD8 alpha chain-like%2C transcript variant X1	Chr4	85353692	85357694	-	http://www.ncbi.nlm.nih.gov/gene/?term=XM_001235068.3
RB_p_000001205	12.0456	10.179	9.80453	8.66445	8.85487	9.04097	-1.32411	2.50378	0.149077	NM_205306.1	MYB	v-myb myeloblastosis viral oncogene homolog	Chr3	54969284	54990696	-	http://www.ncbi.nlm.nih.gov/gene/?term=NM_205306.1
RB_p_000001206	7.17493	6.93369	7.78463	6.34423	5.93601	7.04576	-0.830698	1.77855	0.00774557	NM_001048079.1	CNTNAP5	contactin associated protein-like 5	Chr7	23919267	24174967	-	http://www.ncbi.nlm.nih.gov/gene/?term=NM_001048079.1
RB_p_000001208	6.72792	7.82337	8.224	7.04576	7.36851	9.60548	-0.454861	1.37065	0.517392	XM_001235792.3	LOC776262	sia-alpha-2%2C3-Gal-beta-1%2C4-GlcNAc-R:alpha 2%2C8-sialyltransferase-like	ChrW	509271	523546	-	http://www.ncbi.nlm.nih.gov/gene/?term=XM_001235792.3
RB_p_000001209	10.0231	5.5293	9.31175	8.65195	8.42522	8.5727	-0.739048	1.66907	0.862037	XM_004941071.1	CDKN2AIP	CDKN2A interacting protein%2C transcript variant X2	Chr4	39278110	39282254	-	http://www.ncbi.nlm.nih.gov/gene/?term=XM_004941071.1
RB_p_000001211	8.11114	6.42204	8.96867	5.34573	7.61655	7.62571	-0.494587	1.40892	0.489922	XM_004944402.1	VPRBP	Vpr (HIV-1) binding protein%2C transcript variant X9	Chr12	2221895	2270861	-	http://www.ncbi.nlm.nih.gov/gene/?term=XM_004944402.1
RB_p_000001212	9.41891	8.25503	7.91289	10.3696	9.78423	10.5875	2.11457	4.33061	0.0770128	NM_204203.2	PCBD2	pterin-4 alpha-carbinolamine dehydratase/dimerization cofactor of hepatocyte nuclear factor 1 alpha (TCF1) 2	Chr13	14971861	14989190	-	http://www.ncbi.nlm.nih.gov/gene/?term=NM_204203.2
RB_p_000001213	5.93601	5.25389	4.86442	7.7151	6.94251	7.41996	2.16607	4.488	0.018266	NM_001159698.1	HSPH1	heat shock 105kDa/110kDa protein 1	Chr1	174263150	174285193	+	http://www.ncbi.nlm.nih.gov/gene/?term=NM_001159698.1
RB_p_000001215	9.93664	10.9118	10.6535	11.3259	11.3269	10.5311	0.672421	1.59375	0.332618	NM_001006418.1	FAM49A	family with sequence similarity 49%2C member A	Chr3	99136709	99173959	-	http://www.ncbi.nlm.nih.gov/gene/?term=NM_001006418.1
RB_p_000001216	5.28204	7.67596	4.85194	5.59066	6.28529	5.72674	0.4447	1.36103	0.928421	XM_426716.4	OTOL1	otolin 1	Chr9	21401157	21404691	-	http://www.ncbi.nlm.nih.gov/gene/?term=XM_426716.4
RB_p_000001217	5.24437	9.72494	7.70044	7.2503	9.33539	7.24079	-0.450141	1.36617	0.681141	NM_204526.1	CASQ2	calsequestrin 2 (cardiac muscle)	Chr1	79886017	79916750	+	http://www.ncbi.nlm.nih.gov/gene/?term=NM_204526.1
RB_p_000001218	7.38802	10.3769	9.77931	8.50581	8.88646	9.54255	-0.89285	1.85684	0.812643	XM_004947520.1	C1QB	complement component 1%2C q subcomponent%2C B chain%2C transcript variant X4	Chr21	6058681	6060798	-	http://www.ncbi.nlm.nih.gov/gene/?term=XM_004947520.1
RB_p_000001219	12.8606	14.7644	12.8482	13.5203	11.9882	14.1122	0.659758	1.57982	0.84229	XM_004936745.1	HPDL	4-hydroxyphenylpyruvate dioxygenase-like	Chr8	19930193	19932302	+	http://www.ncbi.nlm.nih.gov/gene/?term=XM_004936745.1
RB_p_000001221	11.2205	9.04849	10.6126	10.5729	8.82734	10.0954	-0.517241	1.43122	0.0671537	XM_004936532.1	LOC101752147	regulatory protein E2-like	Chr5	58758132	58760236	+	http://www.ncbi.nlm.nih.gov/gene/?term=XM_004936532.1
RB_p_000001222	10.5177	7.3966	9.14019	11.0336	9.51126	10.5418	1.40163	2.642	0.100784	XM_004946496.1	DTX2	deltex homolog 2 (Drosophila)%2C transcript variant X4	Chr19	4183275	4205293	-	http://www.ncbi.nlm.nih.gov/gene/?term=XM_004946496.1
RB_p_000001223	10.6138	11.3817	10.7317	12.1049	12.3023	11.6725	1.37318	2.59041	0.026851	XM_004950643.1	LOC101750832	antigen WC1.1-like	ChrUn	24	882	-	http://www.ncbi.nlm.nih.gov/gene/?term=XM_004950643.1
RB_p_000001225	8.73978	5.67808	9.75029	3.0555	5.86337	6.7211	-2.87641	7.34321	0.235883	XM_001233370.3	C10ORF11	chromosome 6 open reading frame%2C human C10orf11	Chr6	13476126	14110263	-	http://www.ncbi.nlm.nih.gov/gene/?term=XM_001233370.3
RB_p_000001226	8.84627	8.38154	9.55411	9.29749	8.75906	9.63368	0.451216	1.36719	0.116671	NM_001031470.1	ARL6IP4	ADP-ribosylation-like factor 6 interacting protein 4	Chr15	5191901	5195981	-	http://www.ncbi.nlm.nih.gov/gene/?term=NM_001031470.1
RB_p_000001227	7.64746	8.54013	8.41574	9.381	8.75489	8.75489	0.339146	1.26501	0.257812	XM_004943838.1	PEX11A	peroxisomal biogenesis factor 11 alpha%2C transcript variant X3	Chr10	12308857	12313558	+	http://www.ncbi.nlm.nih.gov/gene/?term=XM_004943838.1
RB_p_000001228	11.2637	11.5174	11.9566	12.7185	11.9051	12.3245	0.8071	1.74969	0.176596	XM_004944899.1	UIMC1	ubiquitin interaction motif containing 1%2C transcript variant X12	Chr13	9613994	9642279	+	http://www.ncbi.nlm.nih.gov/gene/?term=XM_004944899.1
RB_p_000001229	5.95943	7.35094	8.00141	7.91439	8.03067	8.70217	0.679728	1.60184	0.11873	NM_204425.1	CRIM1	cysteine rich transmembrane BMP regulator 1 (chordin-like)	Chr3	31632337	31793506	-	http://www.ncbi.nlm.nih.gov/gene/?term=NM_204425.1
RB_p_000001230	7.97298	7.82018	7.35755	7.62571	7.79928	8.5157	-0.0208973	1.01459	0.622835	XM_004950874.1	LOC101751893	uncharacterized LOC101751893%2C transcript variant X1	ChrUn	2954	6268	+	http://www.ncbi.nlm.nih.gov/gene/?term=XM_004950874.1
RB_p_000001231	10.3264	8.41257	11.8102	11.3615	12.0493	13.1682	1.72282	3.30082	0.133491	XM_004937841.1	MYBPC1	myosin binding protein C%2C slow type%2C transcript variant X1	Chr1	55752786	55820642	-	http://www.ncbi.nlm.nih.gov/gene/?term=XM_004937841.1
RB_p_000001235	4.36501	6.00516	7.78463	6.86109	4.5616	7.86419	0.855925	1.80992	0.773414	NM_001031009.1	STX17	syntaxin 17	Chr2	89311703	89343445	-	http://www.ncbi.nlm.nih.gov/gene/?term=NM_001031009.1
RB_p_000001237	6.74483	6.49185	7.91588	8.91214	8.8392	9.88779	2.16731	4.49184	0.00250447	XM_003643359.2	LOC100858139	protocadherin beta-4-like	ChrUn	22	1509	-	http://www.ncbi.nlm.nih.gov/gene/?term=XM_003643359.2
RB_p_000001238	9.78913	7.40727	7.00843	10.2119	9.9901	9.68781	2.58284	5.99116	0.123691	XM_423737.4	LOC426059	olfactory receptor 14J1-like	ChrUn	147884	148837	-	http://www.ncbi.nlm.nih.gov/gene/?term=XM_423737.4
RB_p_000001239	10.3578	9.3298	10.6887	11.1928	11.6172	11.9328	1.25941	2.39398	0.0780709	NM_001167731.1	TST	thiosulfate sulfurtransferase (rhodanese)	Chr1	51355166	51362344	+	http://www.ncbi.nlm.nih.gov/gene/?term=NM_001167731.1
RB_p_000001240	10.7855	10.2706	10.4107	11.0834	11.2288	11.1066	0.695928	1.61993	0.0770874	XM_424186.4	TGOLN2	trans-golgi network protein 2%2C transcript variant X1	ChrUn	70821	74038	-	http://www.ncbi.nlm.nih.gov/gene/?term=XM_424186.4
RB_p_000001241	9.00843	7.45943	10.2369	9.29749	8.70217	10.0761	0.289061	1.22184	0.384474	XM_004950488.1	LOC101748757	keratin-associated protein 9-1-like	ChrUn	8	1327	-	http://www.ncbi.nlm.nih.gov/gene/?term=XM_004950488.1
RB_p_000001242	6.79442	6.66178	4.32947	5.81284	2.86982	6.18964	-0.848936	1.80117	0.612097	XM_003641479.2	TMEM72	transmembrane protein 72%2C transcript variant X1	Chr6	18676250	18684017	+	http://www.ncbi.nlm.nih.gov/gene/?term=XM_003641479.2
RB_p_000001243	6.84235	9.24555	8.23122	4.85195	6.47168	8.75071	-1.75955	3.38592	0.290342	NM_204765.1	MEOX1	mesenchyme homeobox 1	Chr27	3315415	3320993	+	http://www.ncbi.nlm.nih.gov/gene/?term=NM_204765.1
RB_p_000001244	6.7039	6.89482	8.96867	7.00562	6.34423	8.16993	0.110807	1.07983	0.404663	XM_004942323.1	GRK5	G protein-coupled receptor kinase 5%2C transcript variant X3	Chr6	29572963	29726607	+	http://www.ncbi.nlm.nih.gov/gene/?term=XM_004942323.1
RB_p_000001245	14.0872	13.0452	11.1611	12.7705	12.287	11.7109	-0.758214	1.6914	0.455087	NM_001277483.1	HIC2	hypermethylated in cancer 2%2C transcript variant 2	Chr15	231310	299933	-	http://www.ncbi.nlm.nih.gov/gene/?term=NM_001277483.1
RB_p_000001246	11.4489	9.44734	9.82814	8.90388	9.26503	9.72877	-0.563108	1.47745	0.360873	XM_004946840.1	L3MBTL1	l(3)mbt-like 1 (Drosophila)%2C transcript variant X6	Chr20	46767	84038	-	http://www.ncbi.nlm.nih.gov/gene/?term=XM_004946840.1
RB_p_000001247	8.3696	6.35308	5.95361	9.02583	8.27496	6.28529	1.92188	3.78916	0.183581	XM_004938603.1	GPC5	glypican 5%2C transcript variant X45	Chr1	147068150	147232836	-	http://www.ncbi.nlm.nih.gov/gene/?term=XM_004938603.1
RB_p_000001248	7.95565	10.7294	8.02098	7.10329	7.52943	7.33539	-0.68559	1.60836	0.191122	XM_001235100.3	LOC771883	neurogenic differentiation factor 1-like	Chr19	6307095	6308300	-	http://www.ncbi.nlm.nih.gov/gene/?term=XM_001235100.3
RB_p_000001251	7.24317	6.07651	5.96523	6.51964	7.05799	4.13733	0.443131	1.35955	0.587485	XM_003640482.2	URB1	URB1 ribosome biogenesis 1 homolog (S. cerevisiae)	Chr1	104330026	104350249	-	http://www.ncbi.nlm.nih.gov/gene/?term=XM_003640482.2
RB_p_000001252	6.30824	3.14015	4.19771	8.3015	8.69262	9.08614	4.49491	22.5477	0.0630044	NM_001012847.1	ELL	elongation factor RNA polymerase II	Chr28	3666403	3699984	+	http://www.ncbi.nlm.nih.gov/gene/?term=NM_001012847.1
RB_p_000001253	8.13571	8.52552	8.62936	9.83842	9.53284	10.3018	1.3129	2.4844	0.0232894	XM_004939069.1	LOC101749208	GTPase IMAP family member 7-like	Chr2	374497	375774	-	http://www.ncbi.nlm.nih.gov/gene/?term=XM_004939069.1
RB_p_000001255	10.8337	12.7102	10.1354	11.0305	11.8108	9.59059	0.196814	1.14616	0.326808	XM_426605.4	YSK4	YSK4 Sps1/Ste20-related kinase homolog (S. cerevisiae)%2C transcript variant X7	Chr7	29974679	30004424	-	http://www.ncbi.nlm.nih.gov/gene/?term=XM_426605.4
RB_p_000001256	6.1187	9.01053	9.13827	6.03852	8.76653	9.36304	-0.243999	1.18427	0.831835	XM_421483.4	FAM179B	family with sequence similarity 179%2C member B	Chr5	58707783	58739313	-	http://www.ncbi.nlm.nih.gov/gene/?term=XM_421483.4
RB_p_000001257	9.25739	8.75071	13.0438	11.1937	11.8363	11.852	2.57891	5.97488	0.423053	XM_417653.3	C1QC	complement component 1%2C q subcomponent%2C C chain	Chr21	6062112	6063794	-	http://www.ncbi.nlm.nih.gov/gene/?term=XM_417653.3
RB_p_000001258	9.71339	10.8903	10.2915	10.2624	11.4284	10.8893	0.597855	1.51346	0.00106679	XM_004943851.1	AEN	apoptosis enhancing nuclease%2C transcript variant X3	Chr10	12624000	12626658	-	http://www.ncbi.nlm.nih.gov/gene/?term=XM_004943851.1
RB_p_000001259	7.21675	7.56033	9.26854	-0.537108	5.38089	7.2503	-2.17944	4.52977	0.168983	XM_004941551.1	LRRC4C	leucine rich repeat containing 4C%2C transcript variant X1	Chr5	19802560	19887303	-	http://www.ncbi.nlm.nih.gov/gene/?term=XM_004941551.1
RB_p_000001260	8.34873	11.8247	11.2339	10.4351	11.8513	11.3688	0.13486	1.09799	0.379316	XM_004950921.1	LOC101747554	epiplakin-like%2C transcript variant X1	ChrUn	25	6631	-	http://www.ncbi.nlm.nih.gov/gene/?term=XM_004950921.1
RB_p_000001261	8.43463	6.38798	8.91214	7.10329	7.75322	8.88646	-0.681411	1.60371	0.997512	XM_004949223.1	GAS1	growth arrest-specific 1	ChrZ	40919251	40924490	-	http://www.ncbi.nlm.nih.gov/gene/?term=XM_004949223.1
RB_p_000001262	7.83447	7.35755	9.07012	7.49185	8.70217	8.4543	0.619828	1.53669	0.853131	XM_004939529.1	GPR141	G protein-coupled receptor 141%2C transcript variant X4	Chr2	46835734	46855515	-	http://www.ncbi.nlm.nih.gov/gene/?term=XM_004939529.1
RB_p_000001263	10.3462	11.5174	12.828	11.6184	11.7036	12.152	0.186217	1.13778	0.689061	XM_426886.4	LOC429329	T-cell-interacting%2C activating receptor on myeloid cells protein 1-like	ChrUn	4215	5493	+	http://www.ncbi.nlm.nih.gov/gene/?term=XM_426886.4
RB_p_000001265	7.09803	10.8609	11.0358	9.06407	11.3031	9.39607	-1.46482	2.7603	0.829229	NM_001004412.1	MME	membrane metallo-endopeptidase	Chr9	22528174	22563564	-	http://www.ncbi.nlm.nih.gov/gene/?term=NM_001004412.1
RB_p_000001266	10.1892	9.81298	9.0546	9	10.3326	10.312	0.499053	1.41329	0.812184	NM_001030828.1	SLC46A3	solute carrier family 46%2C member 3	Chr1	175029983	175043797	+	http://www.ncbi.nlm.nih.gov/gene/?term=NM_001030828.1
RB_p_000001269	6.68299	6.81698	8.47371	7.15735	8.4818	9.18611	1.66482	3.17073	0.120505	NM_204415.1	CHRNA5	cholinergic receptor%2C nicotinic%2C alpha 5 (neuronal)	Chr10	3130409	3151468	-	http://www.ncbi.nlm.nih.gov/gene/?term=NM_204415.1
RB_p_000001270	8.61102	6.29911	7.52258	8.75071	8.48784	8.89482	1.22813	2.34262	0.174144	XM_004947593.1	LOC101751759	LETM1 domain-containing protein LETM2%2C mitochondrial-like	Chr22	2318688	2319845	-	http://www.ncbi.nlm.nih.gov/gene/?term=XM_004947593.1
RB_p_000001271	9.66756	8.57884	7.56986	10.4476	8.70217	8.7151	0.13626	1.09905	0.149783	XM_004938740.1	LOC418892	complement C4-like%2C transcript variant X3	Chr1	170575174	170628007	-	http://www.ncbi.nlm.nih.gov/gene/?term=XM_004938740.1
RB_p_000001273	5.86338	5.62773	4.72094	9.04097	7.7151	7.70908	2.08738	4.24975	0.0146176	NM_001030984.1	NUPL2	nucleoporin like 2	Chr2	31110177	31116558	+	http://www.ncbi.nlm.nih.gov/gene/?term=NM_001030984.1
RB_p_000001274	9.6193	9.61609	7.22882	9.47978	8.71081	7.29002	-0.905283	1.87291	0.381398	XM_422777.4	CCDC39	coiled-coil domain containing 39	Chr9	16646029	16663137	+	http://www.ncbi.nlm.nih.gov/gene/?term=XM_422777.4
RB_p_000001276	10.2926	10.1957	10.3075	8.27496	8.89102	8.78953	-1.50308	2.83446	0.0167204	XM_421091.3	RAG2	recombination activating gene 2%2C transcript variant X8	Chr5	18811457	18830468	-	http://www.ncbi.nlm.nih.gov/gene/?term=XM_421091.3
RB_p_000001277	9.50581	9.13314	8.75363	9.43931	9.10329	9.3326	0.199454	1.14826	0.522506	XM_003643080.2	LOC100859442	protein FAM151B-like	ChrZ	63917074	63928104	+	http://www.ncbi.nlm.nih.gov/gene/?term=XM_003643080.2
RB_p_000001278	9.12606	7.3015	9.21675	9.46964	10.1724	11.4907	1.04637	2.06532	0.138565	NM_001006320.1	TRAPPC4	trafficking protein particle complex 4	Chr24	5658942	5660793	+	http://www.ncbi.nlm.nih.gov/gene/?term=NM_001006320.1
RB_p_000001279	13.2956	10.8258	12.6807	12.3294	10.8246	11.4371	-1.24356	2.36782	0.189428	XM_419343.4	CEP68	centrosomal protein 68kDa	Chr3	9840547	9848614	+	http://www.ncbi.nlm.nih.gov/gene/?term=XM_419343.4
RB_p_000001280	9.97549	9.62342	11.1044	9.53284	9.50383	11.5324	-0.442647	1.3591	0.876348	XM_004947174.1	TM9SF4	transmembrane 9 superfamily protein member 4%2C transcript variant X3	Chr20	10457672	10473743	+	http://www.ncbi.nlm.nih.gov/gene/?term=XM_004947174.1
RB_p_000001281	9.52062	9.15545	10.5196	-3.64278	6.53916	6.66178	-2.98146	7.89785	0.188094	XM_004942734.1	ZAK	sterile alpha motif and leucine zipper containing kinase AZK%2C transcript variant X8	Chr7	16847521	16923446	-	http://www.ncbi.nlm.nih.gov/gene/?term=XM_004942734.1
RB_p_000001282	10.81	10.8076	11.699	10.716	11.4852	11.5525	0.675231	1.59685	0.639254	NM_001031096.1	ASXL2	additional sex combs like 2 (Drosophila)	Chr3	104420546	104504133	-	http://www.ncbi.nlm.nih.gov/gene/?term=NM_001031096.1
RB_p_000001283	10.5048	7.53916	10.0934	9.97011	10.1844	11.5582	0.0909929	1.0651	0.327761	XM_001236302.3	LOC776802	chromobox protein homolog 5-like	ChrUn	3489	4259	-	http://www.ncbi.nlm.nih.gov/gene/?term=XM_001236302.3
RB_p_000001284	8.06878	7.90839	7.38586	6.40936	7.90839	6.18964	-1.49903	2.82652	0.194037	XM_423834.4	GPX8	glutathione peroxidase 8 (putative)	ChrZ	16554975	16558157	+	http://www.ncbi.nlm.nih.gov/gene/?term=XM_423834.4
RB_p_000001285	10.6642	9.66756	11.6726	10.2231	10.7184	11.6441	0.0542008	1.03828	0.705651	XM_004950716.1	LOC101748192	zinc finger protein 629-like	ChrUn	39	2974	+	http://www.ncbi.nlm.nih.gov/gene/?term=XM_004950716.1
RB_p_000001286	12.0492	10.4553	10.6945	12.7541	11.3973	11.4333	0.738858	1.66885	0.00855086	NM_204400.2	TRAM1	translocation associated membrane protein 1	Chr2	116441354	116455289	-	http://www.ncbi.nlm.nih.gov/gene/?term=NM_204400.2
RB_p_000001287	8.46455	8.61102	10.3364	6.76155	5.52931	9.20396	-1.84947	3.60369	0.0763354	XM_425252.3	GRIN2A	glutamate receptor%2C ionotropic%2C N-methyl D-aspartate 2A	Chr14	9239167	9402600	+	http://www.ncbi.nlm.nih.gov/gene/?term=XM_425252.3
RB_p_000001288	7.70908	10.3722	10.1238	10.6262	10.6775	11.1333	0.553701	1.46785	0.212321	NM_001030648.1	NET1	neuroepithelial cell transforming 1	Chr1	1088060	1099472	-	http://www.ncbi.nlm.nih.gov/gene/?term=NM_001030648.1
RB_p_000001289	7.22159	4.13734	6.77149	8.59432	6.47168	8.43879	1.6673	3.1762	0.0242957	NM_001005819.1	BTBD1	BTB (POZ) domain containing 1	Chr10	10695062	10708346	-	http://www.ncbi.nlm.nih.gov/gene/?term=NM_001005819.1
RB_p_000001292	8.03892	5.53711	4.72094	6.7211	3.62413	6.32635	0.789233	1.72816	0.667666	XM_004943258.1	ASTN1	astrotactin 1%2C transcript variant X4	Chr8	6711800	6753790	+	http://www.ncbi.nlm.nih.gov/gene/?term=XM_004943258.1
RB_p_000001293	8.51668	6.25726	7	8.43879	8.5343	8.71939	1.5343	2.89648	0.207395	XM_004938239.1	TMEM30C	transmembrane protein 30C%2C transcript variant X6	Chr1	83990404	83997981	-	http://www.ncbi.nlm.nih.gov/gene/?term=XM_004938239.1
RB_p_000001294	10.1372	10.9712	9.51914	10.4767	10.6309	10.4131	0.339595	1.2654	0.49187	NM_001031226.1	PPIF	peptidylprolyl isomerase F	Chr6	11813051	11820969	-	http://www.ncbi.nlm.nih.gov/gene/?term=NM_001031226.1
RB_p_000001295	7.78463	8.60733	8.70995	7.79928	7.48382	9.41521	-0.808049	1.75084	0.824351	NM_001277774.1	KIAA0494	KIAA0494	Chr8	20756918	20769419	-	http://www.ncbi.nlm.nih.gov/gene/?term=NM_001277774.1
RB_p_000001297	9.00282	10.9009	11.5133	7.90087	8.3443	9.51422	-2.55657	5.88308	0.0469532	NM_001277591.1	CLUAP1	clusterin associated protein 1	Chr14	12766348	12821734	-	http://www.ncbi.nlm.nih.gov/gene/?term=NM_001277591.1
RB_p_000001298	5.44042	7.13443	6.55842	7.58308	7.26679	8.39553	1.02466	2.03448	0.159747	XM_414580.4	FAM114A2	family with sequence similarity 114%2C member A2%2C transcript variant X5	Chr13	11593966	11603643	+	http://www.ncbi.nlm.nih.gov/gene/?term=XM_414580.4
RB_p_000001299	9.30492	11.2137	10.056	9.60548	10.5866	9.66689	-0.389071	1.30955	0.481506	XM_004937930.1	WNK1	WNK lysine deficient protein kinase 1%2C transcript variant X5	Chr1	60573803	60668727	+	http://www.ncbi.nlm.nih.gov/gene/?term=XM_004937930.1
RB_p_000001300	8.34873	6.83289	9.0396	7.76818	8.00843	8.48784	-0.3403	1.26602	0.982454	XM_004935685.1	NHSL1	NHS-like 1%2C transcript variant X13	Chr3	53553483	53649865	+	http://www.ncbi.nlm.nih.gov/gene/?term=XM_004935685.1
RB_p_000001301	9.30834	8.30606	8.69697	7.38802	8.54013	7.99435	-0.702614	1.62745	0.329885	XM_004948051.1	LOC101751887	NF-kappa-B inhibitor delta-like%2C transcript variant X1	Chr24	4302383	4305970	-	http://www.ncbi.nlm.nih.gov/gene/?term=XM_004948051.1
RB_p_000001303	10.8418	11.3313	9.86147	11.1451	10.0123	10.9735	0.131757	1.09563	0.968242	NM_001142862.1	OAZ2	ornithine decarboxylase antizyme 2	Chr10	638489	648159	+	http://www.ncbi.nlm.nih.gov/gene/?term=NM_001142862.1
RB_p_000001304	10.1944	9.68738	11.4333	10.6511	10.6594	10.5108	0.456603	1.37231	0.793616	XM_001234182.3	OSBPL9	oxysterol binding protein-like 9%2C transcript variant X1	Chr8	23018991	23072302	+	http://www.ncbi.nlm.nih.gov/gene/?term=XM_001234182.3
RB_p_000001305	8.02514	8.34541	9.71596	10.0868	9.53284	10.0481	1.70274	3.25519	0.139284	XM_004944396.1	LOC100857726	zyxin-like	Chr12	1183707	1184681	-	http://www.ncbi.nlm.nih.gov/gene/?term=XM_004944396.1
RB_p_000001306	7.69174	8.92852	10.4795	9.47776	9.68212	9.76238	0.753598	1.68599	0.490926	XM_004945048.1	TCERG1	transcription elongation regulator 1%2C transcript variant X6	Chr13	17322489	17354157	+	http://www.ncbi.nlm.nih.gov/gene/?term=XM_004945048.1
RB_p_000001307	6.69349	7.29692	9.24555	10.5845	10.1991	10.9896	3.28758	9.76471	0.0443914	XM_004940079.1	LOC101747995	lymphocyte antigen 6E-like	Chr2	147944383	147949758	-	http://www.ncbi.nlm.nih.gov/gene/?term=XM_004940079.1
RB_p_000001308	6.80735	9.15798	8.80494	6.58496	8.38586	8.30606	-0.498876	1.41311	0.0883647	NM_001199497.1	CRELD2	cysteine-rich with EGF-like domains 2	Chr1	18657758	18668817	+	http://www.ncbi.nlm.nih.gov/gene/?term=NM_001199497.1
RB_p_000001310	8.21675	5.671	7.53333	8.32305	6.40936	7.85175	0.318419	1.24696	0.172091	NM_001030865.1	SLC35C2	solute carrier family 35%2C member C2	Chr20	11071358	11076604	-	http://www.ncbi.nlm.nih.gov/gene/?term=NM_001030865.1
RB_p_000001311	5.01745	4.93708	3.43624	5.13535	6.05493	2.71277	0.198278	1.14733	0.778744	XM_003643662.2	LOC100858922	F-box only protein 31-like	ChrUn	766	9639	-	http://www.ncbi.nlm.nih.gov/gene/?term=XM_003643662.2
RB_p_000001312	9.96542	10.0172	9.02583	6.74147	6.43044	8.58965	-3.22396	9.34346	0.135968	XM_004935745.1	LOC101747960	core protein p19-like	Chr3	46146912	46147286	-	http://www.ncbi.nlm.nih.gov/gene/?term=XM_004935745.1
RB_p_000001312	9.96542	10.0172	9.02583	6.74147	6.43044	8.58965	-3.22396	9.34346	0.135968	XM_004949827.1	LOC101749328	core protein p19-like	Chr2	2528	2878	+	http://www.ncbi.nlm.nih.gov/gene/?term=XM_004949827.1
RB_p_000001313	10.2104	11.1952	12.4847	8.2854	10.0761	10.6775	-1.11907	2.17207	0.0233117	XM_004941766.1	MIPOL1	mirror-image polydactyly 1%2C transcript variant X7	Chr5	36250289	36428921	+	http://www.ncbi.nlm.nih.gov/gene/?term=XM_004941766.1
RB_p_000001314	6.84862	9.15798	10.0341	8.35865	8.20945	9.76611	-0.799327	1.74029	0.906027	XM_423676.4	ALOXE3	arachidonate lipoxygenase 3	ChrUn	21456	26377	+	http://www.ncbi.nlm.nih.gov/gene/?term=XM_423676.4
RB_p_000001318	9.62434	11.8421	10.7822	11.2771	11.5727	12.0172	0.790521	1.7297	0.273456	XM_004935812.1	PPM1G	protein phosphatase%2C Mg2+/Mn2+ dependent%2C 1G%2C transcript variant X2	Chr3	104089000	104101858	+	http://www.ncbi.nlm.nih.gov/gene/?term=XM_004935812.1
RB_p_000001319	3.79037	8.47978	9.67441	9.21675	9.89747	10.3399	1.41769	2.67157	0.232343	NM_001167728.1	NAGA	N-acetylgalactosaminidase%2C alpha-	Chr1	49284426	49288732	+	http://www.ncbi.nlm.nih.gov/gene/?term=NM_001167728.1
RB_p_000001320	11.4614	10.185	10.7133	10.1991	10.1427	8.59432	-0.570534	1.48507	0.198726	NM_001031130.1	NPY5R	neuropeptide Y receptor Y5	Chr4	22840762	22842093	+	http://www.ncbi.nlm.nih.gov/gene/?term=NM_001031130.1
RB_p_000001321	7.10329	6.2853	8.83131	6.30824	6.24303	7.12928	-0.795044	1.73513	0.219767	NM_204257.1	FSHB	follicle stimulating hormone%2C beta polypeptide	Chr5	4546066	4549441	+	http://www.ncbi.nlm.nih.gov/gene/?term=NM_204257.1
RB_p_000001323	11.3624	9.98655	8.93	10.9496	10.0782	9.98868	0.0915977	1.06555	0.626449	NM_001276364.1	SIRT5	sirtuin 5%2C transcript variant 1	Chr2	60595348	60602810	+	http://www.ncbi.nlm.nih.gov/gene/?term=NM_001276364.1
RB_p_000001324	7.44087	8.38154	11.4601	7.38802	7.12928	8.34873	-0.993526	1.99104	0.239832	NM_001199396.1	DZANK1	double zinc ribbon and ankyrin repeat domains 1	Chr3	14744078	14764205	+	http://www.ncbi.nlm.nih.gov/gene/?term=NM_001199396.1
RB_p_000001325	6.22867	6.5157	7.66711	7.10329	7.38802	6.47168	0.587588	1.50273	0.814771	NM_001278083.1	C20ORF7	chromosome 3 open reading frame%2C human C20orf7	Chr3	11932191	11937485	-	http://www.ncbi.nlm.nih.gov/gene/?term=NM_001278083.1
RB_p_000001326	5.85715	5.00624	8.36632	5.07224	4.09565	7.86419	-0.784911	1.72299	0.0261247	XM_004940494.1	SNTG2	syntrophin%2C gamma 2%2C transcript variant X8	Chr3	92091323	92308302	+	http://www.ncbi.nlm.nih.gov/gene/?term=XM_004940494.1
RB_p_000001328	6.43462	9.14338	8.99577	4.85195	9.40408	9.32249	0.326724	1.25416	0.648974	NM_205386.1	SOHO-1	sensory organ homeobox protein SOHo	Chr4	80966372	80968631	-	http://www.ncbi.nlm.nih.gov/gene/?term=NM_205386.1
RB_p_000001331	7.75989	9.91139	10.4027	10.8494	11.0478	11.3239	1.13641	2.19834	0.13067	NM_001004388.2	CD47	CD47 molecule	Chr1	86815012	86834017	-	http://www.ncbi.nlm.nih.gov/gene/?term=NM_001004388.2
RB_p_000001332	9.74735	11.1341	11.4628	6.51964	8.41257	8.22038	-2.91373	7.53562	0.00310888	XM_004946712.1	TUBD1	tubulin%2C delta 1%2C transcript variant X4	Chr19	7375021	7382269	-	http://www.ncbi.nlm.nih.gov/gene/?term=XM_004946712.1
RB_p_000001333	5.59065	7.02237	7.45121	1.92346	3.70962	6.51964	-3.31275	9.93657	0.0917175	XM_004944371.1	POC1A	POC1 centriolar protein homolog A (Chlamydomonas)%2C transcript variant X1	Chr12	84510	183581	+	http://www.ncbi.nlm.nih.gov/gene/?term=XM_004944371.1
RB_p_000001334	9.38909	9.58637	8.59526	9.97549	10.2961	11.2537	0.906962	1.87509	0.188455	XM_004946143.1	CCDC57	coiled-coil domain containing 57%2C transcript variant X11	Chr18	4854344	4882322	+	http://www.ncbi.nlm.nih.gov/gene/?term=XM_004946143.1
RB_p_000001335	8.33316	8.95638	9.94983	11.4549	12.7861	12.5139	3.55754	11.774	0.0130699	XM_004935225.1	LOC101748944	uncharacterized LOC101748944	Chr2	79898425	79900913	-	http://www.ncbi.nlm.nih.gov/gene/?term=XM_004935225.1
RB_p_000001336	7.35094	7.75989	8.34541	6.82655	8.06205	7.2503	-0.50959	1.42365	0.392139	XM_004940867.1	FMR1	fragile X mental retardation 1%2C transcript variant X6	Chr4	18625007	18657333	-	http://www.ncbi.nlm.nih.gov/gene/?term=XM_004940867.1
RB_p_000001338	9.30663	8.89709	8.42206	7.35755	9.12089	8.3015	-0.595593	1.51109	0.45782	NM_001277478.1	TM4SF1	transmembrane 4 L six family member 1	Chr9	23340172	23345268	+	http://www.ncbi.nlm.nih.gov/gene/?term=NM_001277478.1
RB_p_000001339	9.05121	4.86442	9.34651	9.77561	8.91961	9.93848	0.724401	1.65221	0.254807	NM_001031519.1	ESF1	ESF1%2C nucleolar pre-rRNA processing protein%2C homolog (S. cerevisiae)	Chr3	4442435	4460762	-	http://www.ncbi.nlm.nih.gov/gene/?term=NM_001031519.1
RB_p_000001340	3.65322	3.8163	4.19771	4.03072	5.45699	8.19845	1.64069	3.11816	0.199401	XM_424385.4	NODAL	nodal homolog (mouse)	Chr22	2253367	2254806	-	http://www.ncbi.nlm.nih.gov/gene/?term=XM_424385.4
RB_p_000001341	6.03301	9.04576	9.77108	5.03963	7.03342	6.45121	-2.59455	6.04	0.0886257	XM_003640448.2	KLK7	kallikrein-related peptidase 7	Chr1	77713479	77715433	+	http://www.ncbi.nlm.nih.gov/gene/?term=XM_003640448.2
RB_p_000001343	10.8051	10.55	11.8951	12.5344	12.2549	12.6867	1.72922	3.3155	0.0447812	NM_204475.1	SMAD3	SMAD family member 3	Chr10	18283559	18343755	+	http://www.ncbi.nlm.nih.gov/gene/?term=NM_204475.1
RB_p_000001344	9.52601	8.85331	10.7179	10.4276	9.52552	9.88912	0.363114	1.2862	0.692098	XM_004945611.1	SART3	squamous cell carcinoma antigen recognized by T cells 3%2C transcript variant X3	Chr15	6499586	6514729	-	http://www.ncbi.nlm.nih.gov/gene/?term=XM_004945611.1
RB_p_000001346	7.50184	8.75822	9.53333	6.26666	6.16973	6.77808	-2.49156	5.62386	0.0449484	NM_213585.1	KK34	interleukin-like	Chr13	16050819	16052573	+	http://www.ncbi.nlm.nih.gov/gene/?term=NM_213585.1
RB_p_000001347	7.13443	7.8933	6.70736	8.30606	8.35865	8.50581	1.22422	2.3363	0.0969105	XM_001231713.3	LOC416212	neuron-specific protein family member 2-like%2C transcript variant 1	Chr13	8825152	8861951	+	http://www.ncbi.nlm.nih.gov/gene/?term=XM_001231713.3
RB_p_000001348	9.61425	10.8476	9.68956	8.68387	9.66267	7.98157	-1.00569	2.0079	0.0307753	XM_419458.4	ABCG8	ATP-binding cassette%2C sub-family G (WHITE)%2C member 8	Chr3	24586008	24599640	+	http://www.ncbi.nlm.nih.gov/gene/?term=XM_419458.4
RB_p_000001349	12.1751	12.0492	12.2591	10.286	9.37775	9.41257	-2.76251	6.78577	0.0139147	NM_001001310.4	LOC408038	beta-keratin	Chr25	1033747	1035340	-	http://www.ncbi.nlm.nih.gov/gene/?term=NM_001001310.4
RB_p_000001350	3.73708	4.00842	5.62773	4.99493	5.95942	7.36851	1.951	3.86643	0.0151181	XM_003641119.2	LOC100857869	SH2 domain-containing protein 1A-like%2C transcript variant X1	Chr4	15490889	15504685	-	http://www.ncbi.nlm.nih.gov/gene/?term=XM_003641119.2
RB_p_000001351	6.33084	6.8009	6.45943	8.8392	8.57648	8.99223	2.37977	5.20455	0.0117436	XM_004949728.1	LIMA1	LIM domain and actin binding 1%2C transcript variant X6	chrLGE22C19W28_E50C23	242618	266518	+	http://www.ncbi.nlm.nih.gov/gene/?term=XM_004949728.1
RB_p_000001352	10.4564	10.3545	13.3888	11.5633	11.624	12.1286	1.16764	2.24644	0.69362	XM_004949813.1	LOC426542	leukocyte immunoglobulin-like receptor subfamily A member 2-like%2C transcript variant X5	Chr1	3143	5131	-	http://www.ncbi.nlm.nih.gov/gene/?term=XM_004949813.1
RB_p_000001353	9.08746	9.04234	9.98868	11.862	12.0271	12.1351	2.93967	7.67233	0.00900934	NM_204397.1	PSMB7	proteasome (prosome%2C macropain) subunit%2C beta type%2C 7	Chr17	9374916	9394538	-	http://www.ncbi.nlm.nih.gov/gene/?term=NM_204397.1
RB_p_000001354	11.3954	11.3098	10.6378	10.2386	10.4891	10.4087	-0.901104	1.86749	0.113308	XM_001236523.3	LOC777044	E3 ubiquitin-protein ligase NEDD4-like	ChrUn	7913	14060	+	http://www.ncbi.nlm.nih.gov/gene/?term=XM_001236523.3
RB_p_000001355	5.9419	5.10415	4.17786	5.45699	3.09848	5.34572	0.241572	1.18228	0.677916	XM_004936640.1	ODF2L	outer dense fiber of sperm tails 2-like%2C transcript variant X5	Chr8	14933787	14951497	+	http://www.ncbi.nlm.nih.gov/gene/?term=XM_004936640.1
RB_p_000001356	9.66756	11.4353	10.9108	10.6528	11.8	11.1655	0.254705	1.19309	0.14299	NM_001030860.1	MAPRE1	microtubule-associated protein%2C RP/EB family%2C member 1	Chr20	10610176	10617322	+	http://www.ncbi.nlm.nih.gov/gene/?term=NM_001030860.1
RB_p_000001357	7.27146	6.9629	8.88341	7.18239	7.19476	8.80494	-0.0767062	1.05461	0.85743	XM_003642550.2	LOC100857499	potassium channel subfamily U member 1-like%2C transcript variant X1	Chr22	1953071	2026872	+	http://www.ncbi.nlm.nih.gov/gene/?term=XM_003642550.2
RB_p_000001358	8.39124	9.95347	8.55363	5.69914	-1.52882	7.8933	-2.85449	7.23249	0.274912	XM_418869.4	MRPL32	mitochondrial ribosomal protein L32	Chr2	51752684	51755070	+	http://www.ncbi.nlm.nih.gov/gene/?term=XM_418869.4
RB_p_000001360	7.86264	8.97513	9.78218	9.43931	8.87036	11.3788	0.46418	1.37953	0.211335	XM_004934391.1	GATC	glutamyl-tRNA(Gln) amidotransferase%2C subunit C homolog (bacterial)%2C transcript variant X4	Chr15	9291836	9293912	-	http://www.ncbi.nlm.nih.gov/gene/?term=XM_004934391.1
RB_p_000001361	11.0595	10.2018	10.4131	10.1548	10.0498	9.91027	-0.36325	1.28632	0.139335	NM_001006571.2	ACAA2	acetyl-CoA acyltransferase 2	ChrZ	985735	998075	+	http://www.ncbi.nlm.nih.gov/gene/?term=NM_001006571.2
RB_p_000001362	10.9787	8.23721	7.36413	12.4327	12.2486	12.3882	4.15094	17.7647	0.0812115	NM_001079493.1	RPL37A	ribosomal protein L37a	Chr7	22832092	22834141	-	http://www.ncbi.nlm.nih.gov/gene/?term=NM_001079493.1
RB_p_000001363	8.98939	9.01611	8.62936	8.92778	8.4543	10.5464	-0.0616165	1.04363	0.626307	XM_426192.4	LOC428634	hormonally up-regulated neu tumor-associated kinase-like	Chr3	76459819	76482303	-	http://www.ncbi.nlm.nih.gov/gene/?term=XM_426192.4
RB_p_000001364	10.556	9.67287	7.25503	10.7249	10.2137	10.2435	0.570604	1.48515	0.298034	XM_004942144.1	PANK1	pantothenate kinase 1%2C transcript variant X8	Chr6	18940668	18958874	-	http://www.ncbi.nlm.nih.gov/gene/?term=XM_004942144.1
RB_p_000001366	13.6313	13.0604	11.9148	12.1527	11.8625	11.3752	-1.19795	2.29414	0.0612612	NM_001006150.1	G3BP1	GTPase activating protein (SH3 domain) binding protein 1	Chr13	12202076	12223167	-	http://www.ncbi.nlm.nih.gov/gene/?term=NM_001006150.1
RB_p_000001367	10.6907	8.85798	9.43202	8.88646	8.84314	9.72877	-0.545561	1.45959	0.519335	XM_004945067.1	PDXDC1	pyridoxal-dependent decarboxylase domain containing 1%2C transcript variant X4	Chr14	45932	72800	+	http://www.ncbi.nlm.nih.gov/gene/?term=XM_004945067.1
RB_p_000001369	6.66534	6.00516	7.0634	5.95942	4.34737	6.32635	-0.705912	1.63118	0.0804051	XM_003643034.2	TLE1	transducin-like enhancer of split 1 (E(sp1) homolog%2C Drosophila)%2C transcript variant X1	ChrZ	39042237	39113337	-	http://www.ncbi.nlm.nih.gov/gene/?term=XM_003643034.2
RB_p_000001372	7.48382	7.75322	8.12928	8.35865	8.3696	8.42101	0.616381	1.53302	0.0719744	XM_004947896.1	FUCA1	fucosidase%2C alpha-L- 1%2C tissue%2C transcript variant X4	Chr23	5552278	5556944	-	http://www.ncbi.nlm.nih.gov/gene/?term=XM_004947896.1
RB_p_000001373	7.17493	9.86689	9.02583	5.66389	6.26666	7.31061	-2.75917	6.77006	0.0758176	XM_004938217.1	WDR52	WD repeat domain 52%2C transcript variant X5	Chr1	82632157	82676993	+	http://www.ncbi.nlm.nih.gov/gene/?term=XM_004938217.1
RB_p_000001376	7.3015	6.56605	7.63844	7.08746	-0.513466	6.58496	-0.716534	1.64323	0.326996	XM_004941075.1	GALNTL6	UDP-N-acetyl-alpha-D-galactosamine:polypeptide N-acetylgalactosaminyltransferase-like 6%2C transcript variant X3	Chr4	42204477	42635640	+	http://www.ncbi.nlm.nih.gov/gene/?term=XM_004941075.1
RB_p_000001377	13.0345	10.8182	12.3431	12.2609	9.72664	10.446	-1.89707	3.72455	0.0642971	XM_004949758.1	LOC426836	butyrophilin subfamily 1 member A1-like%2C transcript variant X1	chrLGE64	125951	141173	+	http://www.ncbi.nlm.nih.gov/gene/?term=XM_004949758.1
RB_p_000001378	10.1752	12.2844	12.6039	6.94251	7.92035	9.29462	-4.36404	20.5924	0.00993208	NM_001199326.1	KCTD4	potassium channel tetramerisation domain containing 4	Chr1	166994664	166996003	-	http://www.ncbi.nlm.nih.gov/gene/?term=NM_001199326.1
RB_p_000001379	5.44042	10.4624	8.35865	6.28529	8.54882	6.43044	-1.92821	3.80583	0.391804	XM_004936612.1	HFM1	HFM1%2C ATP-dependent DNA helicase homolog (S. cerevisiae)%2C transcript variant X12	Chr8	13482064	13515844	+	http://www.ncbi.nlm.nih.gov/gene/?term=XM_004936612.1
RB_p_000001381	9.82655	10.7869	11.1815	10.179	10.1118	10.3742	-0.607906	1.52405	0.412175	XM_004942496.1	LOC101747999	UDP-glucuronosyltransferase 1-5-like	Chr7	5747339	5748427	-	http://www.ncbi.nlm.nih.gov/gene/?term=XM_004942496.1
RB_p_000001381	9.82655	10.7869	11.1815	10.179	10.1118	10.3742	-0.607906	1.52405	0.412175	XM_004942510.1	LOC101750052	UDP-glucuronosyltransferase 1-5-like	Chr7	5840918	5842006	-	http://www.ncbi.nlm.nih.gov/gene/?term=XM_004942510.1
RB_p_000001383	12.8869	12.099	11.1727	13.9151	13.6487	13.5262	1.54968	2.92751	0.0508264	NM_001030550.1	ITGB1BP3	integrin beta 1 binding protein 3	Chr10	10218226	10220526	-	http://www.ncbi.nlm.nih.gov/gene/?term=NM_001030550.1
RB_p_000001384	5.29132	4.9605	3.70966	-0.432263	5.01745	5.1558	0.0569494	1.04026	0.58726	XM_419440.4	KCNH1	potassium voltage-gated channel%2C subfamily H (eag-related)%2C member 1%2C transcript variant X2	Chr3	21679723	21839587	+	http://www.ncbi.nlm.nih.gov/gene/?term=XM_419440.4
RB_p_000001386	8.69957	8.26092	9.0396	9.36851	7.95128	9	0.300428	1.23151	0.749959	XM_004946152.1	STRA13	stimulated by retinoic acid 13	Chr18	4978031	4978930	+	http://www.ncbi.nlm.nih.gov/gene/?term=XM_004946152.1
RB_p_000001389	9.27263	9.10001	7.82814	10.716	9.66888	10.209	1.10899	2.15695	0.10746	XM_003643570.2	LOC100859555	AP-2 complex subunit sigma-like	ChrUn	35	1299	-	http://www.ncbi.nlm.nih.gov/gene/?term=XM_003643570.2
RB_p_000001390	6.91886	5.42366	4.5919	2.65655	5.56796	6.05493	0.144291	1.10519	0.660023	XM_004946369.1	SLC25A19	solute carrier family 25 (mitochondrial thiamine pyrophosphate carrier)%2C member 19%2C transcript variant X4	Chr18	11009035	11012527	-	http://www.ncbi.nlm.nih.gov/gene/?term=XM_004946369.1
RB_p_000001391	11.3218	12.118	12.1607	11.4707	12.0486	12.4805	-0.0693957	1.04928	0.358795	XM_004937668.1	WBP11	WW domain binding protein 11%2C transcript variant X3	Chr1	47913611	47923173	+	http://www.ncbi.nlm.nih.gov/gene/?term=XM_004937668.1
RB_p_000001392	8.01262	8.53722	8.69697	10.1652	10.5287	10.4502	1.91296	3.76581	0.00346453	NM_205159.1	MYL3	myosin%2C light chain 3%2C alkali%3B ventricular%2C skeletal%2C slow	Chr2	3420143	3454692	-	http://www.ncbi.nlm.nih.gov/gene/?term=NM_205159.1
RB_p_000001393	4.45019	4.45019	4.41672	4.59189	4.2745	4.94885	0.141696	1.1032	0.502447	NM_205100.1	CRTAP	cartilage associated protein	Chr2	45056087	45077470	+	http://www.ncbi.nlm.nih.gov/gene/?term=NM_205100.1
RB_p_000001394	8.71682	7.64205	6.62571	7.79928	7.92035	6.56224	0.15723	1.11514	0.577792	XM_003640869.2	CHRAC1	chromatin accessibility complex 1	Chr2	145221761	145225081	+	http://www.ncbi.nlm.nih.gov/gene/?term=XM_003640869.2
RB_p_000001395	3.8163	8.06205	3.76398	3.70964	6.24303	6.49586	2.42673	5.37675	0.858254	XM_001233616.3	LOC770282	olfactory receptor 14J1-like	ChrUn	11532	12587	+	http://www.ncbi.nlm.nih.gov/gene/?term=XM_001233616.3
RB_p_000001397	5.22516	4.53062	5.41521	4.77477	5.34572	3.59448	-0.450392	1.36641	0.588946	XM_004944971.1	AGXT2L2	alanine-glyoxylate aminotransferase 2-like 2%2C transcript variant X5	Chr13	13614702	13624353	+	http://www.ncbi.nlm.nih.gov/gene/?term=XM_004944971.1
RB_p_000001399	10.1611	7.04985	9.93277	10.8361	9.68562	9.69566	-0.237105	1.17863	0.350254	NM_204654.1	CRISPLD1	cysteine-rich secretory protein LCCL domain containing 1	Chr2	118186787	118223575	+	http://www.ncbi.nlm.nih.gov/gene/?term=NM_204654.1
RB_p_000001400	9.87997	11.0777	10.9438	10.0123	10.7781	11.1515	-0.16572	1.12173	0.939806	XM_417192.4	HEPHL1	hephaestin-like 1	Chr1	184945107	185028769	-	http://www.ncbi.nlm.nih.gov/gene/?term=XM_417192.4
RB_p_000001401	8.15355	4.88905	8.39446	10.9833	10.7447	11.1655	2.82971	7.10931	0.0643506	XM_418132.4	IFI35	interferon-induced protein 35	Chr27	5102071	5105302	+	http://www.ncbi.nlm.nih.gov/gene/?term=XM_418132.4
RB_p_000001402	5.76047	6.44708	8.61747	5.81284	5.61302	5.00625	-0.83406	1.7827	0.31576	XM_004941736.1	LOC101748199	translation initiation factor IF-2-like	Chr5	33738465	33754506	+	http://www.ncbi.nlm.nih.gov/gene/?term=XM_004941736.1
RB_p_000001404	8.36304	7.48985	5.18595	7.31061	7.31061	7.14211	-0.179235	1.13228	0.812302	XM_424778.3	CZH5ORF51	chromosome Z open reading frame%2C human C5orf51%2C transcript variant X2	ChrZ	13132443	13135526	+	http://www.ncbi.nlm.nih.gov/gene/?term=XM_424778.3
RB_p_000001405	8.17118	8.63118	6.94251	9.40408	10.5589	11.0706	2.38772	5.2333	0.108423	XM_001231700.2	LOC768647	arylacetamide deacetylase-like 4-like	Chr21	5287261	5293752	-	http://www.ncbi.nlm.nih.gov/gene/?term=XM_001231700.2
RB_p_000001406	6.77808	7.07414	9.04166	7.32193	7.37938	9.42993	0.305237	1.23562	0.027567	NM_001037838.1	DNASE2B	deoxyribonuclease II beta	Chr8	15543544	15552741	-	http://www.ncbi.nlm.nih.gov/gene/?term=NM_001037838.1
RB_p_000001407	11.2791	11.5111	12.2258	10.3998	11.5156	10.822	-0.689162	1.61235	0.205784	XM_003642494.2	TFAP2C	transcription factor AP-2 gamma (activating enhancer binding protein 2 gamma)%2C transcript variant 1	Chr20	12283767	12291461	-	http://www.ncbi.nlm.nih.gov/gene/?term=XM_003642494.2
RB_p_000001409	4.51489	3.86679	7.74651	3.14017	6.94251	8.10591	2.42763	5.38008	0.648894	XM_004937201.1	OSMR	oncostatin M receptor%2C transcript variant X9	ChrZ	12009126	12041356	+	http://www.ncbi.nlm.nih.gov/gene/?term=XM_004937201.1
RB_p_000001410	5.5293	2.53682	6.55842	10.7488	10.8182	10.8773	5.28888	39.0942	0.0384278	XM_418990.4	PHLPP1	PH domain and leucine rich repeat protein phosphatase 1	Chr2	68064300	68124842	-	http://www.ncbi.nlm.nih.gov/gene/?term=XM_418990.4
RB_p_000001411	7.44087	6.07114	7.73132	6.94251	6.47168	6.74147	-0.699402	1.62383	0.467098	NM_204241.1	IMPG1	interphotoreceptor matrix proteoglycan 1	Chr3	79802795	79856460	+	http://www.ncbi.nlm.nih.gov/gene/?term=NM_204241.1
RB_p_000001412	11.4826	9.9901	10.6006	11.0027	9.24198	9.61195	-0.988663	1.98435	0.037358	NM_213584.2	RAD17	RAD17 homolog (S. pombe)	ChrZ	63988842	64004750	+	http://www.ncbi.nlm.nih.gov/gene/?term=NM_213584.2
RB_p_000001413	8.55363	8.89254	9.4543	9.0607	7.50184	8.33874	-0.553806	1.46795	0.377283	XM_004943302.1	PDC	phosducin%2C transcript variant X6	Chr8	9892696	9911961	+	http://www.ncbi.nlm.nih.gov/gene/?term=XM_004943302.1
RB_p_000001414	7.27845	6.06035	3.14015	7.05799	2.18498	6.94251	0.882162	1.84313	0.968819	XM_003640468.2	FILIP1L	filamin A interacting protein 1-like%2C transcript variant X1	Chr1	84070413	84222183	+	http://www.ncbi.nlm.nih.gov/gene/?term=XM_003640468.2
RB_p_000001415	9.47978	9.32193	10.2488	13.2223	13.5213	12.7452	3.74252	13.3848	0.0207295	NM_001006236.1	SLC25A3	solute carrier family 25 (mitochondrial carrier%3B phosphate carrier)%2C member 3	Chr1	46514910	46522803	+	http://www.ncbi.nlm.nih.gov/gene/?term=NM_001006236.1
RB_p_000001418	8.62114	7.11374	3.79037	7.90839	7.15735	6.76155	0.0436048	1.03069	0.56506	XM_004947078.1	C20H20ORF177	chromosome 20 open reading frame%2C human C20orf177%2C transcript variant X1	Chr20	7217981	7224801	+	http://www.ncbi.nlm.nih.gov/gene/?term=XM_004947078.1
RB_p_000001419	10.5228	9.80977	9.7065	11.1704	10.022	10.5083	0.698522	1.62284	0.0883185	XM_004950032.1	AKAP8	A kinase (PRKA) anchor protein 8%2C transcript variant X4	ChrW	64173	72522	+	http://www.ncbi.nlm.nih.gov/gene/?term=XM_004950032.1
RB_p_000001420	5.49761	5.2348	6.55842	7.87344	8.60177	9.02237	3.10416	8.59896	0.0131406	XM_423491.4	CMIP	c-Maf inducing protein	Chr11	14995241	15117707	+	http://www.ncbi.nlm.nih.gov/gene/?term=XM_423491.4
RB_p_000001421	5.93009	3.62415	8.45841	4.41675	6.34423	8.89709	0.414138	1.3325	0.697793	XM_004935154.1	VSTM2A	V-set and transmembrane domain containing 2A%2C transcript variant X23	Chr2	82285703	82296723	+	http://www.ncbi.nlm.nih.gov/gene/?term=XM_004935154.1
RB_p_000001422	9.32474	9.09672	9.44294	9.29749	8.09011	8.89102	-0.433719	1.35071	0.202697	XM_421117.4	HARBI1	harbinger transposase derived 1%2C transcript variant X2	Chr5	22803045	22806336	+	http://www.ncbi.nlm.nih.gov/gene/?term=XM_421117.4
RB_p_000001423	3.53327	3.93935	4.83937	7.26679	7.38802	8.67419	3.44867	10.9183	0.000989335	NM_205370.1	KCNJ2	potassium inwardly-rectifying channel%2C subfamily J%2C member 2	Chr18	8467064	8473806	+	http://www.ncbi.nlm.nih.gov/gene/?term=NM_205370.1
RB_p_000001424	8.41574	10.1267	8.74651	8.17991	8.38586	8.42101	-0.360652	1.28401	0.256057	XM_004937541.1	PPP1R3A	protein phosphatase 1%2C regulatory subunit 3A	Chr1	26299391	26326320	+	http://www.ncbi.nlm.nih.gov/gene/?term=XM_004937541.1
RB_p_000001426	3.25846	3.05559	7.56605	7.36851	6.79442	8.39553	4.11005	17.2682	0.108107	XM_415310.4	NEFH	neurofilament%2C heavy polypeptide	Chr15	11120949	11126420	-	http://www.ncbi.nlm.nih.gov/gene/?term=XM_415310.4
RB_p_000001429	8.22641	7.02237	9.26092	9.86882	9.88779	10.9775	1.66138	3.16319	0.0345342	XM_004948993.1	TXNL1	thioredoxin-like 1%2C transcript variant X5	ChrZ	593098	604817	+	http://www.ncbi.nlm.nih.gov/gene/?term=XM_004948993.1
RB_p_000001430	8.75822	7.37287	8.15355	7.51964	8.03067	8.41257	-0.122885	1.08891	0.869738	XM_004950994.1	LOC101750636	uncharacterized LOC101750636	ChrUn	1337	3617	-	http://www.ncbi.nlm.nih.gov/gene/?term=XM_004950994.1
RB_p_000001431	7.16993	5.61301	7.50184	8.58496	8.8392	8.50978	1.41504	2.66667	0.109896	XM_419012.4	2017-03-06	membrane-associated ring finger (C3HC4) 6%2C E3 ubiquitin protein ligase	Chr2	78263832	78306654	-	http://www.ncbi.nlm.nih.gov/gene/?term=XM_419012.4
RB_p_000001432	4.51489	8.3298	9.64903	3.70963	6.03852	10.4385	-2.29127	4.89488	0.478429	XM_004937592.1	PTPRQ	protein tyrosine phosphatase%2C receptor type%2C Q%2C transcript variant X7	Chr1	39788270	39883288	+	http://www.ncbi.nlm.nih.gov/gene/?term=XM_004937592.1
RB_p_000001433	3.29583	4.15774	5.7869	7.08746	7.39874	8.35865	3.241	9.4545	0.0119206	NM_204531.1	PCM1	pericentriolar material 1	Chr4	62416629	62454503	-	http://www.ncbi.nlm.nih.gov/gene/?term=NM_204531.1
RB_p_000001434	9.41257	6.57743	9.47117	9.50184	9.63368	9.78749	0.221107	1.16563	0.349779	XM_004943698.1	LOC100857563	protein PML-like%2C transcript variant X2	Chr10	2118315	2125393	+	http://www.ncbi.nlm.nih.gov/gene/?term=XM_004943698.1
RB_p_000001435	5.8064	6.96	7.87958	6.16973	6.45121	6.58496	-0.508791	1.42286	0.421683	XM_003641839.2	TM2D3	TM2 domain containing 3%2C transcript variant X1	Chr10	5729934	5734913	+	http://www.ncbi.nlm.nih.gov/gene/?term=XM_003641839.2
RB_p_000001436	7.95565	7.38802	8.99506	7.32193	8.75071	8.20335	0.247698	1.18731	0.978674	NM_205300.1	MYO5A	myosin VA (heavy chain 12%2C myosin)	Chr10	8240552	8332115	+	http://www.ncbi.nlm.nih.gov/gene/?term=NM_205300.1
RB_p_000001437	4.80095	5.61301	3.56419	5.02858	5.99952	7.48382	1.19857	2.29512	0.336518	XM_004938067.1	FAR2	fatty acyl CoA reductase 2%2C transcript variant X4	Chr1	73020513	73151582	+	http://www.ncbi.nlm.nih.gov/gene/?term=XM_004938067.1
RB_p_000001438	6.06035	5.17597	6.16973	5.16592	5.10414	6.13933	-0.894433	1.85888	0.359095	XM_004938022.1	TTLL1	tubulin tyrosine ligase-like family%2C member 1%2C transcript variant X13	Chr1	68629054	68645266	-	http://www.ncbi.nlm.nih.gov/gene/?term=XM_004938022.1
RB_p_000001440	12.4375	8.87036	9.00843	12.6944	13.4006	13.729	4.39215	20.9976	0.161655	NM_204152.1	RPL6	ribosomal protein L6	Chr15	6377015	6380366	-	http://www.ncbi.nlm.nih.gov/gene/?term=NM_204152.1
RB_p_000001442	6.44708	8.45841	8.41574	8.71081	9.51126	9.26503	0.849287	1.80161	0.0879476	XM_424060.4	LOXL1	lysyl oxidase-like 1	Chr10	1830470	1838998	+	http://www.ncbi.nlm.nih.gov/gene/?term=XM_424060.4
RB_p_000001443	6.79442	3.89139	6.58496	7.43045	6.45121	7.10329	0.518325	1.43229	0.202268	XM_004949199.1	GKAP1	G kinase anchoring protein 1%2C transcript variant X12	ChrZ	39879557	39889775	-	http://www.ncbi.nlm.nih.gov/gene/?term=XM_004949199.1
RB_p_000001447	10.9753	11.1798	10.9277	9.74693	9.29978	9.11048	-1.67553	3.19437	0.0156039	XM_414793.4	RNF216	ring finger protein 216	Chr14	4212155	4250971	-	http://www.ncbi.nlm.nih.gov/gene/?term=XM_414793.4
RB_p_000001448	11.4274	9.65553	10.0888	12.3134	11.4417	12.192	2.1032	4.2966	0.0486647	XM_420539.4	ANTXR2	anthrax toxin receptor 2	Chr4	44619506	44720786	-	http://www.ncbi.nlm.nih.gov/gene/?term=XM_420539.4
RB_p_000001449	8.68912	5.54488	5.5293	8.87036	5.5293	6.60363	1.05874	2.08311	0.342975	XM_415241.4	C15H22ORF13	chromosome 15 open reading frame%2C human C22orf13	Chr15	8434369	8444929	+	http://www.ncbi.nlm.nih.gov/gene/?term=XM_415241.4
RB_p_000001450	5.76047	4.19771	6.72792	7.94691	8.13571	8.69697	2.37524	5.18823	0.0494454	NM_001012567.1	TTC27	tetratricopeptide repeat domain 27	Chr3	30719386	30821731	-	http://www.ncbi.nlm.nih.gov/gene/?term=NM_001012567.1
RB_p_000001451	8.00983	6.14953	6.20929	7.70908	7.20701	7.93811	1.4998	2.82803	0.299568	XM_001234502.3	FAM166A	family with sequence similarity 166%2C member A	Chr17	1864262	1871961	+	http://www.ncbi.nlm.nih.gov/gene/?term=XM_001234502.3
RB_p_000001455	7.02237	4.57682	3.73708	7.55651	7.15735	7.43045	2.85363	7.22817	0.133674	NM_001030627.1	FAM86A	family with sequence similarity 86%2C member A	Chr14	13389141	13393572	-	http://www.ncbi.nlm.nih.gov/gene/?term=NM_001030627.1
RB_p_000001458	9.83802	8.17991	8.31175	7.77643	5.08295	7.26679	-1.04496	2.06331	0.0731707	XM_004935430.1	CNST	consortin%2C connexin sorting protein%2C transcript variant X4	Chr3	33224167	33272145	-	http://www.ncbi.nlm.nih.gov/gene/?term=XM_004935430.1
RB_p_000001460	8.16239	8.96	7.57365	8.42836	8.85487	6.7039	0.265969	1.20244	0.552963	NM_206990.1	UTS2	urotensin 2	Chr21	283153	286467	+	http://www.ncbi.nlm.nih.gov/gene/?term=NM_206990.1
RB_p_000001462	4.56159	8.02098	8.42522	6.97441	8.49486	8.23721	0.21623	1.16169	0.368195	NM_001031389.1	RFXANK	regulatory factor X-associated ankyrin-containing protein	Chr28	3337584	3342650	-	http://www.ncbi.nlm.nih.gov/gene/?term=NM_001031389.1
RB_p_000001463	8.88646	10.3292	7.97585	-0.548899	8.75906	6.1187	-2.76776	6.81049	0.237841	XM_004940511.1	MYT1L	myelin transcription factor 1-like%2C transcript variant X30	Chr3	92638099	92718386	-	http://www.ncbi.nlm.nih.gov/gene/?term=XM_004940511.1
RB_p_000001464	7.94691	3.93935	9.76942	10.2989	9.97728	11.1103	2.35202	5.10537	0.150977	XM_003640874.2	WDYHV1	WDYHV motif containing 1%2C transcript variant X1	Chr2	137622296	137632958	+	http://www.ncbi.nlm.nih.gov/gene/?term=XM_003640874.2
RB_p_000001465	5.43207	4.82667	4.49899	6.51964	-0.454512	6.53916	1.69296	3.2332	0.78434	NM_001004768.1	MCAM	melanoma cell adhesion molecule	Chr24	4206200	4214103	+	http://www.ncbi.nlm.nih.gov/gene/?term=NM_001004768.1
RB_p_000001466	4.00842	5.11463	7.52258	8.65553	8.20335	8.63481	3.52018	11.4731	0.102165	XM_003641880.2	PIGB	phosphatidylinositol glycan anchor biosynthesis%2C class B	Chr10	7473771	7482895	-	http://www.ncbi.nlm.nih.gov/gene/?term=XM_003641880.2
RB_p_000001468	8.72451	7.47978	7.71425	9.74987	7.48382	8.24793	0.533682	1.44762	0.219298	XM_416224.4	MEI1	meiosis inhibitor 1	Chr1	49374134	49410767	-	http://www.ncbi.nlm.nih.gov/gene/?term=XM_416224.4
RB_p_000001469	8.46455	9.80574	7.90087	9.52797	9.58167	9.66689	1.11713	2.16914	0.274597	NM_001007946.2	SGPL1	sphingosine-1-phosphate lyase 1	Chr6	11157056	11184726	+	http://www.ncbi.nlm.nih.gov/gene/?term=NM_001007946.2
RB_p_000001470	8.68738	4.31137	8.2703	8.12347	7.41996	9.24852	-0.146821	1.10713	0.38501	XM_004936904.1	MSH4	mutS homolog 4 (E. coli)%2C transcript variant X1	Chr8	28703679	28728081	+	http://www.ncbi.nlm.nih.gov/gene/?term=XM_004936904.1
RB_p_000001471	8.80977	8.67243	9.12928	6.96	6.87344	8.14083	-1.84977	3.60442	0.0310742	NM_204467.1	RHD	Rh blood group%2C D antigen	Chr23	2342638	2349137	+	http://www.ncbi.nlm.nih.gov/gene/?term=NM_204467.1
RB_p_000001472	1.92365	5.09359	4.54618	6.68299	6.74147	4.41672	2.13681	4.39789	0.280606	XM_004948947.1	LOC101752109	uncharacterized LOC101752109	Chr28	4238499	4290170	-	http://www.ncbi.nlm.nih.gov/gene/?term=XM_004948947.1
RB_p_000001473	10.9663	11.0369	9.67066	12.2068	10.8854	12.5669	1.2405	2.3628	0.270564	NM_001001315.1	TMSB4X	thymosin beta 4%2C X-linked	Chr1	122807428	122807976	-	http://www.ncbi.nlm.nih.gov/gene/?term=NM_001001315.1
RB_p_000001474	10.7979	5.21546	7.19476	11.7216	11.6291	11.9039	4.52688	23.0529	0.131728	XM_004947023.1	DBNDD2	dysbindin (dystrobrevin binding protein 1) domain containing 2%2C transcript variant X3	Chr20	5446693	5453138	-	http://www.ncbi.nlm.nih.gov/gene/?term=XM_004947023.1
RB_p_000001476	11.795	11.2684	14.1779	10.4969	11.6504	12.0417	-0.144646	1.10546	0.303092	XM_004938521.1	LOC771085	pinopsin-like%2C transcript variant X5	Chr1	134930674	135016178	+	http://www.ncbi.nlm.nih.gov/gene/?term=XM_004938521.1
RB_p_000001477	7.79279	5.98247	4.38245	7.72281	7.50184	8.39124	1.74033	3.34112	0.265031	NM_001079486.1	FGL2	fibrinogen-like 2	Chr1	12587147	12593157	+	http://www.ncbi.nlm.nih.gov/gene/?term=NM_001079486.1
RB_p_000001478	5.95361	6.07651	8.59526	7.32193	10.3208	9.30321	3.2267	9.36127	0.191811	XM_004940982.1	DCLK2	doublecortin-like kinase 2%2C transcript variant X5	Chr4	32207353	32284031	+	http://www.ncbi.nlm.nih.gov/gene/?term=XM_004940982.1
RB_p_000001479	5.72674	6.78463	6.90989	-1.06744	6.34423	6.84235	-0.440407	1.35699	0.380816	NM_001198600.1	LRRC17	leucine rich repeat containing 17	Chr1	12679724	12694912	+	http://www.ncbi.nlm.nih.gov/gene/?term=NM_001198600.1
RB_p_000001481	7.46148	6.9629	6.47978	8.69697	9.31175	9.25503	2.29213	4.8978	0.0438235	NM_001006316.1	EI24	etoposide induced 2.4 mRNA	Chr24	384625	392693	-	http://www.ncbi.nlm.nih.gov/gene/?term=NM_001006316.1
RB_p_000001482	7.81538	5.61301	2.8698	8.54013	7.37938	7.8857	2.27269	4.83222	0.192438	NM_204648.1	EIF2AK1	eukaryotic translation initiation factor 2-alpha kinase 1	Chr14	958169	974389	+	http://www.ncbi.nlm.nih.gov/gene/?term=NM_204648.1
RB_p_000001483	9.63072	8.63118	10.4371	10.4131	10.5145	10.3443	0.782377	1.71996	0.272358	XM_004941822.1	POMT2	protein-O-mannosyltransferase 2%2C transcript variant X1	Chr5	38427814	38455987	-	http://www.ncbi.nlm.nih.gov/gene/?term=XM_004941822.1
RB_p_000001484	3.76398	3.79037	5.32782	8.33316	8.23721	8.09606	4.44684	21.8088	0.0211843	XM_423809.4	ATMIN	ATM interactor	Chr11	14841773	14855528	+	http://www.ncbi.nlm.nih.gov/gene/?term=XM_423809.4
RB_p_000001485	5.86338	8.97513	8.65821	6.89178	9.22219	10.0464	0.56398	1.47834	0.118808	XM_004941058.1	SNX25	sorting nexin 25%2C transcript variant X2	Chr4	38719760	38769907	-	http://www.ncbi.nlm.nih.gov/gene/?term=XM_004941058.1
RB_p_000001486	5.98247	5.12504	8.05393	5.63503	6.40936	7.98157	0.426889	1.34433	0.625402	XM_004945002.1	RAPGEF6	Rap guanine nucleotide exchange factor (GEF) 6%2C transcript variant X1	Chr13	15794705	15879758	-	http://www.ncbi.nlm.nih.gov/gene/?term=XM_004945002.1
RB_p_000001487	5.9419	7.53916	7.48985	6.01637	7.49185	5.78689	-1.47348	2.77691	0.432619	XM_004949595.1	C9ORF72	chromosome Z open reading frame%2C human C9orf72%2C transcript variant X4	ChrZ	68539121	68554088	-	http://www.ncbi.nlm.nih.gov/gene/?term=XM_004949595.1
RB_p_000001488	8.20335	11.2248	11.2655	12.1665	12.2819	12.9217	1.05717	2.08085	0.128585	NM_001031145.1	AGPAT9	1-acylglycerol-3-phosphate O-acyltransferase 9	Chr4	45924717	45942347	+	http://www.ncbi.nlm.nih.gov/gene/?term=NM_001031145.1
RB_p_000001489	6.82337	8.17991	8.1693	9.40408	9.63617	9.69566	1.46687	2.76422	0.0363776	XM_001235441.3	TMEM48	transmembrane protein 48	Chr8	23986089	24001279	-	http://www.ncbi.nlm.nih.gov/gene/?term=XM_001235441.3
RB_p_000001490	6.81698	6.08717	7.77149	8.88646	6.64024	8.94691	2.06948	4.19734	0.102581	NM_204705.1	HABP4	hyaluronan binding protein 4	ChrZ	42038775	42060477	+	http://www.ncbi.nlm.nih.gov/gene/?term=NM_204705.1
RB_p_000001491	8.45841	9.05934	8.66622	8.12347	7.43045	8.38586	-0.542749	1.45675	0.231705	XM_004941007.1	MFSD8	major facilitator superfamily domain containing 8%2C transcript variant X5	Chr4	33804035	33814798	-	http://www.ncbi.nlm.nih.gov/gene/?term=XM_004941007.1
RB_p_000001492	6.8009	8.32193	5.57555	4.85196	5.99952	7.05799	-0.801382	1.74277	0.522889	XM_425818.4	PNPLA1	patatin-like phospholipase domain containing 1	Chr26	1467001	1474155	-	http://www.ncbi.nlm.nih.gov/gene/?term=XM_425818.4
RB_p_000001493	11.2037	7.94251	10.3075	9.81818	6.94251	8.90839	-1.39909	2.63736	0.0105833	XM_004946831.1	FBXO39	F-box protein 39%2C transcript variant X3	Chr19	9893464	9902081	+	http://www.ncbi.nlm.nih.gov/gene/?term=XM_004946831.1
RB_p_000001494	3.50164	6.96	6.08717	4.86443	7.31061	6.26666	0.179493	1.13249	0.229604	XM_004942018.1	MYPN	myopalladin%2C transcript variant X4	Chr6	10071904	10125309	+	http://www.ncbi.nlm.nih.gov/gene/?term=XM_004942018.1
RB_p_000001495	-0.462932	5.5603	6.87344	6.84235	7.74651	9.34873	2.18621	4.5511	0.138213	XM_004940265.1	C6ORF170	chromosome 3 open reading frame%2C human C6orf170%2C transcript variant X7	Chr3	61276218	61337455	+	http://www.ncbi.nlm.nih.gov/gene/?term=XM_004940265.1
RB_p_000001496	5.69216	7.75322	8.02514	6.24303	9.08614	8.4818	0.728583	1.65701	0.106803	XM_004937536.1	LOC101751592	ankyrin repeat%2C SAM and basic leucine zipper domain-containing protein 1-like%2C transcript variant X3	Chr1	24428352	24465058	+	http://www.ncbi.nlm.nih.gov/gene/?term=XM_004937536.1
RB_p_000001498	5.83833	4.80095	3.79037	5.49761	-0.54491	6.21901	0.696669	1.62076	0.680191	XM_421339.4	PPP4R4	protein phosphatase 4%2C regulatory subunit 4%2C transcript variant X2	Chr5	44707658	44770467	+	http://www.ncbi.nlm.nih.gov/gene/?term=XM_421339.4
RB_p_000001499	7.99294	10.2842	10.7934	11.0358	10.9464	10.8037	0.662112	1.5824	0.311185	XM_004939897.1	ARFGEF1	ADP-ribosylation factor guanine nucleotide-exchange factor 1(brefeldin A-inhibited)%2C transcript variant X7	Chr2	115081495	115166954	-	http://www.ncbi.nlm.nih.gov/gene/?term=XM_004939897.1
RB_p_000001500	3.01133	2.91855	3.84176	2.40608	5.31879	5.72674	2.30746	4.95012	0.317139	NM_204766.1	MYH15	myosin%2C heavy chain 15	Chr1	86879994	86923771	-	http://www.ncbi.nlm.nih.gov/gene/?term=NM_204766.1
RB_p_000001501	7.43671	7.6865	7.07146	3.50159	6.03852	5.29131	-2.1454	4.42414	0.0803827	XM_004943004.1	LOC424300	von Willebrand factor D and EGF domain-containing protein-like%2C transcript variant X6	Chr7	31061343	31224611	-	http://www.ncbi.nlm.nih.gov/gene/?term=XM_004943004.1
RB_p_000001502	5.2348	9.28077	9.95783	8.28077	8.84314	10.5236	-0.437635	1.35438	0.4143	NM_204248.1	SMAD6	SMAD family member 6	Chr10	18170649	18198310	+	http://www.ncbi.nlm.nih.gov/gene/?term=NM_204248.1
RB_p_000001503	7.79928	9.35755	9.41574	6.86109	5.39815	8.18611	-2.49647	5.64301	0.167785	XM_004946408.1	MPO	myeloperoxidase%2C transcript variant X5	Chr19	409188	425236	-	http://www.ncbi.nlm.nih.gov/gene/?term=XM_004946408.1
RB_p_000001504	7.54496	7.32643	9.63844	5.9122	5.4976	5.81284	-1.73212	3.32216	0.0740566	NM_206992.1	POT1	protection of telomeres 1 homolog (S. pombe)	Chr1	21514148	21575724	+	http://www.ncbi.nlm.nih.gov/gene/?term=NM_206992.1
RB_p_000001505	8.12153	8.43983	9.09144	8.82018	8.29232	9.30834	0.380348	1.30166	0.405804	XM_416852.4	PRKX	protein kinase%2C X-linked	Chr1	127480168	127539088	+	http://www.ncbi.nlm.nih.gov/gene/?term=XM_416852.4
RB_p_000001506	7.84235	9.65015	8.24436	7.8857	9.95565	8.85019	0.605823	1.52185	0.189296	NM_001113759.1	CHCHD4	coiled-coil-helix-coiled-coil-helix domain containing 4	Chr12	10756017	10764587	-	http://www.ncbi.nlm.nih.gov/gene/?term=NM_001113759.1
RB_p_000001508	7.86882	4.91326	8.00141	5.88799	5.86337	6.66178	-1.98083	3.94721	0.468148	XM_004950139.1	LOC101749223	unconventional myosin-X-like	ChrUn	161	1157	+	http://www.ncbi.nlm.nih.gov/gene/?term=XM_004950139.1
RB_p_000001509	7.10329	6.83289	7.3966	6.01637	4.3997	7.96434	-1.08692	2.1242	0.374413	XM_004936307.1	EML1	echinoderm microtubule associated protein like 1%2C transcript variant X3	Chr5	48159545	48240918	+	http://www.ncbi.nlm.nih.gov/gene/?term=XM_004936307.1
RB_p_000001510	13.2539	9.07213	8.54978	13.0925	13.3363	13.0452	4.02034	16.2271	0.199106	NM_001031233.1	TRIM8	tripartite motif containing 8	Chr6	22814491	22833776	+	http://www.ncbi.nlm.nih.gov/gene/?term=NM_001031233.1
RB_p_000001511	7.29002	9.55123	10.3006	5.30053	8.10591	8.82018	-1.44532	2.72323	0.0113211	NM_204420.2	MMP2	matrix metallopeptidase 2 (gelatinase A%2C 72kDa gelatinase%2C 72kDa type IV collagenase)	Chr11	3185300	3220007	-	http://www.ncbi.nlm.nih.gov/gene/?term=NM_204420.2
RB_p_000001513	6.77149	5.01745	5.13536	-1.35467	4.82667	6.28529	-0.308694	1.23859	0.495955	XM_003642268.2	ABCA2	ATP-binding cassette%2C sub-family A (ABC1)%2C member 2%2C transcript variant X1	Chr17	420758	451641	-	http://www.ncbi.nlm.nih.gov/gene/?term=XM_003642268.2
RB_p_000001514	9.02306	9.53819	9.99506	8.61195	10.0908	8.62205	-0.916137	1.88706	0.537112	XM_004947373.1	LOC101751738	multiple epidermal growth factor-like domains protein 6-like	Chr21	1026554	1028351	+	http://www.ncbi.nlm.nih.gov/gene/?term=XM_004947373.1
RB_p_000001515	13.7126	14.063	12.0894	14.2325	13.9246	13.2208	0.212027	1.15831	0.302782	NM_001277977.1	LOC100859586	scale keratin-like	Chr25	984653	985480	-	http://www.ncbi.nlm.nih.gov/gene/?term=NM_001277977.1
RB_p_000001517	11.5042	12.8496	11.6719	11.6391	12.5868	11.7714	0.0995099	1.07141	0.947331	XM_004934347.1	UPB1	ureidopropionase%2C beta%2C transcript variant X3	Chr15	8447478	8457796	-	http://www.ncbi.nlm.nih.gov/gene/?term=XM_004934347.1
RB_p_000001518	7.08481	8.17118	10.1752	10.2574	10.2755	10.253	2.08621	4.24631	0.188118	NM_001006296.1	VAPB	VAMP (vesicle-associated membrane protein)-associated protein B and C	Chr20	11526381	11553349	-	http://www.ncbi.nlm.nih.gov/gene/?term=NM_001006296.1
RB_p_000001520	7.49386	5.31878	9.06676	8.32305	7.76155	8.98513	0.829199	1.7767	0.286335	XM_004945301.1	EEF2K	eukaryotic elongation factor-2 kinase%2C transcript variant X4	Chr14	8636136	8663103	+	http://www.ncbi.nlm.nih.gov/gene/?term=XM_004945301.1
RB_p_000001521	8.26913	6.1995	10.4813	11.0417	11.3926	11.7538	3.12346	8.71475	0.114426	XM_419183.4	LOC421099	Ras-related protein Rab-10-like	Chr2	106208707	106239090	-	http://www.ncbi.nlm.nih.gov/gene/?term=XM_419183.4
RB_p_000001522	3.73708	5.25389	6.67948	5.52931	6.79442	7.50184	1.54053	2.90901	0.0413051	XM_003641952.2	LOC100857777	polyamine-modulated factor 1-binding protein 1-like%2C transcript variant X1	Chr11	19146471	19151018	+	http://www.ncbi.nlm.nih.gov/gene/?term=XM_003641952.2
RB_p_000001523	10.9333	9.0396	9.92073	9.77931	8.11764	9.79157	-0.141416	1.10299	0.14135	NM_001271986.1	ATG4A	ATG4 autophagy related 4 homolog A (S. cerevisiae)%2C transcript variant 1	Chr4	14062683	14074464	-	http://www.ncbi.nlm.nih.gov/gene/?term=NM_001271986.1
RB_p_000001525	7.08746	7.87498	8.91886	6.13933	6.49586	8.43879	-1.37913	2.60111	0.0690844	XM_004938660.1	LOC101747841	uncharacterized LOC101747841%2C transcript variant X1	Chr1	163528112	163539952	+	http://www.ncbi.nlm.nih.gov/gene/?term=XM_004938660.1
RB_p_000001526	8.78627	8.34541	4.2173	8.84627	6.37063	8.42836	0.0829549	1.05919	0.714981	XM_001234535.2	PECAM1	platelet/endothelial cell adhesion molecule 1%2C transcript variant X1	Chr18	6813298	6846565	-	http://www.ncbi.nlm.nih.gov/gene/?term=XM_001234535.2
RB_p_000001528	7.46148	8.10591	7.00843	7.76818	8.29232	5.61303	0.306705	1.23688	0.638447	XM_004935284.1	GPCPD1	glycerophosphocholine phosphodiesterase GDE1 homolog (S. cerevisiae)%2C transcript variant X7	Chr3	16101601	16142901	-	http://www.ncbi.nlm.nih.gov/gene/?term=XM_004935284.1
RB_p_000001530	5.55261	9.11439	8.5157	9.61839	10.2691	10.2369	1.72121	3.29713	0.12179	NM_204442.1	F7	coagulation factor VII (serum prothrombin conversion accelerator)	Chr1	136938052	136946321	-	http://www.ncbi.nlm.nih.gov/gene/?term=NM_204442.1
RB_p_000001532	5.34573	6.18964	7.63481	5.68515	8.3443	8.5812	2.15465	4.45262	0.164586	NM_001277559.1	RPL3L	ribosomal protein L3-like	Chr14	6122545	6129901	-	http://www.ncbi.nlm.nih.gov/gene/?term=NM_001277559.1
RB_p_000001533	8.60733	6.97728	7.81538	5.81284	7.12928	-0.376086	-2.00254	4.00705	0.277411	NM_204729.1	RGN	regucalcin	Chr1	129470049	129482680	-	http://www.ncbi.nlm.nih.gov/gene/?term=NM_204729.1
RB_p_000001534	7.60548	8.0954	8.62571	8.47573	8.29232	9.63072	0.380336	1.30165	0.109796	XM_004950790.1	LOC101751341	protein-glutamine gamma-glutamyltransferase K-like	ChrUn	103	839	+	http://www.ncbi.nlm.nih.gov/gene/?term=XM_004950790.1
RB_p_000001535	9.11894	8.05799	7.53333	5.76046	8.11114	8.17617	0.0531439	1.03752	0.550511	XM_425402.4	RTN4RL1	reticulon 4 receptor-like 1	Chr19	5464505	5469727	-	http://www.ncbi.nlm.nih.gov/gene/?term=XM_425402.4
RB_p_000001536	11.2377	9.87652	7.52258	8.22038	8.09011	8.12928	-1.74723	3.35714	0.319069	XM_004935051.1	TPK1	thiamin pyrophosphokinase 1%2C transcript variant X6	Chr2	52746677	53009246	-	http://www.ncbi.nlm.nih.gov/gene/?term=XM_004935051.1
RB_p_000001537	7.99718	7.43671	6.1995	6.76155	8.04303	5.99952	-0.67516	1.59677	0.655749	XM_001235035.3	PIPOX	pipecolic acid oxidase	Chr19	5925639	5928857	+	http://www.ncbi.nlm.nih.gov/gene/?term=XM_001235035.3
RB_p_000001538	6.07114	4.15774	7.18239	10.0289	9.99152	10.1427	3.95781	15.5388	0.0370964	NM_001006536.1	CDC20	cell division cycle 20 homolog (S. cerevisiae)	Chr8	18577132	18582556	+	http://www.ncbi.nlm.nih.gov/gene/?term=NM_001006536.1
RB_p_000001539	5.83833	7.56986	8.06205	1.19294	6.18964	6.77808	-1.38021	2.60307	0.158203	NM_001030909.1	ATP12A	ATPase%2C H+/K+ transporting%2C nongastric%2C alpha polypeptide	Chr24	2845498	2863090	-	http://www.ncbi.nlm.nih.gov/gene/?term=NM_001030909.1
RB_p_000001541	6.03301	10.1583	10.1861	9.38909	8.90388	10.1802	-0.769201	1.70433	0.662282	XM_429452.4	LOC416744	uncharacterized LOC416744	Chr3	11857622	11860391	+	http://www.ncbi.nlm.nih.gov/gene/?term=XM_429452.4
RB_p_000001542	9.0286	8.5068	9.84353	9.85992	10.043	10.4033	1.01443	2.02011	0.0785912	NM_001277717.1	RPL22L1	ribosomal protein L22-like 1	Chr9	19191722	19193717	+	http://www.ncbi.nlm.nih.gov/gene/?term=NM_001277717.1
RB_p_000001544	7.21675	5.44873	10.0515	7.74651	7.50184	9.03411	0.529768	1.4437	0.615701	XM_004950583.1	LOC101749066	leukocyte immunoglobulin-like receptor subfamily A member 6-like	ChrUn	5716	6343	-	http://www.ncbi.nlm.nih.gov/gene/?term=XM_004950583.1
RB_p_000001545	10.9537	11.3439	10.906	8.94031	6.90989	8.11764	-2.83601	7.14041	0.0497661	XM_001235136.3	H1FOO	H1 histone family%2C member O%2C oocyte-specific%2C transcript variant X1	Chr12	19505653	19510127	+	http://www.ncbi.nlm.nih.gov/gene/?term=XM_001235136.3
RB_p_000001547	5.76712	9.01959	8.61747	9.84627	8.22038	9.13121	0.513746	1.42775	0.477051	XM_004935445.1	AKT3	v-akt murine thymoma viral oncogene homolog 3 (protein kinase B%2C gamma)%2C transcript variant X4	Chr3	34322331	34458208	+	http://www.ncbi.nlm.nih.gov/gene/?term=XM_004935445.1
RB_p_000001549	9.16616	7.73978	7.34651	9.04097	9.06676	7.37938	1.30119	2.46433	0.465356	XM_004938472.1	ATP10A	ATPase%2C class V%2C type 10A%2C transcript variant X3	Chr1	131075422	131149936	+	http://www.ncbi.nlm.nih.gov/gene/?term=XM_004938472.1
RB_p_000001550	12.7876	12.9419	14.0741	12.256	10.9609	12.1593	-0.782639	1.72027	0.0890236	NM_001277702.1	C1QTNF2	C1q and tumor necrosis factor related protein 2	Chr13	7179900	7187408	+	http://www.ncbi.nlm.nih.gov/gene/?term=NM_001277702.1
RB_p_000001551	8.63934	8.73047	10.2128	7.96434	7.83605	8.43879	-0.766129	1.7007	0.0800358	XM_004947437.1	LOC428186	uncharacterized LOC428186%2C transcript variant X3	Chr21	2848153	2851066	+	http://www.ncbi.nlm.nih.gov/gene/?term=XM_004947437.1
RB_p_000001552	10.0578	8.47371	9.76942	9.02583	9.84471	9	-0.743593	1.67434	0.867861	XM_004949439.1	CCNH	cyclin H%2C transcript variant X3	ChrZ	60822451	60832002	+	http://www.ncbi.nlm.nih.gov/gene/?term=XM_004949439.1
RB_p_000001553	8.43983	8.56033	10.0172	8.61195	7.68475	9.64431	0.0516141	1.03642	0.35745	XM_417801.4	TMEM234	transmembrane protein 234	Chr23	5107562	5109936	+	http://www.ncbi.nlm.nih.gov/gene/?term=XM_417801.4
RB_p_000001554	9.15545	11.1357	11.1735	10.6987	11.6163	11.3877	0.252039	1.19089	0.207503	NM_001277973.1	LOC100859616	scale keratin-like	Chr25	986192	986940	+	http://www.ncbi.nlm.nih.gov/gene/?term=NM_001277973.1
RB_p_000001555	14.3711	13.9279	13.5962	12.4955	13.0189	11.9691	-1.43241	2.69898	0.0367105	XM_004937540.1	WNT2	wingless-type MMTV integration site family member 2%2C transcript variant X3	Chr1	24584871	24594226	+	http://www.ncbi.nlm.nih.gov/gene/?term=XM_004937540.1
RB_p_000001556	7.18239	8.05799	10.2204	8.76653	9.27088	10.5694	1.21289	2.31801	0.103225	XM_003641163.2	LOC100859119	translation initiation factor IF-2-like	Chr4	40733298	40787014	-	http://www.ncbi.nlm.nih.gov/gene/?term=XM_003641163.2
RB_p_000001557	3.29583	6.00516	5.37218	6.45121	5.95942	7.44087	1.07903	2.11261	0.207672	XM_004951092.1	LOC100858802	olfactory receptor 14J1-like	ChrUn	220478	226458	-	http://www.ncbi.nlm.nih.gov/gene/?term=XM_004951092.1
RB_p_000001558	8.04166	9.71725	9.91607	7.99435	9.57743	9.78913	-0.139819	1.10177	0.068606	XM_004936845.1	LOC101747588	ankyrin-3-like	Chr8	25246161	25249695	-	http://www.ncbi.nlm.nih.gov/gene/?term=XM_004936845.1
RB_p_000001559	4.49899	9.86921	8.26444	7.52943	8.544	9.04849	0.279556	1.21382	0.577198	XM_004936181.1	KIAA0232	KIAA0232%2C transcript variant X5	Chr4	79387359	79436813	+	http://www.ncbi.nlm.nih.gov/gene/?term=XM_004936181.1
RB_p_000001560	9.59759	8.67948	9.02583	12.3598	10.9546	11.9077	2.8819	7.37122	0.00490573	NM_001001472.2	NFKBIA	nuclear factor of kappa light polypeptide gene enhancer in B-cells inhibitor%2C alpha	Chr5	35471432	35474759	-	http://www.ncbi.nlm.nih.gov/gene/?term=NM_001001472.2
RB_p_000001561	5.41521	4.17786	8.32193	5.88799	7.18239	8.54013	1.76719	3.40389	0.300301	NM_001006265.1	CDC16	cell division cycle 16 homolog (S. cerevisiae)	Chr1	136282319	136301498	-	http://www.ncbi.nlm.nih.gov/gene/?term=NM_001006265.1
RB_p_000001562	6.10828	9.74735	6.53528	6.21901	7.52943	7.67596	0.994155	1.99191	0.776483	XM_004940288.1	BET3L	BET3 like (S. cerevisiae)%2C transcript variant X3	Chr3	63242816	63271509	+	http://www.ncbi.nlm.nih.gov/gene/?term=XM_004940288.1
RB_p_000001564	2.81936	3.46931	5.43207	4.29305	-0.618221	5.4152	0.823746	1.77	0.650448	XM_425589.3	SLC10A2	solute carrier family 10 (sodium/bile acid cotransporter family)%2C member 2	Chr1	141914146	141923954	+	http://www.ncbi.nlm.nih.gov/gene/?term=XM_425589.3
RB_p_000001565	6.88264	12.0302	10.2429	12.149	12.5461	12.4596	2.21668	4.64824	0.195034	NM_001006346.1	FABP5	fatty acid binding protein 5 (psoriasis-associated)	Chr2	121148559	121153617	+	http://www.ncbi.nlm.nih.gov/gene/?term=NM_001006346.1
RB_p_000001566	11.7621	9.94178	10.6015	9.80171	8.18611	9.93995	-0.79983	1.7409	0.0685758	XM_004940935.1	PCDH18	protocadherin 18%2C transcript variant X3	Chr4	28118901	28128729	-	http://www.ncbi.nlm.nih.gov/gene/?term=XM_004940935.1
RB_p_000001567	11.2578	9.39339	10.4202	10.1488	8.55746	8.33316	-1.86276	3.63703	0.0714083	NM_204409.1	TNFSF8	tumor necrosis factor (ligand) superfamily%2C member 8	Chr17	2602627	2616253	-	http://www.ncbi.nlm.nih.gov/gene/?term=NM_204409.1
RB_p_000001568	5.75378	10.3899	8.35315	10.0868	10.5519	9.85272	1.73365	3.32569	0.245644	XM_004950254.1	ANAPC15	anaphase promoting complex subunit 15%2C transcript variant X2	ChrUn	884	2053	+	http://www.ncbi.nlm.nih.gov/gene/?term=XM_004950254.1
RB_p_000001570	10.0158	10.5701	9.40195	9.04849	7.29002	8.5343	-1.48146	2.79231	0.162959	XM_415816.4	FOXN1	forkhead box N1	Chr19	5683439	5712186	+	http://www.ncbi.nlm.nih.gov/gene/?term=XM_415816.4
RB_p_000001573	8.84078	10.4848	9.47978	9.06676	10.2842	9.84784	0.36806	1.29062	0.522958	XM_004947278.1	LOC101750008	translation initiation factor IF-2-like	Chr20	10963269	10965807	-	http://www.ncbi.nlm.nih.gov/gene/?term=XM_004947278.1
RB_p_000001574	9.41891	8.48784	9.19353	8.42836	9.26503	9.56129	0.0715036	1.05081	0.932036	NM_001024836.1	IFNB	interferon%2C beta 1%2C fibroblast	ChrZ	7230966	7231577	+	http://www.ncbi.nlm.nih.gov/gene/?term=NM_001024836.1
RB_p_000001575	7.51175	10.4722	8.63934	11.4154	11.4923	11.9247	2.85295	7.22476	0.0891013	NM_001012916.1	HSPD1	heat shock 60kDa protein 1 (chaperonin)	Chr7	9720880	9729711	-	http://www.ncbi.nlm.nih.gov/gene/?term=NM_001012916.1
RB_p_000001576	7.0634	8.01262	5.88187	4.39967	5.41521	5.09359	-1.96981	3.91715	0.0816287	XM_004940517.1	RNF144A	ring finger protein 144A%2C transcript variant X4	Chr3	94598488	94658527	+	http://www.ncbi.nlm.nih.gov/gene/?term=XM_004940517.1
RB_p_000001578	9.55842	10.9787	11.4002	9.78423	10.7419	11.3852	-0.236822	1.17839	0.954101	XM_001232274.3	NCKAP1	NCK-associated protein 1%2C transcript variant X1	Chr7	2220498	2271970	+	http://www.ncbi.nlm.nih.gov/gene/?term=XM_001232274.3
RB_p_000001580	7.15482	9.63436	9.59292	7.31061	8.22641	8.85487	-1.36651	2.57846	0.280624	NM_204885.1	EZR	ezrin	Chr3	51391093	51427199	-	http://www.ncbi.nlm.nih.gov/gene/?term=NM_204885.1
RB_p_000001581	9.84235	9.36085	9.3537	10.2755	8.17617	8.60733	-0.753517	1.6859	0.409972	XM_001232585.3	LOC769329	ankyrin repeat domain-containing protein 40-like	Chr18	10388681	10393221	+	http://www.ncbi.nlm.nih.gov/gene/?term=XM_001232585.3
RB_p_000001582	7.0634	4.92522	9.5708	8.11114	7.22882	9.32587	1.04774	2.06729	0.2946	XM_414078.4	NFATC3	nuclear factor of activated T-cells%2C cytoplasmic%2C calcineurin-dependent 3	Chr11	2805580	2841212	-	http://www.ncbi.nlm.nih.gov/gene/?term=XM_414078.4
RB_p_000001583	8.04985	8.3298	9.69566	6.51964	8.39124	9.23122	0.0614473	1.04351	0.302555	XM_004942119.1	LOC101750704	beta-microseminoprotein-like	Chr6	17390530	17392831	+	http://www.ncbi.nlm.nih.gov/gene/?term=XM_004942119.1
RB_p_000001584	10.1173	11.5721	9.83131	12.1064	11.5919	12.9841	1.98908	3.96984	0.200593	NM_204712.2	CXCL14	chemokine (C-X-C motif) ligand 14	Chr13	14655191	14662458	+	http://www.ncbi.nlm.nih.gov/gene/?term=NM_204712.2
RB_p_000001585	5.43207	4.0527	6.20929	5.38091	6.56224	6.74147	1.13017	2.18885	0.327086	XM_003642021.2	MAGI1	membrane associated guanylate kinase%2C WW and PDZ domain containing 1%2C transcript variant X1	Chr12	13980869	14275084	-	http://www.ncbi.nlm.nih.gov/gene/?term=XM_003642021.2
RB_p_000001586	7.11374	9.04849	11.8486	9.48507	9.43931	10.4057	0.436588	1.3534	0.728297	XM_004939124.1	XYLB	xylulokinase homolog (H. influenzae)%2C transcript variant X6	Chr2	6091985	6166257	-	http://www.ncbi.nlm.nih.gov/gene/?term=XM_004939124.1
RB_p_000001588	9.11699	7.47371	8.59898	8.40088	7.82177	9.91886	-0.198104	1.14719	0.643489	XM_420754.4	SEL1L3	sel-1 suppressor of lin-12-like 3 (C. elegans)	Chr4	72992339	73024114	+	http://www.ncbi.nlm.nih.gov/gene/?term=XM_420754.4
RB_p_000001589	9.04508	7.62571	10.0908	6.37063	-2.03744	4.85193	-4.19315	18.2921	0.102967	XM_004942738.1	RAPGEF4	Rap guanine nucleotide exchange factor (GEF) 4%2C transcript variant X7	Chr7	16944094	17015013	-	http://www.ncbi.nlm.nih.gov/gene/?term=XM_004942738.1
RB_p_000001590	8.69697	10.9226	10.7164	8.61195	9.26092	10.0738	-1.45547	2.74246	0.2266	XM_003641038.2	PRDM1	PR domain containing 1%2C with ZNF domain%2C transcript variant X1	Chr3	67757253	67782043	-	http://www.ncbi.nlm.nih.gov/gene/?term=XM_003641038.2
RB_p_000001591	10.5311	9.30834	11.0982	8.91214	9.18364	10.8547	-1.3475	2.54471	0.301244	XM_003640686.2	ITGB8	integrin%2C beta 8	Chr2	30114027	30166857	+	http://www.ncbi.nlm.nih.gov/gene/?term=XM_003640686.2
RB_p_000001592	11.1573	10.1137	12.5423	12.141	10.7844	11.8902	0.732949	1.66203	0.573703	XM_004942852.1	SLC23A3	solute carrier family 23 (nucleobase transporters)%2C member 3%2C transcript variant X6	Chr7	21757708	21763044	+	http://www.ncbi.nlm.nih.gov/gene/?term=XM_004942852.1
RB_p_000001593	8.85019	9.0182	7.88874	5.50559	6.38798	8.06205	-2.46221	5.5106	0.213445	XM_004937880.1	LOC101750909	E3 ubiquitin-protein ligase ICP0-like	Chr1	59330714	59333811	+	http://www.ncbi.nlm.nih.gov/gene/?term=XM_004937880.1
RB_p_000001594	10.543	11.0753	10.3154	10.3809	10.0077	10.3183	-0.224771	1.16859	0.344007	NM_001079739.1	CD80	CD80 molecule	Chr1	91625181	91647820	+	http://www.ncbi.nlm.nih.gov/gene/?term=NM_001079739.1
RB_p_000001595	9.79969	10.1418	10.5442	8.16491	8.09011	9.3537	-1.97688	3.93641	0.0226008	XM_004949038.1	CZH18ORF25	chromosome Z open reading frame%2C human C18orf25%2C transcript variant X7	ChrZ	2087384	2119551	-	http://www.ncbi.nlm.nih.gov/gene/?term=XM_004949038.1
RB_p_000001597	10.3281	8.62114	9.47117	9.96687	7.12928	7.31061	-2.16055	4.47087	0.125654	XM_416166.4	IKBIP	IKBKB interacting protein%2C transcript variant X2	Chr1	46530525	46536825	-	http://www.ncbi.nlm.nih.gov/gene/?term=XM_416166.4
RB_p_000001598	10.4265	8.38586	9.80171	10.3194	9.25148	9.99683	0.195118	1.14482	0.384009	XM_004949102.1	FREM1	FRAS1 related extracellular matrix 1%2C transcript variant X5	ChrZ	31589654	31643391	-	http://www.ncbi.nlm.nih.gov/gene/?term=XM_004949102.1
RB_p_000001600	4.86442	-0.413645	2.59792	-0.581185	-0.521886	-0.402975	-3.11981	8.69271	0.205764	XM_004946820.1	FAM64A	family with sequence similarity 64%2C member A%2C transcript variant X8	Chr19	9877746	9889687	-	http://www.ncbi.nlm.nih.gov/gene/?term=XM_004946820.1
RB_p_000001601	7.68299	9.02929	8.98157	9.10329	9.37123	8.65553	0.121721	1.08803	0.44603	XM_004941210.1	ADAD1	adenosine deaminase domain containing 1 (testis-specific)%2C transcript variant X3	Chr4	53143548	53154330	-	http://www.ncbi.nlm.nih.gov/gene/?term=XM_004941210.1
RB_p_000001603	9.95783	10.4805	9.05731	8.28077	8.01681	8.87728	-1.67706	3.19775	0.164499	XM_004941881.1	BTBD7	BTB (POZ) domain containing 7%2C transcript variant X7	Chr5	44334715	44383766	-	http://www.ncbi.nlm.nih.gov/gene/?term=XM_004941881.1
RB_p_000001604	5.93009	5.38955	8.09803	4.32944	6.37063	5.24438	-0.68571	1.60849	0.412951	XM_426208.3	RSAD2	radical S-adenosyl methionine domain containing 2	Chr3	94589036	94594443	+	http://www.ncbi.nlm.nih.gov/gene/?term=XM_426208.3
RB_p_000001606	9.59666	11.1437	10.1935	8.50084	8.71939	8.46761	-1.69268	3.23257	0.0449207	XM_004940370.1	LOC101748194	uncharacterized LOC101748194	Chr3	72631924	72633410	+	http://www.ncbi.nlm.nih.gov/gene/?term=XM_004940370.1
RB_p_000001607	10.2107	9.41733	12.7401	10.9746	11.3783	11.6572	1.16762	2.24641	0.599451	XM_004937240.1	PPAP2A	phosphatidic acid phosphatase type 2A%2C transcript variant X3	ChrZ	16664710	16720007	-	http://www.ncbi.nlm.nih.gov/gene/?term=XM_004937240.1
RB_p_000001609	8.07815	6.96	7.19476	7.78463	7.77643	7.2503	0.581676	1.49659	0.615844	NM_001195122.1	ADAM19	ADAM metallopeptidase domain 19	Chr13	10642592	10669352	+	http://www.ncbi.nlm.nih.gov/gene/?term=NM_001195122.1
RB_p_000001611	7.83447	9.71596	9.63436	7.77643	7.76818	8.86573	-1.85792	3.62486	0.235316	NM_001012996.1	KDELR3	KDEL (Lys-Asp-Glu-Leu) endoplasmic reticulum protein retention receptor 3	Chr1	50753990	50759101	-	http://www.ncbi.nlm.nih.gov/gene/?term=NM_001012996.1
RB_p_000001615	13.1722	12.1891	9.52356	11.1146	9.59526	8.09011	-2.59379	6.03685	0.0262537	NM_001277351.1	TUBAL3	tubulin%2C alpha-like 3	Chr1	1149259	1155769	+	http://www.ncbi.nlm.nih.gov/gene/?term=NM_001277351.1
RB_p_000001616	11.2082	10.3998	7.86882	10.8773	9.40674	8.84314	-0.993075	1.99042	0.858811	NM_001277604.1	RSPH9	radial spoke head 9 homolog (Chlamydomonas)%2C transcript variant 1	Chr3	30160309	30179919	-	http://www.ncbi.nlm.nih.gov/gene/?term=NM_001277604.1
RB_p_000001617	6.88264	9.24198	8.01681	1.02439	7.05799	5.16592	-2.85089	7.21446	0.0847385	XM_004941425.1	KCNC1	potassium voltage-gated channel%2C Shaw-related subfamily%2C member 1%2C transcript variant X4	Chr5	11597397	11697885	+	http://www.ncbi.nlm.nih.gov/gene/?term=XM_004941425.1
RB_p_000001618	6.94837	8.82257	8.42206	8.91961	8.91961	9.89936	0.497543	1.41181	0.169653	NM_001007848.1	CBLL1	Cbl proto-oncogene%2C E3 ubiquitin protein ligase-like 1	Chr1	14621539	14628003	+	http://www.ncbi.nlm.nih.gov/gene/?term=NM_001007848.1
RB_p_000001619	11.1419	11.2553	10.3715	11.0358	10.9385	10.3208	-0.203471	1.15146	0.190838	XM_424198.4	DHX57	DEAH (Asp-Glu-Ala-Asp/His) box polypeptide 57	Chr3	15894452	15914550	-	http://www.ncbi.nlm.nih.gov/gene/?term=XM_424198.4
RB_p_000001621	13.086	12.6972	12.333	13.4815	12.6649	12.489	-0.032266	1.02262	0.296895	XM_415039.3	ITPKB	inositol-trisphosphate 3-kinase B	Chr3	11878964	11927647	+	http://www.ncbi.nlm.nih.gov/gene/?term=XM_415039.3
RB_p_000001622	6.00516	9.11048	8.79035	9.10722	9.93074	9.43671	0.646363	1.56522	0.194127	XM_003640957.2	PHF10	PHD finger protein 10	Chr3	40463472	40486973	+	http://www.ncbi.nlm.nih.gov/gene/?term=XM_003640957.2
RB_p_000001623	4.17786	4.92522	5.44042	7.91439	7.51964	7.83605	2.91083	7.5205	0.0200121	XM_004945867.1	USP20	ubiquitin specific peptidase 20%2C transcript variant X4	Chr17	5712013	5728576	+	http://www.ncbi.nlm.nih.gov/gene/?term=XM_004945867.1
RB_p_000001626	4.70716	3.25846	2.59792	2.18485	-0.462568	4.51488	-1.07361	2.10469	0.488883	XM_004944023.1	CCDC113	coiled-coil domain containing 113%2C transcript variant X4	Chr11	395947	403254	-	http://www.ncbi.nlm.nih.gov/gene/?term=XM_004944023.1
RB_p_000001627	6.2853	8.59898	5.24437	7.18239	8.5157	7.633	1.3477	2.54506	0.27575	XM_419909.4	KLHL31	kelch-like 31 (Drosophila)	Chr3	87554346	87560992	+	http://www.ncbi.nlm.nih.gov/gene/?term=XM_419909.4
RB_p_000001628	4.91326	3.40237	2.26254	6.16973	4.21732	6.18964	2.76735	6.80858	0.176002	XM_004944788.1	CCDC99	coiled-coil domain containing 99%2C transcript variant X11	Chr13	3496001	3514739	-	http://www.ncbi.nlm.nih.gov/gene/?term=XM_004944788.1
RB_p_000001629	4.03074	2.01617	2.26254	-0.858291	4.76149	4.15773	1.89519	3.71971	0.975758	NM_001130737.1	PNPLA8	patatin-like phospholipase domain containing 8	Chr1	28473543	28506722	+	http://www.ncbi.nlm.nih.gov/gene/?term=NM_001130737.1
RB_p_000001630	8.63118	9.57743	9.8321	9.94215	10.1209	10.5972	0.543457	1.45746	0.0619414	XM_426978.4	C14ORF4	interferon regulatory factor 2 binding protein-like	Chr5	38295771	38298819	-	http://www.ncbi.nlm.nih.gov/gene/?term=XM_426978.4
RB_p_000001631	9.64903	9.59292	9.51422	8.35865	9.4823	9.72877	-0.11062	1.07969	0.478202	XM_004940205.1	WDPCP	WD repeat containing planar cell polarity effector%2C transcript variant X9	Chr3	9268726	9406099	-	http://www.ncbi.nlm.nih.gov/gene/?term=XM_004940205.1
RB_p_000001632	6.64746	7.52943	6.32635	6.97441	7.67596	7.32193	0.67447	1.59601	0.1984	XM_003641177.2	PHF17	PHD finger protein 17%2C transcript variant X1	Chr4	33988772	34039442	+	http://www.ncbi.nlm.nih.gov/gene/?term=XM_003641177.2
RB_p_000001633	6.81698	9.42993	9.40195	7.22882	9.32249	8.98797	-0.413972	1.33235	0.893449	XM_004937678.1	LOC417962	uncharacterized LOC417962%2C transcript variant X1	Chr1	48110323	48114104	-	http://www.ncbi.nlm.nih.gov/gene/?term=XM_004937678.1
RB_p_000001634	6.45943	9.50656	5.14562	9.78423	10.3529	10.1599	3.70044	13	0.12714	NM_001030848.1	EIF6	eukaryotic translation initiation factor 6	Chr20	1591148	1598065	+	http://www.ncbi.nlm.nih.gov/gene/?term=NM_001030848.1
RB_p_000001635	6.66178	5.08296	3.33223	5.64954	6.05493	6.40936	0.971969	1.96152	0.481573	XM_424256.4	SH3TC2	SH3 domain and tetratricopeptide repeats 2	Chr13	7925777	7948729	+	http://www.ncbi.nlm.nih.gov/gene/?term=XM_424256.4
RB_p_000001636	10.3706	9.54738	11.1981	9.59269	9.51422	10.9485	-0.777861	1.71459	0.251046	NM_204889.1	LHX2	LIM homeobox 2	Chr17	9224734	9243415	+	http://www.ncbi.nlm.nih.gov/gene/?term=NM_204889.1
RB_p_000001638	9.22219	5.6423	7.62571	8.49486	7.05799	8.17991	0.5542	1.46835	0.574333	NM_001006490.2	NUDT14	nudix (nucleoside diphosphate linked moiety X)-type motif 14	Chr5	52119861	52170661	-	http://www.ncbi.nlm.nih.gov/gene/?term=NM_001006490.2
RB_p_000001641	8.91214	9.29519	7.73132	9.50928	7.81538	8.22641	-0.685729	1.60851	0.86607	NM_001004383.1	LARGE	like-glycosyltransferase	Chr1	52602640	52799356	+	http://www.ncbi.nlm.nih.gov/gene/?term=NM_001004383.1
RB_p_000001642	10.8351	11.5406	11.1111	12.0796	11.7279	12.2208	0.968432	1.95671	0.125482	XM_004945790.1	LOC427773	ectonucleoside triphosphate diphosphohydrolase 2-like%2C transcript variant X4	Chr17	1882438	1894315	-	http://www.ncbi.nlm.nih.gov/gene/?term=XM_004945790.1
RB_p_000001643	6.42204	5.86957	7.3966	3.43619	5.27273	5.46521	-1.14931	2.21809	0.117101	NM_205099.1	LOC395991	crescent	Chr12	11647655	11651011	+	http://www.ncbi.nlm.nih.gov/gene/?term=NM_205099.1
RB_p_000001644	6.12905	7.79116	8.43254	7.65105	7.36851	8.13571	-0.140111	1.10199	0.711724	XM_424029.4	FAM107B	family with sequence similarity 107%2C member B	Chr1	7161597	7221538	-	http://www.ncbi.nlm.nih.gov/gene/?term=XM_424029.4
RB_p_000001645	6.18964	5.83199	8.80494	8.87728	5.76046	7.3015	1.11186	2.16123	0.791456	XM_001232953.3	KCNAB2	potassium voltage-gated channel%2C shaker-related subfamily%2C beta member 2%2C transcript variant X1	Chr21	670083	679053	-	http://www.ncbi.nlm.nih.gov/gene/?term=XM_001232953.3
RB_p_000001646	9.76942	9.90426	7.59991	11.4168	10.6704	10.5915	0.90101	1.86737	0.108402	XM_004941060.1	KIAA1430	KIAA1430%2C transcript variant X6	Chr4	38783765	38804671	+	http://www.ncbi.nlm.nih.gov/gene/?term=XM_004941060.1
RB_p_000001647	6.47978	4.73459	7.86882	3.43619	6.01637	7.91439	-0.463412	1.3788	0.699988	XM_004938651.1	PIBF1	progesterone immunomodulatory binding factor 1%2C transcript variant X11	Chr1	155322741	155412023	-	http://www.ncbi.nlm.nih.gov/gene/?term=XM_004938651.1
RB_p_000001648	5.84463	8.81778	8.73978	6.24303	8.4168	7.18239	-1.55739	2.9432	0.456389	XM_420452.4	SH2D4A	SH2 domain containing 4A	Chr4	33513183	33525476	+	http://www.ncbi.nlm.nih.gov/gene/?term=XM_420452.4
RB_p_000001649	5.63503	9.31741	8.6339	8.63481	10.1472	9.57365	0.939744	1.91819	0.153064	NM_001278076.1	ACP6	acid phosphatase 6%2C lysophosphatidic%2C transcript variant 1	Chr1	91760584	91767782	-	http://www.ncbi.nlm.nih.gov/gene/?term=NM_001278076.1
RB_p_000001651	8.46761	7.04439	4.17786	8.11114	7.36851	6.38798	0.324112	1.25189	0.444156	XM_003641056.2	ADCY3	adenylate cyclase 3%2C transcript variant X1	Chr3	105072745	105086067	+	http://www.ncbi.nlm.nih.gov/gene/?term=XM_003641056.2
RB_p_000001652	10.3292	10.2837	10.5243	11.0871	11.1957	11.5831	0.866444	1.82316	0.00900138	NM_001043349.2	EIF4G2	eukaryotic translation initiation factor 4 gamma%2C 2%2C transcript variant 2	Chr5	8194081	8205315	+	http://www.ncbi.nlm.nih.gov/gene/?term=NM_001043349.2
RB_p_000001653	6.13933	7.67243	9.05121	5.99952	7.64205	7.59059	-0.0818383	1.05837	0.358451	XM_426000.4	C3ORF48	protein phosphatase 2C-like domain containing 1	Chr2	36415616	36426748	-	http://www.ncbi.nlm.nih.gov/gene/?term=XM_426000.4
RB_p_000001654	6.45121	7.03067	9.8321	10.0718	9.77314	11.3943	3.04113	8.23136	0.0473634	XM_003641026.2	LOC100859645	glutathione S-transferase-like	Chr3	87804925	87815456	+	http://www.ncbi.nlm.nih.gov/gene/?term=XM_003641026.2
RB_p_000001655	9.29978	8.11764	10.1632	10.8956	11.4707	11.3767	2.07689	4.21896	0.0892925	XM_003640581.2	MRP63	mitochondrial ribosomal protein 63%2C transcript variant X1	Chr1	177847457	177848289	-	http://www.ncbi.nlm.nih.gov/gene/?term=XM_003640581.2
RB_p_000001656	8.93295	10.9327	10.2149	9.8815	10.5321	10.6733	0.317186	1.2459	0.484486	XM_004942261.1	PDCD11	programmed cell death 11%2C transcript variant X7	Chr6	23148641	23171491	+	http://www.ncbi.nlm.nih.gov/gene/?term=XM_004942261.1
RB_p_000001657	7.26679	8.51175	6.5157	8.92407	9.35755	9.27088	2.00409	4.01136	0.0868504	NM_001012700.1	LARP4	La ribonucleoprotein domain family%2C member 4	chrLGE22C19W28_E50C23	213960	242636	-	http://www.ncbi.nlm.nih.gov/gene/?term=NM_001012700.1
RB_p_000001658	9.48935	10.5772	5.60559	6.13933	8.98513	7.633	-1.85635	3.62091	0.601896	XM_004939627.1	KIF13A	kinesin family member 13A%2C transcript variant X9	Chr2	60480398	60594070	+	http://www.ncbi.nlm.nih.gov/gene/?term=XM_004939627.1
RB_p_000001659	6.78463	6.15966	7.11634	6.7211	3.29591	5.51354	-1.27109	2.41344	0.203188	XM_004946153.1	MYADML2	myeloid-associated differentiation marker-like 2	Chr18	5031460	5035222	+	http://www.ncbi.nlm.nih.gov/gene/?term=XM_004946153.1
RB_p_000001660	4.78792	7.48382	6.07651	5.95942	7.38802	6.86109	0.784581	1.72259	0.240003	NM_205481.1	LOX	lysyl oxidase	ChrZ	80805068	80812305	-	http://www.ncbi.nlm.nih.gov/gene/?term=NM_205481.1
RB_p_000001661	5.7869	6.32635	6.81698	7.27845	9.01123	7.34651	1.02017	2.02815	0.128243	XM_004947591.1	WHSC1L1	Wolf-Hirschhorn syndrome candidate 1-like 1%2C transcript variant X5	Chr22	2291359	2312226	-	http://www.ncbi.nlm.nih.gov/gene/?term=XM_004947591.1
RB_p_000001663	6.90388	8.94068	8.27961	-0.463911	5.4067	7.73132	-2.87291	7.32542	0.19282	XM_419890.4	COL19A1	collagen%2C type XIX%2C alpha 1%2C transcript variant X6	Chr3	82306713	82484557	-	http://www.ncbi.nlm.nih.gov/gene/?term=XM_419890.4
RB_p_000001664	10.0063	10.0546	14.4174	11.4497	10.1105	11.0674	1.01283	2.01787	0.707103	XM_004942970.1	STEAP3	STEAP family member 3%2C metalloreductase%2C transcript variant X7	Chr7	27906969	27915850	-	http://www.ncbi.nlm.nih.gov/gene/?term=XM_004942970.1
RB_p_000001665	5.72674	8.06205	5.44873	8.89482	9.32811	9.38909	3.60138	12.1373	0.0723481	XM_004937176.1	RAI14	retinoic acid induced 14%2C transcript variant X8	ChrZ	10312687	10405557	+	http://www.ncbi.nlm.nih.gov/gene/?term=XM_004937176.1
RB_p_000001666	7.18239	9.41891	9.05731	7.22882	5.81284	8.29692	-1.8285	3.55167	0.323275	XM_004943057.1	TANC1	tetratricopeptide repeat%2C ankyrin repeat and coiled-coil containing 1%2C transcript variant X8	Chr7	35979456	36030695	+	http://www.ncbi.nlm.nih.gov/gene/?term=XM_004943057.1
RB_p_000001667	8.5068	10.8809	10.3688	11.5109	9.82595	7.39874	-0.542827	1.45682	0.864628	XM_425069.4	WDR72	WD repeat domain 72%2C transcript variant X5	Chr10	7807756	7862126	+	http://www.ncbi.nlm.nih.gov/gene/?term=XM_425069.4
RB_p_000001669	8.39446	9.00422	8.93295	7.90087	8.15228	8.18611	-0.780668	1.71793	0.0224701	NM_001079500.1	DGUOK	deoxyguanosine kinase	Chr13	12897823	12903208	-	http://www.ncbi.nlm.nih.gov/gene/?term=NM_001079500.1
RB_p_000001670	8.95128	9.21189	10.8738	9.14275	8.85019	10.3443	-0.069143	1.04909	0.396314	NM_001031108.1	GGA3	golgi-associated%2C gamma adaptin ear containing%2C ARF binding protein 3	Chr18	10972742	10991646	-	http://www.ncbi.nlm.nih.gov/gene/?term=NM_001031108.1
RB_p_000001671	8.21675	7.30834	8.88798	8.98797	8.5343	9.3837	0.771229	1.70672	0.0598172	XM_004937644.1	NTN4	netrin 4%2C transcript variant X7	Chr1	45473631	45504229	-	http://www.ncbi.nlm.nih.gov/gene/?term=XM_004937644.1
RB_p_000001672	5.83199	4.67919	6.25726	8.69697	8.64295	10.0694	2.86497	7.28523	0.00926446	XM_004940371.1	LOC101748273	uncharacterized LOC101748273%2C transcript variant X1	Chr3	73094926	73096667	-	http://www.ncbi.nlm.nih.gov/gene/?term=XM_004940371.1
RB_p_000001673	11.7837	9.54255	12.9485	12.2259	11.9382	12.24	0.442222	1.3587	0.515448	NM_001030562.1	NUTF2	nuclear transport factor 2	Chr11	867145	906444	+	http://www.ncbi.nlm.nih.gov/gene/?term=NM_001030562.1
RB_p_000001674	7.18239	7.87498	8.31175	10.3353	8.54882	9.28598	1.411	2.65921	0.177024	XM_004938541.1	ARHGEF7	Rho guanine nucleotide exchange factor (GEF) 7%2C transcript variant X2	Chr1	138642882	138746796	+	http://www.ncbi.nlm.nih.gov/gene/?term=XM_004938541.1
RB_p_000001675	8.09803	11.0512	12.0106	11.9622	11.5845	11.571	0.533284	1.44722	0.417885	NM_205535.1	ATP1B3	ATPase%2C Na+/K+ transporting%2C beta 3 polypeptide	Chr9	9754348	9810686	+	http://www.ncbi.nlm.nih.gov/gene/?term=NM_205535.1
RB_p_000001676	9.74609	9.19229	6.26667	7.8572	7.35755	7.66	-1.5323	2.89246	0.5484	NM_001001528.1	AMY1A	amylase%2C alpha 1A%3B salivary	Chr8	10001375	10007677	-	http://www.ncbi.nlm.nih.gov/gene/?term=NM_001001528.1
RB_p_000001677	5.58312	7.53916	7.98868	7.26679	7.14211	6.84235	-0.397052	1.31681	0.960971	NM_001004376.2	HBAA	hemoglobin%2C alpha 1	Chr14	12097659	12098445	+	http://www.ncbi.nlm.nih.gov/gene/?term=NM_001004376.2
RB_p_000001678	7.99718	9.37123	7.38802	7.52943	8.10591	2.40611	-0.467749	1.38295	0.248856	XM_420459.4	INTU	inturned planar cell polarity effector homolog (Drosophila)	Chr4	33700930	33739802	+	http://www.ncbi.nlm.nih.gov/gene/?term=XM_420459.4
RB_p_000001679	6.88264	7.34651	7.83605	8.20945	8.74483	8.78953	1.39832	2.63594	0.012415	XM_004948274.1	LOC100857999	pygopus homolog 2-like	Chr25	1270491	1271616	-	http://www.ncbi.nlm.nih.gov/gene/?term=XM_004948274.1
RB_p_000001681	7.74987	7.02237	4.51489	6.32635	6.60363	5.63502	-0.69602	1.62003	0.775746	XM_001232999.3	VPS13C	vacuolar protein sorting 13 homolog C (S. cerevisiae)%2C transcript variant X1	Chr10	3952381	4034729	+	http://www.ncbi.nlm.nih.gov/gene/?term=XM_001232999.3
RB_p_000001683	9.82277	10.2073	6.99152	11.1869	11.2933	11.0206	1.36412	2.57419	0.147925	NM_204210.1	DIAPH1	diaphanous homolog 1 (Drosophila)	Chr4	5777406	5935039	-	http://www.ncbi.nlm.nih.gov/gene/?term=NM_204210.1
RB_p_000001684	7.58308	6.1187	9.56843	4.94885	6.90989	9.58402	-0.67319	1.59459	0.616409	XM_004947835.1	ZBTB8A	zinc finger and BTB domain containing 8A%2C transcript variant X1	Chr23	5161978	5167851	+	http://www.ncbi.nlm.nih.gov/gene/?term=XM_004947835.1
RB_p_000001685	7.18239	6.40936	6.04947	6.47168	5.457	6.30824	-0.10112	1.07261	0.333336	XM_003643579.2	LOC100857516	histone-lysine N-methyltransferase setd3-like%2C transcript variant X1	ChrUn	5792	20519	+	http://www.ncbi.nlm.nih.gov/gene/?term=XM_003643579.2
RB_p_000001687	5.62039	8.38586	8.15355	6.49586	6.38798	7.51175	-1.6577	3.15512	0.552028	XM_004937680.1	LOC101751164	uncharacterized LOC101751164%2C transcript variant X1	Chr1	48634020	48642043	+	http://www.ncbi.nlm.nih.gov/gene/?term=XM_004937680.1
RB_p_000001688	7.6865	5.49761	8.23721	8.61195	8.46761	9.50383	0.925446	1.89927	0.112689	NM_001277535.1	SIVA1	SIVA1%2C apoptosis-inducing factor	Chr5	51483193	51485155	+	http://www.ncbi.nlm.nih.gov/gene/?term=NM_001277535.1
RB_p_000001690	7.25503	5.51354	6.47978	10.3641	10.5915	10.6325	4.11174	17.2885	0.018585	NM_001030852.1	MAFB	v-maf musculoaponeurotic fibrosarcoma oncogene homolog B (avian)	Chr20	5035664	5038256	-	http://www.ncbi.nlm.nih.gov/gene/?term=NM_001030852.1
RB_p_000001691	6.36188	5.86338	6.02194	6.01637	6.49586	7.19476	0.473915	1.38887	0.387745	XM_004941266.1	LOC101751605	olfactory receptor 1009-like	Chr5	218471	222843	-	http://www.ncbi.nlm.nih.gov/gene/?term=XM_004941266.1
RB_p_000001693	7.37721	7.49386	5.31878	7.29002	6.74147	6.21901	-0.635744	1.55374	0.970238	XM_421022.4	KCNQ1	potassium voltage-gated channel%2C KQT-like subfamily%2C member 1	Chr5	12610082	12931549	-	http://www.ncbi.nlm.nih.gov/gene/?term=XM_421022.4
RB_p_000001694	7.1472	5.70609	9.57554	5.93601	6.53916	7.60918	-0.608046	1.52419	0.448664	XM_425063.4	LOC427491	C2 calcium-dependent domain containing 4C-like	Chr10	3925457	3927295	+	http://www.ncbi.nlm.nih.gov/gene/?term=XM_425063.4
RB_p_000001696	7.75989	9.31004	7.67243	7.56605	7.66	8.12928	-0.0998923	1.07169	0.535247	XM_001235264.3	DENND5B	DENN/MADD domain containing 5B%2C transcript variant X1	Chr1	59564745	59672007	+	http://www.ncbi.nlm.nih.gov/gene/?term=XM_001235264.3
RB_p_000001697	4.00842	2.40618	6.84235	8.96073	6.21901	8.16993	4.16151	17.8953	0.0880277	XM_004941417.1	OTOG	otogelin%2C transcript variant X15	Chr5	11380830	11452461	+	http://www.ncbi.nlm.nih.gov/gene/?term=XM_004941417.1
RB_p_000001698	8.544	9.07481	9.72195	8.97154	9.32024	9.34541	0.245426	1.18544	0.724118	XM_418326.4	SLC7A7	solute carrier family 7 (amino acid transporter light chain%2C y+L system)%2C member 7	Chr2	124071483	124092979	+	http://www.ncbi.nlm.nih.gov/gene/?term=XM_418326.4
RB_p_000001699	6.12905	7.59991	7	6.7039	5.50559	-0.503614	-1.49441	2.8175	0.333108	NM_204169.1	BRCA1	breast cancer 1%2C early onset	Chr27	5150701	5171059	-	http://www.ncbi.nlm.nih.gov/gene/?term=NM_204169.1
RB_p_000001700	9.51718	7.11634	10.9576	9.40939	10.3208	11.1189	0.803623	1.74548	0.414066	XM_003642218.2	ASCC2	activating signal cointegrator 1 complex subunit 2%2C transcript variant X1	Chr15	11007365	11031813	+	http://www.ncbi.nlm.nih.gov/gene/?term=XM_003642218.2
RB_p_000001701	7.47371	5.53711	7.29692	6.0765	5.62773	8.07815	-1.22042	2.33014	0.810824	NM_001030394.1	HMG20A	high mobility group 20A	Chr10	2458664	2495861	-	http://www.ncbi.nlm.nih.gov/gene/?term=NM_001030394.1
RB_p_000001702	9.47776	9.84706	8.98513	10.0668	9.84784	10.3353	0.589004	1.50421	0.239647	XM_422239.4	KIFAP3	kinesin-associated protein 3%2C transcript variant X3	Chr8	4982416	5039750	+	http://www.ncbi.nlm.nih.gov/gene/?term=XM_422239.4
RB_p_000001703	8.17991	9.3548	9.41574	11.4272	10.6384	10.6711	1.3163	2.49026	0.0996826	XM_001232373.3	TRMT10C	tRNA methyltransferase 10 homolog C (S. cerevisiae)%2C transcript variant X1	Chr1	84710668	84713638	+	http://www.ncbi.nlm.nih.gov/gene/?term=XM_001232373.3
RB_p_000001704	7.46148	7.44087	9.10001	8.38586	8.8392	9.79969	1.37772	2.59858	0.039328	XM_416745.4	RSPH1	radial spoke head 1 homolog (Chlamydomonas)	Chr1	108781125	108789407	-	http://www.ncbi.nlm.nih.gov/gene/?term=XM_416745.4
RB_p_000001706	12.3851	12.1	10.7233	10.5287	9.75614	8.47573	-2.34382	5.07647	0.00477432	NM_001044673.1	H1F0	H1 histone family%2C member 0	ChrUn	6536	12641	+	http://www.ncbi.nlm.nih.gov/gene/?term=NM_001044673.1
RB_p_000001707	8.65553	8.15861	7.76818	7.12928	6.47168	6.74147	-1.41714	2.67056	0.0192139	XM_003641593.2	ZRANB3	zinc finger%2C RAN-binding domain containing 3	Chr7	30024133	30059972	-	http://www.ncbi.nlm.nih.gov/gene/?term=XM_003641593.2
RB_p_000001708	8.72195	9.27088	9.20212	10.0056	7.58308	9.08945	-0.112673	1.08123	0.859488	XM_004949699.1	LOC101747943	adenylate cyclase type 10-like	ChrZ	79940223	79941216	+	http://www.ncbi.nlm.nih.gov/gene/?term=XM_004949699.1
RB_p_000001709	10.3776	8.98939	6.12905	9.21371	9.17368	9.26737	0.224317	1.16822	0.628214	NM_001252162.1	CDKN3	cyclin-dependent kinase inhibitor 3	Chr5	56364321	56370334	-	http://www.ncbi.nlm.nih.gov/gene/?term=NM_001252162.1
RB_p_000001710	4.98354	5.79343	2.40618	-0.503171	5.29131	5.52143	0.307763	1.23779	0.737877	XM_001234736.3	DIDO1	death inducer-obliterator 1%2C transcript variant X1	Chr20	8727940	8775285	-	http://www.ncbi.nlm.nih.gov/gene/?term=XM_001234736.3
RB_p_000001711	8.69436	7.95128	12.0648	11.8571	12.0588	12.8107	3.36448	10.2993	0.116346	NM_205275.1	MT4	metallothionein 4	Chr11	2110600	2112101	-	http://www.ncbi.nlm.nih.gov/gene/?term=NM_205275.1
RB_p_000001712	9.14593	10.3759	9.22942	9.40408	9.63844	10.0738	0.409016	1.32778	0.81676	NM_001277724.1	PRRX1	paired related homeobox 1%2C transcript variant 1	Chr8	4817387	4849740	-	http://www.ncbi.nlm.nih.gov/gene/?term=NM_001277724.1
RB_p_000001713	7.49386	8.41574	8.56701	2.53669	4.72093	6.58496	-3.69482	12.9494	0.0543739	XM_426425.3	RHOV	ras homolog family member V	Chr5	23569312	23575705	-	http://www.ncbi.nlm.nih.gov/gene/?term=XM_426425.3
RB_p_000001714	8.45841	9.12799	9.70261	9.70261	9.62114	9.40939	0.493142	1.40751	0.391459	XM_422741.4	DIS3L2	DIS3 mitotic control homolog (S. cerevisiae)-like 2%2C transcript variant X2	Chr9	14877320	15039361	+	http://www.ncbi.nlm.nih.gov/gene/?term=XM_422741.4
RB_p_000001717	9.21977	9.73259	9.11439	8.70563	10.2161	7.99435	-0.514141	1.42814	0.498202	XM_004939461.1	ZDHHC3	zinc finger%2C DHHC-type containing 3%2C transcript variant X4	Chr2	43720857	43737721	+	http://www.ncbi.nlm.nih.gov/gene/?term=XM_004939461.1
RB_p_000001719	7.85565	7.6865	9.81978	10.9423	10.6928	11.2342	3.08668	8.49541	0.0442284	XM_004941648.1	TMEM87A	transmembrane protein 87A%2C transcript variant X6	Chr5	24893007	24915516	-	http://www.ncbi.nlm.nih.gov/gene/?term=XM_004941648.1
RB_p_000001720	8.12928	9.55123	8.92407	8.35865	8.66888	8.76653	-0.255185	1.19349	0.494205	NM_001159370.1	LRRC16A	leucine rich repeat containing 16A	Chr2	89919460	90097759	-	http://www.ncbi.nlm.nih.gov/gene/?term=NM_001159370.1
RB_p_000001721	10.1501	11.4714	12.0293	12.8008	12.0582	12.2042	0.732768	1.66182	0.275814	NM_001101830.1	NOX1	NADPH oxidase 1	Chr4	5126068	5129989	+	http://www.ncbi.nlm.nih.gov/gene/?term=NM_001101830.1
RB_p_000001722	8.89482	6.01636	8.75071	9.64791	9.67992	9.57979	0.897201	1.86245	0.209433	NM_001252163.1	ARMC8	armadillo repeat containing 8	Chr9	14117	74216	-	http://www.ncbi.nlm.nih.gov/gene/?term=NM_001252163.1
RB_p_000001723	8.93517	7.29002	8.63118	9.75363	8.4168	8.8009	0.169723	1.12484	0.129648	XM_430486.4	LOC427180	E3 ubiquitin-protein ligase Topors-like	ChrZ	22080470	22086004	+	http://www.ncbi.nlm.nih.gov/gene/?term=XM_430486.4
RB_p_000001724	8.74231	9.22942	4.93708	10.0604	8.92778	7.83605	0.185469	1.13719	0.293313	NM_204603.1	SP3	Sp3 transcription factor	Chr7	16579656	16609495	+	http://www.ncbi.nlm.nih.gov/gene/?term=NM_204603.1
RB_p_000001725	9.98228	10.138	10.5008	8.49085	9.35755	9.74483	-0.7804	1.71761	0.0526345	XM_004939248.1	NSUN6	NOP2/Sun domain family%2C member 6%2C transcript variant X7	Chr2	18977499	19003539	+	http://www.ncbi.nlm.nih.gov/gene/?term=XM_004939248.1
RB_p_000001726	5.36342	6.32635	5.30053	4.63619	6.45121	5.76046	0.397041	1.3168	0.905417	XM_004946783.1	OMG	oligodendrocyte myelin glycoprotein	Chr19	9032530	9036807	+	http://www.ncbi.nlm.nih.gov/gene/?term=XM_004946783.1
RB_p_000001727	10.3818	10.9267	10.3715	10.4398	11.148	10.4969	0.11504	1.08301	0.104419	XM_003641445.2	CDC42BPB	CDC42 binding protein kinase beta (DMPK-like)%2C transcript variant X1	Chr5	49812777	49898888	-	http://www.ncbi.nlm.nih.gov/gene/?term=XM_003641445.2
RB_p_000001728	9.77108	9.07213	10.3845	9.51422	9.62845	10.8531	-0.142631	1.10392	0.425145	NM_001006417.1	KLF11	Kruppel-like factor 11	Chr3	96059085	96065190	+	http://www.ncbi.nlm.nih.gov/gene/?term=NM_001006417.1
RB_p_000001729	8.83131	7.92926	5.09359	6.51964	7.72281	3.33221	-1.40962	2.65668	0.151979	XM_417201.3	MTNR1B	melatonin receptor 1B	Chr1	185469313	185489996	-	http://www.ncbi.nlm.nih.gov/gene/?term=XM_417201.3
RB_p_000001730	4.07433	2.8698	5.5603	3.05558	-0.542389	3.76401	-1.01876	2.02617	0.0985682	XM_004935640.1	SCAF8	SR-related CTD-associated factor 8%2C transcript variant X2	Chr3	49604099	49638551	+	http://www.ncbi.nlm.nih.gov/gene/?term=XM_004935640.1
RB_p_000001734	7.99718	6.31279	9.01053	8.56224	8.20945	8.70563	0.565063	1.47945	0.378122	XM_415573.4	ANKMY1	ankyrin repeat and MYND domain containing 1%2C transcript variant X5	Chr17	254204	272643	-	http://www.ncbi.nlm.nih.gov/gene/?term=XM_415573.4
RB_p_000001735	7.62936	9.06407	6.07651	7.48382	8.19229	7.54882	-0.0805347	1.05741	0.847025	XM_004936271.1	LOC422929	histamine H2 receptor-like%2C transcript variant X4	Chr4	85641044	85649778	+	http://www.ncbi.nlm.nih.gov/gene/?term=XM_004936271.1
RB_p_000001736	7.27146	6.36188	7.04985	-0.627044	6.49586	6.24303	-0.806816	1.74935	0.376799	XM_001234978.2	GLOD5	glyoxalase domain containing 5%2C transcript variant X1	Chr4	11297734	11303638	-	http://www.ncbi.nlm.nih.gov/gene/?term=XM_001234978.2
RB_p_000001738	10.0111	10.7717	7.72281	10.0362	8.11764	8.17991	-1.83114	3.55819	0.534425	XM_004942082.1	SYNPO2L	synaptopodin 2-like%2C transcript variant X3	Chr6	15563644	15572789	+	http://www.ncbi.nlm.nih.gov/gene/?term=XM_004942082.1
RB_p_000001739	8.23122	8.33651	10.2764	8.61195	9.42731	9.00773	0.671222	1.59242	0.931749	NM_204393.1	RECQL	RecQ protein-like (DNA helicase Q1-like)	Chr1	65469870	65489085	-	http://www.ncbi.nlm.nih.gov/gene/?term=NM_204393.1
RB_p_000001740	6.13933	6.03853	8.89482	7.38802	7.41996	5.72674	1.24869	2.37626	0.915483	XM_004939894.1	PPP1R42	protein phosphatase 1%2C regulatory subunit 42%2C transcript variant X7	Chr2	114993439	115011977	-	http://www.ncbi.nlm.nih.gov/gene/?term=XM_004939894.1
RB_p_000001741	5.75378	8.64746	8.17118	6.18964	4.25566	7.51175	-1.98153	3.94912	0.402856	XM_004950322.1	LOC101748931	growth/differentiation factor 15-like	ChrUn	102	1912	-	http://www.ncbi.nlm.nih.gov/gene/?term=XM_004950322.1
RB_p_000001742	7.62571	9.47675	11.7322	9.0546	9.89102	10.1991	0.414278	1.33263	0.916203	XM_004946948.1	CEP250	centrosomal protein 250kDa%2C transcript variant X13	Chr20	1401389	1433073	-	http://www.ncbi.nlm.nih.gov/gene/?term=XM_004946948.1
RB_p_000001743	7.50581	8.20945	6.97728	8.92778	8.17617	8.13571	0.670362	1.59147	0.198337	XM_001231649.3	PRPF38B	PRP38 pre-mRNA processing factor 38 (yeast) domain containing B	Chr8	1242709	1250809	+	http://www.ncbi.nlm.nih.gov/gene/?term=XM_001231649.3
RB_p_000001745	8.67243	10.5254	10.9018	7.65105	8.52062	9.13507	-2.00478	4.01327	0.0326985	XM_001234581.3	MUC2	mucin 2%2C oligomeric mucus/gel-forming	Chr5	14294382	14368895	-	http://www.ncbi.nlm.nih.gov/gene/?term=XM_001234581.3
RB_p_000001746	10.207	8.63662	6.37063	11.0984	10.174	8.8009	1.53736	2.90264	0.0682059	NM_204798.1	KCNN2	potassium intermediate/small conductance calcium-activated channel%2C subfamily N%2C member 2	ChrZ	73093574	73162475	-	http://www.ncbi.nlm.nih.gov/gene/?term=NM_204798.1
RB_p_000001748	5.91819	9.544	9.78382	8.11114	8.50978	9.20762	-1.03422	2.04801	0.865045	NM_204347.1	LIX1	Lix1 homolog	ChrZ	51376277	51404560	+	http://www.ncbi.nlm.nih.gov/gene/?term=NM_204347.1
RB_p_000001749	4.88905	5.58312	6.08717	6.13933	5.93601	6.84235	0.556215	1.47041	0.0938855	XM_422697.4	PLSCR5	phospholipid scramblase family%2C member 5%2C transcript variant X2	Chr9	11061890	11069191	-	http://www.ncbi.nlm.nih.gov/gene/?term=XM_422697.4
RB_p_000001750	8.56224	7.23601	9.04508	8.39553	5.86337	7.68475	-0.877494	1.83718	0.136912	XM_001234022.3	TM4SF4	transmembrane 4 L six family member 4	Chr9	23312393	23317014	-	http://www.ncbi.nlm.nih.gov/gene/?term=XM_001234022.3
RB_p_000001751	6.55842	8.31515	7.68299	11.1137	11.3039	11.1824	3.4994	11.309	0.0153393	NM_001006151.1	RBM22	RNA binding motif protein 22	Chr13	12397419	12404520	+	http://www.ncbi.nlm.nih.gov/gene/?term=NM_001006151.1
RB_p_000001752	9.38586	9.51126	10.1209	9.8815	10.0705	10.4684	0.559198	1.47345	0.0175325	NM_001031460.1	TK2	thymidine kinase 2%2C mitochondrial	Chr11	10906480	10917657	+	http://www.ncbi.nlm.nih.gov/gene/?term=NM_001031460.1
RB_p_000001753	4.90121	9.29405	9.89747	9.75781	10.3429	10.26	0.965991	1.95341	0.273583	XM_415126.4	VPS37B	vacuolar protein sorting 37 homolog B (S. cerevisiae)	Chr15	5226372	5240227	+	http://www.ncbi.nlm.nih.gov/gene/?term=XM_415126.4
RB_p_000001754	7.6865	9.93737	9.55938	8.11114	9.38909	9.69827	-0.170284	1.12528	0.987552	XM_004941131.1	LOC100858573	translation initiation factor IF-2-like	Chr4	37454922	37460804	+	http://www.ncbi.nlm.nih.gov/gene/?term=XM_004941131.1
RB_p_000001755	9.10198	9.93737	9.75718	8.43411	8.7151	9.21917	-1.04208	2.05919	0.0611066	XM_418206.4	ZAP70	zeta-chain (TCR) associated protein kinase 70kDa	Chr28	1796259	1817539	+	http://www.ncbi.nlm.nih.gov/gene/?term=XM_418206.4
RB_p_000001756	8.45841	8.97871	9.07615	8.16993	8.77149	9.44657	-0.207221	1.15446	0.859055	NM_001199590.1	RPP38	ribonuclease P/MRP 38kDa subunit	Chr2	20498979	20501750	-	http://www.ncbi.nlm.nih.gov/gene/?term=NM_001199590.1
RB_p_000001757	10.444	7.93811	11.5389	7.87344	8.40088	9.51865	-2.0431	4.1213	0.278222	XM_419538.4	EFCAB2	EF-hand calcium binding domain 2	Chr3	33973634	33998299	-	http://www.ncbi.nlm.nih.gov/gene/?term=XM_419538.4
RB_p_000001758	8.40408	8.53722	8.73556	8.8392	8.05664	8.75071	0.213489	1.15949	0.973021	NM_001030994.1	ELMO1	engulfment and cell motility 1	Chr2	46963799	47228582	+	http://www.ncbi.nlm.nih.gov/gene/?term=NM_001030994.1
RB_p_000001761	6.43044	5.01745	7.35755	6.37063	5.30055	7.44915	-0.0598052	1.04232	0.40098	XM_004936547.1	EXTL2	exostoses (multiple)-like 2%2C transcript variant X1	Chr8	10711971	10718443	+	http://www.ncbi.nlm.nih.gov/gene/?term=XM_004936547.1
RB_p_000001762	5.76047	7.08481	6.32635	-0.377796	7.36851	5.78689	-0.539459	1.45343	0.401537	XM_004946380.1	TSEN54	tRNA splicing endonuclease 54 homolog (S. cerevisiae)%2C transcript variant X3	Chr18	11155670	11162578	+	http://www.ncbi.nlm.nih.gov/gene/?term=XM_004946380.1
RB_p_000001763	11.1367	10.6378	7.99294	9.59059	10.3937	9.1605	-1.04717	2.06647	0.815915	XM_004935202.1	C2H18orf63	uncharacterized LOC421015%2C transcript variant X1	Chr2	91916231	91938465	-	http://www.ncbi.nlm.nih.gov/gene/?term=XM_004935202.1
RB_p_000001764	6.66178	5.7869	8.72451	6.68299	3.76394	9.25148	0.0212165	1.01481	0.592715	XM_004944459.1	LOC101751479	G2/M phase-specific E3 ubiquitin-protein ligase-like	Chr12	2733332	2734458	+	http://www.ncbi.nlm.nih.gov/gene/?term=XM_004944459.1
RB_p_000001766	9.89973	9.94764	10.6319	10.2782	10.4236	11.559	0.476004	1.39089	0.0723089	XM_004940684.1	ATP11C	ATPase%2C class VI%2C type 11C%2C transcript variant X15	Chr4	5056476	5108353	-	http://www.ncbi.nlm.nih.gov/gene/?term=XM_004940684.1
RB_p_000001767	9.5216	10.242	5.42366	6.97441	7.48382	7.14211	-2.37949	5.20354	0.49845	NM_207178.1	SLC2A2	solute carrier family 2 (facilitated glucose transporter)%2C member 2	Chr9	19174114	19181820	+	http://www.ncbi.nlm.nih.gov/gene/?term=NM_207178.1
RB_p_000001768	7.94251	7.46148	7.84549	8.55363	8.97513	9.3837	1.12964	2.18804	0.0571132	XM_003642403.2	LOC100857289	pre-rRNA-processing protein TSR1 homolog%2C transcript variant X1	Chr19	5617655	5623804	-	http://www.ncbi.nlm.nih.gov/gene/?term=XM_003642403.2
RB_p_000001769	7.91588	8.71682	11.1302	6.66178	6.40936	9.53041	-2.05504	4.15556	0.0309662	XM_004937031.1	LOC101748733	uncharacterized LOC101748733%2C transcript variant X1	Chr9	5153064	5181997	+	http://www.ncbi.nlm.nih.gov/gene/?term=XM_004937031.1
RB_p_000001771	3.50164	5.6423	1.92365	4.49898	3.5945	5.69915	0.997342	1.99632	0.643192	NM_001005811.1	FAM214A	family with sequence similarity 214%2C member A	Chr10	8193075	8224908	+	http://www.ncbi.nlm.nih.gov/gene/?term=NM_001005811.1
RB_p_000001772	4.90121	5.76712	6.07651	-1.27016	6.77808	-0.395164	-6.16229	71.6199	0.253757	NM_001031225.2	UNC5B	unc-5 homolog B (C. elegans)	Chr6	11331333	11360385	+	http://www.ncbi.nlm.nih.gov/gene/?term=NM_001031225.2
RB_p_000001773	8.59526	8.27961	8.97154	7.03342	5.76046	7.36851	-1.56183	2.95229	0.0261362	XM_004940570.1	BCORL1	BCL6 corepressor-like 1%2C transcript variant X4	Chr4	1568920	1581491	-	http://www.ncbi.nlm.nih.gov/gene/?term=XM_004940570.1
RB_p_000001774	9.57743	10.2061	10.2828	7.40727	7.92035	9.70951	-2.28575	4.87616	0.0936358	XM_415584.4	ELAC2	elaC homolog 2 (E. coli)%2C transcript variant X2	Chr18	1012398	1027276	+	http://www.ncbi.nlm.nih.gov/gene/?term=XM_415584.4
RB_p_000001775	8.84627	8.97154	8.78136	7.74651	8.67419	9.32024	-0.172082	1.12668	0.606829	XM_004935796.1	ITSN2	intersectin 2%2C transcript variant X5	Chr3	103895602	103952832	-	http://www.ncbi.nlm.nih.gov/gene/?term=XM_004935796.1
RB_p_000001776	8.14083	10.7063	10.7515	7.38802	10.1013	10.621	-0.604961	1.52094	0.118289	XM_421113.4	C11ORF49	chromosome 5 open reading frame%2C human C11orf49%2C transcript variant X2	Chr5	22503067	22592203	-	http://www.ncbi.nlm.nih.gov/gene/?term=XM_421113.4
RB_p_000001777	6.08717	8.26092	8.30606	6.74147	8.20945	8.9359	-0.0514662	1.03632	0.217625	NM_001012541.1	NUP50	nucleoporin 50kDa	Chr1	70374265	70390312	+	http://www.ncbi.nlm.nih.gov/gene/?term=NM_001012541.1
RB_p_000001778	4.00842	3.76398	2.26254	7.40727	6.68299	6.03852	2.91902	7.56331	0.00538798	XM_003640721.2	CCRL1	chemokine (C-C motif) receptor-like 1	Chr2	42898234	42902923	+	http://www.ncbi.nlm.nih.gov/gene/?term=XM_003640721.2
RB_p_000001782	5.671	5.713	9.04234	9.04097	9.39446	10.5894	3.68146	12.8301	0.0499318	XM_416677.4	ABCC13	ATP-binding cassette%2C sub-family C (CFTR/MRP)%2C member 13%2C pseudogene%2C transcript variant X2	Chr1	97373098	97406938	+	http://www.ncbi.nlm.nih.gov/gene/?term=XM_416677.4
RB_p_000001783	5.68514	6.45943	6.55842	-0.56184	6.01637	6.81057	-0.443064	1.35949	0.406977	NM_001165912.1	LOC417800	prolactin-like protein	Chr1	30472447	30476317	+	http://www.ncbi.nlm.nih.gov/gene/?term=NM_001165912.1
RB_p_000001784	9.68212	8.12928	7.69523	8.75906	8.97154	9.0607	0.842261	1.79286	0.599281	XM_427367.4	KLF3	Kruppel-like factor 3 (basic)	Chr4	69144172	69164875	-	http://www.ncbi.nlm.nih.gov/gene/?term=XM_427367.4
RB_p_000001785	6.07114	7.52943	7.20701	6.64024	7.7151	7.91439	0.50809	1.42217	0.0890319	XM_004946008.1	RABGAP1	RAB GTPase activating protein 1%2C transcript variant X5	Chr17	8819044	8877696	+	http://www.ncbi.nlm.nih.gov/gene/?term=XM_004946008.1
RB_p_000001786	9.60084	9.66756	10.3722	9.25148	10.2624	9.26092	-0.406636	1.32559	0.617832	XM_004942229.1	SFXN3	sideroflexin 3%2C transcript variant X5	Chr6	22607391	22610383	-	http://www.ncbi.nlm.nih.gov/gene/?term=XM_004942229.1
RB_p_000001787	10.3794	10.7987	10.9723	9.65419	9.10001	9.40195	-1.39673	2.63304	0.0487851	XM_004937237.1	CDC20B	cell division cycle 20 homolog B (S. cerevisiae)%2C transcript variant X6	ChrZ	16529740	16564140	-	http://www.ncbi.nlm.nih.gov/gene/?term=XM_004937237.1
RB_p_000001789	8.43463	5.96523	8.15355	9.5377	8.57648	9.07481	0.921258	1.89377	0.102083	XM_004939942.1	SLC26A7	solute carrier family 26%2C member 7%2C transcript variant X5	Chr2	124573249	124656689	+	http://www.ncbi.nlm.nih.gov/gene/?term=XM_004939942.1
RB_p_000001790	6.39228	6.61471	7.48382	-0.49057	5.11463	6.34423	-1.50008	2.82858	0.229565	XM_414904.4	XYLT1	xylosyltransferase I	Chr14	7894683	8153852	+	http://www.ncbi.nlm.nih.gov/gene/?term=XM_414904.4
RB_p_000001791	2.8698	6.24779	5.13536	4.82667	4.88905	6.66178	-0.246312	1.18617	0.566477	NM_204363.1	NPVF	neuropeptide VF precursor	Chr2	31933788	31937355	-	http://www.ncbi.nlm.nih.gov/gene/?term=NM_204363.1
RB_p_000001794	10.839	6.87344	10.8746	7.90087	7.70044	8.97154	-2.93814	7.66423	0.355681	XM_003643986.2	LOC100858389	olfactory receptor 14J1-like	ChrUn	98088	99047	+	http://www.ncbi.nlm.nih.gov/gene/?term=XM_003643986.2
RB_p_000001795	10.3329	9.05121	12.3045	8.22641	8.67772	9.39178	-1.65516	3.14957	0.138487	NM_001012854.2	CCDC132	coiled-coil domain containing 132	Chr2	23077767	23146921	+	http://www.ncbi.nlm.nih.gov/gene/?term=NM_001012854.2
RB_p_000001796	8.14083	8.0728	10.3315	6.28529	5.83833	4.73459	-2.3025	4.93312	0.113058	NM_001006461.2	LETM1	leucine zipper-EF-hand containing transmembrane protein 1	Chr4	82881866	82904991	+	http://www.ncbi.nlm.nih.gov/gene/?term=NM_001006461.2
RB_p_000001797	12.2606	11.4489	10.6978	9.7484	12.3784	10.6157	-0.833146	1.78157	0.64135	XM_003643637.2	LOC100857473	alpha-1%2C2-mannosyltransferase ALG9-like	ChrUn	2058	8601	-	http://www.ncbi.nlm.nih.gov/gene/?term=XM_003643637.2
RB_p_000001799	10.7039	10.3451	10.5618	8.33874	8.56701	9.00773	-1.99476	3.9855	0.0158325	XM_004949806.1	LOC101751411	protein eva-1 homolog C-like%2C transcript variant X2	Chr1	1226	8789	-	http://www.ncbi.nlm.nih.gov/gene/?term=XM_004949806.1
RB_p_000001800	9.13121	8.81458	9.35645	7.70908	5.44042	3.36765	-3.69079	12.9133	0.11293	NM_204854.1	PRLR	prolactin receptor	ChrZ	10470115	10500913	-	http://www.ncbi.nlm.nih.gov/gene/?term=NM_204854.1
RB_p_000001801	11.7665	12.3195	12.22	10.6847	8.94691	9.94581	-2.27423	4.83739	0.0770654	XM_001231869.2	GPR17	G protein-coupled receptor 17%2C transcript variant 2	Chr9	891516	898989	+	http://www.ncbi.nlm.nih.gov/gene/?term=XM_001231869.2
RB_p_000001802	12.0314	9.21917	8.96651	9.20396	8.25857	9.81378	-0.0152088	1.0106	0.453019	XM_004939442.1	LOC101752116	E3 ubiquitin-protein ligase Topors-like	Chr2	42234662	42238133	-	http://www.ncbi.nlm.nih.gov/gene/?term=XM_004939442.1
RB_p_000001803	8.17991	5.8064	8.61195	6.66178	7.15735	6.28529	-1.51813	2.8642	0.533918	XM_426092.2	LOC428538	epidermal retinol dehydrogenase 2-like	Chr2	111051997	111060475	-	http://www.ncbi.nlm.nih.gov/gene/?term=XM_426092.2
RB_p_000001804	10.5398	11.6095	9.69218	10.4587	10.971	10.9213	0.381518	1.30271	0.787991	XM_004946738.1	LOC101748157	lysophosphatidic acid receptor 1-B-like%2C transcript variant X1	Chr19	8090230	8124381	+	http://www.ncbi.nlm.nih.gov/gene/?term=XM_004946738.1
RB_p_000001805	9.44294	7.61839	8.7936	9.51865	7.66	8.43879	-0.354811	1.27882	0.624523	XM_001233010.2	KLHL25	kelch-like 25 (Drosophila)%2C transcript variant X1	Chr10	13454499	13461322	+	http://www.ncbi.nlm.nih.gov/gene/?term=XM_001233010.2
RB_p_000001806	8.69957	9.17804	11.0369	6.7211	7.70044	10.334	-1.4776	2.78486	0.064758	XM_004942598.1	TYW5	tRNA-yW synthesizing protein 5%2C transcript variant X5	Chr7	10512718	10525767	-	http://www.ncbi.nlm.nih.gov/gene/?term=XM_004942598.1
RB_p_000001809	7.81538	7.31967	6.03301	7.15735	6.76155	7.80735	-0.162325	1.11909	0.836662	XM_003641967.2	RGPD1	RANBP2-like and GRIP domain containing 1%2C transcript variant X1	Chr12	25339	67927	-	http://www.ncbi.nlm.nih.gov/gene/?term=XM_003641967.2
RB_p_000001810	8.12153	10.245	10.2903	7.24079	7.80735	7.96434	-2.4376	5.41741	0.0642486	NM_001145228.1	ADAM22	ADAM metallopeptidase domain 22	Chr2	20749272	20857562	+	http://www.ncbi.nlm.nih.gov/gene/?term=NM_001145228.1
RB_p_000001811	8.64386	10.3364	9.74273	7.49185	9.09672	10.0185	-0.646015	1.56484	0.287551	XM_004935333.1	LOC100859888	uncharacterized LOC100859888	Chr3	21212326	21235564	+	http://www.ncbi.nlm.nih.gov/gene/?term=XM_004935333.1
RB_p_000001813	10.1752	9.77108	5.26334	10.174	9.96831	8.03892	0.19723	1.14649	0.383438	XM_004943390.1	ABCC5	ATP-binding cassette%2C sub-family C (CFTR/MRP)%2C member 5%2C transcript variant X7	Chr9	15204386	15240755	-	http://www.ncbi.nlm.nih.gov/gene/?term=XM_004943390.1
RB_p_000001814	11.3185	7.62571	11.8791	10.9276	10.0172	11.7362	-0.39095	1.31126	0.558166	XM_421101.4	ASTL	astacin-like metallo-endopeptidase (M12 family)	Chr5	21649201	21661086	+	http://www.ncbi.nlm.nih.gov/gene/?term=XM_421101.4
RB_p_000001815	5.11463	10.1335	9.68956	-0.385406	8.68387	6.77808	-2.91148	7.52392	0.108988	XM_004936081.1	LIMCH1	LIM and calponin homology domains 1%2C transcript variant X11	Chr4	68065266	68229996	-	http://www.ncbi.nlm.nih.gov/gene/?term=XM_004936081.1
RB_p_000001816	5.3809	3.56419	6.90989	3.98577	5.50559	5.60559	0.124697	1.09028	0.839296	NM_001008462.1	PAQR8	progestin and adipoQ receptor family member VIII	Chr3	107153614	107165829	-	http://www.ncbi.nlm.nih.gov/gene/?term=NM_001008462.1
RB_p_000001818	7.30834	9.29059	8.28193	10.9464	10.7184	10.2021	2.4365	5.41325	0.0737254	NM_001007824.1	ACTG1	Actin%2C gamma 1	Chr10	2014377	2015913	+	http://www.ncbi.nlm.nih.gov/gene/?term=NM_001007824.1
RB_p_000001819	10.0137	5.59065	9.70131	8.63481	4.97206	6.32635	-3.37496	10.3744	0.161203	XM_004940839.1	AKAP14	A kinase (PRKA) anchor protein 14%2C transcript variant X5	Chr4	16450420	16452375	-	http://www.ncbi.nlm.nih.gov/gene/?term=XM_004940839.1
RB_p_000001820	11.1082	8.08614	11.0451	8.44398	7.44915	8.96073	-2.6011	6.06748	0.0966805	XM_004937380.1	LOC101748033	translation initiation factor IF-2-like	ChrZ	22263416	22273264	+	http://www.ncbi.nlm.nih.gov/gene/?term=XM_004937380.1
RB_p_000001821	10.8001	12.4411	13.3463	11.3453	11.094	11.1963	-1.24477	2.36981	0.34326	XM_418050.4	C26H1ORF88	chromosome 26 open reading frame%2C human C1orf88	Chr26	5112283	5114949	-	http://www.ncbi.nlm.nih.gov/gene/?term=XM_418050.4
RB_p_000001822	7.02237	7.88874	7.84235	7.12928	6.66178	6.26666	-1.18057	2.26667	0.221775	XM_415840.4	SPECC1	sperm antigen with calponin homology and coiled-coil domains 1%2C transcript variant X4	Chr19	6355069	6424594	+	http://www.ncbi.nlm.nih.gov/gene/?term=XM_415840.4
RB_p_000001823	5.18595	5.3546	5.62039	5.93601	6.96	7.48382	1.6054	3.04281	0.0527551	NM_001031490.1	TBC1D22A	TBC1 domain family%2C member 22A	Chr1	15997492	16152673	+	http://www.ncbi.nlm.nih.gov/gene/?term=NM_001031490.1
RB_p_000001826	11.4041	9.16491	11.0089	7.82177	8.68387	8.87728	-2.32499	5.01064	0.147647	XM_003643280.2	LOC430212	olfactory receptor 14J1-like	chrLGE22C19W28_E50C23	201941	202870	-	http://www.ncbi.nlm.nih.gov/gene/?term=XM_003643280.2
RB_p_000001830	5.30053	6.18964	6.81698	6.37063	8.15861	6.64024	0.450604	1.36661	0.264849	XM_004935356.1	HAAO	3-hydroxyanthranilate 3%2C4-dioxygenase%2C transcript variant X5	Chr3	23462669	23493956	-	http://www.ncbi.nlm.nih.gov/gene/?term=XM_004935356.1
RB_p_000001831	7.30834	8.05393	8.98939	6.45121	6.87344	8.29232	-1.18048	2.26652	0.0234739	XM_003642389.2	LOC100858466	tRNA wybutosine-synthesizing protein 1 homolog%2C transcript variant X1	Chr19	843989	852198	+	http://www.ncbi.nlm.nih.gov/gene/?term=XM_003642389.2
RB_p_000001832	5.12504	3.3677	7.38586	6.0765	6.92778	10.0984	1.80274	3.48882	0.08849	XM_004941534.1	PPFIA1	protein tyrosine phosphatase%2C receptor type%2C f polypeptide (PTPRF)%2C interacting protein (liprin)%2C alpha 1%2C transcript variant X6	Chr5	17140846	17180457	+	http://www.ncbi.nlm.nih.gov/gene/?term=XM_004941534.1
RB_p_000001833	11.3888	10.2583	11.0553	11.37	9.97549	11.5135	0.314724	1.24377	0.832186	XM_426181.4	RPF2	ribosome production factor 2 homolog (S. cerevisiae)	Chr3	65709381	65721071	-	http://www.ncbi.nlm.nih.gov/gene/?term=XM_426181.4
RB_p_000001834	8.33985	8.78627	8.3015	6.96	5.01747	6.47168	-1.86817	3.6507	0.0865772	XM_004936426.1	ZBTB1	zinc finger and BTB domain containing 1%2C transcript variant X3	Chr5	52790017	52805600	-	http://www.ncbi.nlm.nih.gov/gene/?term=XM_004936426.1
RB_p_000001835	8.36304	8.73978	7.97585	8.37504	8.12347	8.00141	-0.239565	1.18064	0.458404	XM_004935569.1	SLC22A2	solute carrier family 22 (organic cation transporter)%2C member 2%2C transcript variant X3	Chr3	44744707	44757404	+	http://www.ncbi.nlm.nih.gov/gene/?term=XM_004935569.1
RB_p_000001836	12.3884	11.4162	10.7954	12.8444	12.9149	13.3132	1.4987	2.82587	0.129219	NM_204201.1	CLDN5	claudin 5	Chr15	693086	694822	-	http://www.ncbi.nlm.nih.gov/gene/?term=NM_204201.1
RB_p_000001837	7.10329	7.33316	4.49899	4.92522	7.33539	6.03852	-1.06477	2.09183	0.862268	XM_417185.4	ARHGAP42	Rho GTPase activating protein 42	Chr1	182477681	182638203	-	http://www.ncbi.nlm.nih.gov/gene/?term=XM_417185.4
RB_p_000001838	8.60733	9.29059	6.03853	5.56795	5.81284	6.28529	-2.79449	6.93785	0.217307	NM_205389.1	DNTT	deoxynucleotidyltransferase%2C terminal	Chr6	20754954	20843012	+	http://www.ncbi.nlm.nih.gov/gene/?term=NM_205389.1
RB_p_000001839	8.78627	10.2243	11.5434	7.53916	8.07815	9.39607	-2.14615	4.42646	0.0253654	XM_004936075.1	BEND4	BEN domain containing 4%2C transcript variant X3	Chr4	67904380	67929896	+	http://www.ncbi.nlm.nih.gov/gene/?term=XM_004936075.1
RB_p_000001840	8.36632	11.6448	10.2509	9.94764	10.4372	10.3476	0.0967308	1.06935	0.863627	XM_004950607.1	LOC101749266	translation initiation factor IF-2-like%2C transcript variant X1	ChrUn	19	1093	+	http://www.ncbi.nlm.nih.gov/gene/?term=XM_004950607.1
RB_p_000001841	7.80252	6.84862	7.83605	6.97441	8.71939	8.75071	0.916872	1.88802	0.495736	NM_001007838.1	SNRPD3	small nuclear ribonucleoprotein D3 polypeptide 18kDa	Chr15	8430808	8434284	-	http://www.ncbi.nlm.nih.gov/gene/?term=NM_001007838.1
RB_p_000001842	10.3379	9.34651	9.96145	10.9044	9.90727	9.88417	-0.0541834	1.03827	0.243035	XM_003643404.2	LOC100858046	platelet glycoprotein VI-like	ChrUn	86	1063	-	http://www.ncbi.nlm.nih.gov/gene/?term=XM_003643404.2
RB_p_000001843	7.20457	6.54689	5.55261	8.3443	5.99952	6.90989	0.362999	1.2861	0.393178	XM_004939802.1	ZNF521	zinc finger protein 521%2C transcript variant X21	Chr2	103297898	103503286	-	http://www.ncbi.nlm.nih.gov/gene/?term=XM_004939802.1
RB_p_000001846	10.9327	6.28066	11.5732	9.0546	8.50978	9.21128	-1.87807	3.67583	0.690543	NM_001031378.1	LOC426385	serine/threonine kinase 35-like	Chr3	105319047	105329333	+	http://www.ncbi.nlm.nih.gov/gene/?term=NM_001031378.1
RB_p_000001847	10.66	8.38694	8.10329	11.5785	11.554	11.5299	3.16711	8.98245	0.0879881	NM_001031424.1	ZFAND5	zinc finger%2C AN1-type domain 5	ChrZ	35594930	35609343	-	http://www.ncbi.nlm.nih.gov/gene/?term=NM_001031424.1
RB_p_000001848	8.10329	6.47168	8.62936	9.5651	9.54255	9.49785	1.43926	2.71182	0.111623	XM_004941774.1	SEC23A	Sec23 homolog A (S. cerevisiae)%2C transcript variant X4	Chr5	36848207	36868978	-	http://www.ncbi.nlm.nih.gov/gene/?term=XM_004941774.1
RB_p_000001849	10.6085	9.45943	9.04166	11.3662	11.4148	11.8069	1.95532	3.87802	0.0886238	XM_422345.4	EPHX4	epoxide hydrolase 4	Chr8	13219590	13236082	-	http://www.ncbi.nlm.nih.gov/gene/?term=XM_422345.4
RB_p_000001851	11.5046	9.87997	10.312	10.0346	8.18611	7.97585	-2.12592	4.36481	0.0194677	XM_003640629.2	GBX1	gastrulation brain homeobox 1	Chr2	173854	179896	+	http://www.ncbi.nlm.nih.gov/gene/?term=XM_003640629.2
RB_p_000001852	8.60363	10.0324	8.39446	8.17991	9.23661	9.34873	0.632986	1.55077	0.883355	XM_004947083.1	HRH3	histamine receptor H3%2C transcript variant X3	Chr20	8119136	8122954	-	http://www.ncbi.nlm.nih.gov/gene/?term=XM_004947083.1
RB_p_000001853	9.19229	10.1059	9.74315	7.64205	7.99435	8.26913	-1.7488	3.36078	0.0135086	XM_416593.4	TIPRL	TIP41%2C TOR signaling pathway regulator-like (S. cerevisiae)%2C transcript variant X2	Chr1	83518608	83527105	-	http://www.ncbi.nlm.nih.gov/gene/?term=XM_416593.4
RB_p_000001854	9.45507	9.69566	8.5812	7.53916	7.70908	8.03892	-1.74599	3.35424	0.0876417	XM_004934735.1	PION	pigeon homolog (Drosophila)%2C transcript variant X6	Chr1	12486880	12534527	+	http://www.ncbi.nlm.nih.gov/gene/?term=XM_004934735.1
RB_p_000001856	7.41996	7.08746	8.97154	7.97585	7.68475	9.42206	0.555888	1.47007	0.00661304	NM_204833.1	ELAVL1	ELAV (embryonic lethal%2C abnormal vision%2C Drosophila)-like 1 (Hu antigen R)	Chr28	932567	976281	-	http://www.ncbi.nlm.nih.gov/gene/?term=NM_204833.1
RB_p_000001857	5.47338	6.98584	6.07651	-0.997012	3.93934	5.1558	-2.13717	4.39898	0.164281	XM_421382.4	EXOC3L4	exocyst complex component 3-like 4	Chr5	50005568	50028655	+	http://www.ncbi.nlm.nih.gov/gene/?term=XM_421382.4
RB_p_000001858	8.52845	9.85526	7.30834	12.0826	11.7847	11.8856	3.35715	10.2471	0.0489918	XM_004938807.1	ZDHHC20	zinc finger%2C DHHC-type containing 20%2C transcript variant X6	Chr1	177809643	177842856	+	http://www.ncbi.nlm.nih.gov/gene/?term=XM_004938807.1
RB_p_000001859	5.26334	6.87344	7.41363	7.10329	9.01472	8.30606	1.43262	2.69936	0.0496772	NM_001031612.2	RMI1	RMI1%2C RecQ mediated genome instability 1%2C homolog (S. cerevisiae)	ChrZ	39954655	39958511	+	http://www.ncbi.nlm.nih.gov/gene/?term=NM_001031612.2
RB_p_000001860	7.51767	7.96	7.1267	5.63503	7.27845	6.86109	-0.656582	1.57634	0.191094	XM_004948021.1	ARHGEF12	Rho guanine nucleotide exchange factor (GEF) 12%2C transcript variant X4	Chr24	3713451	3775456	-	http://www.ncbi.nlm.nih.gov/gene/?term=XM_004948021.1
RB_p_000001861	10.6499	9.82277	10.9368	9.6101	9.87958	10.0144	-0.770347	1.70568	0.209218	NM_001012294.1	C2H3ORF39	chromosome 2 open reading frame%2C human C3orf39	Chr2	41724950	41726683	+	http://www.ncbi.nlm.nih.gov/gene/?term=NM_001012294.1
RB_p_000001863	3.73708	7.37721	7.1472	6.49586	7.98157	7.60918	0.461974	1.37743	0.22829	XM_419004.4	TRIO	triple functional domain (PTPRF interacting)	Chr2	76309123	76496830	-	http://www.ncbi.nlm.nih.gov/gene/?term=XM_419004.4
RB_p_000001864	5.56795	6.86419	9.96145	9.9805	9.94215	10.3658	3.11631	8.67167	0.155155	XM_004940889.1	PLRG1	pleiotropic regulator 1%2C transcript variant X5	Chr4	19765522	19777611	-	http://www.ncbi.nlm.nih.gov/gene/?term=XM_004940889.1
RB_p_000001865	6.10828	9.58637	10.2267	6.86109	8.74483	8.83131	-0.841537	1.79196	0.522642	XM_004948288.1	SYT11	synaptotagmin XI%2C transcript variant X3	Chr25	1456665	1467085	+	http://www.ncbi.nlm.nih.gov/gene/?term=XM_004948288.1
RB_p_000001866	7.27146	6.26667	9.5157	8.68738	8.12347	9.87075	1.41591	2.66828	0.113219	XM_004949982.1	ZNF532	zinc finger protein 532%2C transcript variant X5	Chr20	9208	29589	+	http://www.ncbi.nlm.nih.gov/gene/?term=XM_004949982.1
RB_p_000001867	8.39124	10.0694	10.9746	7.82814	10.0782	11.0318	0.00870104	1.00605	0.49288	XM_004942233.1	LOC101751027	protein FAM178A-like%2C transcript variant X1	Chr6	22664337	22672429	-	http://www.ncbi.nlm.nih.gov/gene/?term=XM_004942233.1
RB_p_000001868	5.29132	8.57884	9.5493	6.03852	6.92778	8.39553	-1.65107	3.14066	0.447036	XM_004946463.1	RPAIN	RPA interacting protein%2C transcript variant X10	Chr19	3434284	3436633	-	http://www.ncbi.nlm.nih.gov/gene/?term=XM_004946463.1
RB_p_000001870	10.526	10.7942	9.84235	12.6724	12.5827	10.7527	2.05666	4.16022	0.0480013	XM_003640489.2	MAP3K15	mitogen-activated protein kinase kinase kinase 15%2C transcript variant X1	Chr1	119632101	119704169	+	http://www.ncbi.nlm.nih.gov/gene/?term=XM_003640489.2
RB_p_000001872	8.9542	8.27496	9.51299	8.20335	6.32635	8.3696	-0.750848	1.68278	0.0680982	XM_004936257.1	CD8A	CD8a molecule%2C transcript variant X1	Chr4	85272687	85275909	-	http://www.ncbi.nlm.nih.gov/gene/?term=XM_004936257.1
RB_p_000001873	9.6764	8.77972	7.74651	8.15228	7.26679	8.5157	-0.627435	1.54482	0.426007	NM_001031559.1	FASLG	Fas ligand (TNF superfamily%2C member 6)	Chr8	4448300	4451316	-	http://www.ncbi.nlm.nih.gov/gene/?term=NM_001031559.1
RB_p_000001874	6.15966	6.17972	5.9419	5.24437	5.78689	5.56796	-0.591708	1.50703	0.0871981	XM_001235415.3	SENP6	SUMO1/sentrin specific peptidase 6	Chr3	79977661	80034556	-	http://www.ncbi.nlm.nih.gov/gene/?term=XM_001235415.3
RB_p_000001875	9.36687	10.102	10.9177	10.1611	9.58167	10.7945	0.0591562	1.04186	0.90911	XM_003640650.2	GIMAP5	GTPase%2C IMAP family member 5%2C transcript variant 1	Chr2	4047696	4049914	+	http://www.ncbi.nlm.nih.gov/gene/?term=XM_003640650.2
RB_p_000001876	4.665	5.44873	6.7211	8.33874	8.3696	8.84314	2.92086	7.57299	0.0229585	XM_417656.4	C1ORF50	chromosome 21 open reading frame%2C human C1orf50	Chr21	6361104	6363788	-	http://www.ncbi.nlm.nih.gov/gene/?term=XM_417656.4
RB_p_000001877	5.68514	3.68171	6.84862	5.93601	4.13732	6.47168	0.25087	1.18992	0.703812	XM_004942135.1	C6H10ORF71	chromosome 6 open reading frame%2C human C10orf71%2C transcript variant X1	Chr6	18206042	18222200	+	http://www.ncbi.nlm.nih.gov/gene/?term=XM_004942135.1
RB_p_000001878	5.7869	4.19771	5.62773	11.0891	11.0951	10.7616	5.46139	44.0598	0.00932526	XM_001235593.3	LOC395611	glutathione S-transferase class-alpha%2C transcript variant X1	Chr3	87816376	87828658	+	http://www.ncbi.nlm.nih.gov/gene/?term=XM_001235593.3
RB_p_000001879	13.2374	9.98228	12.8638	12.1705	9.80695	11.2574	-1.60636	3.04483	0.150649	XM_420223.4	PHF6	PHD finger protein 6%2C transcript variant X3	Chr4	3970728	3995776	+	http://www.ncbi.nlm.nih.gov/gene/?term=XM_420223.4
RB_p_000001880	7.47371	7.43045	5.62039	5.44042	5.48149	7.00562	-1.94896	3.86097	0.522294	XM_004946057.1	GSG1L	germ cell-specific gene 1-like protein-like%2C transcript variant X3	Chr18	117573	123430	-	http://www.ncbi.nlm.nih.gov/gene/?term=XM_004946057.1
RB_p_000001881	6.05492	6.66534	8.00983	7.68475	7.46148	8.64746	1.01941	2.02709	0.0800561	XM_422813.4	NMD3	NMD3 homolog (S. cerevisiae)	Chr9	21436471	21446031	+	http://www.ncbi.nlm.nih.gov/gene/?term=XM_422813.4
RB_p_000001882	9.37014	6.10828	9.70261	8.95056	7.37938	7.40727	-1.96287	3.89838	0.686281	XM_004940847.1	IL1RAPL2	interleukin 1 receptor accessory protein-like 2%2C transcript variant X6	Chr4	16963527	17145254	+	http://www.ncbi.nlm.nih.gov/gene/?term=XM_004940847.1
RB_p_000001883	7.72707	8.81218	10.1768	-0.791605	7.02237	8.7936	-1.78981	3.45769	0.23414	XM_004936715.1	DMAP1	DNA methyltransferase 1 associated protein 1%2C transcript variant X5	Chr8	19322931	19351956	+	http://www.ncbi.nlm.nih.gov/gene/?term=XM_004936715.1
RB_p_000001884	9.85058	9.79157	8.82018	9.53284	9.36578	9.42469	-0.366879	1.28956	0.900271	NM_001135785.1	TFAP2D	transcription factor AP-2 delta (activating enhancer binding protein 2 delta)	Chr3	107894065	107943864	-	http://www.ncbi.nlm.nih.gov/gene/?term=NM_001135785.1
RB_p_000001885	11.4851	11.9464	12.1355	11.6163	11.3224	8.46761	-0.623937	1.54107	0.354773	NM_204405.1	ANKRD1	ankyrin repeat domain 1 (cardiac muscle)	Chr6	19193679	19202367	-	http://www.ncbi.nlm.nih.gov/gene/?term=NM_204405.1
RB_p_000001886	10.3886	9.72835	10.726	10.0077	8.56701	9.3326	-1.05596	2.0791	0.0855739	NM_001006198.1	WDR5	WD repeat domain 5	Chr17	7196892	7208757	+	http://www.ncbi.nlm.nih.gov/gene/?term=NM_001006198.1
RB_p_000001887	8.99506	9.01472	9.15798	10.0123	8.96867	9.3837	0.368986	1.29145	0.337449	XM_418909.4	ALDH5A1	aldehyde dehydrogenase 5 family%2C member A1	Chr2	57898026	57908296	-	http://www.ncbi.nlm.nih.gov/gene/?term=XM_418909.4
RB_p_000001888	10.0875	8.65195	11.4658	9.51422	10.1189	10.9073	0.0314782	1.02206	0.884195	NM_001174134.1	HTR7	5-hydroxytryptamine (serotonin) receptor 7%2C adenylate cyclase-coupled	Chr6	19148176	19169974	-	http://www.ncbi.nlm.nih.gov/gene/?term=NM_001174134.1
RB_p_000001889	5.75378	6.29911	4.56159	8.72792	9.14275	9.29462	3.38897	10.4757	0.0287197	XM_420409.4	SETD7	SET domain containing (lysine methyltransferase) 7	Chr4	28800505	28817428	-	http://www.ncbi.nlm.nih.gov/gene/?term=XM_420409.4
RB_p_000001890	6.26667	5.18595	9.14593	5.64953	5.21547	5.99952	-0.617134	1.53383	0.327665	XM_004936025.1	LOC100857440	arginine/serine-rich protein 45-like%2C transcript variant X3	Chr4	65034456	65045274	+	http://www.ncbi.nlm.nih.gov/gene/?term=XM_004936025.1
RB_p_000001891	6.44708	9.08945	10.341	10.5854	10.7243	11.0913	1.63485	3.10555	0.165331	XM_004942473.1	LRRFIP1	leucine rich repeat (in FLII) interacting protein 1%2C transcript variant X25	Chr7	4621308	4700149	-	http://www.ncbi.nlm.nih.gov/gene/?term=XM_004942473.1
RB_p_000001893	9.20884	7.29692	8.88341	9.58871	9.41521	9.43671	0.553305	1.46744	0.207153	XM_004944482.1	GLYCTK	glycerate kinase%2C transcript variant X5	Chr12	2994565	3005382	+	http://www.ncbi.nlm.nih.gov/gene/?term=XM_004944482.1
RB_p_000001894	10.5649	7.85175	10.5772	11.4688	9.18364	10.0481	-0.516718	1.4307	0.418432	XM_004950589.1	LOC101751226	olfactory receptor 14C36-like	ChrUn	910	1876	-	http://www.ncbi.nlm.nih.gov/gene/?term=XM_004950589.1
RB_p_000001894	10.5649	7.85175	10.5772	11.4688	9.18364	10.0481	-0.516718	1.4307	0.418432	XM_004951047.1	LOC101747279	olfactory receptor 14C36-like	ChrUn	6637	7603	+	http://www.ncbi.nlm.nih.gov/gene/?term=XM_004951047.1
RB_p_000001895	8.22641	10.116	8.38154	6.49586	6.18964	7.04576	-1.88569	3.69529	0.101626	NM_001030343.1	CHST10	carbohydrate sulfotransferase 10	Chr1	132462977	132478737	-	http://www.ncbi.nlm.nih.gov/gene/?term=NM_001030343.1
RB_p_000001897	9.59292	6.94837	9.40939	9.74315	7.49185	9.26092	-0.148471	1.10839	0.460121	XM_004943103.1	DDX59	DEAD (Asp-Glu-Ala-Asp) box polypeptide 59%2C transcript variant X8	Chr8	1425124	1448162	+	http://www.ncbi.nlm.nih.gov/gene/?term=XM_004943103.1
RB_p_000001898	-0.475775	3.62415	3.73708	7.38802	8.04303	9.24198	4.41888	21.3902	0.0281742	XM_418903.4	TXNL4A	thioredoxin-like 4A%2C transcript variant 2	Chr2	56260550	56271794	+	http://www.ncbi.nlm.nih.gov/gene/?term=XM_418903.4
RB_p_000001899	11.4162	9.7932	9.12928	12.2228	11.2228	10.6996	1.4296	2.69372	0.032543	NM_001137651.1	TMEM101	transmembrane protein 101	ChrUn	5736	9487	+	http://www.ncbi.nlm.nih.gov/gene/?term=NM_001137651.1
RB_p_000001900	3.73708	0.614702	7.48985	5.86337	6.58496	7.11634	2.84788	7.1994	0.297655	XM_004938399.1	MSL3	male-specific lethal 3 homolog (Drosophila)%2C transcript variant X1	Chr1	123395814	123420748	-	http://www.ncbi.nlm.nih.gov/gene/?term=XM_004938399.1
RB_p_000001902	9.41416	10.1322	10.3886	8.55746	8.70563	7.97585	-1.57471	2.97877	0.0749546	XM_004951002.1	LOC100857671	protocadherin beta-2-like	ChrUn	3620	7533	-	http://www.ncbi.nlm.nih.gov/gene/?term=XM_004951002.1
RB_p_000001903	10.6341	10.4932	11.7956	9.74987	7.12928	9.19599	-1.43814	2.70972	0.089528	XM_004944734.1	LOC100857645	protocadherin beta-4-like	Chr13	88497	92537	-	http://www.ncbi.nlm.nih.gov/gene/?term=XM_004944734.1
RB_p_000001905	3.93935	3.50164	3.65322	-0.582631	6.49586	5.93601	2.28279	4.86617	0.925919	XM_418294.4	TRPA1	transient receptor potential cation channel%2C subfamily A%2C member 1	Chr2	116997320	117032320	-	http://www.ncbi.nlm.nih.gov/gene/?term=XM_418294.4
RB_p_000001906	11.1448	9.49785	9.50779	10.6242	10.1972	10.1611	0.689422	1.61264	0.559041	XM_001232356.2	DYNLT1	dynein%2C light chain%2C Tctex-type 1%2C transcript variant X1	Chr3	51354928	51358137	-	http://www.ncbi.nlm.nih.gov/gene/?term=XM_001232356.2
RB_p_000001907	9.87805	8.65553	10.3608	9.33539	9.25148	9.0546	-0.626569	1.54389	0.528703	XM_424381.4	PROSC	proline synthetase co-transcribed homolog (bacterial)	Chr22	2189571	2193805	+	http://www.ncbi.nlm.nih.gov/gene/?term=XM_424381.4
RB_p_000001908	7.9629	8.77972	8.06609	8.86573	8.22641	7.93811	0.160323	1.11754	0.880075	XM_004943567.1	AADACL2	arylacetamide deacetylase-like 2%2C transcript variant X4	Chr9	22908812	22916670	-	http://www.ncbi.nlm.nih.gov/gene/?term=XM_004943567.1
RB_p_000001909	7.91588	10.9394	13.7108	10.5565	10.4924	11.5033	-0.38289	1.30395	0.997689	XM_003642725.2	RAP1A	RAP1A%2C member of RAS oncogene family%2C transcript variant X1	Chr26	3185579	3198344	+	http://www.ncbi.nlm.nih.gov/gene/?term=XM_003642725.2
RB_p_000001911	11.0039	10.8767	11.4815	10.138	10.1929	10.6411	-0.81096	1.75438	0.00506755	NM_001199472.1	PMPCB	peptidase (mitochondrial processing) beta	Chr1	12778136	12787065	+	http://www.ncbi.nlm.nih.gov/gene/?term=NM_001199472.1
RB_p_000001912	5.59065	3.01133	3.05559	6.03852	-0.700805	5.29131	2.23572	4.70997	0.863691	XM_424841.4	PCSK5	proprotein convertase subtilisin/kexin type 5	ChrZ	36921724	37121382	+	http://www.ncbi.nlm.nih.gov/gene/?term=XM_424841.4
RB_p_000001913	7.49386	4.6362	5.13536	6.66178	5.51354	5.81284	0.677478	1.59934	0.698941	XM_004939966.1	LOC101750775	WAS/WASL-interacting protein family member 1-like	Chr2	111499525	111568284	-	http://www.ncbi.nlm.nih.gov/gene/?term=XM_004939966.1
RB_p_000001914	11.8934	10.4054	10.5594	12.8148	12.6482	12.9718	2.25541	4.77469	0.0586808	NM_205166.1	S100A11	S100 calcium binding protein A11	Chr25	1153920	1155641	+	http://www.ncbi.nlm.nih.gov/gene/?term=NM_205166.1
RB_p_000001915	10.0604	8.70736	9.61333	9.43671	8.68387	10.1147	-0.176618	1.13023	0.89489	XM_004948391.1	TDRKH	tudor and KH domain containing%2C transcript variant X7	Chr25	2148489	2152004	-	http://www.ncbi.nlm.nih.gov/gene/?term=XM_004948391.1
RB_p_000001916	7.73809	7.69523	10.9567	11.2305	10.8706	11.7225	3.49238	11.2541	0.102495	NM_204297.1	HIF1A	hypoxia inducible factor 1%2C alpha subunit (basic helix-loop-helix transcription factor)	Chr5	53884055	53914606	-	http://www.ncbi.nlm.nih.gov/gene/?term=NM_204297.1
RB_p_000001917	8.81218	10.2802	11.2198	10.4213	11.3596	11.8466	1.07942	2.11319	0.0601023	XM_001234445.2	IFITM10	interferon induced transmembrane protein 10%2C transcript variant X1	Chr5	13520526	13527566	+	http://www.ncbi.nlm.nih.gov/gene/?term=XM_001234445.2
RB_p_000001918	7.29692	12.2492	10.1611	13.864	14.0068	13.3619	3.70291	13.0223	0.114428	NM_001031024.1	SDCBP	syndecan binding protein (syntenin)	Chr2	111749347	111761942	+	http://www.ncbi.nlm.nih.gov/gene/?term=NM_001031024.1
RB_p_000001919	12.1931	10.5567	11.9804	12.6039	11.571	11.8053	-0.175067	1.12902	0.348786	NM_001277648.1	CIB1	calcium and integrin binding 1 (calmyrin)%2C transcript variant 1	Chr10	19537085	19539566	-	http://www.ncbi.nlm.nih.gov/gene/?term=NM_001277648.1
RB_p_000001920	8.43463	8.19106	8.79523	8.86186	8.29692	9.66044	0.427234	1.34465	0.168351	XM_004940208.1	AFTPH	aftiphilin%2C transcript variant X7	Chr3	9641363	9679190	+	http://www.ncbi.nlm.nih.gov/gene/?term=XM_004940208.1
RB_p_000001922	8.62114	7.96867	9.73767	6.37063	6.0765	8.97154	-2.2505	4.75849	0.0672478	NM_001115079.1	ASIP	agouti signaling protein	Chr20	1874693	1900675	-	http://www.ncbi.nlm.nih.gov/gene/?term=NM_001115079.1
RB_p_000001923	6.13933	9.38586	8.74231	7.16993	6.87344	6.26666	-1.86887	3.65245	0.378218	XM_004941229.1	PRDM5	PR domain containing 5%2C transcript variant X1	Chr4	53645469	53728992	+	http://www.ncbi.nlm.nih.gov/gene/?term=XM_004941229.1
RB_p_000001924	9.62753	10.3385	10.1277	9.47978	8.98797	9.22882	-0.898853	1.86458	0.150412	XM_001234035.2	DMBX1	diencephalon/mesencephalon homeobox 1%2C transcript variant 1	Chr8	20563011	20582849	-	http://www.ncbi.nlm.nih.gov/gene/?term=XM_001234035.2
RB_p_000001925	5.42366	9.0007	7.73132	7.66711	8.28077	8.94031	0.549452	1.46353	0.404272	XM_004944827.1	HTR4	5-hydroxytryptamine (serotonin) receptor 4%2C G protein-coupled%2C transcript variant X4	Chr13	7590200	7632330	-	http://www.ncbi.nlm.nih.gov/gene/?term=XM_004944827.1
RB_p_000001927	10.4494	6.88874	10.5914	9.25503	7.81538	8.67772	-1.77169	3.41453	0.483565	NM_001001311.2	KRT14	keratin 14	Chr27	4618778	4622608	-	http://www.ncbi.nlm.nih.gov/gene/?term=NM_001001311.2
RB_p_000001928	6.43462	5.70609	5.73355	4.56158	3.5642	5.5056	-1.17196	2.25318	0.141825	XM_416537.4	TBX15	T-box 15	Chr1	78144165	78233822	+	http://www.ncbi.nlm.nih.gov/gene/?term=XM_416537.4
RB_p_000001932	8.43254	8.83842	13.034	8.25385	8.31515	11.3325	-0.523267	1.43721	0.224384	XM_004949233.1	CDC14B	CDC14 cell division cycle 14 homolog B (S. cerevisiae)%2C transcript variant X17	ChrZ	42073491	42120167	-	http://www.ncbi.nlm.nih.gov/gene/?term=XM_004949233.1
RB_p_000001933	8.15228	9.36523	6.73809	6.26666	6.60363	7.52943	-1.54866	2.92545	0.352155	XM_004941821.1	ZDHHC22	zinc finger%2C DHHC-type containing 22%2C transcript variant X3	Chr5	38373739	38381428	-	http://www.ncbi.nlm.nih.gov/gene/?term=XM_004941821.1
RB_p_000001935	10.4081	10.1774	12.196	10.227	8.99577	8.75906	-1.4123	2.66161	0.238488	XM_004943294.1	LOC768392	uncharacterized LOC768392%2C transcript variant X6	Chr8	8186908	8196288	-	http://www.ncbi.nlm.nih.gov/gene/?term=XM_004943294.1
RB_p_000001936	10.1963	10.3826	7.93369	9.04097	8.76238	8.15861	-1.43391	2.70178	0.264661	XM_004939657.1	TMEM170B	transmembrane protein 170B%2C transcript variant X3	Chr2	63033992	63050369	-	http://www.ncbi.nlm.nih.gov/gene/?term=XM_004939657.1
RB_p_000001938	8.93295	9.44941	10.3245	9.6524	8.61747	10.3729	0.20299	1.15108	0.966389	XM_001233694.3	METTL5	methyltransferase like 5%2C transcript variant X1	Chr7	18071075	18075157	+	http://www.ncbi.nlm.nih.gov/gene/?term=XM_001233694.3
RB_p_000001939	5.79343	5.01745	9.29519	10.152	9.99894	10.2137	4.35853	20.514	0.113689	NM_001006459.1	GRK4	G protein-coupled receptor kinase 4	Chr4	81780286	81810730	-	http://www.ncbi.nlm.nih.gov/gene/?term=NM_001006459.1
RB_p_000001940	9.23482	8.30606	9.71167	7.82814	9.62114	10.1049	0.386319	1.30705	0.911388	NM_001080210.1	FBXO18	F-box protein%2C helicase%2C 18	Chr1	971411	992943	-	http://www.ncbi.nlm.nih.gov/gene/?term=NM_001080210.1
RB_p_000001941	7.64205	6.69349	6.49185	10.7358	10.9622	10.9099	4.21641	18.5894	0.0111827	XM_419999.4	SNX17	sorting nexin 17	Chr3	104113535	104118727	-	http://www.ncbi.nlm.nih.gov/gene/?term=XM_419999.4
RB_p_000001942	8.33651	6.55842	9.06272	8.81458	6.49586	7.80735	-0.529152	1.44308	0.639425	XM_004941640.1	MGA	MAX gene associated%2C transcript variant X27	Chr5	24268926	24319143	+	http://www.ncbi.nlm.nih.gov/gene/?term=XM_004941640.1
RB_p_000001943	9.6987	10.1784	11.8132	9.99683	10.265	11.2533	0.0866753	1.06192	0.842075	XM_003641301.2	IFT43	intraflagellar transport 43 homolog (Chlamydomonas)%2C transcript variant X2	Chr5	37756375	37799949	+	http://www.ncbi.nlm.nih.gov/gene/?term=XM_003641301.2
RB_p_000001944	6.8009	8.53722	7.85953	7.73132	7.27845	7.48382	-0.375719	1.29749	0.747482	XM_416266.4	BAIAP2L2	BAI1-associated protein 2-like 2	Chr1	50860713	50864675	+	http://www.ncbi.nlm.nih.gov/gene/?term=XM_416266.4
RB_p_000001945	7.70044	10.4479	10.8092	8.52943	8.16993	9.37504	-1.91843	3.78011	0.409013	XM_003642158.2	LOC100858336	uncharacterized LOC100858336%2C transcript variant X1	Chr14	12847696	12931443	+	http://www.ncbi.nlm.nih.gov/gene/?term=XM_003642158.2
RB_p_000001946	7.03617	8.71939	10.2321	8.4818	9.23661	9.72089	0.517223	1.4312	0.4821	XM_004935789.1	ATAD2B	ATPase family%2C AAA domain containing 2B%2C transcript variant X4	Chr3	103648980	103717879	-	http://www.ncbi.nlm.nih.gov/gene/?term=XM_004935789.1
RB_p_000001947	7.65821	8.97728	9.55698	8.90388	9.2396	9.82138	0.262319	1.1994	0.212954	NM_001039263.2	RSL1D1	ribosomal L1 domain containing 1	Chr14	104618	109981	-	http://www.ncbi.nlm.nih.gov/gene/?term=NM_001039263.2
RB_p_000001949	5.61301	3.05559	5.9419	2.40625	-0.366283	6.76155	-3.20676	9.23273	0.295521	XM_004937358.1	GFM2	G elongation factor%2C mitochondrial 2%2C transcript variant X3	ChrZ	24065464	24083861	+	http://www.ncbi.nlm.nih.gov/gene/?term=XM_004937358.1
RB_p_000001950	5.30968	8.31967	5.16592	-0.538831	8.27496	6.51964	1.20995	2.3133	0.563425	XM_004939585.1	C7ORF11	chromosome 2 open reading frame%2C human C7orf11%2C transcript variant X5	Chr2	50564417	50572134	-	http://www.ncbi.nlm.nih.gov/gene/?term=XM_004939585.1
RB_p_000001951	7.60918	8.63934	8.39124	8.66888	8.26444	8.96073	0.277641	1.21221	0.425309	XM_425184.4	DOCK2	dedicator of cytokinesis 2	Chr13	3331861	3492693	-	http://www.ncbi.nlm.nih.gov/gene/?term=XM_425184.4
RB_p_000001952	12.3167	12.55	11.1945	12.1441	12.5645	12.6385	0.247766	1.18737	0.489525	NM_205081.1	CTNNB1	catenin (cadherin-associated protein)%2C beta 1%2C 88kDa	Chr2	44026727	44048181	+	http://www.ncbi.nlm.nih.gov/gene/?term=NM_205081.1
RB_p_000001953	10.0934	8.72707	10.9407	9.91886	9.63368	9.69566	-0.397754	1.31746	0.808928	NM_001012556.1	DNAJB6	DnaJ (Hsp40) homolog%2C subfamily B%2C member 6	Chr2	8652435	8702065	+	http://www.ncbi.nlm.nih.gov/gene/?term=NM_001012556.1
RB_p_000001954	6.74483	5.3809	8.2854	7.73978	8.03067	7.59991	0.994947	1.99301	0.413333	XM_004940416.1	UBE2CBP	ubiquitin-conjugating enzyme E2C binding protein%2C transcript variant X5	Chr3	77405006	77449766	+	http://www.ncbi.nlm.nih.gov/gene/?term=XM_004940416.1
RB_p_000001956	9.42784	8.61563	8.89482	7.99435	8.15228	10.6397	-0.742533	1.67311	0.96194	XM_004937560.1	HELB	helicase (DNA) B%2C transcript variant X3	Chr1	34375874	34391647	+	http://www.ncbi.nlm.nih.gov/gene/?term=XM_004937560.1
RB_p_000001958	8.21675	10.245	9.95347	9.31175	8.78463	8.77643	-1.16883	2.2483	0.589992	XM_001232666.3	KCNS1	potassium voltage-gated channel%2C delayed-rectifier%2C subfamily S%2C member 1%2C transcript variant X1	Chr20	5520697	5531445	+	http://www.ncbi.nlm.nih.gov/gene/?term=XM_001232666.3
RB_p_000001959	6.67948	4.31137	7.73978	-0.662728	7.43045	7.70044	0.750972	1.68293	0.69151	XM_419507.4	ZNF318	zinc finger protein 318	Chr3	30366527	30390949	+	http://www.ncbi.nlm.nih.gov/gene/?term=XM_419507.4
RB_p_000001960	8.62571	10.4857	11.3208	10.9489	9.86882	9.3837	-0.616881	1.53356	0.956841	NM_001197034.1	C17H9ORF16	chromosome 17 open reading frame%2C human C9orf16	Chr17	5100300	5103578	-	http://www.ncbi.nlm.nih.gov/gene/?term=NM_001197034.1
RB_p_000001961	12.262	12.6243	9.9491	10.3326	10.1755	10.8261	-1.92939	3.80894	0.375822	NM_204353.1	IGFBP4	insulin-like growth factor binding protein 4	Chr27	4417810	4447344	+	http://www.ncbi.nlm.nih.gov/gene/?term=NM_204353.1
RB_p_000001962	11.9484	7.87958	11.877	11.763	10.4638	10.7826	-1.09441	2.13525	0.732238	NM_001030555.1	FAM96A	family with sequence similarity 96%2C member A	Chr10	19220194	19224713	-	http://www.ncbi.nlm.nih.gov/gene/?term=NM_001030555.1
RB_p_000001963	8.06878	7.17493	8.24793	7.77643	7.19476	8.29232	-0.292345	1.22463	0.555592	XM_004949786.1	LOC100859777	deleted in malignant brain tumors 1 protein-like	chrLGE64	517184	530036	+	http://www.ncbi.nlm.nih.gov/gene/?term=XM_004949786.1
RB_p_000001964	9.6193	8.5343	9.79969	8.42836	8.83131	8.10591	-1.19094	2.28302	0.285758	NM_001277437.1	PLEK2	pleckstrin 2	Chr5	28222458	28230939	-	http://www.ncbi.nlm.nih.gov/gene/?term=NM_001277437.1
RB_p_000001965	10.233	9.12218	9.24733	7.08746	8.29232	6.40936	-2.15987	4.46875	0.0888052	XM_004950630.1	LOC101748039	CST complex subunit CTC1-like	ChrUn	98	1168	+	http://www.ncbi.nlm.nih.gov/gene/?term=XM_004950630.1
RB_p_000001966	8.02098	5.15581	7.94691	6.30824	0.354735	5.88799	-2.05892	4.16673	0.099694	XM_004942275.1	LOC101749422	uncharacterized LOC101749422	Chr6	25700839	25709830	-	http://www.ncbi.nlm.nih.gov/gene/?term=XM_004942275.1
RB_p_000001967	6.79442	9.24377	8.34207	5.88799	6.96	5.56794	-2.45408	5.47965	0.0707816	XM_004942517.1	LOC100858906	poly(rC)-binding protein 3-like%2C transcript variant X2	Chr7	6687935	6734722	+	http://www.ncbi.nlm.nih.gov/gene/?term=XM_004942517.1
RB_p_000001968	7.64746	8.24793	9.23242	6.38798	5.41521	5.37217	-2.83272	7.12415	0.0726366	XM_004944607.1	XPC	xeroderma pigmentosum%2C complementation group C%2C transcript variant X2	Chr12	10781238	10787364	-	http://www.ncbi.nlm.nih.gov/gene/?term=XM_004944607.1
RB_p_000001969	9.26386	9.12089	5.2348	8.7151	5.76046	5.12503	-3.36043	10.2704	0.31889	NM_001007846.1	CRK	v-crk sarcoma virus CT10 oncogene homolog	Chr8;Chr19	10696445;5144585	10696815;5174916	+;+	http://www.ncbi.nlm.nih.gov/gene/?term=NM_001007846.1
RB_p_000001971	5.89408	7.20701	8.49486	8.65195	8.16491	8.8392	1.44493	2.7225	0.20261	XM_003641897.2	MBTPS1	membrane-bound transcription factor peptidase%2C site 1	Chr11	2492639	2517908	+	http://www.ncbi.nlm.nih.gov/gene/?term=XM_003641897.2
RB_p_000001972	9.49486	9.51422	9.70261	7.67596	3.0556	1.8247	-6.45862	87.9503	0.098644	XM_004940497.1	PXDN	peroxidasin homolog (Drosophila)%2C transcript variant X4	Chr3	92498869	92574736	-	http://www.ncbi.nlm.nih.gov/gene/?term=XM_004940497.1
RB_p_000001973	10.2951	9.22581	10.5071	9.97728	8.50581	9.73089	-0.564157	1.47852	0.0525424	XM_003641054.2	LOC100857686	uncharacterized LOC100857686%2C transcript variant X1	Chr3	104709133	104712019	-	http://www.ncbi.nlm.nih.gov/gene/?term=XM_003641054.2
RB_p_000001974	5.97674	4.69324	5.42366	5.49761	5.93601	8.88646	0.512342	1.42636	0.342304	XM_003642483.2	NKAIN4	Na+/K+ transporting ATPase interacting 4%2C transcript variant X1	Chr20	9077748	9125452	-	http://www.ncbi.nlm.nih.gov/gene/?term=XM_003642483.2
RB_p_000001977	9.49785	8.80735	8.52552	9.81378	7.27845	6.82655	-1.52891	2.88567	0.271366	XM_003643507.2	LOC100858639	caseinolytic peptidase B protein homolog	ChrUn	94	5709	-	http://www.ncbi.nlm.nih.gov/gene/?term=XM_003643507.2
RB_p_000001979	7.98157	10.917	10.6341	6.68299	7.12928	7.98868	-3.50485	11.3518	0.0698446	XM_004944004.1	LOC101748973	translation initiation factor IF-2-like	Chr10	6867695	6904765	+	http://www.ncbi.nlm.nih.gov/gene/?term=XM_004944004.1
RB_p_000001980	12.7087	8.92407	10.1228	10.4903	9.92073	10.3429	0.22008	1.1648	0.763189	NM_001006220.2	MYO1C	myosin IC	Chr19	5202762	5253511	-	http://www.ncbi.nlm.nih.gov/gene/?term=NM_001006220.2
RB_p_000001981	11.0865	14.3932	10.4146	11.2107	11.986	11.4852	0.398732	1.31835	0.734608	XM_001236861.3	LOC777408	T-cell surface glycoprotein CD8 alpha chain-like	Chr4	85368849	85373648	-	http://www.ncbi.nlm.nih.gov/gene/?term=XM_001236861.3
RB_p_000001982	7.05799	6.89482	8.97728	8.50084	6.99152	7.44087	0.382877	1.30394	0.99914	XM_001233336.3	HIST1H2B7L4	histone cluster 1%2CH2B-VII-like 4 (similar to human histone cluster 1%2C class H2B%2C member N)	Chr1	48031850	48032362	-	http://www.ncbi.nlm.nih.gov/gene/?term=XM_001233336.3
RB_p_000001983	8.12412	10.9294	11.2205	12.118	12.2544	12.5277	1.32509	2.50548	0.131788	XM_003642318.2	ZNF207	zinc finger protein 207%2C transcript variant X1	Chr18	6706635	6718514	+	http://www.ncbi.nlm.nih.gov/gene/?term=XM_003642318.2
RB_p_000001984	7.72707	7.87498	9.4671	8.18611	7.2503	6.99152	-0.624683	1.54187	0.412167	XM_004935710.1	FAM54A	family with sequence similarity 54%2C member A%2C transcript variant X3	Chr3	54510561	54521293	+	http://www.ncbi.nlm.nih.gov/gene/?term=XM_004935710.1
RB_p_000001985	7.95128	5.99952	7.98157	6.21901	7.51175	8.26444	-0.439532	1.35616	0.984342	XM_428819.3	SHC3	SHC (Src homology 2 domain containing) transforming protein 3%2C transcript variant X8	ChrZ	43311908	43378195	-	http://www.ncbi.nlm.nih.gov/gene/?term=XM_428819.3
RB_p_000001987	8.49486	6.51964	6.69349	8.40621	7.68475	7.14211	0.991262	1.98792	0.296519	XM_425679.4	PRKRIR	protein-kinase%2C interferon-inducible double stranded RNA dependent inhibitor%2C repressor of (P58 repressor)	Chr1	192930945	192943945	+	http://www.ncbi.nlm.nih.gov/gene/?term=XM_425679.4
RB_p_000001988	6.51964	8.5343	9.55698	4.9605	7.02237	8.82416	-1.51194	2.85192	0.0418631	NM_001031450.1	WDR70	WD repeat domain 70%2C transcript variant 2	ChrZ	11425210	11504424	+	http://www.ncbi.nlm.nih.gov/gene/?term=NM_001031450.1
RB_p_000001989	7.31515	7.50581	9.20701	5.72674	6.28529	7.21675	-1.22052	2.3303	0.0187649	XM_004941721.1	EIF2AK4	eukaryotic translation initiation factor 2 alpha kinase 4%2C transcript variant X2	Chr5	28758446	28786267	-	http://www.ncbi.nlm.nih.gov/gene/?term=XM_004941721.1
RB_p_000001990	10.6841	10.8866	10.7461	11.2513	11.1633	10.5833	0.417162	1.3353	0.396675	NM_001252311.1	MRPS18C	mitochondrial ribosomal protein S18C	Chr4	45882026	45884194	+	http://www.ncbi.nlm.nih.gov/gene/?term=NM_001252311.1
RB_p_000001991	7.80735	11.1335	11.269	10.0532	10.3326	10.245	-0.888505	1.85126	0.906333	XM_004948966.1	MED16	mediator complex subunit 16%2C transcript variant X3	Chr28	4717658	4726762	-	http://www.ncbi.nlm.nih.gov/gene/?term=XM_004948966.1
RB_p_000001993	5.15581	9.0007	7.79928	7.00562	8.90388	7.10329	-0.695994	1.62	0.6916	XM_001234009.3	ZSWIM6	zinc finger%2C SWIM-type containing 6%2C transcript variant X1	ChrZ	18953780	19065424	+	http://www.ncbi.nlm.nih.gov/gene/?term=XM_001234009.3
RB_p_000001994	12.6832	9.12606	10.0158	10.209	9.06676	9.08215	-0.933614	1.91006	0.243243	XM_004944566.1	DCP1A	DCP1 decapping enzyme homolog A (S. cerevisiae)%2C transcript variant X2	Chr12	6969832	7001903	-	http://www.ncbi.nlm.nih.gov/gene/?term=XM_004944566.1
RB_p_000001995	9.81378	11.0253	13.1232	9.18053	9.13827	11.3541	-1.84478	3.59199	0.0700461	XM_004948645.1	KAT2A	K(lysine) acetyltransferase 2A	Chr27	4827001	4833774	-	http://www.ncbi.nlm.nih.gov/gene/?term=XM_004948645.1
RB_p_000001996	10.6257	11.2064	11.3046	8.92407	9.61839	9.56891	-1.6375	3.11126	0.000709822	NM_001030626.1	PIAS2	protein inhibitor of activated STAT%2C 2	ChrZ	1785332	1812673	+	http://www.ncbi.nlm.nih.gov/gene/?term=NM_001030626.1
RB_p_000001997	10.174	12.4596	9.58871	10.4043	12.1948	10.7215	0.547537	1.46159	0.465238	XM_004948810.1	ANKRD24	ankyrin repeat domain 24%2C transcript variant X16	Chr28	2537069	2543955	-	http://www.ncbi.nlm.nih.gov/gene/?term=XM_004948810.1
RB_p_000001998	10.9773	11.1662	10.9451	11.8542	12.1805	11.9628	0.985481	1.97997	0.00227808	NM_205292.1	HRAS	v-Ha-ras Harvey rat sarcoma viral oncogene homolog	Chr5	15392595	15404670	+	http://www.ncbi.nlm.nih.gov/gene/?term=NM_205292.1
RB_p_000001999	9.90124	7.10329	10.5321	11.1	10.6015	11.4481	1.19876	2.29542	0.149363	XM_429731.4	NDUFA11	NADH dehydrogenase (ubiquinone) 1 alpha subcomplex%2C 11%2C 14.7kDa%2C transcript variant X1	Chr28	794168	797429	-	http://www.ncbi.nlm.nih.gov/gene/?term=XM_429731.4
RB_p_000002001	11.3875	5.69914	10.5751	9.63072	10.6115	10.6613	0.0364195	1.02557	0.641284	XM_415293.4	OSBP2	oxysterol binding protein 2%2C transcript variant X3	Chr15	10699921	10762285	-	http://www.ncbi.nlm.nih.gov/gene/?term=XM_415293.4
RB_p_000002003	10.6564	9.44605	10.2661	11.2544	10.4826	11.2854	0.98831	1.98386	0.0252914	XM_004946072.1	LOC101749584	uncharacterized LOC101749584	Chr18	1840153	1845440	+	http://www.ncbi.nlm.nih.gov/gene/?term=XM_004946072.1
RB_p_000002004	11.6472	10.6584	12.2258	9.89936	11.4168	11.178	-0.469135	1.38428	0.459066	NM_001006292.1	SLC17A9	solute carrier family 17%2C member 9	Chr20	8789548	8804499	+	http://www.ncbi.nlm.nih.gov/gene/?term=NM_001006292.1
RB_p_000002005	12.4135	11.6713	10.3112	11.1561	11.0588	9.22882	-0.612483	1.52889	0.0362155	XM_004936229.1	WHSC1	Wolf-Hirschhorn syndrome candidate 1%2C transcript variant X7	Chr4	82780495	82850286	-	http://www.ncbi.nlm.nih.gov/gene/?term=XM_004936229.1
RB_p_000002008	8.0348	9.00282	10.9376	8.37504	7.69523	9.7936	-0.627776	1.54518	0.311462	XM_414776.4	TTYH3	tweety homolog 3 (Drosophila)	Chr14	3236947	3274038	-	http://www.ncbi.nlm.nih.gov/gene/?term=XM_414776.4
RB_p_000002009	3.96272	8.69436	7.70908	6.87344	8.35315	8.12347	0.414391	1.33274	0.417949	NM_001030340.1	PPP3CB	protein phosphatase 3%2C catalytic subunit%2C beta isozyme	Chr6	15705273	15748508	+	http://www.ncbi.nlm.nih.gov/gene/?term=NM_001030340.1
RB_p_000002013	11.535	9.93848	11.0553	12.1242	11.3707	11.7268	0.671468	1.59269	0.0789388	XM_004938121.1	LPCAT3	lysophosphatidylcholine acyltransferase 3%2C transcript variant X4	Chr1	76836838	76852523	-	http://www.ncbi.nlm.nih.gov/gene/?term=XM_004938121.1
RB_p_000002014	11.5039	9.51914	11.877	9.98477	9.01472	10.0647	-1.51918	2.86627	0.0840963	NM_205218.1	BFSP2	beaded filament structural protein 2%2C phakinin	Chr2	43197023	43212428	+	http://www.ncbi.nlm.nih.gov/gene/?term=NM_205218.1
RB_p_000002015	11.0135	9.29519	8.71682	9.11374	7.77643	9.09672	-0.19848	1.14749	0.287346	NM_001199314.1	ANKRD16	ankyrin repeat domain 16	Chr1	995796	1011804	+	http://www.ncbi.nlm.nih.gov/gene/?term=NM_001199314.1
RB_p_000002016	8.85798	9.73767	9.93277	9.91476	9.46659	10.5854	0.177089	1.1306	0.346788	XM_004935495.1	TTC13	tetratricopeptide repeat domain 13%2C transcript variant X5	Chr3	39879973	39916003	-	http://www.ncbi.nlm.nih.gov/gene/?term=XM_004935495.1
RB_p_000002017	9.34651	8.83052	6.09248	9.22882	8.50084	9.61425	0.398303	1.31796	0.498462	XM_001233287.3	C19ORF50	chromosome 28 open reading frame%2C human C19orf50	Chr28	3658476	3659556	-	http://www.ncbi.nlm.nih.gov/gene/?term=XM_001233287.3
RB_p_000002018	5.83199	6.66534	6.88874	7.72281	8.22641	7.61655	1.05747	2.08128	0.0565168	XM_004940421.1	LCA5	Leber congenital amaurosis 5%2C transcript variant X6	Chr3	78811306	78828482	+	http://www.ncbi.nlm.nih.gov/gene/?term=XM_004940421.1
RB_p_000002019	10.4689	10.7883	11.4689	10.6689	10.2814	10.2639	-0.50696	1.42105	0.339949	XM_004940632.1	ZMYM3	zinc finger%2C MYM-type 3%2C transcript variant X6	Chr4	2271049	2292421	+	http://www.ncbi.nlm.nih.gov/gene/?term=XM_004940632.1
RB_p_000002020	7.92481	10.3715	12.5902	8.92778	9.31741	11.395	-1.05409	2.07641	0.617847	NM_204940.1	T	T%2C brachyury homolog (mouse)	Chr3	42233593	42241494	+	http://www.ncbi.nlm.nih.gov/gene/?term=NM_204940.1
RB_p_000002021	8.14211	10.8315	10.6348	9.36304	10.4638	11.1418	-0.171031	1.12586	0.427704	XM_004938894.1	PCF11	PCF11%2C cleavage and polyadenylation factor subunit%2C homolog (S. cerevisiae)%2C transcript variant X10	Chr1	188329867	188348613	+	http://www.ncbi.nlm.nih.gov/gene/?term=XM_004938894.1
RB_p_000002022	7.50184	8.44398	8.86573	9.09672	8.96867	10.5277	0.652736	1.57215	0.0758377	NM_001008476.1	ARHGAP15	Rho GTPase activating protein 15	Chr7	32212096	32530920	+	http://www.ncbi.nlm.nih.gov/gene/?term=NM_001008476.1
RB_p_000002023	11.7858	12.797	13.3233	11.0957	10.3353	10.7797	-2.01723	4.04807	0.0882218	XM_425632.3	STOML3	stomatin (EPB72)-like 3	Chr1	170564445	170575530	+	http://www.ncbi.nlm.nih.gov/gene/?term=XM_425632.3
RB_p_000002024	10.5976	11.593	13.4137	9.0182	9.45892	10.0954	-2.13412	4.3897	0.0446855	XM_003643782.2	LOC100857859	uncharacterized LOC100857859	ChrUn	14	1624	+	http://www.ncbi.nlm.nih.gov/gene/?term=XM_003643782.2
RB_p_000002025	9.89482	12.0917	10.4236	9.86651	11.5461	9.94215	-0.481493	1.39619	0.163258	XM_004941074.1	LOC101749302	E3 ubiquitin-protein ligase ICP0-like	Chr4	42597608	42600185	+	http://www.ncbi.nlm.nih.gov/gene/?term=XM_004941074.1
RB_p_000002026	7.59339	8.82734	9.99506	9.60084	9.01123	9.60548	0.773499	1.70941	0.493344	NM_205122.1	PPP1CB	protein phosphatase 1%2C catalytic subunit%2C beta isozyme	Chr3	26566431	26596265	-	http://www.ncbi.nlm.nih.gov/gene/?term=NM_205122.1
RB_p_000002027	8.49085	10.2541	8.92407	7.34651	8.67419	9.61425	-0.249878	1.18911	0.432475	NM_001277857.1	SPC25	SPC25%2C NDC80 kinetochore complex component%2C homolog (S. cerevisiae)	Chr7	18426610	18430129	+	http://www.ncbi.nlm.nih.gov/gene/?term=NM_001277857.1
RB_p_000002028	4.07433	8.64746	7.92481	8.75071	9.7936	10.0289	1.86879	3.65226	0.129037	XM_421350.4	ATG2B	autophagy related 2B	Chr5	45670778	45717635	-	http://www.ncbi.nlm.nih.gov/gene/?term=XM_421350.4
RB_p_000002031	12.4606	12.5439	9.86496	11.8134	11.5703	9.78586	-0.890318	1.85358	0.162421	XM_004947185.1	BPI	bactericidal/permeability-increasing protein%2C transcript variant X4	Chr20	10687253	10694298	-	http://www.ncbi.nlm.nih.gov/gene/?term=XM_004947185.1
RB_p_000002032	8.96506	10.4805	10.4751	8.59898	10.3055	9.27088	-1.20422	2.30413	0.207022	XM_420483.4	GRID2	glutamate receptor%2C ionotropic%2C delta 2%2C transcript variant X2	Chr4	35785462	36482766	+	http://www.ncbi.nlm.nih.gov/gene/?term=XM_420483.4
RB_p_000002033	8.13571	6.08717	8.5068	7.8572	7.84392	8.2854	-0.278506	1.21294	0.595162	NM_001277071.1	PMP22	peripheral myelin protein 22%2C transcript variant 1	Chr18	2288007	2301605	+	http://www.ncbi.nlm.nih.gov/gene/?term=NM_001277071.1
RB_p_000002035	6.33084	4.77477	4.92522	4.3295	-0.394293	6.32635	-0.595722	1.51123	0.417403	XM_004936555.1	LRRC39	leucine rich repeat containing 39%2C transcript variant X5	Chr8	10867427	10880259	+	http://www.ncbi.nlm.nih.gov/gene/?term=XM_004936555.1
RB_p_000002036	13.1548	10.9741	11.8583	11.3468	10.2288	10.58	-1.2783	2.42553	0.0531365	XM_423673.4	DBNL	drebrin-like	ChrUn	95074	100139	+	http://www.ncbi.nlm.nih.gov/gene/?term=XM_423673.4
RB_p_000002037	5.63503	4.9605	4.54618	6.97441	6.62571	7.10329	2.01392	4.03877	0.036449	XM_415383.4	OLFML2A	olfactomedin-like 2A	Chr17	9516682	9520358	+	http://www.ncbi.nlm.nih.gov/gene/?term=XM_415383.4
RB_p_000002038	9.2246	7.73132	8.14083	9.34541	8.20335	8.42101	0.280183	1.21435	0.103231	XM_004934583.1	TFF2	trefoil factor 2%2C transcript variant X3	Chr1	108711177	108714758	-	http://www.ncbi.nlm.nih.gov/gene/?term=XM_004934583.1
RB_p_000002039	10.4165	8.82734	9.24377	10.3382	9.68212	10.578	1.09441	2.13526	0.2319	XM_004942079.1	SEC24C	SEC24 family%2C member C (S. cerevisiae)%2C transcript variant X5	Chr6	15500740	15528966	-	http://www.ncbi.nlm.nih.gov/gene/?term=XM_004942079.1
RB_p_000002040	6.13933	5.70609	6.14953	-0.54491	4.72095	6.76155	-1.41838	2.67285	0.399395	XM_422023.4	GALNT3	UDP-N-acetyl-alpha-D-galactosamine:polypeptide N-acetylgalactosaminyltransferase 3 (GalNAc-T3)%2C transcript variant X6	Chr7	19188015	19211750	+	http://www.ncbi.nlm.nih.gov/gene/?term=XM_422023.4
RB_p_000002041	9.10722	11.472	10.6575	8.21432	9.21917	9.74693	-1.43837	2.71015	0.0953503	XM_004938844.1	FAM76B	family with sequence similarity 76%2C member B%2C transcript variant X1	Chr1	184503563	184514251	+	http://www.ncbi.nlm.nih.gov/gene/?term=XM_004938844.1
RB_p_000002042	8.73047	7.81218	8.34873	8.01681	6.86109	7.90839	-0.440336	1.35692	0.0414913	XM_004941748.1	STRN3	striatin%2C calmodulin binding protein 3%2C transcript variant X5	Chr5	33543493	33598970	-	http://www.ncbi.nlm.nih.gov/gene/?term=XM_004941748.1
RB_p_000002043	8.13571	5.55261	5.61301	8.34873	9.32811	9.54978	3.7151	13.1328	0.161774	XM_003641768.2	EIF4G1	eukaryotic translation initiation factor 4 gamma%2C 1%2C transcript variant X1	Chr9	15371207	15388090	+	http://www.ncbi.nlm.nih.gov/gene/?term=XM_003641768.2
RB_p_000002044	9.39607	8.59898	9.40461	10.0289	9.78586	10.4236	0.632872	1.55065	0.0287535	NM_205121.1	CHST3	carbohydrate (chondroitin 6) sulfotransferase 3	Chr6	11543141	11545869	+	http://www.ncbi.nlm.nih.gov/gene/?term=NM_205121.1
RB_p_000002045	9.74483	11.9889	12.5323	9.23661	9.31458	11.398	-2.67432	6.38339	0.154873	XM_001231932.3	LOC768803	uncharacterized LOC768803	Chr14	757830	760134	+	http://www.ncbi.nlm.nih.gov/gene/?term=XM_001231932.3
RB_p_000002046	5.08296	7.85565	8.45533	8.22038	7.87344	8.82734	0.364731	1.28764	0.355442	XM_004947626.1	LOC101749055	translation initiation factor IF-2-like	Chr22	2752223	2753571	-	http://www.ncbi.nlm.nih.gov/gene/?term=XM_004947626.1
RB_p_000002047	8.19476	7.43045	7.33985	8.15228	7.47168	8.23721	0.721832	1.64928	0.424704	XM_003642530.2	IFFO2	intermediate filament family orphan 2	Chr21	4553461	4585987	-	http://www.ncbi.nlm.nih.gov/gene/?term=XM_003642530.2
RB_p_000002048	13.0154	9.67066	10.7883	10.2461	9.01123	9.69827	-1.09004	2.1288	0.144138	NM_001006372.1	DTNBP1	dystrobrevin binding protein 1	Chr2	61355568	61423502	-	http://www.ncbi.nlm.nih.gov/gene/?term=NM_001006372.1
RB_p_000002049	6.1995	7.95128	7.92035	7.02237	7.98868	7.40727	-0.513085	1.4271	0.793448	XM_004940977.1	PRMT10	protein arginine methyltransferase 10 (putative)%2C transcript variant X5	Chr4	31410341	31426708	-	http://www.ncbi.nlm.nih.gov/gene/?term=XM_004940977.1
RB_p_000002050	10.6188	10.7553	10.7686	11.5482	12.3696	11.5292	0.792915	1.73257	0.0518358	XM_004941147.1	LPHN3	latrophilin 3%2C transcript variant X20	Chr4	47308236	47799354	+	http://www.ncbi.nlm.nih.gov/gene/?term=XM_004941147.1
RB_p_000002051	9.40461	9.90989	8.17118	8.24317	10.5729	9.92555	0.520945	1.43489	0.671284	NM_001031307.1	RNF7	ring finger protein 7	Chr9	9743479	9749900	+	http://www.ncbi.nlm.nih.gov/gene/?term=NM_001031307.1
RB_p_000002052	9.18921	7.33316	8.16239	9.05731	8.16491	8.42522	0.262825	1.19983	0.36998	XM_416240.4	XPNPEP3	X-prolyl aminopeptidase (aminopeptidase P) 3%2C putative%2C transcript variant X3	Chr1	49748496	49763770	-	http://www.ncbi.nlm.nih.gov/gene/?term=XM_416240.4
RB_p_000002053	3.2201	6.92778	6.16973	3.84175	5.63504	5.5293	-0.640422	1.55879	0.517986	NM_001098238.1	THOC7	THO complex 7 homolog (Drosophila)	Chr12	13504460	13511857	-	http://www.ncbi.nlm.nih.gov/gene/?term=NM_001098238.1
RB_p_000002054	10.5406	10.8263	10.1039	10.3055	9.28019	9.43463	-1.10598	2.15246	0.168291	XM_418734.4	SCRN1	secernin 1%2C transcript variant X2	Chr2	34378275	34414178	-	http://www.ncbi.nlm.nih.gov/gene/?term=XM_418734.4
RB_p_000002055	4.77477	5.73355	4.00842	6.58496	6.86109	6.43044	1.8102	3.5069	0.0411105	XM_004950034.1	LOC101748209	chromodomain-helicase-DNA-binding protein 1-like	ChrW	22428	24712	-	http://www.ncbi.nlm.nih.gov/gene/?term=XM_004950034.1
RB_p_000002056	7.58308	9.97943	10.1347	5.00625	8.83447	9.68956	-1.14495	2.21139	0.157241	XM_416090.4	LOC417848	cathepsin E-A-like	Chr1	35479613	35488063	+	http://www.ncbi.nlm.nih.gov/gene/?term=XM_416090.4
RB_p_000002057	5.713	0.834315	3.2201	2.65652	1.19278	-0.47608	-2.02732	4.07647	0.232434	XM_004937260.1	ERCC8	excision repair cross-complementing rodent repair deficiency%2C complementation group 8%2C transcript variant X4	ChrZ	18797475	18829404	-	http://www.ncbi.nlm.nih.gov/gene/?term=XM_004937260.1
RB_p_000002058	6.66534	8.18611	7.48985	6.30824	7.633	8.82416	0.143147	1.10431	0.835435	NM_001177737.1	RNF170	ring finger protein 170	ChrZ	53495837	53509393	-	http://www.ncbi.nlm.nih.gov/gene/?term=NM_001177737.1
RB_p_000002059	9.97692	8.91064	9.82814	11.8421	11.7293	12.1736	2.01392	4.03878	0.0135219	NM_001006462.1	IMMT	inner membrane protein%2C mitochondrial	Chr4	85046209	85059057	-	http://www.ncbi.nlm.nih.gov/gene/?term=NM_001006462.1
RB_p_000002060	10.0265	11.4969	9.96253	8.90839	10.0738	9.19229	-0.834231	1.78291	0.0279706	XM_004939279.1	GTPBP10	GTP-binding protein 10 (putative)%2C transcript variant X3	Chr2	21601310	21614114	+	http://www.ncbi.nlm.nih.gov/gene/?term=XM_004939279.1
RB_p_000002061	8.2854	9.92852	10.4184	7.38802	4.9605	5.2057	-4.72282	26.4064	0.118607	XM_417068.3	KCNRG	potassium channel regulator	Chr1	168673264	168678578	+	http://www.ncbi.nlm.nih.gov/gene/?term=XM_417068.3
RB_p_000002062	11.1735	10.2204	11.8294	10.4911	10.7836	12.5891	-0.389909	1.31031	0.682926	NM_001030948.1	DCAF13	DDB1 and CUL4 associated factor 13	Chr2	129207336	129229533	+	http://www.ncbi.nlm.nih.gov/gene/?term=NM_001030948.1
RB_p_000002063	10.6439	9.97011	9.02929	10.5433	9.77108	10.4535	0.483422	1.39806	0.549592	XM_001236032.3	OR1F2P	olfactory receptor%2C family 1%2C subfamily F%2C member 2	ChrUn	18629	19683	+	http://www.ncbi.nlm.nih.gov/gene/?term=XM_001236032.3
RB_p_000002064	11.3239	10.4184	9.89216	9.80937	9.79523	10.7945	-0.609014	1.52522	0.618571	XM_420475.4	CCNG2	cyclin G2	Chr4	34461811	34467657	-	http://www.ncbi.nlm.nih.gov/gene/?term=XM_420475.4
RB_p_000002065	8.72451	9.00633	6.28066	7.44087	8.05664	6.92778	-1.28364	2.43453	0.468457	XM_004941225.1	NDNF	neuron-derived neurotrophic factor%2C transcript variant X6	Chr4	53598068	53623664	+	http://www.ncbi.nlm.nih.gov/gene/?term=XM_004941225.1
RB_p_000002066	8.75572	7.33985	8.56701	8.11764	8.24793	8.87728	-0.319078	1.24753	0.709282	NM_001012622.1	GABPB1	GA binding protein transcription factor%2C beta subunit 1%2C transcript variant 1	Chr10	10361822	10375438	+	http://www.ncbi.nlm.nih.gov/gene/?term=NM_001012622.1
[truncated: 13,411 more rows]

## Sheet: IBV-UPregulated 0.05
Probe_ID	BLANK	BLANK	BLANK	IBV	IBV	IBV	log2Ratio	Ratio	P-value	Transcript	Name	Gene_anno	Chr	Start	End	Strand	Database
[truncated: 1,093 more rows]

[truncated: 3 more sheets: IBV-Downregulated 0.05, IBV-UPregulated 0.01, IBV-Downregulated 0.01]
