# Supplementary material for: Microarray analysis of infectious bronchitis virus infection of chicken primary dendritic cells
Source: BMC Genomics. 2019 Jul 8;20:557. doi: 10.1186/s12864-019-5940-6 (PMC6615177; doi:10.1186/s12864-019-5940-6)
Supplement: Supplementary file 2 — GO and KEEG analysis of differentially expressed mRNAs in IBV-stimulated avian BMDCs. (XLS 208 kb) [file 12864_2019_5940_MOESM2_ESM.xls]

## Sheet: GO-BP
Category	Term	Count	%	PValue	Genes	List Total	Pop Hits	Pop Total	Fold Enrichment	Bonferroni	Benjamini	FDR
GOTERM_BP_FAT	GO:0006099~tricarboxylic acid cycle	10	0.049412	0.000115	NNT, ACO2, ACO1, CS, IDH2, SUCLA2, IDH3A, MDH2, FH, MDH1	1247	23	13528	4.71671	0.331687	0.331687	0.21019
GOTERM_BP_FAT	GO:0046356~acetyl-CoA catabolic process	10	0.049412	0.000115	NNT, ACO2, ACO1, CS, IDH2, SUCLA2, IDH3A, MDH2, FH, MDH1	1247	23	13528	4.71671	0.331687	0.331687	0.21019
GOTERM_BP_FAT	GO:0006091~generation of precursor metabolites and energy	50	0.24706	0.000153	UQCRC2, ATP5E, LDHA, ATP6V0E1, UQCRC1, ATP5B, AQP7, UQCRQ, NDUFS6, SLC25A3, SUCLA2, NDUFS1, ATP5J, TXNL1, NDUFB10, ACO2, PHKG1, ACO1, CYCS, PFKP, COX4I1, CYB5A, PFKM, CYB5B, PPP1CC, NNT, STEAP1, CROT, MDH2, MDH1, PHKA2, NDUFB5, PHKA1, ATP6V1B2, ATP5G1, ATP5G3, GLRX2, ATP6V0C, TPI1, IDH2, FH, NDUFA4, NDUFA8, CS, NDUFA7, FADS2, ISL1, IDH3A, MON2, ATP5A1	1247	313	13528	1.73298	0.415834	0.235692	0.280279
GOTERM_BP_FAT	GO:0009060~aerobic respiration	12	0.0592944	0.000202	UQCRC2, NNT, UQCRC1, ACO2, ACO1, CS, IDH2, SUCLA2, IDH3A, MDH2, FH, MDH1	1247	35	13528	3.71946	0.507753	0.210423	0.369377
GOTERM_BP_FAT	GO:0051187~cofactor catabolic process	11	0.0543532	0.000309	BLVRA, NNT, ACO2, ACO1, CS, IDH2, SUCLA2, IDH3A, MDH2, FH, MDH1	1247	31	13528	3.84945	0.662164	0.237611	0.564992
GOTERM_BP_FAT	GO:0009109~coenzyme catabolic process	10	0.049412	0.000341	NNT, ACO2, ACO1, CS, IDH2, SUCLA2, IDH3A, MDH2, FH, MDH1	1247	26	13528	4.17248	0.69739	0.212634	0.622144
GOTERM_BP_FAT	GO:0070727~cellular macromolecule localization	60	0.296472	0.000461	SRP14, CLTB, LTBP2, PEX6, RASSF9, PEX3, PEX7, SSR1, COPB2, TRAK1, TLK1, COX18, PRL, TOMM34, AP3B1, VPS45, ERP29, SIX3, PRKCI, VTI1B, ARNTL, RPH3A, NUPL2, BICD1, MYRIP, JUN, TOMM20, SEC61G, STON2, ARL6IP1, CCDC99, SNX17, MTX2, SNX2, NFKBIA, SNX1, CTSA, NAPB, NAGPA, AP3M2, MORC3, AP3M1, STX18, SH3GLB1, STX16, PIKFYVE, PEX16, PEX13, TERF2, HSPA9, RBM22, SRP54, REEP1, STRADB, AP4S1, CBLB, VCP, YWHAQ,…	1247	414	13528	1.57224	0.801482	0.236223	0.840638
GOTERM_BP_FAT	GO:0034613~cellular protein localization	59	0.291531	0.000654	SRP14, CLTB, LTBP2, PEX6, RASSF9, PEX3, PEX7, SSR1, COPB2, TRAK1, TLK1, COX18, PRL, TOMM34, AP3B1, VPS45, ERP29, SIX3, PRKCI, VTI1B, ARNTL, RPH3A, NUPL2, MYRIP, JUN, TOMM20, SEC61G, ARL6IP1, STON2, CCDC99, SNX17, MTX2, SNX2, NFKBIA, SNX1, CTSA, NAPB, NAGPA, AP3M2, MORC3, AP3M1, STX18, SH3GLB1, STX16, PIKFYVE, PEX16, PEX13, TERF2, HSPA9, RBM22, SRP54, REEP1, STRADB, AP4S1, CBLB, VCP, YWHAQ, PCNA, …	1247	411	13528	1.55732	0.89947	0.279771	1.19229
GOTERM_BP_FAT	GO:0045333~cellular respiration	20	0.098824	0.00120935	UQCRC2, NDUFA4, NDUFB5, NDUFB10, UQCRC1, NDUFA8, ACO2, ACO1, NDUFA7, CYCS, CS, IDH3A, NDUFS6, NNT, IDH2, SUCLA2, NDUFS1, MDH2, FH, MDH1	1247	97	13528	2.23679	0.985681	0.411849	2.19259
GOTERM_BP_FAT	GO:0006084~acetyl-CoA metabolic process	10	0.049412	0.00144167	NNT, ACO2, ACO1, CS, IDH2, SUCLA2, IDH3A, MDH2, FH, MDH1	1247	31	13528	3.4995	0.99367	0.430216	2.60856
GOTERM_BP_FAT	GO:0008104~protein localization	108	0.53365	0.00161038	SRP14, LTBP2, CHMP4B, SSR1, KIF13A, HOOK1, TRAK1, NUP37, TLK1, VPS45, ERP29, VANGL2, SIX3, VTI1B, ARNTL, NUPL2, RPH3A, PITPNM1, JUN, VPS26B, SEC61G, CHMP2A, ARL6IP1, FRAS1, CCDC99, MTX2, SNX2, NFKBIA, SNX1, CTSA, ARF6, NAPB, STX18, STX16, SRP54, REEP1, C18ORF55, RAB7L1, ATG3, RAB33A, RAB33B, CBLB, VCP, PCNA, CLTB, RAB5C, PEX6, RASSF9, NBEA, PEX3, AMN, PEX7, COPB2, CEP250, RHOB, COX18, PRL, AP3B1,…	1247	882	13528	1.32838	0.996501	0.431946	2.90959
GOTERM_BP_FAT	GO:0007034~vacuolar transport	10	0.049412	0.0018442	HOOK1, NAGPA, AP3M1, PCSK9, SNX1, RHOB, DSCR3, VPS26B, M6PR, AP3B1	1247	32	13528	3.39014	0.998462	0.44503	3.32532
GOTERM_BP_FAT	GO:0006886~intracellular protein transport	52	0.256942	0.0028228	SRP14, CLTB, LTBP2, PEX6, RASSF9, PEX3, PEX7, SSR1, COPB2, TRAK1, TLK1, PRL, TOMM34, AP3B1, VPS45, ERP29, SIX3, PRKCI, VTI1B, ARNTL, RPH3A, NUPL2, MYRIP, JUN, TOMM20, SEC61G, ARL6IP1, STON2, MTX2, SNX17, SNX2, NFKBIA, SNX1, CTSA, NAPB, NAGPA, AP3M2, STX18, AP3M1, STX16, PEX16, PEX13, HSPA9, RBM22, SRP54, STRADB, AP4S1, CBLB, VCP, YWHAQ, PCNA, GGA1	1247	374	13528	1.50834	0.999951	0.562466	5.04713
GOTERM_BP_FAT	GO:0006732~coenzyme metabolic process	26	0.128471	0.00333601	ME1, KMO, PPCDC, HIBADH, GLRX2, MTHFD1, TPI1, ACOT8, GSTK1, IDH2, SUCLA2, FH, NMNAT3, ACO2, ACO1, CS, MTHFSD, SOD1, IDH3A, COQ6, COQ3, NNT, PANK1, MDH2, DCXR, MDH1	1247	153	13528	1.84353	0.999992	0.594231	5.93846
GOTERM_BP_FAT	GO:0006119~oxidative phosphorylation	19	0.0938828	0.00337178	UQCRC2, NDUFA4, ATP5E, ATP6V0E1, NDUFB5, NDUFB10, UQCRC1, NDUFA8, ATP5B, NDUFA7, ATP6V1B2, ATP5G1, ATP5G3, MON2, ATP6V0C, NDUFS6, ATP5A1, NDUFS1, ATP5J	1247	98	13528	2.10327	0.999993	0.571103	6.00029
GOTERM_BP_FAT	GO:0009991~response to extracellular stimulus	34	0.168001	0.00347761	LDHA, PDGFA, IGFBP7, RPS6KB1, GLRX2, CCNE1, SLC1A2, MLL5, ACSL1, SLC22A3, IL1B, PCSK9, OGT, GHR, SPP1, ACTA1, SOCS3, MAP1B, COX4I1, SOD1, USF1, SLC6A19, CLPS, CCND1, PSEN1, SSTR1, JUN, ARSA, GHRL, MTOR, IGFBP2, SST, EIF2AK4, VLDLR	1247	220	13528	1.67658	0.999995	0.557337	6.183
GOTERM_BP_FAT	GO:0045184~establishment of protein localization	94	0.464473	0.00360216	SRP14, CLTB, LTBP2, RAB5C, CHMP4B, PEX6, RASSF9, PEX3, SSR1, PEX7, KIF13A, HOOK1, COPB2, TRAK1, RHOB, NUP37, TLK1, PRL, JAKMIP1, TOMM34, AP3B1, KIF17, VPS45, ERP29, SIX3, PRKCI, VTI1B, ARNTL, NUPL2, RPH3A, PITPNM1, MYRIP, PSEN1, ATG4B, JUN, PSEN2, TOMM20, NUP107, VPS26B, SEC61G, EXOC6B, LCP2, FRAS1, CHMP2A, STON2, ARL6IP1, RAB3B, RAB3C, SNX17, MTX2, BET1, SNX2, SNX1, NFKBIA, CTSA, ARF6, NAPB, NAG…	1247	769	13528	1.32608	0.999997	0.546801	6.39759
GOTERM_BP_FAT	GO:0031334~positive regulation of protein complex assembly	10	0.049412	0.00361053	WNT2, TAF1, MAP3K1, MAPT, MAP1B, ARF6, FAF1, MTOR, SRF, NKX2-5	1247	35	13528	3.09955	0.999997	0.526026	6.412
GOTERM_BP_FAT	GO:0007031~peroxisome organization	8	0.0395296	0.00361799	ACOT8, PEX16, PEX6, ABCD3, PEX13, PEX3, PEX11G, PEX7	1247	23	13528	3.77337	0.999997	0.506675	6.42485
GOTERM_BP_FAT	GO:0010604~positive regulation of macromolecule metabolic process	103	0.508944	0.00364335	AURKAIP1, PDGFB, PDGFA, ZXDC, CITED4, HOXD10, IL31RA, GATA2, AGTR1, MLL5, GATA6, BHLHA15, MDFIC, SMARCD1, IL1B, RPS27A, SIX3, NRD1, ARNTL, TBR1, HHEX, PSMA6, JUN, PIAS2, NFE2L2, RNF20, HOXA13, NFKBIA, IL34, SRF, PSMB4, PSMB7, BLOC1S2, PSMB1, PSMB2, RNF10, UBE2D1, NKX2-5, ARHGEF10L, AXIN1, TAF1, KLF7, BHLHE23, EPAS1, MAFB, KLF13, SMAD7, GRIN1, MAML2, CREBBP, SMAD3, NDFIP2, CDC20, USF1, ATF4, CBLB,…	1247	857	13528	1.30384	0.999997	0.490384	6.46846
GOTERM_BP_FAT	GO:0030163~protein catabolic process	78	0.385414	0.00423074	IDE, VPRBP, NFKB1, RNF216, RLIM, ZYG11B, TPP1, BTBD1, CASP8, CPA2, PSMD3, USP15, RPS27A, BRCC3, SOCS2, SOCS3, UBR1, HERC1, PRKCQ, DCUN1D1, KDM2B, PSMA6, PSEN1, UBR7, ATG4B, KLHL15, BACE1, PSEN2, RAD18, UBE2W, USP20, SIAH1, PIAS2, FBXL7, TNFAIP3, RNF20, CLN5, FBXL2, ACR, ASB12, CDC34, ASB18, SUMO3, PSMB4, FBXW7, ARIH2, PSMB7, PSMB1, SQSTM1, MAP3K1, ASB10, PSMB2, FBXO43, PCSK9, USP35, UBE2D1, FBXW1…	1247	622	13528	1.36041	1	0.524724	7.47356
GOTERM_BP_FAT	GO:0006916~anti-apoptosis	32	0.158118	0.00431484	NFKBIA, NFKB1, TCF7L2, IL31RA, SH3GLB1, SQSTM1, TPT1, TNFRSF18, IL1B, NKX2-5, TERT, RPS27A, HSPA9, CFLAR, SOCS2, SOCS3, PRKCI, ANXA1, IGF1, ESR2, STRADB, HBXIP, SOD1, BFAR, HSP90B1, SFRP1, BNIP1, PSEN1, BNIP3L, TNFAIP8, GHRL, TNFAIP3	1247	206	13528	1.68519	1	0.514487	7.61661
GOTERM_BP_FAT	GO:0008219~cell death	88	0.434826	0.00460501	FASTKD1, MEF2A, ATL1, GJA1, NFKB1, RNF216, DNAJB13, MRPS30, RPS3, SETX, CTNNBL1, MAP3K5, PAK2, DYNLL1, SLK, ATXN10, TPP1, GATA6, TIA1, CASP8, SPG20, RHOB, IL1B, MMD2, NDUFS1, RPS27A, GZMA, SCN2A, CYCS, ARHGEF16, APTX, PIGT, TBRG4, DAPK2, ELMO3, C8G, PSEN1, BNIP1, JUN, HIPK2, PSEN2, TNFAIP8, LCK, MFSD10, SIAH1, TNFAIP3, FASTKD5, CLN5, KALRN, TRAF1, PHLPP1, PACS2, TNFRSF21, GULP1, MMD, NFKBIA, ARF6…	1247	719	13528	1.32776	1	0.521067	8.10862
GOTERM_BP_FAT	GO:0016265~death	88	0.434826	0.00544057	FASTKD1, MEF2A, ATL1, GJA1, NFKB1, RNF216, DNAJB13, MRPS30, RPS3, SETX, CTNNBL1, MAP3K5, PAK2, DYNLL1, SLK, ATXN10, TPP1, GATA6, TIA1, CASP8, SPG20, RHOB, IL1B, MMD2, NDUFS1, RPS27A, GZMA, SCN2A, CYCS, ARHGEF16, APTX, PIGT, TBRG4, DAPK2, ELMO3, C8G, PSEN1, BNIP1, JUN, HIPK2, PSEN2, TNFAIP8, LCK, MFSD10, SIAH1, TNFAIP3, FASTKD5, CLN5, KALRN, TRAF1, PHLPP1, PACS2, TNFRSF21, GULP1, MMD, NFKBIA, ARF6…	1247	724	13528	1.31859	1	0.564956	9.5116
GOTERM_BP_FAT	GO:0015031~protein transport	92	0.45459	0.00552062	SRP14, CLTB, LTBP2, RAB5C, CHMP4B, PEX6, RASSF9, PEX3, SSR1, PEX7, KIF13A, HOOK1, COPB2, TRAK1, RHOB, NUP37, TLK1, PRL, JAKMIP1, TOMM34, AP3B1, KIF17, VPS45, ERP29, SIX3, PRKCI, VTI1B, ARNTL, NUPL2, RPH3A, PITPNM1, MYRIP, PSEN1, ATG4B, JUN, PSEN2, TOMM20, NUP107, VPS26B, SEC61G, EXOC6B, LCP2, FRAS1, CHMP2A, STON2, ARL6IP1, RAB3B, RAB3C, SNX17, MTX2, BET1, SNX2, SNX1, NFKBIA, CTSA, ARF6, NAPB, NAG…	1247	762	13528	1.30978	1	0.554874	9.64495
GOTERM_BP_FAT	GO:0007041~lysosomal transport	8	0.0395296	0.00602789	HOOK1, NAGPA, AP3M1, PCSK9, SNX1, RHOB, M6PR, AP3B1	1247	25	13528	3.4715	1	0.572001	10.4856
GOTERM_BP_FAT	GO:0015980~energy derivation by oxidation of organic compounds	24	0.118589	0.00629861	UQCRC2, NDUFA4, PHKA2, NDUFB5, NDUFB10, UQCRC1, NDUFA8, ACO2, ACO1, PHKG1, NDUFA7, CYCS, PHKA1, CS, PPP1CC, IDH3A, NDUFS6, NNT, IDH2, SUCLA2, NDUFS1, MDH2, MDH1, FH	1247	144	13528	1.80807	1	0.573762	10.9312
GOTERM_BP_FAT	GO:0050435~beta-amyloid metabolic process	4	0.0197648	0.00676125	PSEN1, PSEN2, BACE1, IDE	1247	5	13528	8.67875	1	0.58592	11.6879
GOTERM_BP_FAT	GO:0031667~response to nutrient levels	30	0.148236	0.00766935	PDGFA, IGFBP7, RPS6KB1, CCNE1, MLL5, ACSL1, SLC22A3, IL1B, PCSK9, OGT, GHR, SPP1, SOCS3, MAP1B, COX4I1, SOD1, SLC6A19, USF1, CCND1, CLPS, PSEN1, SSTR1, JUN, ARSA, GHRL, MTOR, IGFBP2, SST, EIF2AK4, VLDLR	1247	197	13528	1.65205	1	0.618955	13.1555
GOTERM_BP_FAT	GO:0044257~cellular protein catabolic process	74	0.365649	0.00868364	IDE, VPRBP, NFKB1, RNF216, RLIM, ZYG11B, BTBD1, CASP8, CPA2, PSMD3, USP15, RPS27A, BRCC3, SOCS2, SOCS3, UBR1, HERC1, PRKCQ, DCUN1D1, KDM2B, PSMA6, PSEN1, UBR7, ATG4B, KLHL15, BACE1, PSEN2, RAD18, UBE2W, USP20, PIAS2, FBXL7, SIAH1, TNFAIP3, RNF20, FBXL2, ACR, ASB12, CDC34, ASB18, SUMO3, PSMB4, FBXW7, ARIH2, PSMB7, PSMB1, SQSTM1, MAP3K1, ASB10, PSMB2, FBXO43, PCSK9, USP35, UBE2D1, FBXW11, TRIP12, U…	1247	603	13528	1.33132	1	0.651915	14.7675
GOTERM_BP_FAT	GO:0015986~ATP synthesis coupled proton transport	10	0.049412	0.00921666	ATP6V0C, ATP5E, ATP6V0E1, ATP5B, ATP5G1, ATP6V1B2, ATP5A1, ATP5G3, MON2, ATP5J	1247	40	13528	2.71211	1	0.661436	15.6032
GOTERM_BP_FAT	GO:0015985~energy coupled proton transport, down electrochemical gradient	10	0.049412	0.00921666	ATP6V0C, ATP5E, ATP6V0E1, ATP5B, ATP5G1, ATP6V1B2, ATP5A1, ATP5G3, MON2, ATP5J	1247	40	13528	2.71211	1	0.661436	15.6032
GOTERM_BP_FAT	GO:0043405~regulation of MAP kinase activity	23	0.113648	0.00974801	PDGFB, PIK3CB, NF1, KITLG, ZEB2, SOD1, PDE6H, GRM1, MAP3K5, PSEN1, RGS3, MDFIC, MAP3K2, RGS4, MAP3K1, CD81, SPRED2, ADRA2A, GHRL, IL1B, PRKAA1, SPRED1, GHR	1247	141	13528	1.7696	1	0.670054	16.4286
GOTERM_BP_FAT	GO:0045944~positive regulation of transcription from RNA polymerase II promoter	49	0.242119	0.00992994	EVX1, NFKB1, ZEB1, HOXD10, GATA2, GATA6, BHLHA15, SIX3, ESR2, ARNTL, TBR1, NRIP1, INHBA, HHEX, NCOA2, ZMIZ1, JUN, HIPK2, GLIS3, ABLIM2, HOXA13, NFKBIA, TCF7L2, SRF, SQSTM1, MAP3K1, NFAT5, POU2F1, NFATC2, NKX2-5, ARHGEF10L, TAF1, BHLHE23, LMX1B, EPAS1, KLF13, MAFB, MAML2, CREBBP, GRIN1, IGF1, SMAD3, ISL1, USF1, ATF4, IRF1, PBX1, BMP6, NFIB	1247	371	13528	1.43281	1	0.665234	16.7095
GOTERM_BP_FAT	GO:0032268~regulation of cellular protein metabolic process	60	0.296472	0.0102465	SRP14, PDGFB, AURKAIP1, PDGFA, IDE, NFKB1, ZEB2, IL31RA, AGTR1, MAP3K5, MDFIC, TIA1, TRMT6, PUM1, PSMD3, IL1B, EIF2B2, RPS27A, GHR, SOCS3, ACO1, NRD1, EIF4A3, CCND1, PSMA6, CCND3, PSEN1, JUN, EIF4A2, PSEN2, CD81, EIF2AK4, KITLG, NFKBIA, BDKRB1, IGF2BP3, IL34, GCN1L1, PSMB4, PSMB7, PSMB1, MAP3K2, MTPN, MAP3K1, PSMB2, PCSK9, UBE2D1, AXIN1, TAF1, SMAD7, IGF1, NDFIP2, CDC20, PSMC5, TSC1, EIF4H, PSMC1…	1247	474	13528	1.37322	1	0.665517	17.1961
GOTERM_BP_FAT	GO:0006414~translational elongation	18	0.0889416	0.0104839	RPL15, RPL35, RPL36, RPL27, RPS15A, RPL38, RPS2, RPS8, RPS3, RPS26, RPS16, RPL22, RPL21, RPL9, RPL26L1, RPS10, RPL10A, RPS27A	1247	101	13528	1.93338	1	0.663014	17.5592
GOTERM_BP_FAT	GO:0009100~glycoprotein metabolic process	30	0.148236	0.0107544	GYPC, GALNT7, MAMDC2, IDE, FUT5, MAN1B1, ALG8, B3GNT9, HPSE, TRAK1, CHST14, CHST13, HS6ST1, OGT, PCSK6, B4GALT1, ST6GAL1, LIPA, B3GALT2, IGF1, GLCE, ATP7A, MGAT2, MGAT3, PSEN1, CHST8, PSEN2, BACE1, UGGT2, MGAT5	1247	202	13528	1.61115	1	0.661777	17.9711
GOTERM_BP_FAT	GO:0006818~hydrogen transport	13	0.0642356	0.0114128	ATP5E, ATP6V0E1, ATP5B, ATP6V1B2, ATP5G1, ATP5G3, MON2, ATP6V0C, NNT, SLC23A2, ATP6V1G3, ATP5A1, ATP5J	1247	63	13528	2.23857	1	0.673336	18.9655
GOTERM_BP_FAT	GO:0007568~aging	19	0.0938828	0.0114547	SOCS2, SOCS3, GRB2, RPS6KB1, SOD1, SRF, ATP5G3, GHRHR, PRKCQ, SLC1A2, MORC3, ZMIZ1, JUN, SRR, MNT, IL1B, IGFBP2, TERT, TERF2	1247	110	13528	1.87382	1	0.664659	19.0284
GOTERM_BP_FAT	GO:0043406~positive regulation of MAP kinase activity	18	0.0889416	0.0115344	PDGFB, PIK3CB, KITLG, ZEB2, SOD1, PDE6H, GRM1, MAP3K5, PSEN1, MDFIC, MAP3K2, MAP3K1, CD81, ADRA2A, IL1B, GHRL, PRKAA1, GHR	1247	102	13528	1.91443	1	0.657438	19.148
GOTERM_BP_FAT	GO:0045893~positive regulation of transcription, DNA-dependent	60	0.296472	0.0116026	EVX1, SPI1, NFKB1, ZEB1, HOXD10, IL31RA, GATA2, CCNE1, MLL5, GATA6, BHLHA15, MDFIC, SMARCD1, SIX3, ARNTL, ESR2, TBR1, NRIP1, INHBA, HHEX, NCOA2, JUN, ZMIZ1, HIPK2, PIAS2, NFE2L2, NSD1, GLIS3, ABLIM2, HOXA13, NFKBIA, SRF, TCF7L2, SQSTM1, MAP3K1, POU2F1, NFAT5, NFATC2, NKX2-5, ARHGEF10L, TAF1, KLF7, BHLHE23, EPAS1, LMX1B, MAFB, KLF13, MAML2, CREBBP, GRIN1, SMAD3, IGF1, ISL1, USF1, ATF4, PSMC5, IRF1…	1247	477	13528	1.36458	1	0.650075	19.25
GOTERM_BP_FAT	GO:0043603~cellular amide metabolic process	12	0.0592944	0.012042	ME1, NMNAT3, TPI1, ASS1, OTC, KMO, HIBADH, IDH3A, DCXR, MDH2, GHR, MDH1	1247	56	13528	2.32466	1	0.654512	19.9053
GOTERM_BP_FAT	GO:0006915~apoptosis	73	0.360708	0.0122498	MEF2A, FASTKD1, GJA1, NFKB1, RNF216, DNAJB13, MRPS30, RPS3, CTNNBL1, MAP3K5, DYNLL1, SLK, PAK2, GATA6, TIA1, CASP8, RHOB, IL1B, NDUFS1, RPS27A, GZMA, SCN2A, CYCS, ARHGEF16, PIGT, TBRG4, DAPK2, ELMO3, PSEN1, BNIP1, JUN, HIPK2, PSEN2, TNFAIP8, LCK, MFSD10, SIAH1, TNFAIP3, FASTKD5, KALRN, TRAF1, PHLPP1, PACS2, TNFRSF21, GULP1, NFKBIA, ARF6, GLRX2, DOCK1, SQSTM1, SH3GLB1, MAP3K1, TNFRSF18, TCTN3, FAI…	1247	602	13528	1.31551	1	0.651764	20.2133
GOTERM_BP_FAT	GO:0034220~ion transmembrane transport	11	0.0543532	0.0125179	ATP6V0C, ATP7A, ATP5E, ATP6V0E1, ATP5B, ATP5G1, ATP6V1B2, ATP5A1, ATP5G3, MON2, ATP5J	1247	49	13528	2.43536	1	0.650914	20.6091
GOTERM_BP_FAT	GO:0042415~norepinephrine metabolic process	4	0.0197648	0.0125996	ATP7A, EPAS1, TH, PARK2	1247	6	13528	7.23229	1	0.644673	20.7294
GOTERM_BP_FAT	GO:0043193~positive regulation of gene-specific transcription	16	0.0790592	0.0126389	TAF1, SPI1, NFKBIA, IGF1, SMAD3, ESR2, SRF, TCF7L2, USF1, HHEX, GATA2, PSMC5, GATA6, MAP3K1, NKX2-5, ARHGEF10L	1247	87	13528	1.99511	1	0.637371	20.7872
GOTERM_BP_FAT	GO:0051254~positive regulation of RNA metabolic process	60	0.296472	0.0136716	EVX1, SPI1, NFKB1, ZEB1, HOXD10, IL31RA, GATA2, CCNE1, MLL5, GATA6, BHLHA15, MDFIC, SMARCD1, SIX3, ARNTL, ESR2, TBR1, NRIP1, INHBA, HHEX, NCOA2, JUN, ZMIZ1, HIPK2, PIAS2, NFE2L2, NSD1, GLIS3, ABLIM2, HOXA13, NFKBIA, SRF, TCF7L2, SQSTM1, MAP3K1, POU2F1, NFAT5, NFATC2, NKX2-5, ARHGEF10L, TAF1, KLF7, BHLHE23, EPAS1, LMX1B, MAFB, KLF13, MAML2, CREBBP, GRIN1, SMAD3, IGF1, ISL1, USF1, ATF4, PSMC5, IRF1…	1247	481	13528	1.35324	1	0.658168	22.2914
GOTERM_BP_FAT	GO:0019216~regulation of lipid metabolic process	19	0.0938828	0.0136876	RBL2, PDGFB, PDGFA, IGFBP7, ABHD5, RBL1, NFKB1, STRADB, SOD1, AGTR1, ACSL1, NPC2, CD81, IL1B, EDF1, PRKAA1, MTOR, PRKAA2, BMP6	1247	112	13528	1.84036	1	0.65053	22.3145
GOTERM_BP_FAT	GO:0010552~positive regulation of specific transcription from RNA polymerase II promoter	12	0.0592944	0.0137159	GATA2, HHEX, TAF1, GATA6, MAP3K1, NFKBIA, SMAD3, SRF, USF1, NKX2-5, TCF7L2, ARHGEF10L	1247	57	13528	2.28388	1	0.64339	22.3554
GOTERM_BP_FAT	GO:0051173~positive regulation of nitrogen compound metabolic process	77	0.380472	0.0138678	EVX1, PDGFB, PDGFA, SPI1, ZXDC, NFKB1, ZEB1, CITED4, GHRHR, HOXD10, IL31RA, GATA2, CCNE1, MLL5, MDFIC, BHLHA15, GATA6, SMARCD1, IL1B, RPS27A, HSP90AA1, BRCC3, SIX3, ARNTL, ESR2, TBR1, NRIP1, HHEX, INHBA, NCOA2, JUN, ZMIZ1, HIPK2, PIAS2, NFE2L2, NSD1, RNF20, SMARCAD1, ABLIM2, GLIS3, HOXA13, KITLG, NFKBIA, SRF, TCF7L2, BLOC1S2, SQSTM1, MAP3K1, HINFP, POU2F1, NFAT5, RNF10, NFATC2, NKX2-5, ARHGEF10L,…	1247	644	13528	1.2971	1	0.639726	22.5742
GOTERM_BP_FAT	GO:0042592~homeostatic process	88	0.434826	0.013988	ATP6V0E1, SLC9A5, SLC9A3, GNA11, GRIK3, ATP5B, HEXB, CXCL12, GHRHR, IL31RA, AGTR1, MLL5, SLC24A3, TPP1, BHLHA15, TPT1, CHRNA4, IL1B, XCR1, EIF2B2, NDUFS1, TERT, TXNL1, TTC7A, ACO1, PIK3CB, RXFP3, OTC, PFKM, SLC9A3R1, RAD50, INHBA, NPC2, XIRP1, PSEN1, PRDX6, GNB1, JUN, LCK, CLDN1, GHRL, CLN5, TMX2, TF, SCN1A, GPR6, SFXN1, BDKRB1, SRF, TCF7L2, GLRX2, COL9A1, SERINC5, RAC2, PCSK9, SH2B2, TERF2, FH, …	1247	751	13528	1.27119	1	0.635339	22.7469
GOTERM_BP_FAT	GO:0006605~protein targeting	31	0.153177	0.0140573	ARL6IP1, SRP14, LTBP2, MTX2, PEX6, NFKBIA, RASSF9, PEX3, SSR1, PEX7, NAGPA, AP3M1, TRAK1, PEX16, PEX13, PRL, HSPA9, TOMM34, AP3B1, RBM22, SRP54, SIX3, PRKCI, STRADB, ARNTL, NUPL2, CBLB, JUN, YWHAQ, TOMM20, SEC61G	1247	215	13528	1.56419	1	0.629736	22.8462
GOTERM_BP_FAT	GO:0051247~positive regulation of protein metabolic process	34	0.168001	0.0151831	AURKAIP1, NFKBIA, GJA1, KITLG, IL34, IL31RA, PSMB4, AGTR1, PSMB7, PSMB1, PSMB2, IL1B, PSMD3, UBE2D1, RPS27A, AXIN1, GHR, TAF1, SMAD7, NRD1, NDFIP2, IGF1, CDC20, CCND1, CBLB, PSMC5, PSMA6, PSEN1, CCND3, PSMC1, CD81, DNMT1, MTOR, UBE2E1	1247	243	13528	1.51789	1	0.650994	24.4444
GOTERM_BP_FAT	GO:0046907~intracellular transport	78	0.385414	0.0154447	SRP14, CLTB, LTBP2, ATL2, WASF2, PEX6, RASSF9, PEX3, SSR1, PEX7, HOOK1, COPB2, BHLHA15, TRAK1, PUM1, RHOB, TLK1, PRL, TOMM34, AP3B1, HSP90AA1, VPS45, ERP29, SIX3, PRKCI, VTI1B, ARNTL, NUPL2, RPH3A, M6PR, HHEX, MYRIP, NPC2, PSEN1, CAMK4, JUN, TOMM20, NUP107, VPS26B, THOC2, SEC61G, STON2, ARL6IP1, STX8, SNX17, MTX2, BET1, SNX2, DSCR3, SNX1, NFKBIA, CTSA, NAPB, NAGPA, AP3M2, AP3M1, STX18, SQSTM1, ST…	1247	657	13528	1.28794	1	0.650186	24.8113
GOTERM_BP_FAT	GO:0051603~proteolysis involved in cellular protein catabolic process	72	0.355766	0.0161256	IDE, VPRBP, NFKB1, RNF216, RLIM, ZYG11B, BTBD1, CASP8, PSMD3, USP15, RPS27A, BRCC3, SOCS2, SOCS3, UBR1, HERC1, PRKCQ, DCUN1D1, KDM2B, PSMA6, PSEN1, UBR7, ATG4B, KLHL15, BACE1, PSEN2, RAD18, UBE2W, USP20, PIAS2, FBXL7, SIAH1, TNFAIP3, RNF20, FBXL2, ACR, ASB12, CDC34, ASB18, SUMO3, PSMB4, FBXW7, ARIH2, PSMB7, PSMB1, SQSTM1, MAP3K1, ASB10, PSMB2, FBXO43, USP35, UBE2D1, FBXW11, TRIP12, USP31, SPSB4, …	1247	600	13528	1.30181	1	0.65916	25.7584
GOTERM_BP_FAT	GO:0055114~oxidation reduction	76	0.375531	0.0162668	UQCRC2, CYB5R3, LDHA, CYB5R2, CYP3A7, UQCRC1, KCNAB2, IL4I1, CYP2W1, UQCRQ, HIBADH, MTHFD1, NDUFS6, CYP39A1, PLOD2, CYP7A1, TPO, SCD5, ACAD9, HADH, NQO1, GFOD1, NDUFS1, RTN4IP1, TXNL1, PCYOX1L, NDUFB10, CYCS, QDPR, CYB5A, CYB5B, POR, DHRS7, COQ6, DHRS3, NNT, KDM2B, PRDX6, JMJD1C, STEAP1, MDH2, MDH1, ME1, PYCRL, BCMO1, NDUFB5, TH, KMO, ALDH3A2, GLRX2, ALDH1A1, TYW1, IDH2, DHODH, BDH2, NDUFA4, TBXA…	1247	639	13528	1.29027	1	0.655525	25.9533
GOTERM_BP_FAT	GO:0006357~regulation of transcription from RNA polymerase II promoter	85	0.420002	0.0165643	EVX1, HIRA, SPI1, NFKB1, ZEB1, HOXD10, HOXC6, GATA2, GABPB1, SIN3A, HEY1, BHLHA15, GATA6, TRAK1, SMARCD1, DDX20, LRRFIP1, ELP4, ZNF593, RBL1, PKIG, SIX3, ZHX2, ARNTL, ESR2, MBD3, NR0B2, HNF4G, UBN1, TBR1, MXD4, NRIP1, CTNNBIP1, HHEX, INHBA, NCOA2, JUN, ZMIZ1, HIPK2, NSD1, ZMYND11, ABLIM2, GLIS3, MTDH, ONECUT1, HOXA13, NFKBIA, SRF, TCF7L2, ATN1, SQSTM1, MAP3K1, HINFP, POU2F1, NFAT5, NFATC2, NKX2-5…	1247	727	13528	1.26839	1	0.655498	26.3625
GOTERM_BP_FAT	GO:0031397~negative regulation of protein ubiquitination	14	0.0691768	0.016778	SMAD7, CDC20, PSMB4, PSMB7, PSMC5, TSC1, PSMA6, PSMB1, PSMC1, PSMB2, PSMD3, UBE2D1, RPS27A, UBE2E1	1247	74	13528	2.05241	1	0.653629	26.6551
GOTERM_BP_FAT	GO:0012501~programmed cell death	73	0.360708	0.0168197	MEF2A, FASTKD1, GJA1, NFKB1, RNF216, DNAJB13, MRPS30, RPS3, CTNNBL1, MAP3K5, DYNLL1, SLK, PAK2, GATA6, TIA1, CASP8, RHOB, IL1B, NDUFS1, RPS27A, GZMA, SCN2A, CYCS, ARHGEF16, PIGT, TBRG4, DAPK2, ELMO3, PSEN1, BNIP1, JUN, HIPK2, PSEN2, TNFAIP8, LCK, MFSD10, SIAH1, TNFAIP3, FASTKD5, KALRN, TRAF1, PHLPP1, PACS2, TNFRSF21, GULP1, NFKBIA, ARF6, GLRX2, DOCK1, SQSTM1, SH3GLB1, MAP3K1, TNFRSF18, TCTN3, FAI…	1247	611	13528	1.29613	1	0.648046	26.7121
GOTERM_BP_FAT	GO:0045941~positive regulation of transcription	68	0.336002	0.0173402	EVX1, SPI1, ZXDC, NFKB1, ZEB1, CITED4, HOXD10, IL31RA, GATA2, CCNE1, MLL5, MDFIC, BHLHA15, GATA6, SMARCD1, RPS27A, SIX3, ARNTL, ESR2, TBR1, NRIP1, INHBA, HHEX, NCOA2, JUN, ZMIZ1, HIPK2, PIAS2, NFE2L2, NSD1, RNF20, SMARCAD1, ABLIM2, GLIS3, HOXA13, NFKBIA, SRF, TCF7L2, BLOC1S2, SQSTM1, MAP3K1, POU2F1, NFAT5, HINFP, RNF10, NFATC2, NKX2-5, ARHGEF10L, TAF1, KLF7, BHLHE23, EPAS1, LMX1B, MAFB, KLF13, MA…	1247	564	13528	1.30797	1	0.65295	27.4197
GOTERM_BP_FAT	GO:0051444~negative regulation of ubiquitin-protein ligase activity	13	0.0642356	0.0182766	SMAD7, CDC20, PSMB4, PSMB7, PSMC5, PSMB1, PSMA6, PSMC1, PSMB2, PSMD3, UBE2D1, RPS27A, UBE2E1	1247	67	13528	2.10492	1	0.666144	28.6763
GOTERM_BP_FAT	GO:0051352~negative regulation of ligase activity	13	0.0642356	0.0182766	SMAD7, CDC20, PSMB4, PSMB7, PSMC5, PSMB1, PSMA6, PSMC1, PSMB2, PSMD3, UBE2D1, RPS27A, UBE2E1	1247	67	13528	2.10492	1	0.666144	28.6763
GOTERM_BP_FAT	GO:0070482~response to oxygen levels	22	0.108706	0.0186583	TF, EPAS1, PDGFB, SOCS3, PDGFA, NF1, CREBBP, TH, SMAD3, USF1, MMP2, PRKCQ, HSP90B1, PLOD2, PDE5A, PSEN2, ALDH2, CHRNA4, PRKAA1, SCNN1B, ANGPTL4, VLDLR	1247	141	13528	1.69266	1	0.667631	29.1827
GOTERM_BP_FAT	GO:0010638~positive regulation of organelle organization	15	0.074118	0.0187517	HOXA13, BTC, MAP1B, IGF1, SMAD3, ARF6, WNT2, PRKCQ, MAPT, MAP3K1, IL1B, DNMT1, MTOR, ARHGEF10L, TERF2	1247	83	13528	1.96056	1	0.663423	29.3062
GOTERM_BP_FAT	GO:0006733~oxidoreduction coenzyme metabolic process	11	0.0543532	0.0187604	ME1, NMNAT3, COQ3, TPI1, KMO, HIBADH, IDH3A, DCXR, MDH2, MDH1, COQ6	1247	52	13528	2.29486	1	0.65763	29.3176
GOTERM_BP_FAT	GO:0045935~positive regulation of nucleobase, nucleoside, nucleotide and nucleic acid metabolic process	74	0.365649	0.0188705	EVX1, PDGFB, PDGFA, SPI1, ZXDC, NFKB1, ZEB1, CITED4, GHRHR, HOXD10, IL31RA, GATA2, CCNE1, MLL5, MDFIC, BHLHA15, GATA6, SMARCD1, RPS27A, BRCC3, SIX3, ARNTL, ESR2, TBR1, NRIP1, HHEX, INHBA, NCOA2, JUN, ZMIZ1, HIPK2, PIAS2, NFE2L2, NSD1, RNF20, SMARCAD1, ABLIM2, GLIS3, HOXA13, KITLG, NFKBIA, SRF, TCF7L2, BLOC1S2, SQSTM1, MAP3K1, HINFP, POU2F1, NFAT5, RNF10, NFATC2, NKX2-5, ARHGEF10L, TERF2, TAF1, KL…	1247	624	13528	1.28651	1	0.653925	29.4627
GOTERM_BP_FAT	GO:0006412~translation	43	0.212472	0.019937	MRPS36, RPL15, RPL35, RPS15A, RPL36, RPS27L, IGF2BP3, RPL38, RPS2, MRPS30, MRPL20, DTD1, RPS3, IARS, WARS, RPS26, MRPL15, RPL9, TRMT6, ICT1, RPL26L1, RPL10A, EIF2B2, RPS27A, MRPL35, MRPS25, RPL27, MRPS6, LRRC47, MRPL30, MRRF, RPS8, MRPL23, MRPL22, RPS16, RPL22, EIF4A2, EIF4H, RPL21, RPL7L1, RPS10, AARS2, EIF2AK4	1247	331	13528	1.40931	1	0.668508	30.8543
GOTERM_BP_FAT	GO:0044087~regulation of cellular component biogenesis	22	0.108706	0.0200632	TAF1, SPTBN5, GRIN1, MAP1B, SMAD3, ARF6, SRF, CAPZB, WNT2, PRKCQ, TSC1, ARPC3, MAPT, MAP3K1, GHRL, PRKAA1, FAF1, MTOR, NKX2-5, ARHGEF10L, RPS27A, SPTAN1	1247	142	13528	1.68074	1	0.665165	31.0173
GOTERM_BP_FAT	GO:0009133~nucleoside diphosphate biosynthetic process	4	0.0197648	0.0205521	ATP5E, ATP5B, ENTPD8, ATP5A1	1247	7	13528	6.19911	1	0.668481	31.6451
GOTERM_BP_FAT	GO:0006101~citrate metabolic process	4	0.0197648	0.0205521	ACO2, ACO1, CS, GHR	1247	7	13528	6.19911	1	0.668481	31.6451
GOTERM_BP_FAT	GO:0031398~positive regulation of protein ubiquitination	15	0.074118	0.02066	SMAD7, NDFIP2, CDC20, PSMB4, PSMB7, PSMC5, PSMB1, PSMA6, PSMC1, PSMB2, PSMD3, UBE2D1, RPS27A, UBE2E1, AXIN1	1247	84	13528	1.93722	1	0.664912	31.783
GOTERM_BP_FAT	GO:0032583~regulation of gene-specific transcription	21	0.103765	0.0208844	TAF1, EVX1, SMAD7, SPI1, NFKBIA, SMAD3, IGF1, NFKB1, ESR2, SRF, USF1, TCF7L2, GATA2, HHEX, PSMC5, HEY1, GATA6, MAP3K1, RNF20, NKX2-5, ARHGEF10L	1247	134	13528	1.70013	1	0.663483	32.0687
GOTERM_BP_FAT	GO:0001666~response to hypoxia	21	0.103765	0.0208844	TF, EPAS1, PDGFB, SOCS3, PDGFA, NF1, CREBBP, TH, SMAD3, USF1, MMP2, PRKCQ, HSP90B1, PLOD2, PDE5A, PSEN2, CHRNA4, PRKAA1, SCNN1B, ANGPTL4, VLDLR	1247	134	13528	1.70013	1	0.663483	32.0687
GOTERM_BP_FAT	GO:0051186~cofactor metabolic process	28	0.138354	0.0209034	ME1, KMO, PPCDC, HIBADH, GLRX2, MTHFD1, TPI1, ACOT8, GSTK1, IDH2, SUCLA2, FH, NMNAT3, ACO2, ACO1, CS, MTHFSD, SOD1, MMAB, IDH3A, COQ6, BLVRA, COQ3, NNT, PANK1, DCXR, MDH2, MDH1	1247	195	13528	1.55772	1	0.658467	32.0928
GOTERM_BP_FAT	GO:0031399~regulation of protein modification process	39	0.192707	0.0213713	PDGFB, PDGFA, KITLG, BDKRB1, ZEB2, IL34, IL31RA, PSMB4, MAP3K5, PSMB7, PSMB1, MAP3K2, MDFIC, MAP3K1, PSMB2, PSMD3, IL1B, UBE2D1, RPS27A, AXIN1, GHR, SOCS3, SMAD7, NDFIP2, IGF1, CDC20, CCND1, PSMC5, PSMA6, TSC1, PSEN1, CCND3, JUN, PSEN2, PSMC1, CD81, DNMT1, MTOR, UBE2E1	1247	295	13528	1.4342	1	0.661397	32.685
GOTERM_BP_FAT	GO:0016125~sterol metabolic process	17	0.0840004	0.0219514	CYB5R3, HDLBP, CYB5R2, LIPA, CYP46A1, SNX17, HMGCS1, LSS, NR0B2, CYP39A1, CYP7A1, INSIG1, PCSK9, PRKAA1, MVK, PRKAA2, VLDLR	1247	101	13528	1.82597	1	0.666122	33.4123
GOTERM_BP_FAT	GO:0031401~positive regulation of protein modification process	27	0.133412	0.0220232	KITLG, IL34, IL31RA, PSMB4, PSMB7, PSMB1, PSMB2, IL1B, PSMD3, UBE2D1, RPS27A, GHR, AXIN1, SMAD7, IGF1, NDFIP2, CDC20, CCND1, PSMC5, PSEN1, CCND3, PSMA6, PSMC1, CD81, DNMT1, MTOR, UBE2E1	1247	187	13528	1.56635	1	0.662206	33.5018
GOTERM_BP_FAT	GO:0015992~proton transport	12	0.0592944	0.0222098	ATP6V0C, ATP5E, ATP6V0E1, NNT, ATP5B, ATP6V1G3, ATP5G1, ATP6V1B2, ATP5A1, ATP5G3, MON2, ATP5J	1247	61	13528	2.13412	1	0.660277	33.7338
GOTERM_BP_FAT	GO:0010628~positive regulation of gene expression	69	0.340943	0.0225807	EVX1, SPI1, ZXDC, NFKB1, ZEB1, CITED4, HOXD10, IL31RA, GATA2, CCNE1, MLL5, MDFIC, BHLHA15, GATA6, SMARCD1, RPS27A, SIX3, ARNTL, ESR2, TBR1, NRIP1, INHBA, HHEX, NCOA2, JUN, ZMIZ1, HIPK2, PIAS2, NFE2L2, NSD1, RNF20, SMARCAD1, ABLIM2, GLIS3, HOXA13, NFKBIA, SRF, TCF7L2, BLOC1S2, SQSTM1, MAP3K1, POU2F1, NFAT5, HINFP, RNF10, NFATC2, NKX2-5, ARHGEF10L, TAF1, KLF7, BHLHE23, EPAS1, LMX1B, MAFB, KLF13, MA…	1247	581	13528	1.28837	1	0.661431	34.1929
GOTERM_BP_FAT	GO:0006812~cation transport	66	0.326119	0.023309	KCNC2, KCNK17, ATP5E, ATP6V0E1, SLC44A1, KCNAB2, SLC9A5, SLC9A3, ATP5B, ATP10D, SLN, CHRNA9, BHLHA15, SLC23A2, SLC24A3, TPT1, CHRNA4, SLC22A3, XCR1, SLC22A2, ATP5J, SCN2A, TMEM38A, NNT, PSEN1, PSEN2, LCK, SLC41A3, ATP6V1G3, STEAP1, KCNH5, TF, SCN1A, SFXN1, ATP5G1, ATP6V1B2, SFXN2, KCNJ2, ATP5G3, ANXA6, ATP6V0C, KCNE2, SCNN1B, NFATC1, KCNB2, SLC12A4, GRIN1, KCTD1, ITPR3, KCNK1, CACNA2D3, KCTD4, CA…	1247	553	13528	1.29475	1	0.668279	35.0855
GOTERM_BP_FAT	GO:0006811~ion transport	88	0.434826	0.0235498	KCNC2, KCNK17, ATP5E, ATP6V0E1, SLC44A1, SLC9A5, KCNAB2, SLC9A3, GRIK3, ATP5B, ATP10D, WNT2, SLC1A2, SLN, CHRNA9, SLC24A3, SLC23A2, BHLHA15, TPT1, ANO3, SLCO1C1, CHRNA4, SLC22A3, XCR1, SLC22A2, ATP5J, GABRG1, GABRG3, SCN2A, TMEM38A, TRPM1, SLC26A6, NNT, PSEN1, PSEN2, SLC41A3, LCK, ATP6V1G3, STEAP1, KCNH5, TF, SCN1A, SFXN1, ATP5G1, ATP6V1B2, SFXN2, KCNJ2, FXYD6, ATP5G3, ATP6V0C, ANXA6, COL9A1, BES…	1247	768	13528	1.24305	1	0.667238	35.3781
GOTERM_BP_FAT	GO:0032270~positive regulation of cellular protein metabolic process	32	0.158118	0.0235971	AURKAIP1, NFKBIA, KITLG, IL34, IL31RA, AGTR1, PSMB4, PSMB7, PSMB1, PSMB2, IL1B, PSMD3, UBE2D1, RPS27A, AXIN1, GHR, TAF1, SMAD7, NRD1, IGF1, NDFIP2, CDC20, CCND1, PSMC5, PSMA6, PSEN1, CCND3, PSMC1, CD81, DNMT1, MTOR, UBE2E1	1247	233	13528	1.48991	1	0.663193	35.4354
GOTERM_BP_FAT	GO:0060261~positive regulation of transcription initiation from RNA polymerase II promoter	3	0.0148236	0.0238723	TAF1, SRF, NKX2-5	1247	3	13528	10.8484	1	0.662764	35.768
GOTERM_BP_FAT	GO:0032355~response to estradiol stimulus	11	0.0543532	0.0240291	CCNE1, SOCS2, PDGFB, PDGFA, SOCS3, MAP1B, IL1B, NPY1R, IGFBP2, NKX2-5, GHR	1247	54	13528	2.20987	1	0.660523	35.9567
GOTERM_BP_FAT	GO:0031400~negative regulation of protein modification process	19	0.0938828	0.0242851	SMAD7, CDC20, BDKRB1, PSMB4, PSMB7, PSMC5, PSEN1, PSMB1, PSMA6, TSC1, JUN, PSMB2, PSMC1, PSEN2, DNMT1, PSMD3, UBE2D1, RPS27A, UBE2E1	1247	119	13528	1.7321	1	0.659844	36.2638
GOTERM_BP_FAT	GO:0010551~regulation of specific transcription from RNA polymerase II promoter	16	0.0790592	0.0244671	TAF1, EVX1, SMAD7, NFKBIA, SMAD3, NFKB1, SRF, TCF7L2, USF1, HHEX, GATA2, HEY1, GATA6, MAP3K1, NKX2-5, ARHGEF10L	1247	94	13528	1.84654	1	0.658061	36.4813
GOTERM_BP_FAT	GO:0032269~negative regulation of cellular protein metabolic process	26	0.128471	0.0246642	SRP14, IDE, BDKRB1, NFKB1, IGF2BP3, PSMB4, PSMB7, PSMB1, TIA1, PSMB2, PSMD3, UBE2D1, RPS27A, SMAD7, CDC20, EIF4A3, PSMC5, PSEN1, TSC1, PSMA6, JUN, PSMC1, PSEN2, DNMT1, EIF2AK4, UBE2E1	1247	180	13528	1.567	1	0.65654	36.716
GOTERM_BP_FAT	GO:0016310~phosphorylation	91	0.449649	0.0254549	UQCRC2, ATP5E, ATP6V0E1, UQCRC1, ATP5B, RPS6KB1, CLK1, LATS2, WNT2, NDUFS6, MAP3K5, PAK2, SLK, MDFIC, PIK3C3, IL1B, TLK1, MASTL, CDK15, NDUFS1, GHR, ATP5J, SGK2, CAMK1G, NDUFB10, PHKG1, PIK3CB, PRKCI, NEK10, DAPK2, GRM1, SRPK1, CDKL5, WEE2, PRKCQ, CCND1, MAP3K15, PSEN1, CAMK4, HIPK2, LCK, CD81, NEK8, GHRL, MVK, EIF2AK4, UGP2, KALRN, NDUFB5, NEK1, TFG, EPHA10, ATP5G1, ATP6V1B2, CHEK2, ATP5G3, ATP6…	1247	800	13528	1.23401	1	0.663814	37.6493
GOTERM_BP_FAT	GO:0051260~protein homooligomerization	16	0.0790592	0.0266716	SMARCAD1, ATL2, ATL1, SCUBE1, IDE, PFKP, LNX2, PFKM, ITPR3, MIF, STOM, P2RX4, TNFSF11, VCP, SRR, ANGPTL4	1247	95	13528	1.82711	1	0.676741	39.0602
GOTERM_BP_FAT	GO:0006769~nicotinamide metabolic process	9	0.0444708	0.0272094	ME1, NMNAT3, TPI1, KMO, HIBADH, IDH3A, DCXR, MDH2, MDH1	1247	40	13528	2.4409	1	0.679807	39.6741
GOTERM_BP_FAT	GO:0046496~nicotinamide nucleotide metabolic process	9	0.0444708	0.0272094	ME1, NMNAT3, TPI1, KMO, HIBADH, IDH3A, DCXR, MDH2, MDH1	1247	40	13528	2.4409	1	0.679807	39.6741
GOTERM_BP_FAT	GO:0046888~negative regulation of hormone secretion	7	0.0345884	0.027885	INHBB, INHBA, FAM3D, IL1B, GHRL, PDE8B, NPY1R	1247	26	13528	2.92073	1	0.684607	40.4371
GOTERM_BP_FAT	GO:0044265~cellular macromolecule catabolic process	83	0.41012	0.0285943	IDE, VPRBP, NFKB1, RNF216, RLIM, ZYG11B, BTBD1, CASP8, CPA2, PSMD3, USP15, RPS27A, BRCC3, SOCS2, SOCS3, CYCS, ZHX2, GTF2H4, UBR1, HERC1, PRKCQ, EIF4A3, DCUN1D1, KDM2B, PSMA6, PSEN1, UBR7, ATG4B, KLHL15, BACE1, PSEN2, RAD18, UBE2W, USP20, SIAH1, PIAS2, FBXL7, TNFAIP3, RNF20, FBXL2, ACR, ASB12, CDC34, ASB18, SUMO3, EXOSC10, PSMB4, FBXW7, ARIH2, PSMB7, PSMB1, SQSTM1, MAP3K1, ASB10, PSMB2, FBXO43, PC…	1247	725	13528	1.24196	1	0.689668	41.2283
GOTERM_BP_FAT	GO:0007018~microtubule-based movement	18	0.0889416	0.0293724	KIF14, DNAH9, KIF3A, TUBB2B, KIF27, KIF17, DNAH14, DNAH3, KIF16B, KIF13A, KIF6, TUBD1, TUBAL3, TUBB6, PAFAH1B1, DYNLRB2, DNAL4, KIF2A	1247	113	13528	1.72807	1	0.695405	42.0849
GOTERM_BP_FAT	GO:0048878~chemical homeostasis	61	0.301413	0.0301607	ATP6V0E1, SLC9A5, SLC9A3, GRIK3, GNA11, ATP5B, HEXB, CXCL12, GHRHR, AGTR1, BHLHA15, SLC24A3, TPT1, CHRNA4, IL1B, XCR1, EIF2B2, NDUFS1, TTC7A, ACO1, PIK3CB, OTC, RXFP3, PFKM, SLC9A3R1, NPC2, XIRP1, PSEN1, GNB1, JUN, LCK, CLDN1, GHRL, CLN5, TF, SCN1A, GPR6, BDKRB1, TCF7L2, SERINC5, PCSK9, EPAS1, SMAD7, NF1, GRIN1, IGF1, ALMS1, NPY1R, ITPR3, SOD1, ABCB6, USF1, ABCG8, ATP7A, P2RX4, CD55, HSP90B1, SLC…	1247	512	13528	1.29249	1	0.701041	42.9406
GOTERM_BP_FAT	GO:0043069~negative regulation of programmed cell death	45	0.222354	0.0303049	BTC, NFKBIA, NFKB1, TCF7L2, MIF, IL31RA, SQSTM1, SH3GLB1, TPT1, TNFRSF18, IL1B, FAIM, PCSK6, NKX2-5, TERT, RPS27A, HSPA9, ANGPTL4, CFLAR, BHLHE23, SOCS2, SOCS3, GRIN1, ANXA1, PRKCI, SMAD3, IGF1, STRADB, ESR2, HBXIP, SOD1, BFAR, HSP90B1, GCM2, PSMC5, SFRP1, BNIP1, PSEN1, NTRK1, HIPK2, BNIP3L, TNFAIP8, PSEN2, GHRL, TNFAIP3	1247	359	13528	1.35983	1	0.698754	43.0958
GOTERM_BP_FAT	GO:0006108~malate metabolic process	4	0.0197648	0.030662	ME1, MDH2, FH, MDH1	1247	8	13528	5.42422	1	0.699061	43.4785
GOTERM_BP_FAT	GO:0055117~regulation of cardiac muscle contraction	4	0.0197648	0.030662	P2RX4, SMAD7, CACNA1G, NKX2-5	1247	8	13528	5.42422	1	0.699061	43.4785
GOTERM_BP_FAT	GO:0009820~alkaloid metabolic process	9	0.0444708	0.0311709	ME1, NMNAT3, TPI1, KMO, HIBADH, IDH3A, DCXR, MDH2, MDH1	1247	41	13528	2.38136	1	0.701153	44.0197
GOTERM_BP_FAT	GO:0060548~negative regulation of cell death	45	0.222354	0.0315935	BTC, NFKBIA, NFKB1, TCF7L2, MIF, IL31RA, SQSTM1, SH3GLB1, TPT1, TNFRSF18, IL1B, FAIM, PCSK6, NKX2-5, TERT, RPS27A, HSPA9, ANGPTL4, CFLAR, BHLHE23, SOCS2, SOCS3, GRIN1, ANXA1, PRKCI, SMAD3, IGF1, STRADB, ESR2, HBXIP, SOD1, BFAR, HSP90B1, GCM2, PSMC5, SFRP1, BNIP1, PSEN1, NTRK1, HIPK2, BNIP3L, TNFAIP8, PSEN2, GHRL, TNFAIP3	1247	360	13528	1.35605	1	0.702189	44.4654
GOTERM_BP_FAT	GO:0032956~regulation of actin cytoskeleton organization	15	0.074118	0.032455	LIMA1, SPTBN5, PDGFA, SMAD3, ARF6, CAPZB, CXCL12, NEBL, PRKCQ, TSC1, ARPC3, MAP3K1, MTOR, ARHGEF10L, SPTAN1	1247	89	13528	1.82839	1	0.708185	45.3636
GOTERM_BP_FAT	GO:0019725~cellular homeostasis	56	0.276707	0.0326343	ATP6V0E1, ATP5B, GRIK3, GNA11, HEXB, CXCL12, AGTR1, SLC24A3, TPT1, CHRNA4, IL1B, EIF2B2, XCR1, NDUFS1, TXNL1, TTC7A, PIK3CB, ACO1, RXFP3, PFKM, SLC9A3R1, XIRP1, PSEN1, PRDX6, GNB1, JUN, LCK, CLDN1, GHRL, CLN5, TMX2, TF, SCN1A, GPR6, BDKRB1, SRF, GLRX2, SERINC5, SEPW1, SMAD7, SLC12A4, NF1, NXNL1, GRIN1, NPY1R, SOD1, ITPR3, ABCB6, ATP7A, P2RX4, CD55, TXNDC11, HSP90B1, GCM2, TSC1, CACNA1G	1247	466	13528	1.30367	1	0.706393	45.5488
GOTERM_BP_FAT	GO:0009101~glycoprotein biosynthetic process	23	0.113648	0.0326735	B4GALT1, GYPC, ST6GAL1, LIPA, B3GALT2, GALNT7, FUT5, MAN1B1, IGF1, ALG8, GLCE, B3GNT9, ATP7A, MGAT2, MGAT3, PSEN1, CHST8, TRAK1, CHST13, HS6ST1, OGT, UGGT2, MGAT5	1247	158	13528	1.5792	1	0.703062	45.5892
GOTERM_BP_FAT	GO:0050801~ion homeostasis	50	0.24706	0.0335888	ATP6V0E1, SLC9A5, ATP5B, GRIK3, GNA11, SLC9A3, HEXB, CXCL12, AGTR1, SLC24A3, TPT1, CHRNA4, IL1B, EIF2B2, XCR1, NDUFS1, TTC7A, PIK3CB, ACO1, OTC, RXFP3, SLC9A3R1, PSEN1, XIRP1, GNB1, JUN, LCK, CLDN1, GHRL, CLN5, TF, SCN1A, GPR6, BDKRB1, SERINC5, SMAD7, GRIN1, NF1, NPY1R, SOD1, ITPR3, ABCB6, ATP7A, P2RX4, SLC4A10, HSP90B1, GCM2, CD55, TSC1, CACNA1G	1247	409	13528	1.32621	1	0.709444	46.5247
GOTERM_BP_FAT	GO:0006625~protein targeting to peroxisome	5	0.024706	0.0338473	PEX16, PEX6, PEX13, PEX3, PEX7	1247	14	13528	3.87444	1	0.708561	46.7862
GOTERM_BP_FAT	GO:0051436~negative regulation of ubiquitin-protein ligase activity during mitotic cell cycle	12	0.0592944	0.0340326	PSMB4, PSMB7, PSMC5, PSMB1, PSMA6, PSMB2, PSMC1, PSMD3, CDC20, UBE2D1, RPS27A, UBE2E1	1247	65	13528	2.00279	1	0.706908	46.9728
GOTERM_BP_FAT	GO:0031145~anaphase-promoting complex-dependent proteasomal ubiquitin-dependent protein catabolic process	12	0.0592944	0.0340326	PSMB4, PSMB7, PSMC5, PSMB1, PSMA6, PSMB2, PSMC1, PSMD3, CDC20, UBE2D1, RPS27A, UBE2E1	1247	65	13528	2.00279	1	0.706908	46.9728
GOTERM_BP_FAT	GO:0009260~ribonucleotide biosynthetic process	19	0.0938828	0.0350243	ATP5E, ATP6V0E1, ATP5B, CECR1, ATP10D, ATP6V1B2, ATP5G1, ATP5G3, CMPK1, NME7, MON2, AMPD1, ATP6V0C, ATP7A, ADK, DHODH, ATP5A1, ATP8A1, ATP5J	1247	124	13528	1.66226	1	0.713793	47.9614
GOTERM_BP_FAT	GO:0010557~positive regulation of macromolecule biosynthetic process	75	0.37059	0.0350524	EVX1, PDGFB, PDGFA, SPI1, ZXDC, NFKB1, ZEB1, CITED4, HOXD10, IL31RA, GATA2, CCNE1, MLL5, MDFIC, BHLHA15, GATA6, SMARCD1, IL1B, RPS27A, SIX3, ARNTL, ESR2, TBR1, NRIP1, HHEX, PRKCQ, INHBA, NCOA2, JUN, ZMIZ1, HIPK2, PIAS2, NFE2L2, NSD1, RNF20, SMARCAD1, ABLIM2, GLIS3, HOXA13, KITLG, NFKBIA, SRF, TCF7L2, BLOC1S2, SQSTM1, MAP3K1, HINFP, POU2F1, NFAT5, RNF10, NFATC2, NKX2-5, ARHGEF10L, TAF1, KLF7, BHLH…	1247	654	13528	1.24409	1	0.71052	47.9892
GOTERM_BP_FAT	GO:0019362~pyridine nucleotide metabolic process	9	0.0444708	0.0355095	ME1, NMNAT3, TPI1, KMO, HIBADH, IDH3A, DCXR, MDH2, MDH1	1247	42	13528	2.32466	1	0.711717	48.4387
GOTERM_BP_FAT	GO:0006793~phosphorus metabolic process	107	0.528708	0.0356625	PDP1, ILKAP, STYX, RPS6KB1, CLK1, WNT2, MAP3K5, MDFIC, PIK3C3, IL1B, TLK1, PIK3CB, PPP1CC, CDKL5, WEE2, CAMK4, NEK8, MVK, EIF2AK4, KALRN, PPP2R3B, ENPP2, NEK1, EPHA10, ATP6V1B2, CHEK2, ATP6V0C, VRK2, DUSP15, ADRA2A, TAF1, ITK, SMAD7, BMX, PTPN13, PDE6H, PPA2, PPA1, NTRK1, DYRK1A, NTRK2, MTOR, ABL1, PHPT1, RHO, UQCRC2, ATP5E, ATP6V0E1, UQCRC1, ATP5B, LATS2, RNGTT, NDUFS6, SLK, PAK2, MASTL, CDK15, …	1247	973	13528	1.19299	1	0.709787	48.5884
GOTERM_BP_FAT	GO:0006796~phosphate metabolic process	107	0.528708	0.0356625	PDP1, ILKAP, STYX, RPS6KB1, CLK1, WNT2, MAP3K5, MDFIC, PIK3C3, IL1B, TLK1, PIK3CB, PPP1CC, CDKL5, WEE2, CAMK4, NEK8, MVK, EIF2AK4, KALRN, PPP2R3B, ENPP2, NEK1, EPHA10, ATP6V1B2, CHEK2, ATP6V0C, VRK2, DUSP15, ADRA2A, TAF1, ITK, SMAD7, BMX, PTPN13, PDE6H, PPA2, PPA1, NTRK1, DYRK1A, NTRK2, MTOR, ABL1, PHPT1, RHO, UQCRC2, ATP5E, ATP6V0E1, UQCRC1, ATP5B, LATS2, RNGTT, NDUFS6, SLK, PAK2, MASTL, CDK15, …	1247	973	13528	1.19299	1	0.709787	48.5884
GOTERM_BP_FAT	GO:0016192~vesicle-mediated transport	67	0.33106	0.0357172	CLTB, ATL2, SLC9A3, ATP5B, WASF2, RASSF9, TSNARE1, HOOK1, GATA2, COPB2, PUM1, RHOB, AP3B1, GHR, KIF17, VPS45, PRKCI, VTI1B, ELMO3, M6PR, PCLO, PSEN1, BNIP1, VAMP4, VAMP3, KALRN, EXOC6B, RIN3, CPLX4, STON2, ACR, TG, STX8, CPLX2, SNAP91, GULP1, SNX17, BET1, SNX2, SNX1, ARF6, CYTH3, NAPB, AMPH, DOCK1, AP3M2, SQSTM1, AP3M1, STX18, STX16, PIKFYVE, SEC16A, EXOC3, EXOC6, PLA2R1, HSPA8, ELMOD2, RUFY1, AP…	1247	576	13528	1.26188	1	0.706876	48.6417
GOTERM_BP_FAT	GO:0000187~activation of MAPK activity	14	0.0691768	0.036301	PIK3CB, PDE6H, SOD1, GRM1, MAP3K5, MDFIC, MAP3K2, MAP3K1, CD81, ADRA2A, IL1B, GHRL, PRKAA1, GHR	1247	82	13528	1.85217	1	0.709372	49.2084
GOTERM_BP_FAT	GO:0009891~positive regulation of biosynthetic process	79	0.390355	0.0367953	EVX1, PDGFB, PDGFA, SPI1, ZXDC, NFKB1, ZEB1, CITED4, GHRHR, HOXD10, IL31RA, GATA2, CCNE1, MLL5, MDFIC, BHLHA15, GATA6, SMARCD1, IL1B, RPS27A, HSP90AA1, SIX3, ARNTL, ESR2, TBR1, NRIP1, HHEX, PRKCQ, INHBA, NCOA2, JUN, ZMIZ1, HIPK2, PIAS2, NFE2L2, NSD1, RNF20, SMARCAD1, ABLIM2, GLIS3, HOXA13, KITLG, NFKBIA, SRF, TCF7L2, BLOC1S2, SQSTM1, MAP3K1, HINFP, POU2F1, NFAT5, PRKAA1, RNF10, NFATC2, NKX2-5, AR…	1247	695	13528	1.23313	1	0.710916	49.6836
GOTERM_BP_FAT	GO:0031328~positive regulation of cellular biosynthetic process	78	0.385414	0.0368408	EVX1, PDGFB, PDGFA, SPI1, ZXDC, NFKB1, ZEB1, CITED4, GHRHR, HOXD10, IL31RA, GATA2, CCNE1, MLL5, MDFIC, BHLHA15, GATA6, SMARCD1, IL1B, RPS27A, HSP90AA1, SIX3, ARNTL, ESR2, TBR1, NRIP1, HHEX, PRKCQ, INHBA, NCOA2, JUN, ZMIZ1, HIPK2, PIAS2, NFE2L2, NSD1, RNF20, SMARCAD1, ABLIM2, GLIS3, HOXA13, KITLG, NFKBIA, SRF, TCF7L2, BLOC1S2, SQSTM1, MAP3K1, HINFP, POU2F1, NFAT5, RNF10, NFATC2, NKX2-5, ARHGEF10L,…	1247	685	13528	1.2353	1	0.707996	49.7272
GOTERM_BP_FAT	GO:0051248~negative regulation of protein metabolic process	26	0.128471	0.0370686	SRP14, IDE, BDKRB1, NFKB1, IGF2BP3, PSMB4, PSMB7, PSMB1, TIA1, PSMB2, PSMD3, UBE2D1, RPS27A, SMAD7, CDC20, EIF4A3, PSMC5, PSEN1, TSC1, PSMA6, JUN, PSMC1, PSEN2, DNMT1, EIF2AK4, UBE2E1	1247	187	13528	1.50834	1	0.70691	49.9446
GOTERM_BP_FAT	GO:0006873~cellular ion homeostasis	46	0.227295	0.0377546	TF, SCN1A, ATP6V0E1, ATP5B, GRIK3, GNA11, HEXB, GPR6, BDKRB1, CXCL12, AGTR1, SERINC5, SLC24A3, TPT1, CHRNA4, IL1B, EIF2B2, XCR1, NDUFS1, TTC7A, ACO1, PIK3CB, SMAD7, RXFP3, NF1, GRIN1, NPY1R, ITPR3, SLC9A3R1, SOD1, ABCB6, ATP7A, P2RX4, CD55, HSP90B1, GCM2, XIRP1, TSC1, PSEN1, GNB1, JUN, LCK, CLDN1, CACNA1G, GHRL, CLN5	1247	374	13528	1.3343	1	0.710314	50.5939
GOTERM_BP_FAT	GO:0042391~regulation of membrane potential	20	0.098824	0.0381968	SCN1A, SMAD7, GNA11, GRIK3, NF1, HEXB, GRIN1, SOD1, P2RX4, SERINC5, PSEN1, TSC1, XIRP1, JUN, CLDN1, CACNA1G, CHRNA4, GHRL, EIF2B2, NDUFS1	1247	134	13528	1.61917	1	0.711297	51.0082
GOTERM_BP_FAT	GO:0032231~regulation of actin filament bundle formation	6	0.0296472	0.0384349	PRKCQ, TSC1, MAP3K1, SMAD3, MTOR, ARHGEF10L	1247	21	13528	3.09955	1	0.710325	51.23
GOTERM_BP_FAT	GO:0055085~transmembrane transport	66	0.326119	0.0391283	KCNC2, ATP5E, ATP6V0E1, KCNAB2, SLC9A5, SLC9A3, ATP5B, PEX6, AQP7, SLC23A2, SLC24A3, SLC35D3, SLC25A3, SLC22A3, ABCB10, NUP37, SLC22A2, ATP5J, SLC25A5, SCN2A, ABCC10, ABCC13, NUPL2, TRPM1, SLC26A6, SLC37A1, MFSD10, NUP107, SEC61G, KCNH5, SCN1A, SLC37A3, SFXN1, ATP5G1, SFXN2, ATP6V1B2, ATP5G3, ATP6V0C, MTCH2, SLC35B2, SLC25A46, ABCD3, SLC25A43, GPR155, SPNS2, SRP54, KCNB2, SLC12A4, RHD, ITPR3, C18…	1247	569	13528	1.25834	1	0.713647	51.8702
GOTERM_BP_FAT	GO:0043085~positive regulation of catalytic activity	61	0.301413	0.03932	PDGFB, GNA11, ZEB2, GHRHR, RPS3, AGTR1, MAP3K5, MDFIC, PSMD3, IL1B, RPS27A, GHR, PIK3CB, RXFP3, CYCS, GRM1, THY1, CLPS, CCND1, PSMA6, CCND3, PSEN1, GNB1, PSEN2, LCK, CD81, GHRL, ACR, MYL3, ABHD5, KITLG, BDKRB1, PSMB4, SERINC5, PSMB7, DGKB, PSMB1, MAP3K2, MAP3K1, PSMB2, ADRA2A, PRKAA1, CERK, UBE2D1, NF1, SMAD3, CDC20, DGKH, STRADB, PDE6H, SOD1, ATP7A, PSMC5, TSC1, VCP, NTRK1, PSMC1, NTRK2, ABL1, U…	1247	520	13528	1.27261	1	0.712249	52.0458
GOTERM_BP_FAT	GO:0030031~cell projection assembly	14	0.0691768	0.0395601	KIF3A, ONECUT1, PDGFB, PDGFA, BAIAP2L1, WASF2, VANGL2, ITGB4, ALMS1, PCM1, CAPZB, RAC2, RAC3, CYFIP1	1247	83	13528	1.82986	1	0.711318	52.265
GOTERM_BP_FAT	GO:0031396~regulation of protein ubiquitination	16	0.0790592	0.039951	SMAD7, NDFIP2, CDC20, PSMB4, PSMB7, PSMC5, PSMB1, PSMA6, TSC1, PSMC1, PSMB2, PSMD3, UBE2D1, RPS27A, UBE2E1, AXIN1	1247	100	13528	1.73575	1	0.711784	52.6197
GOTERM_BP_FAT	GO:0042110~T cell activation	19	0.0938828	0.0401761	CD8A, THEMIS, SMAD3, RAG2, CXCL12, CD48, ATP7A, CBLB, PSEN1, CCND3, JMJD6, RPL22, FYN, LCK, BCL11A, PSEN2, IRF1, LCP1, RHOH	1247	126	13528	1.63588	1	0.710736	52.8228
GOTERM_BP_FAT	GO:0008203~cholesterol metabolic process	15	0.074118	0.0415343	CYB5R3, HDLBP, CYP46A1, SNX17, HMGCS1, LSS, NR0B2, CYP39A1, CYP7A1, INSIG1, PCSK9, PRKAA1, MVK, PRKAA2, VLDLR	1247	92	13528	1.76877	1	0.719809	54.031
GOTERM_BP_FAT	GO:0032970~regulation of actin filament-based process	15	0.074118	0.0415343	LIMA1, SPTBN5, PDGFA, SMAD3, ARF6, CAPZB, CXCL12, NEBL, PRKCQ, TSC1, ARPC3, MAP3K1, MTOR, ARHGEF10L, SPTAN1	1247	92	13528	1.76877	1	0.719809	54.031
GOTERM_BP_FAT	GO:0043574~peroxisomal transport	5	0.024706	0.042883	PEX16, PEX6, PEX13, PEX3, PEX7	1247	15	13528	3.61615	1	0.728386	55.2017
GOTERM_BP_FAT	GO:0051055~negative regulation of lipid biosynthetic process	5	0.024706	0.042883	PDGFB, PDGFA, NFKB1, PRKAA1, SOD1	1247	15	13528	3.61615	1	0.728386	55.2017
GOTERM_BP_FAT	GO:0031529~ruffle organization	4	0.0197648	0.0429026	LIMA1, CYFIP1, ARF6, MTOR	1247	9	13528	4.82153	1	0.725561	55.2186
GOTERM_BP_FAT	GO:0001568~blood vessel development	32	0.158118	0.0430192	EMCN, PDGFA, ATP5B, WASF2, ELK3, SRF, MMP2, CXCL12, TCF7L2, HEY1, CASP8, PLCD3, IL1B, RHOB, HS6ST1, NKX2-5, ANGPTL4, B4GALT1, EPAS1, SMAD7, NF1, THY1, ATP7A, PSEN1, NUS1, JMJD6, ZMIZ1, JUN, PLXDC1, NTRK2, GLMN, TNFAIP2	1247	245	13528	1.41694	1	0.723574	55.3184
GOTERM_BP_FAT	GO:0051493~regulation of cytoskeleton organization	20	0.098824	0.0434725	LIMA1, SPTBN5, PDGFA, MAP1B, SMAD3, ARF6, CXCL12, CAPZB, NEBL, WNT2, PRKCQ, ARPC3, TSC1, CEP250, MAPT, MAP3K1, MAP4, MTOR, ARHGEF10L, SPTAN1	1247	136	13528	1.59536	1	0.724434	55.7046
GOTERM_BP_FAT	GO:0010033~response to organic substance	81	0.400237	0.0439444	ATP6V0E1, UQCRC1, PDGFB, OSMR, PDGFA, SLC9A3, IGFBP7, RPS6KB1, LATS2, GHRHR, B2M, WNT2, CD48, HSPH1, CCNE1, SLC1A2, CASP8, IL1B, CHRNA4, XCR1, EIF2B2, GHR, HSP90AA1, SOCS2, ACTA1, SOCS3, FBP1, PRKCI, ADIPOR1, ESR2, PRKCQ, CCND1, GNB1, JUN, HSPB7, GHRL, NFE2L2, EIF2AK4, PTAFR, ME1, ACR, TG, TF, GRB2, TH, HMGCS1, NFKBIA, BDKRB1, SRF, ATP5G3, TTC3, GLRX2, ACSL1, HSPA2, SRR, DNAJA1, PCSK9, SH2B2, IRG…	1247	721	13528	1.21876	1	0.725432	56.1032
GOTERM_BP_FAT	GO:0009057~macromolecule catabolic process	87	0.429884	0.0442316	IDE, VPRBP, NFKB1, RNF216, RLIM, ZYG11B, TPP1, BTBD1, CASP8, CPA2, PSMD3, USP15, RPS27A, BRCC3, SOCS2, SOCS3, CYCS, ZHX2, GTF2H4, UBR1, HERC1, PRKCQ, EIF4A3, DCUN1D1, KDM2B, PSMA6, PSEN1, UBR7, ATG4B, KLHL15, BACE1, PSEN2, RAD18, UBE2W, USP20, SIAH1, PIAS2, FBXL7, TNFAIP3, RNF20, CLN5, FBXL2, ACR, ASB12, CDC34, ASB18, SUMO3, EXOSC10, PSMB4, FBXW7, ARIH2, PSMB7, PSMB1, SQSTM1, MAP3K1, ASB10, PSMB2…	1247	781	13528	1.20847	1	0.724899	56.3442
GOTERM_BP_FAT	GO:0051437~positive regulation of ubiquitin-protein ligase activity during mitotic cell cycle	12	0.0592944	0.0454108	PSMB4, PSMB7, PSMC5, PSMB1, PSMA6, PSMB2, PSMC1, PSMD3, CDC20, UBE2D1, RPS27A, UBE2E1	1247	68	13528	1.91443	1	0.731564	57.3205
GOTERM_BP_FAT	GO:0042176~regulation of protein catabolic process	10	0.049412	0.0461701	TAF1, CBLB, SMAD7, PCSK9, PSMD3, NRD1, GJA1, IL1B, FAF1, ARNTL	1247	52	13528	2.08624	1	0.734718	57.9382
GOTERM_BP_FAT	GO:0043161~proteasomal ubiquitin-dependent protein catabolic process	16	0.0790592	0.046401	CDC20, PCNP, PSMB4, PSMB7, HSP90B1, PSMC5, PSMB1, VCP, PSMA6, PSMC1, PSMB2, PSMD3, FAF1, UBE2D1, RPS27A, UBE2E1	1247	102	13528	1.70172	1	0.733711	58.1243
GOTERM_BP_FAT	GO:0010498~proteasomal protein catabolic process	16	0.0790592	0.046401	CDC20, PCNP, PSMB4, PSMB7, HSP90B1, PSMC5, PSMB1, VCP, PSMA6, PSMC1, PSMB2, PSMD3, FAF1, UBE2D1, RPS27A, UBE2E1	1247	102	13528	1.70172	1	0.733711	58.1243
GOTERM_BP_FAT	GO:0000278~mitotic cell cycle	45	0.222354	0.0464818	CCDC99, PPP2R3B, LZTS2, TUBB2B, NEK1, TIPIN, NEDD9, CDC34, LATS2, CCNE1, PSMB4, PSMB7, NCAPH, CEP250, PSMB1, NCAPG, PSMB2, HINFP, PSMD3, PBRM1, NUP37, PAFAH1B1, UBE2D1, STAG2, RPS27A, NFATC1, TAF1, PDS5A, TBRG4, CDC20, SMC3, WEE2, INHBA, CCND1, PSMC5, PSMA6, UBA3, PSMC1, USH1C, HORMAD2, ABL1, MPHOSPH6, CIT, TXNL4A, UBE2E1	1247	370	13528	1.3194	1	0.731551	58.1893
GOTERM_BP_FAT	GO:0001932~regulation of protein amino acid phosphorylation	24	0.118589	0.0465166	PDGFB, SMAD7, SOCS3, PDGFA, KITLG, IGF1, ZEB2, BDKRB1, IL34, IL31RA, MAP3K5, CCND1, PSEN1, CCND3, MDFIC, MAP3K2, JUN, MAP3K1, CD81, PSEN2, IL1B, MTOR, AXIN1, GHR	1247	173	13528	1.50499	1	0.72905	58.2172
GOTERM_BP_FAT	GO:0055082~cellular chemical homeostasis	46	0.227295	0.0473904	TF, SCN1A, ATP6V0E1, ATP5B, GRIK3, GNA11, HEXB, GPR6, BDKRB1, CXCL12, AGTR1, SERINC5, SLC24A3, TPT1, CHRNA4, IL1B, EIF2B2, XCR1, NDUFS1, TTC7A, ACO1, PIK3CB, SMAD7, RXFP3, NF1, GRIN1, NPY1R, ITPR3, SLC9A3R1, SOD1, ABCB6, ATP7A, P2RX4, CD55, HSP90B1, GCM2, XIRP1, TSC1, PSEN1, GNB1, JUN, LCK, CLDN1, CACNA1G, GHRL, CLN5	1247	380	13528	1.31323	1	0.733035	58.9133
GOTERM_BP_FAT	GO:0032496~response to lipopolysaccharide	13	0.0642356	0.0483162	TG, SOCS3, NFKBIA, BDKRB1, RPS6KB1, JUN, SRR, IL1B, IRG1, PTAFR, ABCC5, VLDLR, THPO	1247	77	13528	1.83155	1	0.737295	59.6387
GOTERM_BP_FAT	GO:0048545~response to steroid hormone stimulus	26	0.128471	0.0484367	ACR, PDGFB, PDGFA, IGFBP7, SLC9A3, TH, RPS6KB1, GHRHR, WNT2, CCNE1, IL1B, NKX2-5, GHR, SPP1, SOCS2, ACTA1, SOCS3, MAP1B, ESR2, NPY1R, CCND1, ALDH2, ARSA, GHRL, IGFBP2, SST	1247	192	13528	1.46906	1	0.7355	59.7322
GOTERM_BP_FAT	GO:0044093~positive regulation of molecular function	67	0.33106	0.0487234	PDGFB, GNA11, ZEB2, GHRHR, RPS3, AGTR1, MAP3K5, MDFIC, PSMD3, IL1B, RPS27A, GHR, PIK3CB, RXFP3, CYCS, GRM1, THY1, PRKCQ, CLPS, CCND1, PSMA6, CCND3, PSEN1, GNB1, HIPK2, PSEN2, LCK, CD81, GHRL, EDF1, ACR, MTDH, MYL3, ABHD5, KITLG, BDKRB1, PSMB4, SERINC5, PSMB7, DGKB, PSMB1, MAP3K2, MAP3K1, PSMB2, ADRA2A, PRKAA1, CERK, UBE2D1, NKX2-5, NF1, SMAD3, CDC20, DGKH, STRADB, SOD1, PDE6H, SYNGR3, ATP7A, PSMC…	1247	586	13528	1.24035	1	0.734953	59.9539
GOTERM_BP_FAT	GO:0051259~protein oligomerization	24	0.118589	0.0491291	SMARCAD1, ATL2, ATL1, GRB2, SCUBE1, OTC, IDE, LNX2, PFKP, GJA1, DGKH, PFKM, ITPR3, MIF, STOM, P2RX4, TNFSF11, TSC1, VCP, MAP3K1, CASP8, SRR, PRKAA2, ANGPTL4	1247	174	13528	1.49634	1	0.73529	60.2657
GOTERM_BP_FAT	GO:0048592~eye morphogenesis	12	0.0592944	0.0497199	BHLHE23, SOX1, NF1, TH, NTRK2, SIX3, POU2F1, PRKCI, ALMS1, ZEB1, VSX1, THY1	1247	69	13528	1.88668	1	0.736967	60.7155
GOTERM_BP_FAT	GO:0048514~blood vessel morphogenesis	28	0.138354	0.0498704	EMCN, PDGFA, ATP5B, WASF2, ELK3, SRF, CXCL12, HEY1, CASP8, PLCD3, IL1B, RHOB, HS6ST1, NKX2-5, ANGPTL4, B4GALT1, EPAS1, SMAD7, NF1, THY1, ATP7A, NUS1, ZMIZ1, PLXDC1, JUN, NTRK2, GLMN, TNFAIP2	1247	211	13528	1.4396	1	0.735443	60.8294
GOTERM_BP_FAT	GO:0002237~response to molecule of bacterial origin	14	0.0691768	0.050566	TG, SOCS3, NFKBIA, BDKRB1, RPS6KB1, B2M, JUN, SRR, IL1B, IRG1, PTAFR, ABCC5, VLDLR, THPO	1247	86	13528	1.76602	1	0.737845	61.3514
GOTERM_BP_FAT	GO:0050866~negative regulation of cell activation	11	0.0543532	0.0507671	INHBA, CBLB, PDGFB, PDGFA, TNFRSF13B, CD274, CTLA4, GLMN, PDCD1LG2, RC3H1, IL31RA	1247	61	13528	1.95628	1	0.736703	61.5011
GOTERM_BP_FAT	GO:0051495~positive regulation of cytoskeleton organization	9	0.0444708	0.0509069	WNT2, PRKCQ, MAP3K1, MAPT, MAP1B, SMAD3, ARF6, MTOR, ARHGEF10L	1247	45	13528	2.16969	1	0.735138	61.6049
GOTERM_BP_FAT	GO:0043086~negative regulation of catalytic activity	35	0.172942	0.0510721	NFKB1, GABBR2, LATS2, PSMB4, PSMB7, PAK2, PSMB1, PSMB2, ADRA2A, SPRED2, PCSK9, PSMD3, IL1B, SPRED1, UBE2D1, NQO1, RPS27A, ANGPTL4, SMAD7, NF1, PKIG, CDC20, NPY1R, HBXIP, THY1, ATP7A, PSMC5, PSMA6, PSEN1, RGS3, RGS4, PSMC1, CSTB, CSTA, UBE2E1	1247	277	13528	1.37074	1	0.733767	61.7271
GOTERM_BP_FAT	GO:0000165~MAPKKK cascade	25	0.12353	0.0514529	GRB2, IL31RA, MAP3K5, MAP3K2, MDFIC, MAP3K1, ADRA2A, SPRED2, IL1B, PRKAA1, SPRED1, GHR, PIK3CB, NF1, STRADB, SOD1, PDE6H, GRM1, SH2D3C, PSEN1, DOK5, RGS3, RGS4, CD81, GHRL	1247	184	13528	1.47397	1	0.733929	62.0076
GOTERM_BP_FAT	GO:0043066~negative regulation of apoptosis	43	0.212472	0.0523702	BTC, NFKBIA, NFKB1, TCF7L2, MIF, IL31RA, SQSTM1, SH3GLB1, TPT1, TNFRSF18, IL1B, FAIM, PCSK6, NKX2-5, TERT, RPS27A, HSPA9, ANGPTL4, CFLAR, SOCS2, SOCS3, GRIN1, ANXA1, PRKCI, SMAD3, IGF1, STRADB, ESR2, HBXIP, SOD1, BFAR, HSP90B1, GCM2, SFRP1, BNIP1, PSEN1, NTRK1, HIPK2, BNIP3L, TNFAIP8, PSEN2, GHRL, TNFAIP3	1247	354	13528	1.31775	1	0.737809	62.6751
GOTERM_BP_FAT	GO:0051438~regulation of ubiquitin-protein ligase activity	13	0.0642356	0.0525251	SMAD7, CDC20, PSMB4, PSMB7, PSMC5, PSMB1, PSMA6, PSMC1, PSMB2, PSMD3, UBE2D1, RPS27A, UBE2E1	1247	78	13528	1.80807	1	0.736392	62.7867
GOTERM_BP_FAT	GO:0007242~intracellular signaling cascade	133	0.65718	0.0534103	GNA11, RPS6KB1, RPS27L, GHRHR, IL31RA, AGTR1, MAP3K5, MLL5, MDFIC, BHLHA15, PIK3C3, RALB, SPRED2, IL1B, TLK1, SPRED1, SOCS2, SOCS3, PIK3CB, STMN2, PCLO, TANK, SSTR1, PIAS2, GRAP2, KALRN, RALGPS1, GRB2, TIPIN, ASB12, DCDC2B, NFKBIA, ASB14, ARF6, CHEK2, ASB18, DOCK1, RAC2, RAC3, PLCH2, ASB10, DNAJA1, RHOBTB2, ADRA2A, ITK, GPR155, SMAD7, BMX, ALMS1, PDE6H, RAB7L1, RAB33A, RAB33B, CBLB, PLCG1, RGS3, …	1247	1256	13528	1.14876	1	0.739956	63.4186
GOTERM_BP_FAT	GO:0051443~positive regulation of ubiquitin-protein ligase activity	12	0.0592944	0.0542969	PSMB4, PSMB7, PSMC5, PSMB1, PSMA6, PSMB2, PSMC1, PSMD3, CDC20, UBE2D1, RPS27A, UBE2E1	1247	70	13528	1.85973	1	0.743438	64.0412
GOTERM_BP_FAT	GO:0007584~response to nutrient	20	0.098824	0.0555652	PDGFA, IGFBP7, MAP1B, COX4I1, RPS6KB1, USF1, SLC6A19, CCNE1, MLL5, CCND1, ACSL1, SSTR1, ARSA, IL1B, MTOR, OGT, IGFBP2, SST, SPP1, VLDLR	1247	140	13528	1.54978	1	0.749295	64.9145
GOTERM_BP_FAT	GO:0001944~vasculature development	32	0.158118	0.0563381	EMCN, PDGFA, ATP5B, WASF2, ELK3, SRF, MMP2, CXCL12, TCF7L2, HEY1, CASP8, PLCD3, IL1B, RHOB, HS6ST1, NKX2-5, ANGPTL4, B4GALT1, EPAS1, SMAD7, NF1, THY1, ATP7A, PSEN1, NUS1, JMJD6, ZMIZ1, JUN, PLXDC1, NTRK2, GLMN, TNFAIP2	1247	251	13528	1.38307	1	0.75184	65.4369
GOTERM_BP_FAT	GO:0030111~regulation of Wnt receptor signaling pathway	9	0.0444708	0.0568647	CTNNBIP1, HHEX, CCND1, DKK1, MDFIC, SIX3, LRP6, ZEB2, AXIN1	1247	46	13528	2.12252	1	0.752792	65.7886
GOTERM_BP_FAT	GO:0007623~circadian rhythm	9	0.0444708	0.0568647	PHLPP1, JUN, SLC9A3, GHRL, ARNTL, ATOH7, CRY1, NMS, HPGDS	1247	46	13528	2.12252	1	0.752792	65.7886
GOTERM_BP_FAT	GO:0006508~proteolysis	113	0.558356	0.056946	SCPEP1, LGMN, IDE, VPRBP, RNF216, MMP2, MMP1, HTRA1, BTBD1, CPA2, CFH, TMPRSS13, RPS27A, F10, SOCS2, SOCS3, NRD1, UBR1, DCUN1D1, KDM2B, UBR7, PSMA6, BACE1, RAD18, FBXL7, PIAS2, TNFAIP3, ADAMTS3, RNF20, FBXL2, ACR, AMZ1, CTSL2, ASB12, CTSA, CDC34, ASB18, PSMB4, FBXW7, ARIH2, PSMB7, PSMB1, ASB10, PSMB2, FBXO43, ADAM33, UBE2D1, CFLAR, AGBL3, AGBL4, CDC20, PCNP, ATG3, FBXO39, CD55, CBLB, PSMC5, VCP, …	1247	1054	13528	1.16307	1	0.750956	65.8425
GOTERM_BP_FAT	GO:0009165~nucleotide biosynthetic process	25	0.12353	0.0570182	ME1, ATP5E, ATP6V0E1, ATP5B, KMO, ATP10D, ATP6V1B2, ATP5G1, ATP5G3, CMPK1, ATP6V0C, MTHFD1, ENTPD8, DHODH, ATP5J, NMNAT3, DCTD, CECR1, NME7, MON2, AMPD1, ATP7A, ADK, ATP5A1, ATP8A1	1247	186	13528	1.45812	1	0.749075	65.8904
GOTERM_BP_FAT	GO:0016558~protein import into peroxisome matrix	4	0.0197648	0.0571936	PEX16, PEX6, PEX13, PEX7	1247	10	13528	4.33937	1	0.747851	66.0064
GOTERM_BP_FAT	GO:0006707~cholesterol catabolic process	4	0.0197648	0.0571936	CYP39A1, CYP46A1, CYP7A1, SNX17	1247	10	13528	4.33937	1	0.747851	66.0064
GOTERM_BP_FAT	GO:0043567~regulation of insulin-like growth factor receptor signaling pathway	4	0.0197648	0.0571936	CILP, IGF1, IGFBP2, GHRHR	1247	10	13528	4.33937	1	0.747851	66.0064
GOTERM_BP_FAT	GO:0006107~oxaloacetate metabolic process	4	0.0197648	0.0571936	CS, MDH2, GHR, MDH1	1247	10	13528	4.33937	1	0.747851	66.0064
GOTERM_BP_FAT	GO:0016127~sterol catabolic process	4	0.0197648	0.0571936	CYP39A1, CYP46A1, CYP7A1, SNX17	1247	10	13528	4.33937	1	0.747851	66.0064
GOTERM_BP_FAT	GO:0043627~response to estrogen stimulus	16	0.0790592	0.0573956	PDGFB, SOCS2, SOCS3, PDGFA, MAP1B, NPY1R, GHRHR, WNT2, CCNE1, CCND1, ARSA, IL1B, GHRL, IGFBP2, NKX2-5, GHR	1247	105	13528	1.6531	1	0.746803	66.1396
GOTERM_BP_FAT	GO:0022900~electron transport chain	17	0.0840004	0.0581775	UQCRC2, TXNL1, NDUFA4, NDUFB5, NDUFB10, UQCRC1, NDUFA8, CYCS, NDUFA7, FADS2, CYB5A, CYB5B, UQCRQ, GLRX2, NDUFS6, STEAP1, NDUFS1	1247	114	13528	1.61775	1	0.749353	66.6505
GOTERM_BP_FAT	GO:0032844~regulation of homeostatic process	17	0.0840004	0.0581775	TF, MAFB, SMAD7, BTC, NF1, SPI1, BDKRB1, THY1, P2RX4, AGTR1, INHBA, TNFSF11, LCK, CACNA1G, XCR1, TERF2, SPP1	1247	114	13528	1.61775	1	0.749353	66.6505
GOTERM_BP_FAT	GO:0032446~protein modification by small protein conjugation	19	0.0938828	0.0588944	LMO7, PCNP, CDC34, PARK2, ATG3, SUMO3, PRPF19, FBXW7, VCP, MAP3K1, UBA3, LEO1, SIAH1, UBE2D1, RNF20, FBXW11, TRIP12, RPS27A, UBE2E1	1247	132	13528	1.56152	1	0.751455	67.1126
GOTERM_BP_FAT	GO:0051439~regulation of ubiquitin-protein ligase activity during mitotic cell cycle	12	0.0592944	0.0591468	PSMB4, PSMB7, PSMC5, PSMB1, PSMA6, PSMB2, PSMC1, PSMD3, CDC20, UBE2D1, RPS27A, UBE2E1	1247	71	13528	1.83354	1	0.750726	67.2738
GOTERM_BP_FAT	GO:0070647~protein modification by small protein conjugation or removal	22	0.108706	0.0617589	BRCC3, LMO7, PCNP, CDC34, TRRAP, PARK2, ATG3, SUMO3, PRPF19, FBXW7, VCP, MAP3K1, UBA3, LEO1, USP20, SIAH1, UBE2D1, RNF20, FBXW11, TRIP12, RPS27A, UBE2E1	1247	160	13528	1.49166	1	0.763824	68.899
GOTERM_BP_FAT	GO:0006904~vesicle docking during exocytosis	6	0.0296472	0.0639419	CPLX2, VPS45, VTI1B, EXOC6, VAMP3, EXOC6B	1247	24	13528	2.71211	1	0.773797	70.1983
GOTERM_BP_FAT	GO:0043200~response to amino acid stimulus	5	0.024706	0.0646027	SLC1A2, ATP6V0E1, RPS6KB1, MTOR, SST	1247	17	13528	3.19072	1	0.775222	70.5814
GOTERM_BP_FAT	GO:0033043~regulation of organelle organization	28	0.138354	0.0660798	LIMA1, AURKAIP1, HOXA13, PDGFA, BTC, ARF6, CAPZB, CXCL12, WNT2, CEP250, ARPC3, MAP3K1, MAPT, IL1B, TLK1, ARHGEF10L, TERF2, SPTBN5, MAP1B, SMAD3, IGF1, NEBL, PRKCQ, TSC1, DNMT1, MAP4, MTOR, SPTAN1	1247	217	13528	1.3998	1	0.780914	71.421
GOTERM_BP_FAT	GO:0030097~hemopoiesis	30	0.148236	0.0665683	ONECUT1, CD8A, KITLG, SFXN1, RAG2, MLF1, IL31RA, IL17C, MLL5, ASH2L, CASP8, BCL11A, NKX2-5, THPO, RHOH, TTC7A, EPAS1, THEMIS, DLL1, ATP7A, INHBA, TNFSF11, PSEN1, JMJD6, RPL22, NTRK1, LCK, PSEN2, IRF1, PBX1	1247	236	13528	1.37904	1	0.781352	71.6937
GOTERM_BP_FAT	GO:0051340~regulation of ligase activity	13	0.0642356	0.0666165	SMAD7, CDC20, PSMB4, PSMB7, PSMC5, PSMB1, PSMA6, PSMC1, PSMB2, PSMD3, UBE2D1, RPS27A, UBE2E1	1247	81	13528	1.74111	1	0.779514	71.7204
GOTERM_BP_FAT	GO:0001764~neuron migration	11	0.0543532	0.0666689	WNT2, LMX1B, SOX1, PSEN1, FYN, MDGA1, PAFAH1B1, PEX13, ESR2, CXCL12, PEX7	1247	64	13528	1.86457	1	0.777706	71.7495
GOTERM_BP_FAT	GO:0043523~regulation of neuron apoptosis	14	0.0691768	0.0682705	NMNAT3, GRIN1, NF1, ESR2, SOD1, ATP7A, PSEN1, NTRK1, JUN, HIPK2, PCSK9, NQO1, PCSK6, GHR	1247	90	13528	1.68753	1	0.783826	72.6246
GOTERM_BP_FAT	GO:0043254~regulation of protein complex assembly	14	0.0691768	0.0682705	TAF1, SPTBN5, MAP1B, ARF6, CAPZB, SRF, WNT2, ARPC3, MAPT, MAP3K1, FAF1, MTOR, NKX2-5, SPTAN1	1247	90	13528	1.68753	1	0.783826	72.6246
GOTERM_BP_FAT	GO:0006006~glucose metabolic process	21	0.103765	0.0693075	PHKA2, LDHA, ONECUT1, PHKG1, PHKA1, FBP1, PFKP, PFKM, NPY1R, PPP1CC, USF1, HIBADH, PGM2, TPI1, ATF4, GHRL, PRKAA1, DCXR, MDH2, UGP2, MDH1	1247	153	13528	1.489	1	0.786955	73.1775
GOTERM_BP_FAT	GO:0009145~purine nucleoside triphosphate biosynthetic process	15	0.074118	0.0693786	ATP5E, ATP6V0E1, ATP5B, ATP10D, ATP6V1B2, ATP5G1, ATP5G3, NME7, MON2, ATP6V0C, ATP7A, ADK, ATP5A1, ATP5J, ATP8A1	1247	99	13528	1.6437	1	0.785287	73.215
GOTERM_BP_FAT	GO:0051351~positive regulation of ligase activity	12	0.0592944	0.069681	PSMB4, PSMB7, PSMC5, PSMB1, PSMA6, PSMB2, PSMC1, PSMD3, CDC20, UBE2D1, RPS27A, UBE2E1	1247	73	13528	1.7833	1	0.784769	73.3739
GOTERM_BP_FAT	GO:0009180~purine ribonucleoside diphosphate biosynthetic process	3	0.0148236	0.0702273	ATP5E, ATP5B, ATP5A1	1247	5	13528	6.50906	1	0.785449	73.659
GOTERM_BP_FAT	GO:0006172~ADP biosynthetic process	3	0.0148236	0.0702273	ATP5E, ATP5B, ATP5A1	1247	5	13528	6.50906	1	0.785449	73.659
GOTERM_BP_FAT	GO:0007341~penetration of zona pellucida	3	0.0148236	0.0702273	ACR, B4GALT1, HEXB	1247	5	13528	6.50906	1	0.785449	73.659
GOTERM_BP_FAT	GO:0009188~ribonucleoside diphosphate biosynthetic process	3	0.0148236	0.0702273	ATP5E, ATP5B, ATP5A1	1247	5	13528	6.50906	1	0.785449	73.659
GOTERM_BP_FAT	GO:0009136~purine nucleoside diphosphate biosynthetic process	3	0.0148236	0.0702273	ATP5E, ATP5B, ATP5A1	1247	5	13528	6.50906	1	0.785449	73.659
GOTERM_BP_FAT	GO:0051130~positive regulation of cellular component organization	24	0.118589	0.0704307	TAF1, HOXA13, BTC, MAP1B, PRKCI, SMAD3, IGF1, ARF6, SRF, WNT2, GATA2, PRKCQ, TSC1, MAPT, MAP3K1, DNMT1, IL1B, PCSK9, GHRL, FAF1, MTOR, NKX2-5, ARHGEF10L, TERF2	1247	181	13528	1.43847	1	0.784455	73.7644
GOTERM_BP_FAT	GO:0007264~small GTPase mediated signal transduction	37	0.182824	0.0716856	RAB3B, RAB3C, RALGPS1, RAB5C, GRB2, WASF2, ARF6, DOCK1, RAB43, RAC2, RAC3, ADRA2A, RALB, RHOBTB2, RAB11B, RHOB, SHC3, RHOH, RAP2A, RABL3, NF1, IGF1, MAPK11, RAB7L1, RAB33A, RAB33B, SH2D3C, ARHGAP31, RAB32, GNB1, NTRK1, RRAS2, RAB22A, YWHAQ, RIT2, GRAP2, ARL4C	1247	305	13528	1.31604	1	0.788529	74.4057
GOTERM_BP_FAT	GO:0032273~positive regulation of protein polymerization	6	0.0296472	0.0741261	WNT2, MAP3K1, MAPT, MAP1B, ARF6, MTOR	1247	25	13528	2.60362	1	0.797928	75.6108
GOTERM_BP_FAT	GO:0032868~response to insulin stimulus	15	0.074118	0.0741691	SOCS3, GRB2, PRKCI, FBP1, RPS6KB1, USF1, GHRHR, PRKCQ, TSC1, PCSK9, SH2B2, MTOR, ABCC5, VLDLR, GHR	1247	100	13528	1.62727	1	0.796214	75.6315
GOTERM_BP_FAT	GO:0016042~lipid catabolic process	23	0.113648	0.075022	ENPP6, NCEH1, LIPA, CYP46A1, ENPP2, SNX17, PLD4, HEXB, PEX7, CLPS, CYP39A1, ACOT8, NAPEPLD, PLCG1, PRDX6, CYP7A1, PLCH2, PLA2G12A, PLA2G2A, PLCD3, BDH2, PEX13, PAFAH1B1	1247	173	13528	1.44228	1	0.798163	76.0396
GOTERM_BP_FAT	GO:0046394~carboxylic acid biosynthetic process	21	0.103765	0.0769972	PYCRL, TBXAS1, ASS1, OLAH, OTC, ABHD5, AMACR, FADS2, MIF, MTHFD1, TPI1, CYP39A1, SH3GLB1, SRR, LTA4H, PRKAA1, PRKAA2, SCD5, SUCLA2, HPGDS, UGP2	1247	155	13528	1.46979	1	0.80497	76.9598
GOTERM_BP_FAT	GO:0016053~organic acid biosynthetic process	21	0.103765	0.0769972	PYCRL, TBXAS1, ASS1, OLAH, OTC, ABHD5, AMACR, FADS2, MIF, MTHFD1, TPI1, CYP39A1, SH3GLB1, SRR, LTA4H, PRKAA1, PRKAA2, SCD5, SUCLA2, HPGDS, UGP2	1247	155	13528	1.46979	1	0.80497	76.9598
GOTERM_BP_FAT	GO:0006612~protein targeting to membrane	7	0.0345884	0.0777965	ARL6IP1, SRP14, SRP54, PEX16, PRKCI, PEX3, SSR1	1247	33	13528	2.30118	1	0.806548	77.3226
GOTERM_BP_FAT	GO:0009968~negative regulation of signal transduction	28	0.138354	0.0787485	ONECUT1, NFKBIA, LEMD3, RGS12, HTRA1, IL1B, HHIP, RHOH, AXIN1, SOCS2, SMAD7, SOCS3, NF1, SCAI, CILP, SIX3, THY1, CTNNBIP1, HHEX, CCND1, CBLB, DKK1, TSC1, RGS3, RGS4, HIPK2, LRP6, TNFAIP3	1247	221	13528	1.37446	1	0.808739	77.7477
GOTERM_BP_FAT	GO:0009719~response to endogenous stimulus	47	0.232236	0.0789657	ACR, ME1, ATP6V0E1, PDGFB, PDGFA, GRB2, SLC9A3, IGFBP7, TH, HMGCS1, RPS6KB1, SRF, GHRHR, LATS2, WNT2, CCNE1, SLC1A2, PCSK9, IL1B, SH2B2, EIF2B2, NKX2-5, SPP1, GHR, ACTA1, SOCS2, SOCS3, MAP1B, GRIN1, FBP1, PRKCI, ADIPOR1, NPY1R, ESR2, USF1, PRKCQ, CCND1, TSC1, GNB1, ARSA, ALDH2, GHRL, MTOR, IGFBP2, SST, ABCC5, VLDLR	1247	405	13528	1.25895	1	0.807833	77.8436
GOTERM_BP_FAT	GO:0016567~protein ubiquitination	17	0.0840004	0.0793855	LMO7, PCNP, CDC34, PARK2, ATG3, PRPF19, FBXW7, VCP, MAP3K1, LEO1, SIAH1, UBE2D1, RNF20, FBXW11, TRIP12, RPS27A, UBE2E1	1247	119	13528	1.54978	1	0.807779	78.0279
GOTERM_BP_FAT	GO:0019941~modification-dependent protein catabolic process	64	0.316237	0.0794559	VPRBP, RNF216, RLIM, ZYG11B, BTBD1, PSMD3, USP15, RPS27A, BRCC3, SOCS2, SOCS3, UBR1, HERC1, DCUN1D1, KDM2B, PSMA6, UBR7, ATG4B, KLHL15, RAD18, UBE2W, USP20, PIAS2, FBXL7, SIAH1, TNFAIP3, RNF20, FBXL2, ASB12, CDC34, ASB18, SUMO3, PSMB4, FBXW7, ARIH2, PSMB7, PSMB1, SQSTM1, MAP3K1, ASB10, PSMB2, FBXO43, USP35, UBE2D1, FBXW11, TRIP12, USP31, SPSB4, CDC20, PCNP, PARK2, UBE2Q2, ATG3, FBXO39, CBLB, HSP9…	1247	574	13528	1.20958	1	0.806273	78.0587
GOTERM_BP_FAT	GO:0043632~modification-dependent macromolecule catabolic process	64	0.316237	0.0794559	VPRBP, RNF216, RLIM, ZYG11B, BTBD1, PSMD3, USP15, RPS27A, BRCC3, SOCS2, SOCS3, UBR1, HERC1, DCUN1D1, KDM2B, PSMA6, UBR7, ATG4B, KLHL15, RAD18, UBE2W, USP20, PIAS2, FBXL7, SIAH1, TNFAIP3, RNF20, FBXL2, ASB12, CDC34, ASB18, SUMO3, PSMB4, FBXW7, ARIH2, PSMB7, PSMB1, SQSTM1, MAP3K1, ASB10, PSMB2, FBXO43, USP35, UBE2D1, FBXW11, TRIP12, USP31, SPSB4, CDC20, PCNP, PARK2, UBE2Q2, ATG3, FBXO39, CBLB, HSP9…	1247	574	13528	1.20958	1	0.806273	78.0587
GOTERM_BP_FAT	GO:0034654~nucleobase, nucleoside, nucleotide and nucleic acid biosynthetic process	25	0.12353	0.0798336	ME1, ATP5E, ATP6V0E1, ATP5B, KMO, ATP10D, ATP6V1B2, ATP5G1, ATP5G3, CMPK1, ATP6V0C, MTHFD1, ENTPD8, DHODH, ATP5J, NMNAT3, DCTD, CECR1, NME7, MON2, AMPD1, ATP7A, ADK, ATP5A1, ATP8A1	1247	193	13528	1.40524	1	0.806054	78.223
GOTERM_BP_FAT	GO:0034404~nucleobase, nucleoside and nucleotide biosynthetic process	25	0.12353	0.0798336	ME1, ATP5E, ATP6V0E1, ATP5B, KMO, ATP10D, ATP6V1B2, ATP5G1, ATP5G3, CMPK1, ATP6V0C, MTHFD1, ENTPD8, DHODH, ATP5J, NMNAT3, DCTD, CECR1, NME7, MON2, AMPD1, ATP7A, ADK, ATP5A1, ATP8A1	1247	193	13528	1.40524	1	0.806054	78.223
GOTERM_BP_FAT	GO:0009725~response to hormone stimulus	43	0.212472	0.08186	ACR, ME1, PDGFB, PDGFA, GRB2, SLC9A3, IGFBP7, TH, RPS6KB1, SRF, GHRHR, LATS2, WNT2, CCNE1, PCSK9, IL1B, SH2B2, EIF2B2, NKX2-5, GHR, SPP1, ACTA1, SOCS2, SOCS3, MAP1B, PRKCI, FBP1, ADIPOR1, NPY1R, ESR2, USF1, PRKCQ, CCND1, TSC1, GNB1, ARSA, ALDH2, GHRL, MTOR, IGFBP2, SST, ABCC5, VLDLR	1247	367	13528	1.27107	1	0.812548	79.0851
GOTERM_BP_FAT	GO:0009259~ribonucleotide metabolic process	20	0.098824	0.0820493	ATP5E, ATP6V0E1, ATP5B, CECR1, ATP10D, ATP6V1B2, ATP5G1, ATP5G3, CMPK1, NME7, MON2, AMPD1, ATP6V0C, ATP7A, ADK, DHODH, ATP5A1, NDUFS1, ATP8A1, ATP5J	1247	147	13528	1.47598	1	0.811555	79.164
GOTERM_BP_FAT	GO:0016197~endosome transport	10	0.049412	0.0821334	HOOK1, SQSTM1, SNX17, STX16, PIKFYVE, RASSF9, SNX1, RHOB, M6PR, MON2	1247	58	13528	1.87042	1	0.810147	79.1989
GOTERM_BP_FAT	GO:0042325~regulation of phosphorylation	53	0.261884	0.0831738	PDGFB, PDGFA, ZEB2, LATS2, IL31RA, CCNE2, MAP3K5, DYNLL1, PAK2, MDFIC, SPRED2, IL1B, SPRED1, GHR, RBL2, PIK3CB, SOCS3, PKIG, RBL1, GRM1, THY1, INHBA, CCND1, CCND3, PSEN1, JUN, CD81, PSEN2, GHRL, KITLG, BDKRB1, IL34, DGKB, MAP3K2, MAP3K1, ADRA2A, PRKAA1, CERK, AXIN1, SMAD7, NF1, IGF1, DGKH, STRADB, PDE6H, SOD1, ATP7A, TSC1, RGS3, RGS4, GLMN, MTOR, VLDLR	1247	466	13528	1.23384	1	0.81255	79.6267
GOTERM_BP_FAT	GO:0009142~nucleoside triphosphate biosynthetic process	15	0.074118	0.0843836	ATP5E, ATP6V0E1, ATP5B, ATP10D, ATP6V1B2, ATP5G1, ATP5G3, NME7, MON2, ATP6V0C, ATP7A, ADK, ATP5A1, ATP5J, ATP8A1	1247	102	13528	1.59536	1	0.815557	80.1136
GOTERM_BP_FAT	GO:0007611~learning or memory	16	0.0790592	0.0844311	NF1, TH, GRIN1, RPS6KB1, ESR2, PARK2, AMPH, RIC8A, PSEN1, FYN, JUN, PSEN2, IL1B, PAFAH1B1, SHC3, VLDLR	1247	111	13528	1.56374	1	0.814038	80.1325
GOTERM_BP_FAT	GO:0018149~peptide cross-linking	6	0.0296472	0.0851358	MAMDC2, F13A1, ANXA1, DSP, TGM4, CSTA	1247	26	13528	2.50349	1	0.815061	80.4108
GOTERM_BP_FAT	GO:0048278~vesicle docking	6	0.0296472	0.0851358	CPLX2, VPS45, VTI1B, EXOC6, VAMP3, EXOC6B	1247	26	13528	2.50349	1	0.815061	80.4108
GOTERM_BP_FAT	GO:0006695~cholesterol biosynthetic process	6	0.0296472	0.0851358	CYB5R3, HMGCS1, MVK, LSS, PRKAA1, PRKAA2	1247	26	13528	2.50349	1	0.815061	80.4108
GOTERM_BP_FAT	GO:0001525~angiogenesis	20	0.098824	0.0864134	B4GALT1, EMCN, EPAS1, PDGFA, ATP5B, WASF2, ELK3, SRF, CXCL12, THY1, NUS1, JUN, PLXDC1, CASP8, PLCD3, RHOB, IL1B, HS6ST1, TNFAIP2, ANGPTL4	1247	148	13528	1.466	1	0.818231	80.906
GOTERM_BP_FAT	GO:0043648~dicarboxylic acid metabolic process	7	0.0345884	0.0874676	ME1, CS, IDH3A, MDH2, FH, GHR, MDH1	1247	34	13528	2.2335	1	0.820498	81.3056
GOTERM_BP_FAT	GO:0051492~regulation of stress fiber formation	5	0.024706	0.0910161	PRKCQ, TSC1, SMAD3, MTOR, ARHGEF10L	1247	19	13528	2.85485	1	0.831556	82.5936
GOTERM_BP_FAT	GO:0051966~regulation of synaptic transmission, glutamatergic	5	0.024706	0.0910161	PSEN1, GRIA2, GRIK3, NTRK2, GRM1	1247	19	13528	2.85485	1	0.831556	82.5936
GOTERM_BP_FAT	GO:0014910~regulation of smooth muscle cell migration	4	0.0197648	0.0914172	PDGFB, PDGFA, IGF1, RPS6KB1	1247	12	13528	3.61615	1	0.831349	82.7338
GOTERM_BP_FAT	GO:0051496~positive regulation of stress fiber formation	4	0.0197648	0.0914172	PRKCQ, SMAD3, MTOR, ARHGEF10L	1247	12	13528	3.61615	1	0.831349	82.7338
GOTERM_BP_FAT	GO:0046676~negative regulation of insulin secretion	4	0.0197648	0.0914172	INHBB, FAM3D, GHRL, PDE8B	1247	12	13528	3.61615	1	0.831349	82.7338
GOTERM_BP_FAT	GO:0015697~quaternary ammonium group transport	4	0.0197648	0.0914172	SLC44A1, PSEN1, SLC22A3, PDZK1	1247	12	13528	3.61615	1	0.831349	82.7338
GOTERM_BP_FAT	GO:0002792~negative regulation of peptide secretion	4	0.0197648	0.0914172	INHBB, FAM3D, GHRL, PDE8B	1247	12	13528	3.61615	1	0.831349	82.7338
GOTERM_BP_FAT	GO:0006613~cotranslational protein targeting to membrane	4	0.0197648	0.0914172	ARL6IP1, SRP14, SRP54, SSR1	1247	12	13528	3.61615	1	0.831349	82.7338
GOTERM_BP_FAT	GO:0001508~regulation of action potential	11	0.0543532	0.0923368	P2RX4, SCN1A, SERINC5, TSC1, GNA11, HEXB, NF1, CLDN1, CHRNA4, SOD1, EIF2B2	1247	68	13528	1.75489	1	0.832915	83.0511
GOTERM_BP_FAT	GO:0002521~leukocyte differentiation	18	0.0889416	0.093307	CD8A, ONECUT1, THEMIS, RAG2, IL31RA, IL17C, ATP7A, TNFSF11, PSEN1, RPL22, JMJD6, NTRK1, LCK, BCL11A, PSEN2, CASP8, IRF1, RHOH	1247	131	13528	1.49062	1	0.834625	83.38
GOTERM_BP_FAT	GO:0030003~cellular cation homeostasis	31	0.153177	0.0936698	TF, ATP6V0E1, ATP5B, HEXB, GPR6, BDKRB1, CXCL12, AGTR1, SLC24A3, TPT1, IL1B, XCR1, TTC7A, PIK3CB, ACO1, RXFP3, GRIN1, NPY1R, ITPR3, SOD1, ABCB6, ATP7A, CD55, HSP90B1, GCM2, PSEN1, GNB1, LCK, CACNA1G, GHRL, CLN5	1247	254	13528	1.32402	1	0.834284	83.5014
GOTERM_BP_FAT	GO:0016568~chromatin modification	33	0.16306	0.0960038	MORF4L1, SMARCAD1, HIRA, TRRAP, TAF5L, MLL5, SMARCD1, LEO1, PBRM1, ACTL6A, TLK1, TERF2, BRCC3, SETDB2, RBL2, RCOR1, RBL1, CREBBP, HMG20B, MBD3, UBN1, KDM2B, JMJD6, BCORL1, PHF15, KDM4B, SETD7, DNMT1, JMJD1C, NSD1, RNF20, SUV420H1, UBE2E1	1247	274	13528	1.30656	1	0.840394	84.2627
GOTERM_BP_FAT	GO:0006029~proteoglycan metabolic process	8	0.0395296	0.0960642	MAMDC2, HPSE, CHST8, CHST14, CHST13, IGF1, HS6ST1, GLCE	1247	43	13528	2.01831	1	0.839072	84.282
GOTERM_BP_FAT	GO:0030036~actin cytoskeleton organization	28	0.138354	0.0967865	LIMA1, WASF3, PDGFB, WASF2, LMO7, NEDD9, ARF6, CAPZB, NPHP4, PAK2, RAC2, DYNLL1, RAC3, ADRA2A, SH2B2, PAFAH1B1, INF2, FMNL2, SPTBN5, ACTA1, NF1, PRKCI, MYOZ1, EPB41L2, XIRP1, GHRL, ABL1, LCP1	1247	226	13528	1.34405	1	0.839877	84.5105
GOTERM_BP_FAT	GO:0045732~positive regulation of protein catabolic process	6	0.0296472	0.0969515	TAF1, CBLB, SMAD7, NRD1, GJA1, IL1B	1247	27	13528	2.41076	1	0.838901	84.5622
GOTERM_BP_FAT	GO:0030902~hindbrain development	10	0.049412	0.0970563	ATP7A, NCOA2, LMX1B, MAFB, MTPN, GRIN1, LHX5, EN1, TBR1, NFIB	1247	60	13528	1.80807	1	0.837737	84.595
GOTERM_BP_FAT	GO:0016126~sterol biosynthetic process	7	0.0345884	0.0977643	CYB5R3, CYB5R2, HMGCS1, MVK, LSS, PRKAA1, PRKAA2	1247	35	13528	2.16969	1	0.8385	84.8148
GOTERM_BP_FAT	GO:0046031~ADP metabolic process	3	0.0148236	0.0990412	ATP5E, ATP5B, ATP5A1	1247	6	13528	5.42422	1	0.841034	85.2038
GOTERM_BP_FAT	GO:0014911~positive regulation of smooth muscle cell migration	3	0.0148236	0.0990412	PDGFB, IGF1, RPS6KB1	1247	6	13528	5.42422	1	0.841034	85.2038

## Sheet: GO-MF
Category	Term	Count	%	PValue	Genes	List Total	Pop Hits	Pop Total	Fold Enrichment	Bonferroni	Benjamini	FDR
GOTERM_MF_FAT	GO:0003735~structural constituent of ribosome	30	0.148236	0.000587	MRPS36, RPL15, RPL35, RPL36, RPS15A, RPS27L, RPL38, RPS2, MRPS30, RPS3, MRPL20, RPS26, MRPL15, RPL9, RPL26L1, RPL10A, RPS27A, MRPL35, MRPS22, MRPS25, RPL27, MRPS6, MRPL30, RPS8, MRPL23, MRPL22, RPS16, RPL22, RPL21, RPL7L1	1186	168	12983	1.9548	0.507447	0.507447	0.944702
GOTERM_MF_FAT	GO:0008134~transcription factor binding	68	0.336002	0.00164218	HIRA, ZEB1, RLIM, CITED4, RPS3, IL31RA, HOXC6, GATA2, CCNE1, MLL5, TAF5L, SIN3A, PBXIP1, MDFIC, GATA6, SMARCD1, POU2AF1, ZNF593, RBL1, GMEB1, SCAI, ARNTL, ESR2, NR0B2, MXD1, MSC, MXD4, NRIP1, HHEX, NCOA2, JUN, HIPK2, MNT, EDF1, PIAS2, JMJD1C, NSD1, RNF20, ZNHIT3, MTDH, ENPP2, MYEF2, NFKBIA, ELK3, TRRAP, SRF, TCF7L2, ATN1, ELK4, BCL11A, HINFP, NKX2-5, TRIP12, TFDP1, TAF1, KLF7, EPAS1, MAFB, MAML2,…	1186	513	12983	1.45105	0.862446	0.629118	2.62393
GOTERM_MF_FAT	GO:0046933~hydrogen ion transporting ATP synthase activity, rotational mechanism	7	0.0345884	0.00204833	ATP6V0C, ATP5E, ATP5B, ATP5G1, ATP6V1B2, ATP5A1, ATP5J	1186	16	12983	4.78926	0.915826	0.561746	3.26285
GOTERM_MF_FAT	GO:0015078~hydrogen ion transmembrane transporter activity	18	0.0889416	0.00290383	ATP5E, ATP6V0E1, COX11, UQCRC1, SLC9A5, ATP5B, SLC9A3, COX4I1, CYB5A, ATP6V1B2, ATP5G1, ATP5G3, UQCRQ, MON2, ATP6V0C, NNT, ATP5A1, ATP5J	1186	90	12983	2.18938	0.970104	0.584181	4.59581
GOTERM_MF_FAT	GO:0046961~proton-transporting ATPase activity, rotational mechanism	8	0.0395296	0.00343568	ATP6V0C, ATP5E, ATP6V0E1, ATP5B, ATP5G1, ATP6V1B2, ATP5A1, ATP5J	1186	23	12983	3.80761	0.984299	0.564299	5.41577
GOTERM_MF_FAT	GO:0003777~microtubule motor activity	16	0.0790592	0.0036861	KIF14, DNAH9, KIF3A, KIF27, DNAH14, KIF17, DNAH3, KIF16B, SMC3, KIF13A, DYNLL1, KIF6, DYNLRB2, ACAD11, DNAL4, KIF2A	1186	77	12983	2.27468	0.988407	0.524263	5.79956
GOTERM_MF_FAT	GO:0015077~monovalent inorganic cation transmembrane transporter activity	19	0.0938828	0.0058585	ATP5E, ATP6V0E1, COX11, UQCRC1, SLC9A5, ATP5B, SLC9A3, COX4I1, CYB5A, ATP6V1B2, ATP5G1, UQCRQ, ATP5G3, MON2, ATP6V0C, NNT, SLC13A1, ATP5A1, ATP5J	1186	104	12983	1.99991	0.999168	0.636924	9.06814
GOTERM_MF_FAT	GO:0009055~electron carrier activity	32	0.158118	0.0104472	CYB5R3, ME1, COX11, CYP3A7, CYB5R2, IL4I1, KMO, CYP2W1, NDUFAF2, GLRX2, NDUFS6, CYP39A1, CYP7A1, TYW1, NARF, NQO1, ACAD9, GFOD1, NDUFS1, TBXAS1, CYP46A1, MAOB, CYCS, QDPR, POR, CYP4B1, DHRS3, NNT, TMLHE, ALDH2, ACAD11, STEAP1	1186	221	12983	1.58507	0.999997	0.794952	15.6257
GOTERM_MF_FAT	GO:0016820~hydrolase activity, acting on acid anhydrides, catalyzing transmembrane movement of substances	19	0.0938828	0.011472	ATP5E, ATP6V0E1, ATP5B, ABCC10, ATP10D, ABCC13, ATP6V1B2, ATP5G1, ABCB6, ATP6V0C, ATP7A, ABCC9, ABCD3, ABCB10, ATP5A1, ATP6V1G3, ABCC5, ATP5J, ATP8A1	1186	111	12983	1.87379	0.999999	0.787203	17.0283
GOTERM_MF_FAT	GO:0050750~low-density lipoprotein receptor binding	5	0.024706	0.0135045	HSP90B1, DKK1, SNX17, DNAJA1, PCSK9	1186	11	12983	4.97585	1	0.806234	19.7457
GOTERM_MF_FAT	GO:0000166~nucleotide binding	234	1.15624	0.0140063	FASTKD1, TUBB2B, LEMD3, CLK1, HIBADH, KIF13A, NONO, MAP3K5, DDX17, MAT1A, DHX37, PIK3C3, ABCB10, TLK1, CRY1, EIF2B2, HFM1, PIK3CB, GTPBP8, LIG3, ABCC10, TBRG4, ABCC13, NME7, NNT, CAMK4, NEK8, FASTKD5, EIF2AK4, MDH1, DNAH14, NEK1, ACSBG2, MYEF2, ARF6, CHEK2, IGF2BP3, CDC34, DTD1, VRK2, RAC2, RAC3, IDH2, PABPC1, SRP54, KIF3A, RAB7L1, VDAC2, ABCG8, CCT5, NTRK1, NTRK2, UBA3, RIT2, DHX40, ACAD11, CLCN…	1186	2245	12983	1.14101	1	0.787272	20.4036
GOTERM_MF_FAT	GO:0019829~cation-transporting ATPase activity	9	0.0444708	0.0140885	ATP6V0C, ATP5E, ATP6V0E1, ATP5B, ATP5G1, ATP6V1B2, ATP5A1, ATP5J, ATP8A1	1186	36	12983	2.73672	1	0.760007	20.5109
GOTERM_MF_FAT	GO:0015399~primary active transmembrane transporter activity	20	0.098824	0.0144906	ATP5E, ATP6V0E1, ATP5B, ABCC10, ATP10D, ABCC13, ATP6V1B2, ATP5G1, ABCB6, ATP6V0C, ATP7A, ABCC9, TOMM20, ABCD3, ABCB10, ATP5A1, ABCC5, SEC61G, ATP5J, ATP8A1	1186	122	12983	1.79457	1	0.742114	21.0337
GOTERM_MF_FAT	GO:0015405~P-P-bond-hydrolysis-driven transmembrane transporter activity	20	0.098824	0.0144906	ATP5E, ATP6V0E1, ATP5B, ABCC10, ATP10D, ABCC13, ATP6V1B2, ATP5G1, ABCB6, ATP6V0C, ATP7A, ABCC9, TOMM20, ABCD3, ABCB10, ATP5A1, ABCC5, SEC61G, ATP5J, ATP8A1	1186	122	12983	1.79457	1	0.742114	21.0337
GOTERM_MF_FAT	GO:0005198~structural molecule activity	75	0.37059	0.0157496	MRPS36, CLTB, TUBB2B, RPL15, ANKRD2, RPS27L, RPS2, MRPS30, CHAD, RPS3, WNT2, COPB2, WNT3, MAPT, SMARCD1, RPL26L1, TUBB6, RPS27A, MRPL35, MATN3, ACTA1, MRPS6, CTNNA1, CTNNA3, BICD1, NEBL, EPB41L2, RPS16, OTOG, CLDN1, DSP, MOSPD2, CSTA, MATR3, MYL3, LMNB2, RPL35, RPS15A, RPL36, EPB41L4B, RPL38, MRPL20, CLDN15, COL9A1, RPS26, NPHP4, MYOM2, ARPC3, MRPL15, RPL9, UPK1B, RPL10A, ACTB, MUC2, MRPS22, MRPS…	1186	634	12983	1.29498	1	0.745549	22.6501
GOTERM_MF_FAT	GO:0032555~purine ribonucleotide binding	194	0.958593	0.0160613	FASTKD1, TUBB2B, CLK1, KIF13A, DDX17, MAP3K5, MAT1A, DHX37, PIK3C3, ABCB10, TLK1, EIF2B2, HFM1, PIK3CB, GTPBP8, LIG3, ABCC10, TBRG4, ABCC13, NME7, CAMK4, NEK8, FASTKD5, EIF2AK4, DNAH14, NEK1, ACSBG2, ARF6, CHEK2, CDC34, DTD1, VRK2, RAC2, RAC3, SRP54, KIF3A, RAB7L1, ABCG8, CCT5, NTRK1, NTRK2, UBA3, RIT2, DHX40, CLCN7, RAB5C, ATP5B, ATP10D, LATS2, RNGTT, MTHFD1, MCCC2, HSPH1, NUBP2, TUBB6, MASTL, D…	1186	1836	12983	1.1567	1	0.728254	23.0454
GOTERM_MF_FAT	GO:0032553~ribonucleotide binding	194	0.958593	0.0160613	FASTKD1, TUBB2B, CLK1, KIF13A, DDX17, MAP3K5, MAT1A, DHX37, PIK3C3, ABCB10, TLK1, EIF2B2, HFM1, PIK3CB, GTPBP8, LIG3, ABCC10, TBRG4, ABCC13, NME7, CAMK4, NEK8, FASTKD5, EIF2AK4, DNAH14, NEK1, ACSBG2, ARF6, CHEK2, CDC34, DTD1, VRK2, RAC2, RAC3, SRP54, KIF3A, RAB7L1, ABCG8, CCT5, NTRK1, NTRK2, UBA3, RIT2, DHX40, CLCN7, RAB5C, ATP5B, ATP10D, LATS2, RNGTT, MTHFD1, MCCC2, HSPH1, NUBP2, TUBB6, MASTL, D…	1186	1836	12983	1.1567	1	0.728254	23.0454
GOTERM_MF_FAT	GO:0004722~protein serine/threonine phosphatase activity	10	0.049412	0.0187044	PHLPP1, PDP1, PPP2R3B, ILKAP, PPEF1, PPM1K, LCK, CYCS, PPP1CC, DUSP7	1186	45	12983	2.43264	1	0.759342	26.3226
GOTERM_MF_FAT	GO:0022890~inorganic cation transmembrane transporter activity	23	0.113648	0.0187707	ATP5E, TF, ATP6V0E1, COX11, UQCRC1, SLC9A5, ATP5B, SLC9A3, RHD, COX4I1, CYB5A, ATP6V1B2, ATP5G1, UQCRQ, ATP5G3, MON2, ATP6V0C, ATP7A, NNT, SLC13A1, SLC22A3, ATP5A1, ATP5J	1186	151	12983	1.66741	1	0.73956	26.403
GOTERM_MF_FAT	GO:0042626~ATPase activity, coupled to transmembrane movement of substances	18	0.0889416	0.019745	ATP5E, ATP6V0E1, ATP5B, ABCC10, ATP10D, ABCC13, ATP6V1B2, ATP5G1, ABCB6, ATP6V0C, ATP7A, ABCC9, ABCD3, ABCB10, ATP5A1, ABCC5, ATP5J, ATP8A1	1186	109	12983	1.80774	1	0.737435	27.5764
GOTERM_MF_FAT	GO:0043492~ATPase activity, coupled to movement of substances	18	0.0889416	0.0214391	ATP5E, ATP6V0E1, ATP5B, ABCC10, ATP10D, ABCC13, ATP6V1B2, ATP5G1, ABCB6, ATP6V0C, ATP7A, ABCC9, ABCD3, ABCB10, ATP5A1, ABCC5, ATP5J, ATP8A1	1186	110	12983	1.79131	1	0.747604	29.575
GOTERM_MF_FAT	GO:0005173~stem cell factor receptor binding	3	0.0148236	0.023456	SPRED2, KITLG, SPRED1	1186	3	12983	10.9469	1	0.761273	31.8869
GOTERM_MF_FAT	GO:0017076~purine nucleotide binding	199	0.983299	0.0279113	FASTKD1, TUBB2B, CLK1, KIF13A, MAP3K5, DDX17, MAT1A, DHX37, PIK3C3, ABCB10, TLK1, EIF2B2, HFM1, PIK3CB, GTPBP8, LIG3, ABCC10, TBRG4, ABCC13, NME7, CAMK4, NEK8, FASTKD5, EIF2AK4, DNAH14, NEK1, ACSBG2, ARF6, CHEK2, CDC34, DTD1, VRK2, RAC2, RAC3, SRP54, KIF3A, RAB7L1, ABCG8, CCT5, NTRK1, NTRK2, UBA3, RIT2, DHX40, ACAD11, CLCN7, RAB5C, ATP5B, ATP10D, LATS2, RNGTT, MTHFD1, MCCC2, HSPH1, NUBP2, TUBB6, …	1186	1918	12983	1.13578	1	0.803491	36.744
GOTERM_MF_FAT	GO:0019838~growth factor binding	17	0.0840004	0.0283005	IL1R2, PDGFB, LTBP2, PDGFA, OSMR, IGFBP7, NRD1, RPS2, GHRHR, WISP1, HTRA1, NTRK1, IL1RAP, NTRK2, IGFBP2, PCSK6, GHR	1186	105	12983	1.77235	1	0.793005	37.1526
GOTERM_MF_FAT	GO:0050811~GABA receptor binding	4	0.0197648	0.029934	GABARAPL1, ATF4, TRAK1, JAKMIP1	1186	8	12983	5.47344	1	0.797066	38.8402
GOTERM_MF_FAT	GO:0008143~poly(A) RNA binding	4	0.0197648	0.029934	HNRPDL, EIF4A3, TIA1, PABPC1	1186	8	12983	5.47344	1	0.797066	38.8402
GOTERM_MF_FAT	GO:0016653~oxidoreductase activity, acting on NADH or NADPH, heme protein as acceptor	4	0.0197648	0.029934	CYB5R3, CYB5R2, NQO1, POR	1186	8	12983	5.47344	1	0.797066	38.8402
GOTERM_MF_FAT	GO:0004683~calmodulin-dependent protein kinase activity	6	0.0296472	0.0305267	PHKA2, CAMK1G, CAMK4, PHKG1, PHKA1, DAPK2	1186	20	12983	3.28406	1	0.789688	39.442
GOTERM_MF_FAT	GO:0005048~signal sequence binding	6	0.0296472	0.0305267	SRP14, SRP54, NFKBIA, SSR1, PEX7, TOMM34	1186	20	12983	3.28406	1	0.789688	39.442
GOTERM_MF_FAT	GO:0008022~protein C-terminus binding	21	0.103765	0.0312735	SNX17, PEX6, CDC20, PFKM, SLC9A3R1, AMPH, TAF13, ATF4, BLOC1S2, DYNLL1, CEP250, LCK, HSPB7, PEX16, SIAH1, PABPC1, ABL1, ARL6IP5, PDZK1, MLLT4, TERF2	1186	141	12983	1.63039	1	0.784328	40.1922
GOTERM_MF_FAT	GO:0000287~magnesium ion binding	54	0.266825	0.0340446	PDP1, ILKAP, MOV10L1, ATP10D, LATS2, NT5DC1, MAP3K5, MAT1A, HPSE, PDE8B, CDK15, NMNAT3, NUDT19, GEN1, LIG3, FBP1, PFKP, NEK10, PDE10A, PFKM, NME7, SRPK1, WEE2, PGM2, PRKCQ, MAP3K15, PPEF1, PPM1K, ADK, PDE5A, NEK8, KALRN, NEK1, CABP1, CHEK2, CEPT1, ACSL1, MAP3K2, MAP3K1, SRR, ZC3H12B, IDH2, PRKAA1, PRKAA2, CERK, EME1, GRIN1, IDH3A, PPA2, PPA1, ATP7A, TSSK2, ABL1, ATP8A1	1186	452	12983	1.30781	1	0.799709	42.9008
GOTERM_MF_FAT	GO:0016651~oxidoreductase activity, acting on NADH or NADPH	14	0.0691768	0.0371459	CYB5R3, NDUFA4, NDUFB5, NDUFB10, CYB5R2, NDUFA8, NDUFA7, KMO, NDUFAF2, POR, NDUFS6, NNT, NQO1, NDUFS1	1186	83	12983	1.84646	1	0.815883	45.7955
GOTERM_MF_FAT	GO:0070325~lipoprotein receptor binding	5	0.024706	0.0416642	HSP90B1, DKK1, SNX17, DNAJA1, PCSK9	1186	15	12983	3.64896	1	0.840309	49.7673
GOTERM_MF_FAT	GO:0070717~poly-purine tract binding	4	0.0197648	0.0419108	HNRPDL, EIF4A3, TIA1, PABPC1	1186	9	12983	4.86528	1	0.831693	49.976
GOTERM_MF_FAT	GO:0043498~cell surface binding	7	0.0345884	0.0438083	CD48, PDGFB, PDGFA, FGB, ATP5B, ATP5A1, PCSK6	1186	29	12983	2.64235	1	0.835085	51.555
GOTERM_MF_FAT	GO:0003712~transcription cofactor activity	44	0.217413	0.0455184	HIRA, MYEF2, TRRAP, ZEB1, ELK3, RLIM, CITED4, IL31RA, HOXC6, CCNE1, MLL5, TAF5L, SIN3A, ATN1, PBXIP1, ELK4, BCL11A, SMARCD1, HINFP, TFDP1, TAF1, KLF7, ZNF593, POU2AF1, EPAS1, CREBBP, MAML2, GMEB1, SCAI, SAP18, ESR2, NR0B2, MXD1, MSC, NRIP1, MXD4, PSMC5, NCOA2, HIPK2, MNT, EDF1, PIAS2, NSD1, RNF20	1186	363	12983	1.32689	1	0.83698	52.9378
GOTERM_MF_FAT	GO:0042802~identical protein binding	72	0.355766	0.0468822	ATL2, PDGFB, CD8A, ATL1, PDGFA, E2F7, IDE, HEXB, ZXDC, NFKB1, NONO, HOOK1, MAP3K5, PAK2, BHLHA15, MAPT, CASP8, TERT, GHR, HSP90AA1, GZMA, SCUBE1, FBP1, ADIPOR1, OLFML2A, NR0B2, PFKM, DAPK2, PPP1CC, INHBB, INHBA, CLDN1, GRIP2, MVK, SNRPC, ZNHIT6, TRIM39, LCP1, PYCRL, TFG, KITLG, NFKBIA, SRF, CLDN15, EXOSC10, BLOC1S2, SH3GLB1, GSTK1, MAP3K1, SRR, GPSM2, PCSK9, PAFAH1B1, NKX2-5, TERF2, AXIN1, B4GALT…	1186	640	12983	1.23152	1	0.836531	54.014
GOTERM_MF_FAT	GO:0005543~phospholipid binding	24	0.118589	0.0529877	WDFY1, SNX29, F10, SNAP91, OTC, SNX17, MAP1B, SNX2, PRKCI, ANXA1, SNX1, CYTH3, KIF16B, HS1BP3, ITPR3, PCLO, ZCCHC14, THY1, ANXA6, PLEKHA5, SNX21, PLA2G2A, PTAFR, SNX20	1186	177	12983	1.48432	1	0.863482	58.555
GOTERM_MF_FAT	GO:0032559~adenyl ribonucleotide binding	155	0.765886	0.0550432	FASTKD1, IDE, RPS6KB1, CLK1, SETX, KIF13A, MAP3K5, DDX17, MAT1A, DHX37, PIK3C3, ABCB10, TLK1, DDX20, EIF2B2, HFM1, NMNAT3, PIK3CB, LIG3, TBRG4, ABCC10, ABCC13, C9ORF167, CDKL5, NME7, WEE2, CAMK4, NEK8, MVK, FASTKD5, EIF2AK4, KALRN, ME1, ASS1, DNAH14, NEK1, ACSBG2, EPHA10, CHEK2, CDC34, CMPK1, DTD1, VRK2, ENTPD8, SRR, UBE2D1, ITK, TAF1, KIF3A, BMX, MTHFSD, ABCB6, MMAB, ATAD1, ATP7A, ABCG8, P2RX4, …	1186	1497	12983	1.13344	1	0.865994	59.9866
GOTERM_MF_FAT	GO:0003723~RNA binding	79	0.390355	0.0576631	RALY, GTF3A, SRP14, SURF6, CWC15, RPL15, SPI1, MOV10L1, RPS2, YBX1, RPS3, NONO, DDX17, PCBP3, TIA1, PUM1, LRRFIP1, RBM11, TERT, RC3H1, CSDC2, JAKMIP1, ACO1, RPUSD1, EXOSC2, APTX, MBNL2, MRPS6, ZFR, HNRPDL, EIF4A3, KDM2B, PSMA6, RPS16, TAF15, LARP7, EIF4A2, SNRPB, CPSF7, SNRPC, THOC2, AKAP1, SNRPE, MATR3, HDLBP, PUSL1, RPL35, RPS15A, MYEF2, IGF2BP3, BICC1, RPL38, OBFC2A, MRPL20, EXOSC10, RPS26, RP…	1186	718	12983	1.20446	1	0.871032	61.7441
GOTERM_MF_FAT	GO:0005524~ATP binding	153	0.756004	0.0580991	FASTKD1, IDE, RPS6KB1, CLK1, SETX, KIF13A, MAP3K5, DDX17, MAT1A, DHX37, PIK3C3, ABCB10, TLK1, DDX20, EIF2B2, HFM1, NMNAT3, PIK3CB, LIG3, TBRG4, ABCC10, ABCC13, C9ORF167, CDKL5, NME7, WEE2, CAMK4, NEK8, MVK, FASTKD5, EIF2AK4, KALRN, ASS1, DNAH14, NEK1, ACSBG2, EPHA10, CHEK2, CDC34, CMPK1, DTD1, VRK2, ENTPD8, SRR, UBE2D1, ITK, TAF1, KIF3A, BMX, MTHFSD, ABCB6, MMAB, ATAD1, ATP7A, ABCG8, P2RX4, CCT5,…	1186	1477	12983	1.13397	1	0.865584	62.0295
GOTERM_MF_FAT	GO:0043499~eukaryotic cell surface binding	5	0.024706	0.0628494	CD48, FGB, ATP5B, ATP5A1, PCSK6	1186	17	12983	3.21967	1	0.879669	65.0118
GOTERM_MF_FAT	GO:0001883~purine nucleoside binding	164	0.810357	0.0673791	FASTKD1, IDE, RPS6KB1, CLK1, SETX, KIF13A, MAP3K5, DDX17, MAT1A, DHX37, PIK3C3, ABCB10, TLK1, DDX20, EIF2B2, HFM1, NMNAT3, PIK3CB, LIG3, TBRG4, ABCC10, ABCC13, C9ORF167, CDKL5, NME7, WEE2, CAMK4, PDE5A, NEK8, MVK, FASTKD5, EIF2AK4, KALRN, ME1, ASS1, DNAH14, NEK1, ACSBG2, EPHA10, KMO, CHEK2, CDC34, CMPK1, DTD1, VRK2, ENTPD8, SRR, UBE2D1, ITK, TAF1, SRP54, KIF3A, BMX, MTHFSD, PDE6H, ABCB6, MMAB, AT…	1186	1601	12983	1.12135	1	0.890921	67.6497
GOTERM_MF_FAT	GO:0030145~manganese ion binding	21	0.103765	0.0679005	B4GALT1, ME1, PHLPP1, ILKAP, NUDT19, B3GALT2, GALNT7, WBSCR17, PPP1CC, XPNPEP3, IDH3A, B3GAT1, CEPT1, PPM1K, FYN, PPEF1, PIK3C3, IDH2, PDE8B, ABL1, GALNT14	1186	154	12983	1.49276	1	0.886526	67.9411
GOTERM_MF_FAT	GO:0003714~transcription corepressor activity	20	0.098824	0.0686896	ZNF593, HIRA, SCAI, SAP18, NR0B2, ZEB1, ELK3, RLIM, MXD1, MSC, MXD4, NRIP1, HOXC6, SIN3A, PBXIP1, ATN1, HIPK2, BCL11A, MNT, NSD1	1186	145	12983	1.50991	1	0.883205	68.3773
GOTERM_MF_FAT	GO:0004689~phosphorylase kinase activity	3	0.0148236	0.0690826	PHKA2, PHKG1, PHKA1	1186	5	12983	6.56813	1	0.878444	68.5925
GOTERM_MF_FAT	GO:0001537~N-acetylgalactosamine 4-O-sulfotransferase activity	3	0.0148236	0.0690826	CHST8, CHST14, CHST13	1186	5	12983	6.56813	1	0.878444	68.5925
GOTERM_MF_FAT	GO:0035091~phosphoinositide binding	15	0.074118	0.0698871	WDFY1, SNAP91, SNX29, SNX17, SNX2, SNX1, CYTH3, KIF16B, HS1BP3, ITPR3, ZCCHC14, THY1, PLEKHA5, SNX21, SNX20	1186	100	12983	1.64203	1	0.875326	69.0288
GOTERM_MF_FAT	GO:0016879~ligase activity, forming carbon-nitrogen bonds	29	0.143295	0.073685	ASS1, LMO7, PPCS, CDC34, RLIM, SUMO3, MTHFD1, PRPF19, MAP3K1, UBE2D1, FBXW11, TRIP12, MTHFSD, UBR1, PARK2, UBE2Q2, HERC1, ATG3, FAAH2, TTLL10, UBR7, UBA3, UBE2W, SIAH1, PIAS2, FBXL7, RNF20, UBE2E1, FBXL2	1186	231	12983	1.37428	1	0.883339	71.0126
GOTERM_MF_FAT	GO:0016655~oxidoreductase activity, acting on NADH or NADPH, quinone or similar compound as acceptor	9	0.0444708	0.0741145	NDUFA4, NDUFS6, NDUFB5, NDUFB10, NDUFA8, NDUFA7, NQO1, NDUFS1, NDUFAF2	1186	49	12983	2.01065	1	0.87905	71.2293
GOTERM_MF_FAT	GO:0003729~mRNA binding	11	0.0543532	0.0751588	HNRPDL, EIF4A3, RPS26, ACO1, TIA1, RPL35, ELAVL2, PABPC1, IGF2BP3, RBM25, RPS3	1186	66	12983	1.82448	1	0.877017	71.7498
GOTERM_MF_FAT	GO:0004715~non-membrane spanning protein tyrosine kinase activity	8	0.0395296	0.0754306	ITK, FYN, DYRK1A, LCK, BMX, CLK1, ABL1, WEE2	1186	41	12983	2.13598	1	0.872273	71.8838
GOTERM_MF_FAT	GO:0042277~peptide binding	26	0.128471	0.0755089	SRP14, CLTB, IDE, NFKBIA, BDKRB1, RPS6KB1, NPY6R, GHRHR, SSR1, PEX7, AGTR1, TPP1, NPSR1, XCR1, GHR, TOMM34, CCRL1, SRP54, RXFP3, NPY1R, PPIE, PPIB, SSTR1, PPID, PPIC, OGFR	1186	203	12983	1.40206	1	0.866846	71.9223
GOTERM_MF_FAT	GO:0001882~nucleoside binding	164	0.810357	0.0791418	FASTKD1, IDE, RPS6KB1, CLK1, SETX, KIF13A, MAP3K5, DDX17, MAT1A, DHX37, PIK3C3, ABCB10, TLK1, DDX20, EIF2B2, HFM1, NMNAT3, PIK3CB, LIG3, TBRG4, ABCC10, ABCC13, C9ORF167, CDKL5, NME7, WEE2, CAMK4, PDE5A, NEK8, MVK, FASTKD5, EIF2AK4, KALRN, ME1, ASS1, DNAH14, NEK1, ACSBG2, EPHA10, KMO, CHEK2, CDC34, CMPK1, DTD1, VRK2, ENTPD8, SRR, UBE2D1, ITK, TAF1, SRP54, KIF3A, BMX, MTHFSD, PDE6H, ABCB6, MMAB, AT…	1186	1612	12983	1.1137	1	0.874224	73.6551
GOTERM_MF_FAT	GO:0030674~protein binding, bridging	14	0.0691768	0.0848371	FLRT2, SOCS2, GRB2, RUSC1, ANXA1, SKAP2, RAD50, SH2D3C, FGB, DSP, SH2B2, PRKAA2, CSTA, GRAP2	1186	94	12983	1.63039	1	0.887383	76.171
GOTERM_MF_FAT	GO:0016854~racemase and epimerase activity	4	0.0197648	0.0894708	RPE, AMACR, SRR, GLCE	1186	12	12983	3.64896	1	0.895923	78.0497
GOTERM_MF_FAT	GO:0030554~adenyl nucleotide binding	160	0.790592	0.0900743	FASTKD1, IDE, RPS6KB1, CLK1, SETX, KIF13A, MAP3K5, DDX17, MAT1A, DHX37, PIK3C3, ABCB10, TLK1, DDX20, EIF2B2, HFM1, NMNAT3, PIK3CB, LIG3, TBRG4, ABCC10, ABCC13, C9ORF167, CDKL5, NME7, WEE2, CAMK4, NEK8, MVK, FASTKD5, EIF2AK4, KALRN, ME1, ASS1, DNAH14, NEK1, ACSBG2, EPHA10, KMO, CHEK2, CDC34, CMPK1, DTD1, VRK2, ENTPD8, SRR, UBE2D1, ITK, TAF1, KIF3A, BMX, MTHFSD, ABCB6, MMAB, ATAD1, ATP7A, ABCG8, P2…	1186	1577	12983	1.11065	1	0.892896	78.2839
GOTERM_MF_FAT	GO:0008233~peptidase activity	63	0.311296	0.0907768	UQCRC2, SCPEP1, UQCRC1, LGMN, IDE, DPP10, SPINK5, MMP2, MMP1, DDI2, TPP1, HTRA1, CASP8, CPA2, TMPRSS13, USP15, NRIP3, BRCC3, F10, GZMA, NRD1, OSGEPL1, RHBDD1, BLMH, PSMA6, PSEN1, ATG4B, BACE1, PSEN2, USP20, ADAMTS3, TNFAIP3, CTSH, AMZ1, ACR, CTSL2, ADAMTSL2, ADAMTSL3, CTSA, PSMB4, PSMB7, PSMB1, PSMB2, ADAM33, PCSK9, USP35, PCSK6, USP31, AGBL3, CFLAR, TRHDE, CAPN8, AGBL4, PM20D2, SPPL2B, TMPRSS9, …	1186	574	12983	1.20149	1	0.890181	78.5535
GOTERM_MF_FAT	GO:0050136~NADH dehydrogenase (quinone) activity	8	0.0395296	0.0925543	NDUFA4, NDUFS6, NDUFB5, NDUFB10, NDUFA8, NDUFA7, NDUFS1, NDUFAF2	1186	43	12983	2.03663	1	0.890497	79.2219
GOTERM_MF_FAT	GO:0008137~NADH dehydrogenase (ubiquinone) activity	8	0.0395296	0.0925543	NDUFA4, NDUFS6, NDUFB5, NDUFB10, NDUFA8, NDUFA7, NDUFS1, NDUFAF2	1186	43	12983	2.03663	1	0.890497	79.2219
GOTERM_MF_FAT	GO:0003954~NADH dehydrogenase activity	8	0.0395296	0.0925543	NDUFA4, NDUFS6, NDUFB5, NDUFB10, NDUFA8, NDUFA7, NDUFS1, NDUFAF2	1186	43	12983	2.03663	1	0.890497	79.2219
GOTERM_MF_FAT	GO:0003727~single-stranded RNA binding	6	0.0296472	0.094082	HNRPDL, EIF4A3, TIA1, PABPC1, SNRPC, HNRNPH1	1186	27	12983	2.43264	1	0.890135	79.7806
GOTERM_MF_FAT	GO:0003774~motor activity	19	0.0938828	0.0956986	KIF14, DNAH9, KIF3A, KIF27, KIF17, DNAH14, MYL3, GNA11, DNAH3, MYL12A, KIF16B, SMC3, KIF13A, DYNLL1, KIF6, DYNLRB2, ACAD11, DNAL4, KIF2A	1186	142	12983	1.46472	1	0.89003	80.3565
GOTERM_MF_FAT	GO:0016564~transcription repressor activity	37	0.182824	0.0965678	E2F7, HIRA, NFKB1, REST, ZEB1, ELK3, RLIM, TCF7L2, YBX1, HOXC6, SIN3A, ATN1, PBXIP1, BCL11A, HINFP, POU2F1, LRRFIP1, DDX20, NKX2-5, ZNF593, SIX3, SCAI, SMAD3, SAP18, NR0B2, MXD1, MSC, NRIP1, MXD4, HHEX, NCOA2, PHB2, HIPK2, UBA3, MNT, HIVEP1, NSD1	1186	316	12983	1.28175	1	0.887955	80.6598
GOTERM_MF_FAT	GO:0008312~7S RNA binding	3	0.0148236	0.0974817	SRP14, SRP54, EXOSC2	1186	6	12983	5.47344	1	0.886038	80.9739

## Sheet: GO-CC
Category	Term	Count	%	PValue	Genes	List Total	Pop Hits	Pop Total	Fold Enrichment	Bonferroni	Benjamini	FDR
GOTERM_CC_FAT	GO:0005829~cytosol	169	0.835063	4.27e-06	SCPEP1, STIL, LDHA, CHMP4B, IDE, RPL15, RPS6KB1, WNT2, STARD5, RSPH1, UBXN2B, PIK3C3, PUM1, RPL26L1, PELI2, DDX20, OGT, MX1, RPS27A, PIK3CB, FBP1, NRD1, UBR1, HBXIP, NUPL2, PCM1, THY1, CAMK4, RPS16, JUN, SNRPB, RPS10, NFE2L2, ATP6V1G3, VPS26B, GRAP2, SNRPE, TRIM39, KALRN, MDH1, ME1, ARL6IP1, CHMP2A, GRB2, ACSBG2, HMGCS1, NFKBIA, KMO, ATP6V1B2, RPS26, TPI1, PSMB7, PSMB1, BLOC1S2, RPL9, PSMB2, PABP…	1167	1330	12782	1.39176	0.00242463	0.00242463	0.00625518
GOTERM_CC_FAT	GO:0005739~mitochondrion	140	0.691768	1.72e-05	PDP1, MRPS36, MRPS30, HIBADH, WNT2, TRAK1, ABCB10, CRY1, HADH, MRPL35, MTERFD1, NMNAT3, NUDT19, MRPL50, PPP1CC, NNT, PSMA6, PLA2G2A, DSP, AKAP1, TRIM39, MDH2, PACS2, CCDC90A, MTX2, ACSBG2, CTSA, LETM2, SFXN1, KMO, ELK3, SFXN2, DTD1, MTCH2, GSTK1, DHODH, IDH2, FH, MRPS28, MRPS22, MRPS25, MAOB, NDFIP2, REEP1, MRRF, C18ORF55, VDAC2, ABCB6, LACTB2, PPA2, IDH3A, MMAB, POLRMT, USMG5, TMLHE, ALDH2, AGXT…	1167	1087	12782	1.41067	0.00973996	0.00488189	0.0252178
GOTERM_CC_FAT	GO:0044429~mitochondrial part	82	0.405178	0.000147	CYB5R3, UQCRC2, MRPS36, PDP1, ATP5E, COX11, UQCRC1, ATP5B, GJA1, UQCRQ, NDUFS6, MCCC2, CASP8, SLC25A3, ABCB10, COX18, HADH, NDUFS1, ATP5J, TOMM34, MRPL35, NDUFB10, ACO2, SLC25A5, OTC, CYCS, COX4I1, CYB5A, CYB5B, PPP1CC, COQ3, NNT, PSEN1, PPM1K, TOMM20, AKAP1, AARS2, MDH2, NDUFB5, MTX2, SFXN1, LETM2, KMO, ATP5G1, SFXN2, ATP5G3, ALDH3A2, MRPL20, DTD1, ACSL1, MTCH2, SH3GLB1, GSTK1, SLC25A46, DHODH, …	1167	595	12782	1.50947	0.0802872	0.0275124	0.21543
GOTERM_CC_FAT	GO:0019866~organelle inner membrane	51	0.252001	0.000216	UQCRC2, CYB5R3, ATP5E, COX11, UQCRC1, ATP5B, LEMD3, UQCRQ, GHRHR, NDUFS6, NARF, SLC25A3, ABCB10, HADH, COX18, NDUFS1, ATP5J, NDUFB10, SLC25A5, OTC, COX4I1, CYB5B, NNT, PSEN1, MDH2, MATR3, NDUFB5, LMNB2, KMO, LETM2, SFXN1, SFXN2, ATP5G1, ATP5G3, ALDH3A2, MTCH2, GSTK1, SLC25A46, DHODH, SLC25A43, NDUFA4, NDUFA8, IMMT, MAOB, NDUFA7, SMAD3, MON2, USMG5, PHB2, PCNA, ATP5A1	1167	329	12782	1.69786	0.115903	0.0303276	0.316928
GOTERM_CC_FAT	GO:0031967~organelle envelope	83	0.41012	0.000345	CYB5R3, UQCRC2, ATP5E, COX11, UQCRC1, ATP5B, GJA1, LEMD3, UQCRQ, GHRHR, NDUFS6, NARF, CASP8, SLC25A3, ABCB10, NUP37, HADH, COX18, NDUFS1, ATP5J, TOMM34, NDUFB10, SLC25A5, OTC, CYCS, TMEM38A, COX4I1, CYB5A, CYB5B, PPP1CC, NUPL2, NNT, PSEN1, BNIP1, HIPK2, TOMM20, NUP107, AKAP1, MATR3, MDH2, NDUFB5, MTDH, LMNB2, MTX2, SFXN1, LETM2, KMO, ATP5G1, SFXN2, ATP5G3, ALDH3A2, ACSL1, RAC2, MTCH2, SH3GLB1, GS…	1167	620	12782	1.46627	0.178315	0.0385182	0.504801
GOTERM_CC_FAT	GO:0031975~envelope	83	0.41012	0.000386	CYB5R3, UQCRC2, ATP5E, COX11, UQCRC1, ATP5B, GJA1, LEMD3, UQCRQ, GHRHR, NDUFS6, NARF, CASP8, SLC25A3, ABCB10, NUP37, HADH, COX18, NDUFS1, ATP5J, TOMM34, NDUFB10, SLC25A5, OTC, CYCS, TMEM38A, COX4I1, CYB5A, CYB5B, PPP1CC, NUPL2, NNT, PSEN1, BNIP1, HIPK2, TOMM20, NUP107, AKAP1, MATR3, MDH2, NDUFB5, MTDH, LMNB2, MTX2, SFXN1, LETM2, KMO, ATP5G1, SFXN2, ATP5G3, ALDH3A2, ACSL1, RAC2, MTCH2, SH3GLB1, GS…	1167	622	12782	1.46156	0.197054	0.0359171	0.563929
GOTERM_CC_FAT	GO:0005740~mitochondrial envelope	60	0.296472	0.000488	UQCRC2, CYB5R3, ATP5E, COX11, UQCRC1, ATP5B, GJA1, UQCRQ, NDUFS6, CASP8, SLC25A3, ABCB10, HADH, COX18, NDUFS1, TOMM34, ATP5J, NDUFB10, SLC25A5, OTC, CYCS, COX4I1, CYB5A, CYB5B, PPP1CC, NNT, PSEN1, TOMM20, AKAP1, MDH2, NDUFB5, MTX2, KMO, LETM2, SFXN1, ATP5G1, SFXN2, ATP5G3, ALDH3A2, ACSL1, MTCH2, SH3GLB1, GSTK1, SLC25A46, DHODH, SLC25A43, NDUFA4, NDUFA8, IMMT, NDUFA7, MAOB, VDAC2, ABCB6, MON2, USM…	1167	419	12782	1.56843	0.242463	0.0388925	0.712981
GOTERM_CC_FAT	GO:0005840~ribosome	36	0.177883	0.00052	MRPS36, RPL15, RPL35, RPS15A, RPL36, RPS27L, RPS6KB1, RPL38, GCN1L1, RPS2, MRPS30, MRPL20, RPS3, RPS26, MRPL15, RPL9, RPL26L1, RPL10A, RPS27A, MRPL35, MRPS28, MRPL50, MRPS22, MRPS25, RPL27, MRPS6, MRPL30, RPS8, MRPL23, MRPL22, RPS16, RPL22, RPL21, RPL7L1, RPS10, EIF2AK4	1167	215	12782	1.83397	0.256337	0.036344	0.760259
GOTERM_CC_FAT	GO:0031966~mitochondrial membrane	57	0.281648	0.000533	UQCRC2, CYB5R3, ATP5E, COX11, UQCRC1, ATP5B, GJA1, UQCRQ, NDUFS6, CASP8, SLC25A3, ABCB10, HADH, COX18, NDUFS1, TOMM34, ATP5J, NDUFB10, SLC25A5, OTC, COX4I1, CYB5A, CYB5B, PPP1CC, NNT, PSEN1, TOMM20, AKAP1, MDH2, NDUFB5, MTX2, KMO, LETM2, SFXN1, SFXN2, ATP5G1, ATP5G3, ALDH3A2, ACSL1, MTCH2, SH3GLB1, GSTK1, SLC25A46, DHODH, SLC25A43, NDUFA4, NDUFA8, IMMT, NDUFA7, MAOB, VDAC2, ABCB6, MON2, USMG5, PH…	1167	394	12782	1.58455	0.26164	0.033141	0.778558
GOTERM_CC_FAT	GO:0030529~ribonucleoprotein complex	70	0.345884	0.000703	MRPS36, RALY, SRP14, RPL15, CWC15, RPS6KB1, AQP7, RPS27L, RPS2, DGCR14, YBX1, MRPS30, RPS3, PCBP3, BTBD1, CASP8, RPL26L1, DDX20, RPS27A, TERT, MRPL35, JAKMIP1, MRPL50, BTBD6, MRPS6, HNRPDL, EIF4A3, RPS16, LARP7, SNRPB, RPS10, SNRPC, ZNHIT6, SNRPE, EIF2AK4, RPL35, RPS15A, RPL36, RPL38, GCN1L1, MRPL20, PRPF19, RPS26, MRPL15, RPL9, WAC, RPL10A, PABPC1, HSPA8, RBM25, ACTB, RBM22, ERG, SRP54, MRPS28, …	1167	515	12782	1.48874	0.32966	0.0392077	1.02535
GOTERM_CC_FAT	GO:0043233~organelle lumen	204	1.008	0.000842	PDP1, SURF6, INTS8, WDR75, TAF5L, SIN3A, OGT, MRPL35, LIG3, HNF4G, CAMK4, JUN, NLE1, PIAS2, MDH2, LMNB2, MYEF2, CHEK2, DTD1, LEO1, NKX2-5, FH, SRP54, SMAD7, EME1, MAML2, CREBBP, SMAD3, CDC20, VDAC2, USF1, ZBTB43, POLRMT, CCT5, DLX5, POP1, PCNA, NKAP, ATP5E, ATP5B, NFKB1, ZEB1, RLIM, DGCR14, RNGTT, CCNE2, CCNE1, MCCC2, ASH2L, NARF, ZBTB20, BRF2, POLR1E, ACO2, SLC25A5, EXOSC2, GTF2H4, APTX, MBD3, E…	1167	1820	12782	1.22768	0.380699	0.0426252	1.22712
GOTERM_CC_FAT	GO:0031968~organelle outer membrane	21	0.103765	0.00102355	CYB5R3, MTX2, MAOB, NXNL1, GJA1, CYB5A, KMO, CYB5B, PPP1CC, VDAC2, ITPR3, ABCB6, GHRHR, ACSL1, PSEN1, SH3GLB1, CASP8, TOMM20, MTOR, AKAP1, TOMM34	1167	104	12782	2.21164	0.44161	0.0473981	1.49028
GOTERM_CC_FAT	GO:0070013~intracellular organelle lumen	199	0.983299	0.00116139	PDP1, SURF6, INTS8, WDR75, TAF5L, SIN3A, OGT, MRPL35, LIG3, HNF4G, CAMK4, JUN, NLE1, PIAS2, MDH2, LMNB2, MYEF2, CHEK2, DTD1, LEO1, NKX2-5, FH, SRP54, SMAD7, EME1, MAML2, CREBBP, SMAD3, CDC20, VDAC2, USF1, ZBTB43, POLRMT, CCT5, DLX5, POP1, PCNA, NKAP, ATP5E, ATP5B, NFKB1, ZEB1, RLIM, DGCR14, RNGTT, CCNE2, CCNE1, MCCC2, ASH2L, NARF, ZBTB20, BRF2, POLR1E, ACO2, SLC25A5, EXOSC2, GTF2H4, APTX, MBD3, E…	1167	1779	12782	1.22519	0.483776	0.0495908	1.68939
GOTERM_CC_FAT	GO:0033279~ribosomal subunit	24	0.118589	0.00118624	MRPS36, MRPS28, MRPS22, MRPS25, RPL35, RPL36, RPS15A, MRPS6, RPL38, RPS2, RPS8, RPS3, MRPL20, MRPL23, RPS26, MRPL22, MRPL15, RPS16, RPL22, RPL21, RPL7L1, RPL26L1, RPS10, RPS27A	1167	128	12782	2.05366	0.491032	0.0470957	1.72524
GOTERM_CC_FAT	GO:0014704~intercalated disc	7	0.0345884	0.00138215	SCN1A, XIRP1, SCN2A, DSP, GJA1, CTNNA3, SPTAN1	1167	15	12782	5.11134	0.544786	0.0511133	2.00749
GOTERM_CC_FAT	GO:0042995~cell projection	88	0.434826	0.00141104	LDHA, ATL1, PDGFA, SLC9A3, GRIK3, WASF2, AQP7, GABBR2, RPS3, SPAG16, WNT2, SLC1A2, IFT122, CEP250, ATXN10, MAPT, CHRNA4, IFNGR1, ANKS1B, CAMK1G, IFT80, MPP1, STMN2, SCN2A, LDB3, SLC7A10, ESR2, PCM1, SLC9A3R1, GRM1, CTNNA3, THY1, NCAM2, ARHGAP31, MYRIP, PSEN1, GNB1, BACE1, GRIP2, GHRL, USH1C, ERC2, LCP1, KALRN, SCN1A, DNAH9, CRIPT, DNAH14, TH, DNAH3, NEDD9, BDKRB1, ARF6, CYTH3, KCNJ2, CAPZB, NPHP4…	1167	697	12782	1.38286	0.552218	0.0489756	2.04904
GOTERM_CC_FAT	GO:0019867~outer membrane	21	0.103765	0.0016577	CYB5R3, MTX2, MAOB, NXNL1, GJA1, CYB5A, KMO, CYB5B, PPP1CC, VDAC2, ITPR3, ABCB6, GHRHR, ACSL1, PSEN1, SH3GLB1, CASP8, TOMM20, MTOR, AKAP1, TOMM34	1167	108	12782	2.12972	0.610937	0.0540166	2.40319
GOTERM_CC_FAT	GO:0031974~membrane-enclosed lumen	205	1.01295	0.0017314	PDP1, SURF6, INTS8, WDR75, TAF5L, SIN3A, OGT, MRPL35, LIG3, HNF4G, CAMK4, JUN, NLE1, PIAS2, MDH2, LMNB2, MYEF2, CHEK2, DTD1, LEO1, NKX2-5, FH, SRP54, SMAD7, MAML2, EME1, CREBBP, SMAD3, CDC20, VDAC2, USF1, ZBTB43, POLRMT, CCT5, DLX5, POP1, PCNA, NKAP, ATP5E, ATP5B, NFKB1, ZEB1, RLIM, DGCR14, RNGTT, CCNE2, CCNE1, MCCC2, ASH2L, NARF, ZBTB20, BRF2, POLR1E, ACO2, SLC25A5, EXOSC2, GTF2H4, APTX, MBD3, E…	1167	1856	12782	1.20977	0.626942	0.0533057	2.50878
GOTERM_CC_FAT	GO:0045259~proton-transporting ATP synthase complex	8	0.0395296	0.00190942	ATP6V0C, ATP5E, ATP5B, ATP5G1, ATP5A1, ATP5G3, MON2, ATP5J	1167	21	12782	4.17252	0.662941	0.0556294	2.76336
GOTERM_CC_FAT	GO:0031965~nuclear membrane	16	0.0790592	0.00213082	MTDH, LMNB2, NXNL1, TMEM38A, LEMD3, SMAD3, ITPR3, GHRHR, SYNE2, PSEN1, NARF, HIPK2, PCNA, PAFAH1B1, MATR3, HPGDS	1167	73	12782	2.40063	0.702914	0.0588819	3.07914
GOTERM_CC_FAT	GO:0044459~plasma membrane part	238	1.17601	0.00225661	GPR125, OSMR, SLC9A3, AQP7, TMEM11, SYT7, B2M, CD48, AGTR1, CHRNA9, CHRNA4, GJD4, F10, NOXA1, MDGA1, SCN2A, CTNNA1, PCLO, CTNNA3, THY1, SSTR1, BACE1, EMCN, SCN1A, ENPP2, CRIPT, MMD, BDKRB1, NPY6R, KCNJ2, CD69, DUSP15, TECTB, SMAD7, MAOB, KCNK1, RAB7L1, SYNGR3, ABCG8, BFAR, CD55, SYNE2, NTRK1, NTRK2, CHRNB3, PDZK1, GYPC, LIMA1, RAB5C, GJA1, COPB2, VEPH1, DNAJC15, SLC23A2, MAPT, IL1RAP, SLC25A3, SL…	1167	2203	12782	1.18329	0.723476	0.0593765	3.25811
GOTERM_CC_FAT	GO:0044445~cytosolic part	26	0.128471	0.0026748	CYB5R3, IDE, RPL35, RPL36, RPS15A, RPL38, RPS2, TCF7L2, RPS3, RPS26, BLOC1S2, PIK3C3, RPS27A, PIK3CB, PFKP, PFKM, CCT6A, RPS8, PFDN2, CCT5, RPS16, TSC1, RPL22, RPL21, RPS10, MTOR	1167	152	12782	1.87352	0.782161	0.0669277	3.85093
GOTERM_CC_FAT	GO:0005743~mitochondrial inner membrane	44	0.217413	0.00280069	UQCRC2, CYB5R3, ATP5E, COX11, NDUFB5, UQCRC1, ATP5B, LETM2, KMO, SFXN1, SFXN2, ATP5G1, UQCRQ, ATP5G3, ALDH3A2, NDUFS6, MTCH2, GSTK1, SLC25A46, SLC25A3, DHODH, ABCB10, HADH, COX18, SLC25A43, NDUFS1, ATP5J, NDUFA4, NDUFB10, NDUFA8, SLC25A5, IMMT, OTC, NDUFA7, MAOB, COX4I1, CYB5B, MON2, USMG5, NNT, PSEN1, PHB2, ATP5A1, MDH2	1167	306	12782	1.57492	0.797259	0.0670315	4.02873
GOTERM_CC_FAT	GO:0005637~nuclear inner membrane	8	0.0395296	0.00342427	PSEN1, LMNB2, NARF, PCNA, SMAD3, LEMD3, MATR3, GHRHR	1167	23	12782	3.80969	0.857975	0.0781041	4.9049
GOTERM_CC_FAT	GO:0005753~mitochondrial proton-transporting ATP synthase complex	7	0.0345884	0.00545382	ATP5E, ATP5B, ATP5G1, ATP5A1, ATP5G3, MON2, ATP5J	1167	19	12782	4.03527	0.955476	0.117034	7.70523
GOTERM_CC_FAT	GO:0016469~proton-transporting two-sector ATPase complex	11	0.0543532	0.00634934	ATP6V0C, ATP5E, ATP6V0E1, ATP5B, ATP6V1G3, ATP5G1, ATP6V1B2, ATP5A1, ATP5G3, MON2, ATP5J	1167	45	12782	2.67737	0.973332	0.130116	8.91625
GOTERM_CC_FAT	GO:0005741~mitochondrial outer membrane	17	0.0840004	0.00695481	CYB5R3, MTX2, MAOB, GJA1, CYB5A, KMO, CYB5B, PPP1CC, VDAC2, ABCB6, ACSL1, SH3GLB1, CASP8, TOMM20, MTOR, AKAP1, TOMM34	1167	90	12782	2.06888	0.981148	0.136774	9.72662
GOTERM_CC_FAT	GO:0005624~membrane fraction	95	0.469414	0.00832388	ATP6V0E1, CYP3A7, ATL1, GNA11, DPP10, MAN1B1, LEMD3, LSS, RPS6KB1, GHRHR, WNT2, SLC1A2, CYP39A1, DYNLL1, SLC23A2, CYP7A1, PGRMC1, RHOB, CHRNA4, SLC22A3, SLC22A2, JAKMIP1, F10, MPP1, STMN2, SCN2A, CYB5A, CYB5B, GRM1, POR, PITPNM1, MGAT2, PRKCQ, SLC26A6, PSEN1, SSTR1, BACE1, PSEN2, GRIP2, MADCAM1, VAMP3, ERC2, STBD1, SCN1A, ACSBG2, MMD, BDKRB1, ARF6, CYTH3, GPR143, SLCO2A1, VRK2, DGKB, ACSL1, RAC2,…	1167	809	12782	1.28618	0.991401	0.156218	11.5343
GOTERM_CC_FAT	GO:0005916~fascia adherens	5	0.024706	0.00923508	XIRP1, DSP, GJA1, CTNNA3, SPTAN1	1167	10	12782	5.47644	0.994903	0.166432	12.7187
GOTERM_CC_FAT	GO:0000267~cell fraction	122	0.602826	0.00968397	CYP3A7, GNA11, BTC, IDE, LEMD3, RPS6KB1, GHRHR, WNT2, CYP7A1, PGRMC1, CHRNA4, F10, STMN2, SCN2A, PKIG, FBP1, POR, MGAT2, PITPNM1, SSTR1, BACE1, MADCAM1, VAMP3, ERC2, MDH1, ME1, SCN1A, ACSBG2, MMD, HMGCS1, ARF6, BDKRB1, GPR143, SLCO2A1, IL17C, TPI1, VRK2, RAC2, FGB, ENTPD8, STX16, SRR, MLN, CYP46A1, GRIN1, GPR137B, CYP4B1, BFAR, CD55, TSC1, VCP, SLC7A2, CHRNB3, CYFIP1, SPCS1, SLC13A3, MTOR, SPCS2,…	1167	1083	12782	1.23384	0.996062	0.168536	13.2967
GOTERM_CC_FAT	GO:0031090~organelle membrane	123	0.607768	0.0104305	CYP3A7, REP15, LEMD3, CYP2W1, GHRHR, SSR1, SLC35A4, B2M, WNT2, HOOK1, CYP7A1, ABCB10, HADH, SPTLC3, VTI1B, PPP1CC, RPH3A, NNT, VAMP4, ATP6V1G3, MGAT5, AKAP1, MDH2, SEC61G, ARL6IP1, STX8, GRB2, LMNB2, MTX2, SFXN1, LETM2, KMO, SFXN2, CEPT1, MTCH2, GSTK1, DHODH, ST6GAL1, GABRA2, MAOB, SMAD3, VDAC2, ABCB6, CYP4B1, USMG5, SYNE2, PCNA, SPCS1, MTOR, SPCS2, CYB5R3, UQCRC2, ATP5E, COX11, CLTB, UQCRC1, ATL…	1167	1096	12782	1.2292	0.997436	0.175069	14.2501
GOTERM_CC_FAT	GO:0015935~small ribosomal subunit	13	0.0642356	0.0106049	MRPS36, MRPS28, MRPS22, MRPS25, RPS15A, MRPS6, RPS2, RPS8, RPS3, RPS26, RPS16, RPS10, RPS27A	1167	63	12782	2.26012	0.997681	0.17269	14.4714
GOTERM_CC_FAT	GO:0042579~microbody	18	0.0889416	0.0115667	NUDT19, IDE, AMACR, PEX6, PEX3, SOD1, PEX11G, PEX7, FNDC5, ACOT8, ACSL1, GSTK1, PEX16, ABCD3, PEX13, MVK, ACAD11, CROT	1167	103	12782	1.91409	0.998666	0.18176	15.6824
GOTERM_CC_FAT	GO:0005777~peroxisome	18	0.0889416	0.0115667	NUDT19, IDE, AMACR, PEX6, PEX3, SOD1, PEX11G, PEX7, FNDC5, ACOT8, ACSL1, GSTK1, PEX16, ABCD3, PEX13, MVK, ACAD11, CROT	1167	103	12782	1.91409	0.998666	0.18176	15.6824
GOTERM_CC_FAT	GO:0005759~mitochondrial matrix	32	0.158118	0.0148872	MRPS36, PDP1, ATP5E, ATP5B, MRPL20, DTD1, MCCC2, GSTK1, HADH, HSPA9, MRPL35, FH, MRPS28, ACO2, SLC25A5, MRPS22, MRPS25, OTC, CS, CYCS, SOD1, VDAC2, IDH3A, COQ3, POLRMT, MRPL23, PPM1K, TMLHE, ALDH2, ATP5A1, AARS2, MDH2	1167	227	12782	1.54402	0.999803	0.221989	19.7415
GOTERM_CC_FAT	GO:0031980~mitochondrial lumen	32	0.158118	0.0148872	MRPS36, PDP1, ATP5E, ATP5B, MRPL20, DTD1, MCCC2, GSTK1, HADH, HSPA9, MRPL35, FH, MRPS28, ACO2, SLC25A5, MRPS22, MRPS25, OTC, CS, CYCS, SOD1, VDAC2, IDH3A, COQ3, POLRMT, MRPL23, PPM1K, TMLHE, ALDH2, ATP5A1, AARS2, MDH2	1167	227	12782	1.54402	0.999803	0.221989	19.7415
GOTERM_CC_FAT	GO:0009986~cell surface	45	0.222354	0.0162798	FRAS1, EMCN, CD8A, PDGFB, GPR125, PDGFA, ATP5B, SLC9A3, IDE, RPS6KB1, GHRHR, CD48, GPC5, SRPX, GPM6A, HSPA2, FGB, CD69, PGRMC1, ICOS, CHRNA4, PCSK9, TPO, HHIP, PCSK6, TECTB, SCNN1B, HSPA8, HSPA9, GHR, B4GALT1, F10, SCUBE1, TNFRSF13B, CTLA4, NRD1, M6PR, THY1, PROM1, PSEN1, OTOG, BACE1, NTRK2, CD274, ARSA	1167	348	12782	1.41632	0.999912	0.234205	21.389
GOTERM_CC_FAT	GO:0043025~cell soma	25	0.12353	0.0180929	SCN1A, GRIK3, TH, KCNJ2, RAC3, ATXN10, SRR, CHRNA4, PAFAH1B1, GHR, KCNB2, MAP1B, ESR2, ITPR3, SOD1, ATP7A, P2RX4, PSEN1, PSEN2, NTRK2, CACNA1G, MTOR, GNB2L1, SST, KALRN	1167	168	12782	1.62989	0.999969	0.250679	23.4869
GOTERM_CC_FAT	GO:0044455~mitochondrial membrane part	20	0.098824	0.01832	UQCRC2, NDUFA4, ATP5E, NDUFB5, NDUFB10, UQCRC1, NDUFA8, IMMT, ATP5B, NDUFA7, ATP5G1, ATP5G3, MON2, NDUFS6, NNT, TOMM20, ATP5A1, COX18, NDUFS1, ATP5J	1167	125	12782	1.75246	0.999973	0.247493	23.7459
GOTERM_CC_FAT	GO:0043232~intracellular non-membrane-bounded organelle	266	1.31436	0.018757	CTTNBP2NL, TUBB2B, SURF6, FAM110C, RPL15, HIRA, REST, HOOK1, KIF13A, WDR75, SIN3A, RPL26L1, NUP37, STAG2, MRPL35, H1F0, MRPL50, HNF4G, CTNNA1, PCM1, PCLO, CTNNA3, CAMK4, RPS16, JUN, NLE1, RPS10, EIF2AK4, SUV420H1, CCDC99, LMNB2, DNAH14, MYEF2, CAPZB, RPS26, NPHP4, RAC3, PBRM1, SRP54, KIF3A, CREBBP, EME1, PTPN13, ALMS1, CDC20, MYOZ1, VDAC2, RPS8, ZBTB43, POLRMT, CCT5, SYNE2, DLX5, MCPH1, NTRK2, PC…	1167	2596	12782	1.12229	0.999979	0.246878	24.242
GOTERM_CC_FAT	GO:0043228~non-membrane-bounded organelle	266	1.31436	0.018757	CTTNBP2NL, TUBB2B, SURF6, FAM110C, RPL15, HIRA, REST, HOOK1, KIF13A, WDR75, SIN3A, RPL26L1, NUP37, STAG2, MRPL35, H1F0, MRPL50, HNF4G, CTNNA1, PCM1, PCLO, CTNNA3, CAMK4, RPS16, JUN, NLE1, RPS10, EIF2AK4, SUV420H1, CCDC99, LMNB2, DNAH14, MYEF2, CAPZB, RPS26, NPHP4, RAC3, PBRM1, SRP54, KIF3A, CREBBP, EME1, PTPN13, ALMS1, CDC20, MYOZ1, VDAC2, RPS8, ZBTB43, POLRMT, CCT5, SYNE2, DLX5, MCPH1, NTRK2, PC…	1167	2596	12782	1.12229	0.999979	0.246878	24.242
GOTERM_CC_FAT	GO:0043005~neuron projection	44	0.217413	0.0189726	SCN1A, ATL1, CRIPT, GRIK3, TH, BDKRB1, GABBR2, KCNJ2, SLC1A2, ATXN10, RAC3, MTPN, MAPT, CHRNA4, PAFAH1B1, IFNGR1, ACTB, ANKS1B, CAMK1G, STMN2, NF1, MAP1B, GRIN1, SCN2A, SLC7A10, NPY1R, PARK2, ESR2, SOD1, GRM1, THY1, ATP7A, NCAM2, P2RX4, TSC1, PSEN1, BACE1, NTRK2, CACNA1G, GRIP2, GHRL, MTOR, ERC2, KALRN	1167	342	12782	1.40914	0.999982	0.243812	24.4858
GOTERM_CC_FAT	GO:0005626~insoluble fraction	95	0.469414	0.0195636	ATP6V0E1, CYP3A7, ATL1, GNA11, DPP10, MAN1B1, LEMD3, LSS, RPS6KB1, GHRHR, WNT2, SLC1A2, CYP39A1, DYNLL1, SLC23A2, CYP7A1, PGRMC1, RHOB, CHRNA4, SLC22A3, SLC22A2, JAKMIP1, F10, MPP1, STMN2, SCN2A, CYB5A, CYB5B, GRM1, POR, PITPNM1, MGAT2, PRKCQ, SLC26A6, PSEN1, SSTR1, BACE1, PSEN2, GRIP2, MADCAM1, VAMP3, ERC2, STBD1, SCN1A, ACSBG2, MMD, BDKRB1, ARF6, CYTH3, GPR143, SLCO2A1, VRK2, DGKB, ACSL1, RAC2,…	1167	839	12782	1.24019	0.999987	0.24501	25.15
GOTERM_CC_FAT	GO:0030427~site of polarized growth	11	0.0543532	0.0254625	PSEN1, TSC1, RAC3, STMN2, MAPT, MAP1B, NTRK2, PRKCI, PAFAH1B1, ERC2, THY1	1167	55	12782	2.19057	1	0.30089	31.4884
GOTERM_CC_FAT	GO:0044456~synapse part	33	0.16306	0.025591	RAB3B, SNAP91, RAB3C, CRIPT, GRIK3, CABP1, TH, SYT7, GABBR2, AMPH, SLC1A2, CHRNA9, CHRNA4, IFNGR1, SHC4, GABRG1, ANKS1B, GABRA2, GABRG3, GRIN1, MAP1B, NPY1R, RPH3A, PCLO, GRM1, SYNGR3, P2RX4, GRIA2, NTRK2, CHRNB3, GRIP2, SIAH1, ERC2	1167	246	12782	1.46929	1	0.296164	31.6207
GOTERM_CC_FAT	GO:0044451~nucleoplasm part	65	0.321178	0.0291248	MORF4L1, SURF6, E2F7, ZEB1, RLIM, INTS8, MLL5, TAF5L, SIN3A, ASH2L, GATA6, OGT, DDX20, ELP4, ANKS1B, RBL2, BRF2, RBL1, GTF2H4, ARNTL, MBD3, PPP1CC, NRIP1, EIF4A3, TAF13, JUN, ZMIZ1, HIPK2, EDF1, PIAS2, SNRPC, POLR2F, POLR2L, TRRAP, CHEK2, TCF7L2, MORC3, NUDT21, POU2F1, HINFP, LEO1, WAC, ACTL6A, GTF3C1, NKX2-5, RBM25, TFDP1, ACTB, TAF1, ZMYM2, SRP54, EPAS1, MAFB, SMAD7, MAML2, CREBBP, SMAD3, SAP18…	1167	555	12782	1.28277	1	0.323701	35.1679
GOTERM_CC_FAT	GO:0070688~MLL5-L complex	4	0.0197648	0.029889	ACTB, MLL5, OGT, PPP1CC	1167	8	12782	5.47644	1	0.324575	35.9121
GOTERM_CC_FAT	GO:0005768~endosome	40	0.197648	0.0303933	CHMP2A, TF, CYTIP, RAB5C, CHMP4B, REP15, LGMN, SNX17, WASF2, MMD, SNX1, GJA1, RASSF9, ARF6, B2M, SQSTM1, PIKFYVE, TPT1, RHOB, PCSK9, SNX20, WDFY1, VPS45, RUFY1, PRKCI, NDFIP2, DGKH, KCNK1, M6PR, ATP7A, FYN, NTRK1, BACE1, RAB22A, ARSA, VAMP4, SIAH1, GGA1, STEAP1, RIN3	1167	315	12782	1.39084	1	0.323124	36.3989
GOTERM_CC_FAT	GO:0022626~cytosolic ribosome	14	0.0691768	0.031032	RPL35, RPL36, RPS15A, RPL38, RPS2, RPS8, RPS3, RPS26, RPS16, RPL22, RPL21, RPS10, RPS27A, EIF2AK4	1167	81	12782	1.89309	1	0.322898	37.0103
GOTERM_CC_FAT	GO:0031981~nuclear lumen	153	0.756004	0.0316632	MORF4L1, SURF6, GHRHR, SETX, CTNNBL1, INTS8, GATA2, WDR75, TAF5L, MLL5, SIN3A, MDFIC, GATA6, PGRMC1, SMARCD1, DDX20, OGT, RPS27A, ZNF593, RBL2, RBL1, LIG3, ARNTL, HNF4G, PPP1CC, KDM2B, CAMK4, JUN, NLE1, CSTB, SNRPB, EDF1, PIAS2, SNRPC, SNRPE, RNF20, ME1, LMNB2, MYEF2, CHEK2, ELK3, TRRAP, SRF, RPL9, LEO1, UBE2D1, NKX2-5, TFDP1, TAF1, ZMYM2, SRP54, TSR1, EPAS1, SMAD7, MAFB, CREBBP, MAML2, EME1, SAP…	1167	1450	12782	1.15572	1	0.322623	37.6093
GOTERM_CC_FAT	GO:0045202~synapse	44	0.217413	0.0333822	CPLX4, RAB3B, RAB3C, SNAP91, CRIPT, GRIK3, TH, CABP1, RPS6KB1, SYT7, GABBR2, AMPH, SLC1A2, CHRNA9, DTNB, CHRNA4, IFNGR1, SHC4, DTNA, GABRG1, PHACTR1, ANKS1B, GABRA2, GABRG3, MAP1B, GRIN1, NPY1R, RPH3A, PPP1CC, PCLO, GRM1, SYNGR3, P2RX4, PRKCQ, MYRIP, GRIA2, PSEN1, NTRK2, CHRNB3, GRIP2, CYFIP1, VAMP3, SIAH1, ERC2	1167	355	12782	1.35754	1	0.331336	39.2137
GOTERM_CC_FAT	GO:0005773~vacuole	33	0.16306	0.0344304	ACR, CTSL2, STX8, LGMN, HEXB, MMD, IL4I1, GJA1, CTSA, SYT7, TTC3, ATP6V0C, HOOK1, HPSE, TPP1, AP3M1, PCSK9, KCNE2, GABARAPL1, LIPA, PSAP, VTI1B, AMBRA1, M6PR, NPC2, PSEN1, PRDX6, ARSA, VAMP4, ATP6V1G3, CLCN7, CTSH, CLN5	1167	252	12782	1.4343	1	0.334262	40.173
GOTERM_CC_FAT	GO:0044439~peroxisomal part	9	0.0444708	0.0383031	ACSL1, PEX16, IDE, PEX6, ABCD3, PEX13, PEX3, PEX11G, CROT	1167	43	12782	2.29246	1	0.358827	43.5964
GOTERM_CC_FAT	GO:0044438~microbody part	9	0.0444708	0.0383031	ACSL1, PEX16, IDE, PEX6, ABCD3, PEX13, PEX3, PEX11G, CROT	1167	43	12782	2.29246	1	0.358827	43.5964
GOTERM_CC_FAT	GO:0045263~proton-transporting ATP synthase complex, coupling factor F(o)	5	0.024706	0.0415887	ATP6V0C, ATP5G1, ATP5G3, MON2, ATP5J	1167	15	12782	3.65096	1	0.377445	46.3568
GOTERM_CC_FAT	GO:0008021~synaptic vesicle	13	0.0642356	0.0416456	GABRA2, RAB3B, RAB3C, TH, GRIN1, SYT7, NPY1R, RPH3A, PCLO, SYNGR3, AMPH, GRIA2, SIAH1	1167	76	12782	1.87352	1	0.372153	46.4035
GOTERM_CC_FAT	GO:0005667~transcription factor complex	28	0.138354	0.0429132	E2F7, TRRAP, ZEB1, TCF7L2, TAF5L, GATA6, POU2F1, NKX2-5, GTF3C1, TFDP1, TAF1, BRF2, RBL2, EPAS1, SMAD7, MAFB, CREBBP, RBL1, GTF2H4, SMAD3, ARNTL, USF1, ATF4, TAF13, JUN, EDF1, PBX1, FOXE3	1167	210	12782	1.46038	1	0.375552	47.4335
GOTERM_CC_FAT	GO:0005769~early endosome	14	0.0691768	0.04373	TF, WDFY1, CYTIP, SNX17, REP15, WASF2, GJA1, SNX1, ARF6, B2M, PIKFYVE, RAB22A, SIAH1, RIN3	1167	85	12782	1.804	1	0.375725	48.0875
GOTERM_CC_FAT	GO:0005794~Golgi apparatus	95	0.469414	0.0466453	CLTB, ATL1, RASSF9, GJA1, NBEA, CHPF2, SYT7, SPINK5, SLC35A4, B2M, COPB2, UBXN2B, EMID2, CHST14, CHST13, AP3B1, CSDC2, H1F0, CAMK1G, ACO1, WBSCR17, VPS45, CECR1, VTI1B, CHST4, HERC1, GLCE, BICD1, PITPNM1, MGAT2, MGAT3, SGSM1, PSEN1, LARP7, BACE1, PSEN2, CHST8, LCK, VAMP4, MGAT5, TMCO1, CLN5, ACR, TG, STX8, GALNT7, GRB2, SNX17, CABP1, FUT5, BET1, MYEF2, NEDD9, SNX1, ARF6, NAPB, ATP6V1B2, GPRC5A, B…	1167	872	12782	1.19326	1	0.389931	50.3602
GOTERM_CC_FAT	GO:0009898~internal side of plasma membrane	39	0.192707	0.0471971	PHKA2, CHMP2A, CYB5R3, RAB3B, RAB3C, SNAP91, CLTB, RAB5C, TH, CABP1, PHKA1, SNX1, ALDH3A2, AMPH, VEPH1, COPB2, RAB43, MAPT, DUSP15, RAB11B, RALB, SPRED2, RHOH, TOMM34, AP3B1, RAP2A, STMN2, MAOB, CYB5A, NUPL2, RAB7L1, CTNNA1, RAB33A, STOM, SYNE2, RRAS2, LCK, MTOR, PARVB	1167	316	12782	1.35178	1	0.388134	50.7798
GOTERM_CC_FAT	GO:0000502~proteasome complex	11	0.0543532	0.0480519	PSMB4, PSMB7, PSMC5, PSMB1, PSMA6, PSMB2, PSMC1, IDE, PSMD3, UBR1, TRIP12	1167	61	12782	1.97511	1	0.388343	51.4233
GOTERM_CC_FAT	GO:0030426~growth cone	10	0.049412	0.0539097	PSEN1, TSC1, RAC3, STMN2, MAPT, MAP1B, NTRK2, PAFAH1B1, ERC2, THY1	1167	54	12782	2.02831	1	0.419382	55.6265
GOTERM_CC_FAT	GO:0005778~peroxisomal membrane	7	0.0345884	0.0580724	ACSL1, PEX16, PEX6, ABCD3, PEX13, PEX3, PEX11G	1167	31	12782	2.47323	1	0.438405	58.4046
GOTERM_CC_FAT	GO:0031903~microbody membrane	7	0.0345884	0.0580724	ACSL1, PEX16, PEX6, ABCD3, PEX13, PEX3, PEX11G	1167	31	12782	2.47323	1	0.438405	58.4046
GOTERM_CC_FAT	GO:0030054~cell junction	59	0.291531	0.0584222	LIMA1, GRIK3, LMO7, GJA1, RPS6KB1, SYT7, GABBR2, WNT2, DNAJC15, CHRNA9, CHRNA4, SHC4, GABRG1, ANKS1B, GABRG3, GJD4, SCN2A, RPH3A, CTNNA1, UBN1, PCLO, CTNNA3, ARHGAP31, TNS1, XIRP1, CLDN1, DSP, VAMP3, ERC2, STEAP1, LCP1, PARVB, CPLX4, SCN1A, MTDH, PANX2, CRIPT, CABP1, NEDD9, WTIP, CLDN15, AMPH, MLLT4, DTNA, B4GALT1, PHACTR1, GABRA2, SMAD7, GRIN1, GJB3, CLDN20, P2RX4, GRIA2, CHRNB3, CYFIP1, DSC2, S…	1167	518	12782	1.24753	1	0.434973	58.6306
GOTERM_CC_FAT	GO:0005874~microtubule	34	0.168001	0.0598776	DNAH9, LZTS2, KIF27, TUBB2B, DNAH14, FAM110C, DNAH3, SPAG16, HOOK1, KIF13A, PBXIP1, DYNLL1, KIF6, MAPT, TUBB6, PAFAH1B1, JAKMIP1, KIF2A, KIF14, GABARAPL1, KIF3A, KIF17, MAP1B, KIF16B, TRIM55, RASSF5, FAM82B, C18ORF10, TBCD, TUBD1, TUBAL3, MAP4, DYNLRB2, DNAL4	1167	274	12782	1.35912	1	0.43783	59.5583
GOTERM_CC_FAT	GO:0005654~nucleoplasm	95	0.469414	0.0612154	MORF4L1, SURF6, E2F7, NFKB1, ZEB1, RPS2, RLIM, SETX, RNGTT, CCNE2, INTS8, CCNE1, TAF5L, MLL5, SIN3A, ASH2L, GATA6, SMARCD1, OGT, DDX20, TERT, RPS27A, ELP4, ANKS1B, BRF2, RBL2, RBL1, LIG3, GTF2H4, APTX, ARNTL, MBD3, PPP1CC, UBN1, NRIP1, EIF4A3, TAF13, CCND1, CAMK4, LARP7, ZMIZ1, JUN, HIPK2, SNRPB, EDF1, PIAS2, SNRPC, SNRPE, POLR2F, POLR2L, TRRAP, CHEK2, TCF7L2, PRPF19, MORC3, SQSTM1, NUDT21, HINFP…	1167	882	12782	1.17973	1	0.439951	60.3939
GOTERM_CC_FAT	GO:0033177~proton-transporting two-sector ATPase complex, proton-transporting domain	6	0.0296472	0.0618008	ATP6V0C, ATP6V0E1, ATP5G1, ATP5G3, MON2, ATP5J	1167	24	12782	2.73822	1	0.437949	60.7545
GOTERM_CC_FAT	GO:0022627~cytosolic small ribosomal subunit	8	0.0395296	0.0674573	RPS26, RPS16, RPS15A, RPS10, RPS2, RPS8, RPS27A, RPS3	1167	40	12782	2.19057	1	0.462553	64.0844
GOTERM_CC_FAT	GO:0000275~mitochondrial proton-transporting ATP synthase complex, catalytic core F(1)	3	0.0148236	0.069012	ATP5E, ATP5B, ATP5A1	1167	5	12782	6.57172	1	0.465262	64.9524
GOTERM_CC_FAT	GO:0019898~extrinsic to membrane	56	0.276707	0.0695303	CYP3A7, CHMP4B, NBEA, SYT7, CYP2W1, FRMD3, CYP39A1, MED28, HPSE, CYP7A1, SPRED1, HHIP, GHR, JAKMIP1, CAMK1G, MPP1, SCUBE1, VPS45, RPH3A, SLC9A3R1, HERC1, POR, EPB41L2, PITPNM1, SH2D3C, PITPNM3, GNB1, PLA2G2A, GRIP2, VPS26B, PHLPP1, EPB41L4A, ACSBG2, ARF6, EPB41L4B, NAPB, ATP6V1B2, HPSE2, SH3GLB1, SEC16A, PLCD3, PCSK9, PIK3R5, CERK, PCSK6, PHLDA2, SMAD7, RUFY1, CYP4B1, TSC1, RGS3, ARSA, BEGAIN, GG…	1167	494	12782	1.24162	1	0.462752	65.2374
GOTERM_CC_FAT	GO:0070469~respiratory chain	12	0.0592944	0.0770828	UQCRC2, NDUFA4, NDUFS6, NDUFB5, NNT, UQCRC1, NDUFB10, NDUFA8, CYCS, NDUFA7, UQCRQ, NDUFS1	1167	75	12782	1.75246	1	0.494009	69.1528
GOTERM_CC_FAT	GO:0015934~large ribosomal subunit	11	0.0543532	0.0812398	MRPL23, MRPL22, MRPL15, RPL22, RPL21, RPL7L1, RPL35, RPL26L1, RPL36, RPL38, MRPL20	1167	67	12782	1.79823	1	0.50786	71.1284
GOTERM_CC_FAT	GO:0009897~external side of plasma membrane	22	0.108706	0.0940547	FRAS1, B4GALT1, EMCN, F10, GPR125, CD8A, SCUBE1, TNFRSF13B, CTLA4, THY1, CD48, GPC5, CD69, FGB, ICOS, CD274, OTOG, ARSA, CHRNA4, PCSK9, SCNN1B, TECTB	1167	170	12782	1.41743	1	0.55716	76.5021
GOTERM_CC_FAT	GO:0005913~cell-cell adherens junction	7	0.0345884	0.0943241	XIRP1, SMAD7, LMO7, DSP, GJA1, CTNNA3, SPTAN1	1167	35	12782	2.19057	1	0.553059	76.6043
GOTERM_CC_FAT	GO:0005652~nuclear lamina	3	0.0148236	0.0973855	LMNB2, NARF, PCNA	1167	6	12782	5.47644	1	0.560062	77.7374
GOTERM_CC_FAT	GO:0045261~proton-transporting ATP synthase complex, catalytic core F(1)	3	0.0148236	0.0973855	ATP5E, ATP5B, ATP5A1	1167	6	12782	5.47644	1	0.560062	77.7374
GOTERM_CC_FAT	GO:0016012~sarcoglycan complex	3	0.0148236	0.0973855	SGCG, SGCD, SGCB	1167	6	12782	5.47644	1	0.560062	77.7374

## Sheet: KEGG
Category	Term	Count	%	PValue	Genes	List Total	Pop Hits	Pop Total	Fold Enrichment	Bonferroni	Benjamini	FDR
KEGG_PATHWAY	hsa05016:Huntington's disease	34	0.168001	0.00091	UQCRC2, ATP5E, NDUFB5, POLR2F, UQCRC1, CLTB, POLR2L, ATP5B, DNAH3, REST, ATP5G1, UQCRQ, ATP5G3, NDUFS6, SIN3A, CASP8, NDUFS1, ATP5J, NDUFA4, NDUFB10, NDUFA8, SLC25A5, RCOR1, NDUFA7, GRIN1, CREBBP, CYCS, COX4I1, SOD1, VDAC2, PPID, ATP5A1, DNAL1, DNAL4	536	180	5085	1.79198	0.155075	0.155075	1.12075
KEGG_PATHWAY	hsa03010:Ribosome	19	0.0938828	0.00350129	RPL15, RPL35, RPL36, RPL27, RPS15A, RPS27L, RPL38, RPS2, RPS8, RPS3, RPS26, RPS16, RPL22, RPL21, RPL9, RPL26L1, RPS10, RPL10A, RPS27A	536	87	5085	2.07186	0.477367	0.277066	4.2472
KEGG_PATHWAY	hsa04660:T cell receptor signaling pathway	22	0.108706	0.00369604	ITK, CD8A, PIK3CB, GRB2, CTLA4, NFKBIA, MAPK11, NFKB1, PRKCQ, CBLB, PLCG1, PAK2, FYN, JUN, ICOS, LCK, NFAT5, PIK3R5, GRAP2, NFATC2, NFATC1, LCP2	536	108	5085	1.93252	0.495927	0.20415	4.4785
KEGG_PATHWAY	hsa05200:Pathways in cancer	50	0.24706	0.00622016	PDGFB, PDGFA, SPI1, NFKB1, MMP2, MMP1, CCNE2, WNT2, CCNE1, WNT3, CASP8, RALB, HHIP, CSF2RA, HSP90AA1, PIK3CB, CYCS, CTNNA1, DAPK2, CTNNA3, CCND1, JUN, PIAS2, TRAF1, GRB2, NFKBIA, KITLG, TFG, TCF7L2, TPM3, LAMB4, RAC2, RAC3, PIK3R5, TRAF5, FH, AXIN1, EPAS1, CREBBP, FZD1, SMAD3, IGF1, ITGA3, CBLB, HSP90B1, RASSF5, PLCG1, NTRK1, MTOR, ABL1	536	328	5085	1.44618	0.684729	0.250674	7.43023
KEGG_PATHWAY	hsa00190:Oxidative phosphorylation	24	0.118589	0.00818713	UQCRC2, NDUFA4, ATP5E, ATP6V0E1, NDUFB5, COX11, NDUFB10, UQCRC1, NDUFA8, ATP5B, NDUFA7, COX4I1, ATP6V1B2, ATP5G1, ATP5G3, UQCRQ, PPA2, PPA1, ATP6V0C, NDUFS6, ATP5A1, ATP6V1G3, NDUFS1, ATP5J	536	130	5085	1.75144	0.781475	0.262265	9.67204
KEGG_PATHWAY	hsa00020:Citrate cycle (TCA cycle)	9	0.0444708	0.0125936	ACO2, ACO1, CS, IDH2, SUCLA2, IDH3A, MDH2, FH, MDH1	536	31	5085	2.75427	0.904116	0.323463	14.5143
KEGG_PATHWAY	hsa05012:Parkinson's disease	23	0.113648	0.0133533	UQCRC2, NDUFA4, ATP5E, NDUFB5, NDUFB10, UQCRC1, NDUFA8, SLC25A5, ATP5B, NDUFA7, CYCS, TH, COX4I1, PARK2, ATP5G1, VDAC2, ATP5G3, UQCRQ, NDUFS6, PPID, ATP5A1, NDUFS1, ATP5J	536	128	5085	1.70468	0.916841	0.299027	15.3246
KEGG_PATHWAY	hsa04130:SNARE interactions in vesicular transport	10	0.049412	0.0147949	STX8, BNIP1, STX18, STX16, BET1, VTI1B, SNAP47, VAMP4, VAMP3, TSNARE1	536	38	5085	2.49656	0.93655	0.291559	16.8428
KEGG_PATHWAY	hsa00630:Glyoxylate and dicarboxylate metabolism	6	0.0296472	0.0155091	MTHFD1, ACO2, ACO1, CS, MDH2, MDH1	536	15	5085	3.79478	0.944516	0.274791	17.5856
KEGG_PATHWAY	hsa05010:Alzheimer's disease	27	0.133412	0.0191699	UQCRC2, ATP5E, NDUFB5, UQCRC1, ATP5B, IDE, ATP5G1, ATP5G3, UQCRQ, NDUFS6, MAPT, CASP8, IL1B, NDUFS1, ATP5J, NDUFA4, NDUFB10, NDUFA8, CYCS, GRIN1, NDUFA7, COX4I1, ITPR3, PSEN1, PSEN2, BACE1, ATP5A1	536	163	5085	1.57146	0.972148	0.300987	21.2985
KEGG_PATHWAY	hsa05215:Prostate cancer	17	0.0840004	0.0217637	HSP90AA1, PDGFB, PIK3CB, PDGFA, GRB2, CREBBP, NFKBIA, IGF1, NFKB1, TCF7L2, CCNE2, CCNE1, CCND1, HSP90B1, ATF4, PIK3R5, MTOR	536	89	5085	1.81211	0.982935	0.309313	23.8355
KEGG_PATHWAY	hsa05412:Arrhythmogenic right ventricular cardiomyopathy (ARVC)	15	0.074118	0.0253111	ACTB, ITGB4, ITGB5, GJA1, ITGA3, CACNA2D3, CTNNA1, TCF7L2, CACNA2D2, CTNNA3, SGCG, DSP, DSC2, SGCD, SGCB	536	76	5085	1.87242	0.991286	0.326479	27.1835
KEGG_PATHWAY	hsa04670:Leukocyte transendothelial migration	20	0.098824	0.0380189	ACTB, ITK, PIK3CB, CD99, MAPK11, CLDN20, MYL12A, CTNNA1, MMP2, CXCL12, CTNNA3, CLDN15, THY1, RASSF5, PLCG1, RAC2, CLDN1, PIK3R5, MLLT4, RHOH	536	118	5085	1.60796	0.999231	0.423968	38.0978
KEGG_PATHWAY	hsa04722:Neurotrophin signaling pathway	20	0.098824	0.0584423	PIK3CB, GRB2, NFKBIA, NFKB1, MAPK11, MAP3K5, ATF4, PSEN1, CAMK4, PLCG1, NTRK1, MAP3K1, JUN, NTRK2, YWHAQ, SH2B2, PIK3R5, SHC3, ABL1, SHC4	536	124	5085	1.53015	0.999985	0.548761	52.5335
KEGG_PATHWAY	hsa04142:Lysosome	19	0.0938828	0.0622425	CTSL2, LIPA, CLTB, PSAP, LGMN, HEXB, CTSA, AP4S1, M6PR, ATP6V0C, NAGPA, AP3M2, TPP1, AP3M1, ARSA, GGA1, CTSH, CLN5, AP3B1	536	117	5085	1.54061	0.999993	0.547328	54.8505
KEGG_PATHWAY	hsa04310:Wnt signaling pathway	23	0.113648	0.0699315	CREBBP, VANGL2, FZD1, SMAD3, TCF7L2, WNT2, CTNNBIP1, CCND1, DKK1, WNT3, PSEN1, SFRP1, CCND3, RAC2, RAC3, JUN, NFAT5, LRP6, SIAH1, NFATC2, FBXW11, AXIN1, NFATC1	536	151	5085	1.44503	0.999999	0.567532	59.2235
KEGG_PATHWAY	hsa00310:Lysine degradation	9	0.0444708	0.0849815	SETDB2, PLOD2, TMLHE, ALDH2, SETD7, HADH, NSD1, ALDH3A2, SUV420H1	536	44	5085	1.94051	1	0.619577	66.6773
KEGG_PATHWAY	hsa04662:B cell receptor signaling pathway	13	0.0642356	0.0906103	PIK3CB, GRB2, NFKBIA, NFKB1, RAC2, RAC3, JUN, CD81, NFAT5, PIK3AP1, PIK3R5, NFATC2, NFATC1	536	75	5085	1.6444	1	0.62326	69.1269

## Sheet: BIOKARTA
Category	Term	Count	%	PValue	Genes	List Total	Pop Hits	Pop Total	Fold Enrichment	Bonferroni	Benjamini	FDR
BIOCARTA	h_tcrPathway:T Cell Receptor Signaling Pathway	10	0.049412	0.0185157	PLCG1, GRB2, PIK3CB, FYN, MAP3K1, JUN, LCK, NFKBIA, NFKB1, NFATC1	179	34	1437	2.36116	0.990473	0.990473	21.5445
BIOCARTA	h_fasPathway:FAS signaling pathway ( CD95 )	9	0.0444708	0.0300527	CFLAR, PAK2, LMNB2, MAP3K1, JUN, CASP8, PTPN13, FAF1, SPTAN1	179	31	1437	2.33069	0.999498	0.977605	32.7094
BIOCARTA	h_tnfr2Pathway:TNFR2 Signaling Pathway	6	0.0296472	0.0490955	TRAF1, MAP3K1, NFKBIA, NFKB1, TNFAIP3, TANK	179	17	1437	2.83339	0.999996	0.984676	47.9817
BIOCARTA	h_erk5Pathway:Role of Erk5 in Neuronal Survival	5	0.024706	0.0661997	MEF2A, PLCG1, GRB2, PIK3CB, NTRK1	179	13	1437	3.08767	1	0.985929	58.9025
BIOCARTA	h_pdgfPathway:PDGF Signaling Pathway	7	0.0345884	0.0784613	PLCG1, GRB2, PDGFA, PIK3CB, MAP3K1, JUN, SRF	179	25	1437	2.24782	1	0.982909	65.3831
BIOCARTA	h_gcrPathway:Corticosteroids and cardioprotection	5	0.024706	0.0840316	HSP90AA1, PIK3CB, GNB1, ANXA1, NFKB1	179	14	1437	2.86712	1	0.973816	68.0035
BIOCARTA	h_vipPathway:Neuropeptides VIP and PACAP inhibit the apoptosis of activated T cells	5	0.024706	0.0840316	PLCG1, MAP3K1, NFKBIA, NFKB1, NFATC1	179	14	1437	2.86712	1	0.973816	68.0035
BIOCARTA	h_fbw7Pathway:Cyclin E Destruction Pathway	4	0.0197648	0.0892859	CCNE1, FBXW7, CDC34, TFDP1	179	9	1437	3.56797	1	0.964094	70.3061
BIOCARTA	h_atmPathway:ATM Signaling Pathway	6	0.0296472	0.0906974	JUN, NFKBIA, NFKB1, CHEK2, ABL1, RAD50	179	20	1437	2.40838	1	0.948144	70.8981
