# Supplementary material for: Microarray analysis of infectious bronchitis virus infection of chicken primary dendritic cells
Source: BMC Genomics. 2019 Jul 8;20:557. doi: 10.1186/s12864-019-5940-6 (PMC6615177; doi:10.1186/s12864-019-5940-6)
Supplement: Supplementary file 3 — Differentially expressed miRNAs in IBV-stimulated avian BMDCs. (XLS 394 kb) [file 12864_2019_5940_MOESM3_ESM.xls]

## Sheet: Readme
There are several worksheets in file as described in the following. Worksheet "readme" - provide information on data files, samples and labels. Worksheet "Normalized Data" - lists normalized data extracted with Probe ID, mature sequence name,Normalized intensity, log2(Ratio) and p-value(Differently expressioned). Normalized intensity: after normalizing with subtract background correction and quan…

## Sheet: Normalized_data
probe_ID	Name	1	1	1	2	2	2	3	3	3	4	4	4
RB_p_mir0000001	gga-miR-106-5p:MIMAT0001142	9.96795	8.47776	9.50879	10.7462	9.46455	10.3365	10.7104	9.10198	10.07	11.071	10.0651	10.7513
RB_p_mir00000010	gga-miR-148a-5p:MIMAT0026503	5.61839	5.47573	5.67948	5.53916	5.2384	5.58496	4.90689	4.90689	5.65821	6.12412	5.03342	5.40088
RB_p_mir000000100	gga-miR-1717:MIMAT0007614	6.18488	5.90689	6.0607	-0.147791	4.56986	6.21917	5.65821	5.14975	6.37069	5.34873	5.25739	6.12412
RB_p_mir000000101	gga-miR-1738:MIMAT0007641	7.61195	6.97154	7.07682	7.33985	7.18735	7.21432	7.58684	7.07682	7.33985	7.89178	7.37721	7.78627
RB_p_mir000000102	gga-miR-1748:MIMAT0007653	7.67066	7.76321	7.87958	7.6865	7.55075	7.87498	7.32193	7.46659	7.57743	7.57365	7.56224	7.82814
RB_p_mir000000103	gga-miR-6605-5p:MIMAT0025699	5.58496	5.53138	5.78136	5.08746	5.60733	5.40939	4.90689	6.03892	5.58496	6.26209	5.49985	5.03342
RB_p_mir000000104	gga-miR-106-3p:MIMAT0026517	5.3837	4.42626	4.47573	5.32193	5.25739	5.15987	4.96578	5.40939	5.03342	5.49985	5.14975	4.91886
RB_p_mir000000105	gga-miR-17-3p:MIMAT0001115	6.67596	6.35315	6.32193	6.5812	6.43879	6.69349	6.30834	6.64746	6.35315	6.65464	6.47978	6.50383
RB_p_mir000000106	gga-miR-18a-3p:MIMAT0026499	6.13955	6.07682	5.86419	6.15228	6.21917	5.58496	6.76155	5.58496	6.0607	5.67948	6.0607	5.7211
RB_p_mir000000107	gga-miR-6707-5p:MIMAT0025817	10.6133	10.7805	10.5861	10.9857	11.1035	11.2085	10.842	11.1402	11.0483	11.4553	11.5193	11.5122
RB_p_mir000000108	gga-miR-6563-3p:MIMAT0025835	7.40727	7.17742	7.35755	7.43045	7.37721	7.61102	7.3015	7.20945	7.50779	7.68124	7.47371	7.78627
RB_p_mir000000109	gga-miR-20b-3p:MIMAT0026551	6.28771	5.70044	5.61839	6.16491	5.8392	5.53916	6.18488	6.59619	5.3837	5.7211	4.91886	6.89178
RB_p_mir00000011	gga-miR-7447-5p:MIMAT0029048	7.09803	6.61839	6.25974	6.36632	6.43045	6.0607	6.58496	6.43879	6.03892	6.15987	6.09803	5.7211
RB_p_mir000000110	gga-miR-7473-3p:MIMAT0029101	5.11894	5.40939	4.80735	4.30378	5.7211	5.3837	4.96578	5.6865	4.83289	4.64386	4.64386	5.19967
RB_p_mir000000111	gga-miR-1744-3p:MIMAT0007649	8.47168	8.18982	8.55698	8.75154	8.16491	8.75739	8.36468	8.1472	8.33985	8.99718	8.81538	9.09606
RB_p_mir000000112	gga-miR-1731-5p:MIMAT0007633	5.78136	5.40939	5.47573	6.10329	5.58496	5.58496	5.74819	5.3837	5.40939	5.8009	5.14975	4.97728
RB_p_mir000000113	gga-miR-6714-3p:MIMAT0025824	6.5157	6.96	6.64024	-0.033057	6.07146	6.55075	6.37069	6.63844	6.43879	6.30834	6.83289	6.28077
RB_p_mir000000114	gga-miR-7457-3p:MIMAT0029069	6.67596	6.71081	6.89633	6.96867	6.47978	7.84235	6.96867	6.85487	7.47573	6.80252	6.47978	7.93517
RB_p_mir000000115	gga-miR-302b-5p:MIMAT0003356	6.93074	6.89633	7.22159	3.83289	5.9542	6.92184	7.03205	6.8857	7.0182	6.67596	6.50383	6.87344
RB_p_mir000000116	gga-miR-1620:MIMAT0007487	6.27146	6.30834	5.78136	6	5.85175	-0.0501181	6.18488	6.12412	6.03892	6.30834	5.7211	4.91886
RB_p_mir000000117	gga-miR-7454-3p:MIMAT0029063	7.80252	7.76984	7.82098	7.59059	7.85331	7.62936	7.57743	7.43671	7.84235	8.08215	7.69349	8.33874
RB_p_mir000000118	gga-miR-1619:MIMAT0007486	6.5157	6.56986	6.2384	6.0607	2.52168	5.76155	5.74819	6.18488	5.93074	6.09803	5.8392	5.44294
RB_p_mir000000119	gga-miR-6580-5p:MIMAT0025667	5.67948	5.64746	5.40939	5.53916	5.34873	4.64386	5.9542	5.8009	5.19967	5.8009	6.83289	5.19967
RB_p_mir00000012	gga-miR-216b:MIMAT0007748	6.73471	6.3837	6.54303	6.30834	6.13955	6.21917	6.18488	5.97728	5.91289	5.58496	6.18488	5.34873
RB_p_mir000000120	gga-miR-1779:MIMAT0007690	7.8986	8.11894	8.08746	7.87498	7.93369	8.239	7.61102	8.10852	7.77972	8.06407	8.84353	8.668
RB_p_mir000000121	gga-miR-6577-3p:MIMAT0025662	10.3134	10.6119	10.3537	10.9177	11.0908	10.8459	10.4645	10.7493	10.4991	11.0398	11.0532	10.8993
RB_p_mir000000122	gga-miR-6632-5p:MIMAT0025728	13.2354	13.0497	13.2084	12.0655	12.2097	12.1626	13.2683	13.2481	13.1832	12.6845	12.4124	12.554
RB_p_mir000000123	gga-miR-1721:MIMAT0007619	6.82655	6.77149	6.73471	6.59619	6.36632	6.76155	6.42206	6.61102	6.69	6.20945	5.75489	6.0607
RB_p_mir000000124	gga-miR-6620-5p:MIMAT0025716	7.13186	6.97154	7	7.16239	6.50383	7.05528	6.8857	6.82655	6.92184	7.19967	7.19967	7.2503
RB_p_mir000000125	gga-miR-1676-3p:MIMAT0007561	10.4132	11.0683	11.7894	11.0654	11.4553	11.5261	10.7591	11.0741	11.2243	11.1499	11.3707	11.4797
RB_p_mir000000126	gga-miR-27b-5p:MIMAT0026547	5.8009	6.42417	6.25974	-0.423579	5.67243	5.91289	5.3837	6.20457	5.9542	4.91886	5.93074	6.76818
RB_p_mir000000127	gga-miR-6633-5p:MIMAT0025729	6.82655	6.56224	6.64024	6.51964	6.64746	6.76155	6.43879	6.39232	7.06609	6.43463	5.40088	6.28077
RB_p_mir000000128	gga-miR-6570-3p:MIMAT0025648	7.87191	7.50581	7.85331	7.75489	7.5411	7.93369	7.55842	7.4818	7.57743	8.47168	7.65374	8.40408
RB_p_mir000000129	gga-miR-6583-5p:MIMAT0025673	12.0845	12.1839	12.1675	11.9582	12.0271	12.1079	11.9563	12.107	12.0161	11.8734	11.8461	11.7831
RB_p_mir00000013	gga-miR-10a-3p:MIMAT0007732	5.7211	5.15987	5.64746	3.88264	-0.348101	5.15987	5.40939	4.74147	5.54689	5.14975	3.16993	4.97728
RB_p_mir000000130	gga-miR-202-3p:MIMAT0003355	8.83842	9.06474	9.38802	8.53722	8.6764	9.09672	8.41574	8.49386	8.84353	8.81538	9.02583	9.17617
RB_p_mir000000131	gga-miR-6579-3p:MIMAT0025666	6.12412	6.35315	6.25974	6.20457	5.8009	5.97154	6.18488	6.10329	6.2854	5.08746	5.29462	4.85798
RB_p_mir000000132	gga-miR-1617:MIMAT0007484	4.42626	4.80735	6.21917	4.76818	4.45943	3.85798	4.90689	4.74147	4.56986	4.20945	3.90689	4.08746
RB_p_mir000000133	gga-miR-6618-5p:MIMAT0025714	6.40514	6.35315	6.21917	6.3837	6.83605	6.15228	6.43879	6.45533	6.40514	4.80735	5.67948	6.15987
RB_p_mir000000134	gga-miR-1703-5p:MIMAT0007595	6.33539	6.30834	6.18488	5.67243	5.58496	6.21917	6.26679	6.50383	6.20457	5.49985	6.03342	5.7211
RB_p_mir000000135	gga-let-7d:MIMAT0001161	6.47978	6.7211	6.65464	6.40514	6.96	7.07682	6.49185	6.82655	6.83605	6.57365	6.99718	7.05664
RB_p_mir000000136	gga-miR-6548-3p:MIMAT0025602	6.30834	6.01681	5.93074	4.56986	6.03892	6.45533	5.9542	6.12412	6.37069	5.44294	5.93074	5.75489
RB_p_mir000000137	gga-miR-7465-3p:MIMAT0029085	5.8009	5.58496	5.64746	5.65105	5.40939	5.50779	5.63662	5.82655	5.6865	4.80735	5.29462	6.67596
RB_p_mir000000138	gga-miR-6559-3p:MIMAT0025626	5.47573	5.34873	5.11894	5.50779	4.45943	4.98868	5.24793	4.74147	5.48382	5.44294	4.85798	4.91886
RB_p_mir000000139	gga-miR-1749-5p:MIMAT0007654	8.53916	8.79604	8.49285	8.94031	9.30435	8.91064	8.54882	8.45687	8.49586	9.6865	9.57814	9.17055
RB_p_mir00000014	gga-miR-6548-5p:MIMAT0025601	6.53138	5.2384	6.16491	6.77149	4.85798	6.3837	6.03892	5.91289	5.84235	6.18488	5.88264	5.58496
RB_p_mir000000140	gga-miR-383-5p:MIMAT0003363	7.3837	7.3837	7.85953	7.45738	7.25974	8.19476	7.30834	7.47573	7.67154	7.77479	7.43983	8.2402
RB_p_mir000000141	gga-miR-6572-3p:MIMAT0025652	10.7271	10.8347	10.9586	10.644	10.9605	11.1238	10.7387	11.1012	11.1499	11.2996	11.2858	11.3348
RB_p_mir000000142	gga-miR-10b-3p:MIMAT0026521	4.62936	5.50779	6.03892	4.91886	4.64386	5.14975	3.88264	5.29462	5.19967	5.14975	5.44294	6.0607
RB_p_mir000000143	gga-miR-1555-5p:MIMAT0026774	6.64024	6.59619	6.5157	6.89482	6.77149	6.53722	6.2854	6.67596	6.24793	6.69523	6.73471	6.71768
RB_p_mir000000144	gga-miR-1736-3p:MIMAT0007639	6.61102	6.12412	4.56986	6.51964	6.18488	5.9542	6.03892	5.82655	5.3837	6.09803	5.8392	5.63662
RB_p_mir000000145	gga-miR-6608-3p:MIMAT0025703	13.9621	13.9258	13.791	13.1557	12.7465	13.0349	14.1158	13.9621	13.9258	12.9356	13.7991	13.5862
RB_p_mir000000146	gga-miR-107-3p:MIMAT0001147	6.46352	6.12412	6.40514	6.32643	5.82018	6.32643	5.97728	5.88874	6.47978	5.58496	5.8009	5.58496
RB_p_mir000000147	gga-miR-103-3p:MIMAT0001145	6.59619	6.56224	6.47978	5.69349	6.43879	6.33985	6.49185	6.52356	6.43879	5.88264	5.96578	6.12412
RB_p_mir000000148	gga-miR-6553-5p:MIMAT0025613	5.9542	6.10329	6.18488	5.69349	5.50779	5.8392	5.74819	6.14975	6.12412	5.08746	5.34873	5.34873
RB_p_mir000000149	gga-miR-6650-5p:MIMAT0025750	10.1649	10.357	10.1507	9.87441	10.7104	10.0118	10.2729	10.8776	10.1589	10.5716	11.0763	10.3454
RB_p_mir00000015	gga-miR-6704-5p:MIMAT0025814	12.565	12.2632	12.0253	11.7874	12.0099	11.5407	12.5707	12.2729	12.1505	12.093	12.2206	11.7874
RB_p_mir000000150	gga-miR-6709-5p:MIMAT0025819	9.62411	9.64341	9.61609	9.26503	9.27146	9.32587	9.34346	9.03239	9.24317	9.4281	9.52037	9.48734
RB_p_mir000000151	gga-miR-6549-5p:MIMAT0025603	5.75489	5.53138	5	5.2384	5.55459	5.19967	5.19967	5.82655	5.77479	4.80735	4.91886	6.23362
RB_p_mir000000152	gga-miR-6687-3p:MIMAT0025793	11.7617	12.4153	12.1462	11.5628	12.1445	11.722	11.676	11.9623	11.3836	11.2377	11.8217	11.5951
RB_p_mir000000153	gga-miR-458a-5p:MIMAT0007745	5.40939	5.50779	5.50779	4.64386	5.29462	3.70044	4.08746	5.24793	5.14975	-0.102659	4.45943	4.74147
RB_p_mir000000154	gga-miR-2126:MIMAT0011202	11.8734	12.4582	12.4823	12.7349	12.4607	12.4137	12.8678	12.9002	12.8153	13.1041	13.1614	12.1626
RB_p_mir000000155	gga-miR-1716:MIMAT0007613	10.6944	10.737	11.0741	11.325	11.0823	11.3045	10.8149	10.825	11.0021	11.1335	11.2125	11.3015
RB_p_mir000000156	gga-miR-6592-3p:MIMAT0025685	6.35315	6.01681	6.21917	6.50383	6.35315	6.43045	6.0607	5.93074	6.40514	6.20945	5.63662	5.88264
RB_p_mir000000157	gga-miR-222b-3p:MIMAT0025618	6.54303	6.20457	6.25974	4.14975	6.53722	6.28077	6.61102	6.70736	6.93958	6.33539	6.57365	6.74819
RB_p_mir000000158	gga-miR-222a:MIMAT0001107	7.65821	7.25739	7.41574	7.35094	6.93958	7.19967	7.54496	7.37069	7.42941	7.41151	7.38802	7.03617
RB_p_mir000000159	gga-miR-221-3p:MIMAT0001108	6.82655	6.56224	6.73471	6.61287	6.39232	6.97728	6.63844	6.87344	6.90388	6.23362	6.57365	6.64024
RB_p_mir00000016	gga-miR-6553-3p:MIMAT0025614	6.2384	6.35315	6.49985	6.7211	6.89482	6.8857	6.10329	6.02237	6.224	6.12412	6.37504	6.18488
RB_p_mir000000160	gga-miR-6567-5p:MIMAT0025639	6.18488	6.13955	5.86419	5.25739	5.78136	6.25267	5.48382	5.6865	5.58496	5.63662	6.03342	5.29462
RB_p_mir000000161	gga-miR-1684a-5p:MIMAT0007571	5.3837	5.7211	5.50779	5.29462	5.48382	4.76818	5.58496	4.56986	5.19967	5.55075	5.67948	5.08746
RB_p_mir000000162	gga-miR-1764-3p:MIMAT0007672	11.2359	12.0056	11.5706	11.9347	11.7617	11.8619	11.816	12.1418	11.6869	12.0099	12.5741	12.1505
RB_p_mir000000163	gga-miR-6545-3p:MIMAT0025594	6.54303	6.28771	6.10329	5.76155	6.02237	6.23362	6.12412	6.03892	6.35315	5.44294	4.91886	5.34873
RB_p_mir000000164	gga-miR-133a-5p:MIMAT0026509	5.99435	6.64024	6.25974	5.14975	6.10329	5.93074	6.08746	6.16491	6.0607	5.55075	6.03342	6.18488
RB_p_mir000000165	gga-miR-138-5p:MIMAT0001122	6.21917	5.78136	5.75489	6.03892	6	6	6.18488	6.03892	6	5.8009	5.49985	5.63662
RB_p_mir000000166	gga-miR-29b-2-5p:MIMAT0031072	6.49985	6.47978	6.42417	6.28077	6.45533	6.30834	6.39232	6.53916	6.82655	5.8009	6.26209	5.40088
RB_p_mir000000167	gga-miR-29b-1-5p:MIMAT0026488	6.01681	5.25739	5.75489	5.50779	5.25739	5.50779	5.77479	5.48382	5.6865	4.45943	4.74147	4.85798
RB_p_mir000000168	gga-miR-6696-5p:MIMAT0025802	6.81378	7.03755	6.70044	6.99718	6.73471	7.23362	6.90989	6.89482	6.73471	6.9629	6.59619	6.64024
RB_p_mir000000169	gga-miR-103-2-5p:MIMAT0026519	5.53138	6.30834	5.86419	5.44294	6	5.8392	6	5.91289	6.08746	4.80735	6.59619	6.28077
RB_p_mir00000017	gga-miR-1781-5p:MIMAT0007692	6.12412	6.30834	5.90689	5.85175	5.34873	5.76155	6.42206	5.87036	5.6865	6.26209	5.29462	5.55075
RB_p_mir000000170	gga-miR-107-5p:MIMAT0026520	6.03892	5.67948	4.56986	5.46761	5.53916	5.29462	5.93074	5.82655	6	4.91886	4.97728	5.29462
RB_p_mir000000171	gga-miR-6570-5p:MIMAT0025647	6.97154	5.9542	6.03892	6.45533	8.72024	6.3837	6.89482	6.37069	6.62205	6.50383	5.40088	5.8009
RB_p_mir000000172	gga-miR-6706-5p:MIMAT0025816	11.876	12.2403	11.9748	11.5185	11.946	11.7243	11.8959	12.078	12.0452	11.722	12.2403	11.9864
RB_p_mir000000173	gga-miR-6619-5p:MIMAT0025715	14.1752	14.0947	14.1995	13.9258	14.2299	14.1891	14.3425	14.4755	14.2269	14.7388	14.7957	14.6891
RB_p_mir000000174	gga-miR-6626-5p:MIMAT0025722	11.7093	11.7852	11.8461	11.2188	11.172	10.6788	11.3629	11.6593	11.3265	11.1532	11.2961	11.2516
RB_p_mir000000175	gga-miR-6546-5p:MIMAT0025595	6.30834	6.30834	6.13955	5.97154	6.49185	6.40514	6.03892	5.74819	5.84235	6.03342	6.03342	6.09803
RB_p_mir000000176	gga-miR-6648-5p:MIMAT0025746	6.83605	6.8857	7.19476	6.36632	7.24436	7.89178	6.67596	6.82655	7.12153	6.89178	6.93958	7.85953
RB_p_mir000000177	gga-miR-1715-5p:MIMAT0007611	7.02791	6.87344	6.53138	6.76155	6.55075	6.69349	6.16491	6.2854	6.12412	6.35315	6.83289	6.65464
RB_p_mir000000178	gga-miR-365b-5p:MIMAT0025674	5.50779	5.64746	4.96578	5.19967	4.98868	4.74147	5.48382	5.97728	5.48382	-0.0359725	4.64386	5.19967
RB_p_mir000000179	gga-miR-31-5p:MIMAT0001189	6.28771	5.97154	6.10329	3.58496	0.566593	5.10852	5.88874	5.8009	6	5.67948	5.44294	5.49985
RB_p_mir00000018	gga-miR-499-3p:MIMAT0026634	5.64746	5.56224	5.08746	5.46761	5.02237	5.29462	5.48382	5.19967	5.93074	5.49985	4.45943	6.09803
RB_p_mir000000180	gga-miR-3529:MIMAT0016378	6.5812	6.42417	6.3837	6.30834	6.23362	6.26209	6.0607	6.2854	6.03892	5.55075	5.08746	4.85798
RB_p_mir000000181	gga-miR-1806:MIMAT0007724	7.45738	7.33539	7.04712	7.17493	4.47573	6.78463	7.01123	6.85487	6.98868	7.23362	7.21796	6.87344
RB_p_mir000000182	gga-miR-34c-5p:MIMAT0001180	6.35315	6.13955	5.86419	6.29921	6	6.07146	6	5.87036	6.26679	5.67948	4.56986	5.14975
RB_p_mir000000183	gga-miR-449b-5p:MIMAT0007743	7.54013	7.96434	7.3072	7.80252	8.31854	7.62936	7.66534	8.12541	7.42941	7.50779	8.40408	7.21796
RB_p_mir000000184	gga-miR-6558-3p:MIMAT0025624	5.64746	4.20945	5.8009	5.19967	1.99586	4.67243	4.08746	4.64386	5.03342	6.30834	4.80735	6.37504
RB_p_mir000000185	gga-miR-1767:MIMAT0007675	12.4553	12.8747	12.6169	11.6897	12.1496	12.1044	12.1747	12.76	12.4153	11.5291	11.8591	11.7542
RB_p_mir000000186	gga-miR-1609:MIMAT0007475	7.93958	7.13186	7.48784	8.01402	7.71682	7.70995	8.2234	7.89178	7.98726	7.89936	7.41151	7.33985
RB_p_mir000000187	gga-miR-1728-3p:MIMAT0007628	6.96	6.96	7.17742	7.1472	7.12153	7.25974	7.13955	7.19476	7.44708	7.01681	7.07948	7.19967
RB_p_mir000000188	gga-miR-6667-5p:MIMAT0025768	12.1418	11.108	11.7231	11.7297	11.1796	11.9593	12.1697	11.3015	11.8385	11.9912	11.6093	12.0056
RB_p_mir000000189	gga-miR-1590:MIMAT0007452	6.13955	6.18488	6.0607	3.85798	-0.208507	5.60733	6	6	5.44294	5.44294	5.14975	5.96578
RB_p_mir00000019	gga-miR-181a-5p:MIMAT0001168	7.3208	7.12153	7.50581	6.51964	7.19229	7.26679	6.7211	6.95128	6.93958	6.18488	6.61655	6.9629
RB_p_mir000000190	gga-miR-6686-3p:MIMAT0025792	6.67596	6.46352	6.70044	6.70736	6.87191	6.91886	6.63844	6.52356	6.14975	6.55459	6.12412	6.40514
RB_p_mir000000191	gga-miR-1736-5p:MIMAT0007638	5.97154	5.75489	5.56224	6.07146	5.65105	5.65105	6.50383	5.87036	6.2854	5.88264	5.44294	5.67948
RB_p_mir000000192	gga-miR-1754-3p:MIMAT0026782	12.4137	12.1496	12.6773	12.5092	12.4255	12.6845	12.2253	12.2953	12.2816	12.7742	12.6046	12.8153
RB_p_mir000000193	gga-miR-6661-5p:MIMAT0025762	6.3837	7	6.46352	6.02237	7.13186	6.95128	6.26679	6.87344	6.224	6.53528	7.52552	6.92778
RB_p_mir000000194	gga-miR-6562-5p:MIMAT0025832	10.327	10.3595	11.1272	10.7328	10.9775	11.1643	10.2	10.2966	10.6944	10.9694	11.0435	10.9982
RB_p_mir000000195	gga-miR-1607:MIMAT0007473	15.9665	15.9975	15.9975	15.9979	15.9854	15.9665	15.9127	15.9665	15.9854	14.2299	14.312	14.9618
RB_p_mir000000196	gga-miR-1735:MIMAT0007637	6.35315	6.30834	6.20457	6.20457	6.26209	5.65105	5.9542	6.87344	6.69697	5.88264	6.12412	6
RB_p_mir000000197	gga-miR-1606:MIMAT0007472	6.87344	6.3837	6.67596	6.87191	6.73471	6.26209	6.93958	6.2854	6.33092	6.33539	5.96578	6.30834
RB_p_mir000000198	gga-miR-7449-3p:MIMAT0029053	7.16239	7.04712	7.34983	7.23362	6.99718	7.18735	7.3015	6.81057	7.10329	7.12153	6.59619	6.95128
RB_p_mir000000199	gga-miR-1605:MIMAT0007471	5	5.3837	5.08746	4.55459	4.32193	4.30378	3.61471	5.14975	4.96578	6.20945	3.16993	4.56986
RB_p_mir0000002	gga-miR-451:MIMAT0003775	5.25739	3.9542	4.75489	5.04439	4.42626	5.10852	5.03342	5.03342	4.44294	5.08746	3.67243	4.56986
RB_p_mir00000020	gga-miR-181b-5p:MIMAT0001151	8.86689	9.28944	9.01228	9.50333	9.56439	10.1674	8.60733	8.69697	8.88226	9.57128	9.98975	9.84804
RB_p_mir000000200	gga-miR-7449-5p:MIMAT0029052	6.27146	5.93074	5.9542	6.29921	6.07146	5.48382	5.91289	5.91289	5.54689	6.20945	6.18488	5.75489
RB_p_mir000000201	gga-miR-92-5p:MIMAT0026495	6.53138	5.40939	6.07682	5.60733	-0.236799	5.76155	5.82655	5.63662	6.67596	5.19967	4.56986	5.40088
RB_p_mir000000202	gga-miR-1814:MIMAT0007513	5	4.20945	5.15987	-0.177488	4.55459	4.52356	5.50779	5.54689	5.7211	6.59619	4.32193	6.53528
RB_p_mir000000203	gga-miR-458b-5p:MIMAT0025830	5.04439	5.08746	5.3837	4.22882	5.04439	5.2384	5.03342	4.83289	5.74819	4.85798	4.85798	5.96578
RB_p_mir000000204	gga-miR-146c-3p:MIMAT0007736	5.53138	5	3.9542	5.25739	4.90689	4.91886	5.19967	4.90689	5.03342	5.14975	4.45943	5.8009
RB_p_mir000000205	gga-miR-1553-5p:MIMAT0007409	6.33539	6.5157	6.07682	5.29462	5.97154	5.93074	6.20457	6.53916	5.97728	5.8392	5.55075	5.8009
RB_p_mir000000206	gga-miR-489-3p:MIMAT0003365	6.21917	5.78136	6.12412	2.85798	5.67243	5.91289	5.74819	5.33092	6.14975	5.58496	5.88264	4.80735
RB_p_mir000000207	gga-miR-6581-5p:MIMAT0025669	13.2194	13.0349	13.2702	12.2845	12.2001	12.5383	13.0316	13.047	13.0166	12.9002	12.776	13.0542
RB_p_mir000000208	gga-miR-1585:MIMAT0007447	5.61839	5.70044	5.8009	5.69349	5.62936	5.9542	2.64236	5.48382	5.58496	4.85798	5.49985	5.14975
RB_p_mir000000209	gga-miR-6712-5p:MIMAT0025822	10.6149	10.7883	11.9821	11.8461	11.5069	12.1839	11.2377	11.1669	12.0655	11.705	11.676	12.2097
RB_p_mir00000021	gga-miR-100-5p:MIMAT0001178	5.9542	4.47573	6.10329	5.67243	4.45943	6.03892	5.48382	5.03342	5.87036	4.56986	5.93074	5.40088
RB_p_mir000000210	gga-miR-1603:MIMAT0007469	6.81378	6.7211	6.5812	7.16239	7.13186	7.22159	7.56224	7.57743	7.51964	6.95128	7.03617	6.97728
RB_p_mir000000211	gga-miR-140-5p:MIMAT0001159	5.19967	5.15987	4.10852	4.83289	4.67243	4.64386	4.74147	5.08746	4.64386	4.20945	5.58496	3.90689
RB_p_mir000000212	gga-miR-6576-3p:MIMAT0025660	5.25739	5.32193	5.08746	5.32193	4.83289	4.90689	4.74147	4.64386	5.40939	4.32193	3.90689	4.80735
RB_p_mir000000213	gga-miR-1769-3p:MIMAT0007678	6.07682	5.93074	5.97154	5.78136	5.65105	5.73471	5.6865	6.45533	6.08746	5.55075	5.44294	5.67948
RB_p_mir000000214	gga-miR-122b:MIMAT0007719	5.47573	5.19967	5.34873	5.46761	5.15987	5.3837	5.29462	5.54689	5.9542	4.20945	4.08746	4.64386
RB_p_mir000000215	gga-miR-1601:MIMAT0007467	13.5862	13.4534	13.8968	12.0845	12.6309	13.1109	13.769	13.643	13.8743	12.7965	13.7311	13.985
RB_p_mir000000216	gga-miR-7444-3p:MIMAT0029043	4.85798	5.47573	4.85798	5.82018	5.53916	5.29462	5.48382	5.40939	5.65821	4.64386	6.89178	5.14975
RB_p_mir000000217	gga-miR-1559-3p:MIMAT0026775	5	5.40939	5.2384	4.61471	5.2384	4.91886	3.16993	5.24793	5.60733	4.64386	4.97728	5.08746
RB_p_mir000000218	gga-miR-22-5p:MIMAT0007287	5.2384	4.80735	5.25739	4.08746	3.93074	5.62936	5.48382	4.96578	5.44294	2.52168	6.33539	4.56986
RB_p_mir000000219	gga-miR-19b-5p:MIMAT0026496	5.47573	5.3837	5	4.80735	5.50779	5.14975	5.08746	4.90689	5.65821	5.03342	6.03342	4.32193
RB_p_mir00000022	gga-miR-99a-5p:MIMAT0001103	5.40939	5.2384	5.11894	5.04439	5.2384	5.55459	5.03342	5.03342	5.08746	4.32193	5.40088	5.34873
RB_p_mir000000220	gga-miR-19a-5p:MIMAT0026498	4.30378	3.9542	3.9542	4.61471	3.42626	4.14975	4.90689	4.08746	2.31913	5.75489	5.25739	4.56986
RB_p_mir000000221	gga-miR-6675-5p:MIMAT0025777	6.61839	6.45533	6.53138	6.03892	6.02237	6.53722	6.55459	6.69697	6.69	6.20945	5.8392	6.35315
RB_p_mir000000222	gga-miR-458b-3p:MIMAT0025831	6.37069	6.56224	6.40514	6.13955	6.0607	6.07146	6.20457	5.97728	5.08746	6.33539	6.33539	5.96578
RB_p_mir000000223	gga-miR-458a-3p:MIMAT0007746	4.90689	5.2384	5.08746	-0.117352	4.91886	5.40939	3.88264	4.74147	5.50779	3.16993	5.88264	4.80735
RB_p_mir000000224	gga-miR-135a-1-3p:MIMAT0031036	6.97154	7.19476	7.81057	7.00282	7.40088	7.8321	7.22159	7.23362	7.15987	6.80252	7.26444	7.88722
RB_p_mir000000225	gga-miR-466:MIMAT0003370	11.0459	10.8609	10.6319	10.5093	10.3385	10.495	10.7723	10.9221	10.5238	10.6479	10.6172	10.2732
RB_p_mir000000226	gga-miR-1812-5p:MIMAT0007730	4.90689	5.3837	4.85798	4.56986	4.06609	4.20945	5.03342	5.14975	4.96578	4.80735	6.15987	4.20945
RB_p_mir000000227	gga-miR-1734:MIMAT0007636	5.67948	5.53138	5.83289	5.50779	5.34873	5.02237	4.90689	5.29462	5.93074	4.85798	4.97728	5.58496
RB_p_mir000000228	gga-miR-23b-3p:MIMAT0001186	5.34873	5.61839	6.18488	6.16491	6	6.18488	5.87036	5.9542	6.24793	5.58496	5.7211	6.03342
RB_p_mir000000229	gga-miR-1729-5p:MIMAT0007629	5.3837	5.25739	5.19967	5.8392	5.29462	5.32193	5.33092	5.03342	4.56986	5.44294	3.16993	5.63662
RB_p_mir00000023	gga-miR-221-5p:MIMAT0026494	4.80735	5.64746	5.19967	5.04439	5.15987	4.47573	4.74147	5.14975	5.40939	5.03342	6.03342	3.67243
RB_p_mir000000230	gga-miR-1459:MIMAT0007337	5.97154	5.75489	5.90689	5.25739	4.96578	5.15987	5.7211	4.90689	5.08746	4.85798	4.80735	4.32193
RB_p_mir000000231	gga-miR-216c:MIMAT0007339	6.01681	5.34873	5.15987	4.76818	4.67243	5.02237	5.3837	5.44294	5.08746	5.03342	5.25739	5.63662
RB_p_mir000000232	gga-miR-3533:MIMAT0016384	7.19476	6.70044	6.93074	6.87191	7.02514	7.38802	7.03205	7.0182	6.95128	7.14211	7.26444	7.47371
RB_p_mir000000233	gga-miR-215-5p:MIMAT0001134	6.65464	6.70044	6.96	6.47978	6.5812	6.43045	6.69697	6.69	6.93958	6.9629	6.76818	7.07948
RB_p_mir000000234	gga-miR-6565-5p:MIMAT0025635	6.47978	6.53138	6.49985	5.91289	6.7211	6.36632	5.97728	6.26679	6.08746	6.03342	6.37504	6.15987
RB_p_mir000000235	gga-miR-2131-5p:MIMAT0011207	8.35645	9.10722	9.52699	8.544	9.44035	9.60964	8.24377	9.02098	9.85214	8.59152	9.88379	10.0437
RB_p_mir000000236	gga-miR-6516-5p:MIMAT0025806	8.74315	9.7196	8.32418	9.05934	10.5687	8.7657	8.95165	10.0651	8.29577	10.4078	11.2105	9.01123
RB_p_mir000000237	gga-miR-1741:MIMAT0007645	5.2384	5.47573	5.44294	5.02237	5.34873	5.10852	5.40939	5.19967	4.83289	5.03342	4.85798	5.67948
RB_p_mir000000238	gga-miR-1598:MIMAT0007464	7.60548	7.57554	7.49985	7.44294	7.61102	7.58402	7.1472	7.54496	7.56605	7.48583	7.37721	7.16491
RB_p_mir000000239	gga-miR-3540:MIMAT0016391	8.40408	8.73894	8.3966	9.18364	9.61563	9.24377	8.1605	9.10722	8.2396	9.43619	10.2863	8.75154
RB_p_mir00000024	gga-miR-122-3p:MIMAT0026550	5.29462	6.01681	5.67948	3.45943	5.73471	5.65105	4.74147	5.40939	6.2854	6.74819	5.34873	4.97728
RB_p_mir000000240	gga-miR-135a-2-3p:MIMAT0026489	11.4726	9.97262	10.1491	11.5561	10.4594	10.8551	12.1543	10.6405	10.8364	12.2709	11.0896	11.2596
RB_p_mir000000241	gga-miR-135a-3-3p:MIMAT0031038	8.97298	9.25267	9.28367	10.3109	10.1139	10.4393	9.30407	9.65419	9.26327	10.4594	10.6001	10.5639
RB_p_mir000000242	gga-miR-7472-5p:MIMAT0029098	9.63095	9.78872	9.33316	9.67992	9.68716	9.37178	9.783	9.80574	9.21462	9.84156	9.87191	9.59479
RB_p_mir000000243	gga-miR-7441-3p:MIMAT0029037	6.0607	5.19967	5.44294	5.50779	-0.476641	5.58496	5.44294	4.44294	5.93074	6.28077	2.69935	5.49985
RB_p_mir000000244	gga-miR-1597-5p:MIMAT0007462	5.56224	6.03892	5.34873	5.40939	4.08746	5.73471	5.84235	5.77479	6.26679	2.24487	5.03342	5.29462
RB_p_mir000000245	gga-miR-7463-3p:MIMAT0029081	7.44501	7.19476	6.40514	6.77149	6.29921	6.28077	6.52356	6.224	6.20457	7.29806	6.74819	6.40514
RB_p_mir000000246	gga-miR-6701-3p:MIMAT0025811	6.16491	5.8009	5.99435	4.71425	5.62936	5.78136	5.91289	6.30834	6.35315	5.58496	5.44294	5.29462
RB_p_mir000000247	gga-miR-6574-5p:MIMAT0025655	3.45943	3.67243	4.85798	4.56986	2.69939	4.55459	4.2854	2.64236	1.99554	4.80735	-0.0359725	2.85798
RB_p_mir000000248	gga-miR-1596-5p:MIMAT0007460	3.45943	4.80735	4.47573	-0.235063	4.71425	3.93074	4.44294	5.03342	4.08746	3.90689	5.55075	3.16993
RB_p_mir000000249	gga-miR-1786:MIMAT0007698	4.6865	5.29462	5	5.08746	5.02237	4.42626	4.08746	5.74819	5.40939	4.64386	5.67948	6.12412
RB_p_mir00000025	gga-miR-1798-5p:MIMAT0007713	5.19967	5.90689	5.70044	5.65105	5.44294	5.55459	4.83289	5.93074	5.48382	5.19967	5.29462	6
RB_p_mir000000250	gga-miR-1803:MIMAT0007720	7.37069	7.82814	7.71853	7.58026	8.50779	7.88722	7.15987	7.77972	7.82177	7.7364	8.54352	7.71596
RB_p_mir000000251	gga-miR-1702:MIMAT0007594	7.39446	7.75322	7.16239	7.25974	7.92035	7.30834	7.46964	7.62571	7.44708	8.11114	7.85953	8.01959
RB_p_mir000000252	gga-miR-6663-5p:MIMAT0025764	9.7932	9.7151	9.93884	10.2053	10.0939	10.2819	10.0788	9.80574	9.96687	10.1157	9.79238	10.1396
RB_p_mir000000253	gga-miR-1655-3p:MIMAT0026777	6.64024	6.86728	6.47978	6.25267	6.20457	6.66178	6.58496	6.73471	6.55459	6	6.47978	6.20945
RB_p_mir000000254	gga-miR-7474-3p:MIMAT0029103	6.0607	5.83289	5.9542	5.93074	5.7211	6	5.87036	5.74819	5.77479	5.8009	7.35755	5.96578
RB_p_mir000000255	gga-miR-20b-5p:MIMAT0001411	7.99435	8.19783	8.05934	8.16491	8.33929	8.46352	7.71768	8.01681	7.79523	8.85097	9.09276	8.72323
RB_p_mir000000256	gga-miR-17-5p:MIMAT0001114	7.19476	7.07682	7.26679	7.04439	6.20457	7.05528	6.80413	6.81057	7.0182	7.15482	7.11114	7.45635
RB_p_mir000000257	gga-miR-21-3p:MIMAT0026643	6.56986	7.06609	6.93958	-0.25474	7.41785	6.78463	6.55459	7.33985	6.69	6.09803	7.18735	6.93958
RB_p_mir000000258	gga-miR-6552-3p:MIMAT0025612	9.44553	8.60918	9.32587	9.62251	8.65374	9.42915	9.35535	8.49185	8.89482	9.66689	9.00562	9.51865
RB_p_mir000000259	gga-miR-7462-5p:MIMAT0029078	5.29462	3.9542	4.62936	5.2384	4.42626	4.71425	4.74147	5.03342	4.64386	5.40088	4.56986	4.91886
RB_p_mir00000026	gga-miR-1632-3p:MIMAT0007505	5.7211	3.9542	5	5.25739	5.02237	4.20945	4.90689	4.96578	4.83289	5.14975	4.80735	6.71768
RB_p_mir000000260	gga-miR-490-3p:MIMAT0003366	6.18488	5.7211	5.8009	6.20457	4.14975	6.0607	5.8009	5.82655	5.84235	5.7211	5.67948	6.53528
RB_p_mir000000261	gga-miR-6579-5p:MIMAT0025665	6.47978	6.59619	6.5157	6.74819	7.06609	6.78463	6.2854	7.07682	6.55459	6.30834	6.55459	6.37504
RB_p_mir000000262	gga-miR-196-1-3p:MIMAT0031017	6.28771	6.2384	5.34873	6	5.97154	5.8392	5.44294	6.10329	6.18488	5.75489	5.8009	5.63662
RB_p_mir000000263	gga-miR-99a-3p:MIMAT0006781	6.18488	6.40514	6.61839	6.33985	6.18488	6.67596	6.8857	7.16616	6.99718	6.40514	6.67596	6.28077
RB_p_mir000000264	gga-miR-34a-3p:MIMAT0026535	6.40514	5.99435	6.5157	6.7211	5.69349	6.20457	6.16491	5.97728	5.82655	6.33539	5.40088	4.85798
RB_p_mir000000265	gga-miR-7464-5p:MIMAT0029082	6.49985	6.42417	6.5157	4.80735	6.47978	6.47978	6.43879	6.30834	6.43879	5.96578	6.0607	6.35315
RB_p_mir000000266	gga-miR-3530-3p:MIMAT0016379	11.5459	10.807	10.9995	11.3629	11.2311	11.4619	11.6257	11.0683	11.0095	11.963	11.3069	11.4276
RB_p_mir000000267	gga-miR-219b:MIMAT0016380	6.16491	5.7211	6.10329	5.58496	5.8009	5.7211	5.84235	5.48382	6.18488	4.80735	5.44294	6.0607
RB_p_mir000000268	gga-miR-3524b-3p:MIMAT0025753	9.39874	9.21553	8.93258	10.07	10.0118	9.39071	9.24079	9.1966	8.82893	10.0962	9.58167	9.37041
RB_p_mir000000269	gga-miR-460a-3p:MIMAT0026646	6.47978	6.13955	5.67948	6.20457	6.30834	5.48382	5.74819	5.93074	5.97728	5.8392	5.93074	6.18488
RB_p_mir00000027	gga-miR-193b-3p:MIMAT0003353	6.56224	6.61839	6.56986	4.85798	6.5812	6.5812	6.74819	6.40514	6.30834	6.28077	5.8392	6.23362
RB_p_mir000000270	gga-miR-460b-3p:MIMAT0007327	8.42888	8.48583	7.98726	7.94105	8.26327	8.239	8.56843	8.64205	8.2131	9.0348	9.17055	8.4315
RB_p_mir000000271	gga-miR-1739:MIMAT0007642	9.45327	8.59619	8.07347	10.6482	9.28887	8.88798	10.0631	8.25267	8.10525	11.2311	9.64971	9.41785
RB_p_mir000000272	gga-miR-7442-5p:MIMAT0029038	14.5487	14.7388	14.5397	12.9773	15.3239	14.278	14.4332	14.6891	14.5948	14.8687	14.8938	14.8485
RB_p_mir000000273	gga-miR-1622:MIMAT0007490	5.83289	5.64746	5.88874	5.65105	5.32193	5.46761	6.10329	5.77479	5.40939	6.09803	5.34873	3.90689
RB_p_mir000000274	gga-miR-7467-3p:MIMAT0029089	10.543	10.6401	10.3671	9.357	9.6764	9.29806	10.3435	10.5053	10.101	9.74231	9.96181	9.62159
RB_p_mir000000275	gga-miR-6702-5p:MIMAT0025812	12.0317	12.0734	11.6453	12.2403	11.8038	11.7164	12.4284	12.2226	11.419	12.7921	12.2333	11.7852
RB_p_mir000000276	gga-miR-1732:MIMAT0007634	7.93958	7.83763	8.11894	8.50283	8.544	8.68431	8.16491	8.37178	8.25974	8.5265	8.54352	8.72323
RB_p_mir000000277	gga-miR-1457:MIMAT0007335	7.3208	7.65464	7.2503	7.22159	6.89482	7.02514	7.35755	7.38694	6.90388	7.70044	7.91139	7.12153
RB_p_mir000000278	gga-miR-6582-3p:MIMAT0025672	5.67948	5.97154	5.99435	6.02237	5.91289	5.25739	5.33092	5.3837	5.58496	4.45943	5.58496	5.40088
RB_p_mir000000279	gga-miR-1592:MIMAT0007455	7.51373	7.14211	7.39446	7.67066	7.6987	7.82098	7.03205	7.27845	6.90989	8.05121	7.98157	7.7364
RB_p_mir00000028	gga-miR-193a-3p:MIMAT0007740	6.45533	6.16491	6.28771	5.69349	6.30834	6.26209	5.54689	6.08746	6.03892	6	6.0607	6.03342
RB_p_mir000000280	gga-miR-7458-3p:MIMAT0029071	7.67066	7.76984	7.65821	8.49985	8.36413	8.29577	7.92926	7.93737	7.67154	8.78668	8.76984	8.33874
RB_p_mir000000281	gga-miR-6711-5p:MIMAT0025821	10.5043	10.5585	10.2932	10.0468	10.3599	10.4305	10.3719	10.3614	10.3719	9.98371	10.137	10.217
RB_p_mir000000282	gga-miR-6628-3p:MIMAT0025724	7.01681	6.30834	6.5812	6.87191	6.45533	6.64746	6.33092	5.58496	6.42206	6.37504	6.15987	6.09803
RB_p_mir000000283	gga-miR-3524a:MIMAT0016374	9.52037	9.04166	9.32811	10.3473	9.37938	9.73344	9.75697	8.7657	9.26679	10.4798	9.83032	10.0651
RB_p_mir000000284	gga-miR-15c-3p:MIMAT0007738	6.32193	5.93074	5.67948	6.15228	6.45533	6.02237	5.74819	5.65821	5.6865	6	5.93074	5.34873
RB_p_mir000000285	gga-miR-1591-3p:MIMAT0007454	7.26679	7.6987	7.54689	6.83605	7.56701	7.46148	7.3015	7.23362	7.19476	7.89178	7.93517	7.79523
RB_p_mir000000286	gga-miR-6703-3p:MIMAT0025813	7.04712	6.97154	7.19476	7.22159	7.45738	7.21432	6.93958	7.50779	7.19476	7.26444	7.2503	7.03617
RB_p_mir000000287	gga-miR-3539:MIMAT0016390	7.68825	7.63572	7.59712	7.32193	7.5265	7.57554	6.98868	7.35094	7.24079	7.17866	7.41151	7.41785
RB_p_mir000000288	gga-miR-6685-5p:MIMAT0025790	5.64746	5.56224	5.93074	5.48382	5.65105	5.87652	5.40939	5.08746	5.33092	5.03342	6.23362	6.0607
RB_p_mir000000289	gga-miR-1737:MIMAT0007640	5.19967	5.19967	5.56224	-0.277666	6.12412	6.28077	5.08746	5.63662	5.63662	4.08746	5.8009	5.88264
RB_p_mir00000029	gga-miR-7448-3p:MIMAT0029051	13.3116	13.3498	13.4457	12.6773	13.1325	12.8678	13.4534	13.5804	13.4703	13.2702	13.4665	13.3071
RB_p_mir000000290	gga-miR-2129:MIMAT0011205	6.8857	6.7211	6.74819	6.41574	6.32643	6.07146	6.40514	6.61102	6.64746	6.47978	6	6.35315
RB_p_mir000000291	gga-miR-6566-3p:MIMAT0025638	9.83487	8.68912	8.66622	10.5701	9.41996	9.64341	10.1198	8.72024	8.73174	10.7421	9.49185	9.64746
RB_p_mir000000292	gga-miR-1627-3p:MIMAT0007498	5.78136	6.0607	5.70044	6.25267	6.43045	6.13955	5.77479	5.7211	5.77479	5.58496	5.93074	5.7211
RB_p_mir000000293	gga-miR-3525:MIMAT0016382	5.8009	5.53138	5.19967	5.46761	4.90689	4.55459	5.08746	5.19967	5.29462	5.14975	5.40088	5.49985
RB_p_mir000000294	gga-miR-1589:MIMAT0007451	5.47573	4.85798	5.70044	5.58496	5.76155	5.67243	4.90689	5.24793	5.40939	4.97728	4.91886	4.45943
RB_p_mir000000295	gga-miR-1730-5p:MIMAT0007631	6.43671	6.70044	5.64746	6.33985	6.45533	6.12412	6.0607	6.35315	6.35315	6.47978	6.67596	6.40514
RB_p_mir000000296	gga-miR-7472-3p:MIMAT0029099	6.46352	6.01681	5.86419	6.29921	6.43045	6.36632	6.39232	6.03892	6.10329	6.09803	6.0607	5.96578
RB_p_mir000000297	gga-miR-449c-3p:MIMAT0007603	6.45533	6.74819	6.66178	6.78463	6.92778	6.90989	6.79766	6.50383	6.55459	6.0607	6.45533	6.03342
RB_p_mir000000298	gga-miR-6578-5p:MIMAT0025663	5.88874	3.9542	5.93074	5.87652	6.08746	5.60733	5.93074	5.6865	5.74819	5.7211	5.67948	5.34873
RB_p_mir000000299	gga-miR-7453-3p:MIMAT0029061	5.25739	4.90689	0.567483	5.69349	4.85798	5.40939	4.2854	5.14975	5.03342	6.20945	6.09803	4.80735
RB_p_mir0000003	gga-miR-1631:MIMAT0007502	12.5507	11.6793	11.9879	12.4582	11.4276	11.744	12.3356	11.6681	11.7914	12.0674	11.5893	11.5407
RB_p_mir00000030	gga-miR-6713-3p:MIMAT0025823	5.53138	5.2384	5.64746	5.04439	5.10852	5.29462	4.74147	4.96578	4.2854	6.53528	5.08746	4.91886
RB_p_mir000000300	gga-miR-1588:MIMAT0007450	5.83289	5.44294	5.64746	5.78136	6.02237	5.60733	5.48382	6.16491	5.60733	5.8392	5.34873	5.34873
RB_p_mir000000301	gga-miR-6664-3p:MIMAT0025765	11.0563	11.0095	10.5468	11.1566	11.2377	10.9982	11.2799	11.4013	10.822	11.4003	11.4516	11.3545
RB_p_mir000000302	gga-miR-1653:MIMAT0007532	7.06609	6.89633	6.64024	7.4818	6.96867	6.92184	7.15987	6.84862	6.64746	7.50184	6.40514	6.0607
RB_p_mir000000303	gga-miR-1788-3p:MIMAT0007701	7.78463	7.81057	8.13827	7.87498	7.94105	8.40514	7.71339	7.59246	7.75656	8.33204	7.99577	8.22701
RB_p_mir000000304	gga-miR-34b-5p:MIMAT0001179	5.67948	5.47573	6.20457	5.55459	4.30378	6.03892	5.84235	5.60733	5.9542	4.64386	4.20945	5.34873
RB_p_mir000000305	gga-miR-456-5p:MIMAT0026645	5.90689	5.83289	5.64746	-0.226511	5.82018	5.69349	4.96578	5.08746	5.3837	4.80735	5.40088	5.14975
RB_p_mir000000306	gga-miR-1680-3p:MIMAT0007567	8.81538	8.73894	9.34041	9.1768	9.51175	9.74651	8.78953	9.09144	9.16616	9.45327	9.71059	9.72366
RB_p_mir000000307	gga-miR-456-3p:MIMAT0003777	5.99435	6.12412	6.49985	6.30834	6.25267	6.64746	6.49185	6.14975	6.52356	5.29462	5.19967	5.03342
RB_p_mir000000308	gga-miR-7456-3p:MIMAT0029067	7.8986	7.86573	7.71339	8.05121	8.41045	7.86651	7.63572	7.91289	7.61102	8.54352	8.46352	8.35315
RB_p_mir000000309	gga-miR-1614-3p:MIMAT0007481	7.93517	8.31061	8.05934	8.12024	8.75154	8.37613	7.75071	8.25148	8.08015	8.36523	8.94251	8.69827
RB_p_mir00000031	gga-miR-7473-5p:MIMAT0029100	5.3837	4.85798	5.40939	5.19967	4.74147	5.50779	5.8009	5.3837	5.84235	5.67948	6	5.19967
RB_p_mir000000310	gga-miR-1761:MIMAT0007668	5.50779	5.44294	5.67948	5.29462	5.44294	5.34873	5.60733	5.87036	5.6865	4.80735	5.14975	5.08746
RB_p_mir000000311	gga-miR-1555-3p:MIMAT0007412	5.50779	5.19967	5.19967	4.80735	4.98868	5.10852	5.54689	6.12412	6.02237	4.56986	4.64386	5.19967
RB_p_mir000000312	gga-miR-6674-3p:MIMAT0025776	5.7211	5.93074	4.90689	6.29921	6.08746	4.02237	5.97728	6.16491	4.96578	5.8009	5.44294	5.29462
RB_p_mir000000313	gga-miR-199b:MIMAT0007583	4.80735	5.15987	5.56224	5.25739	5.55459	2.38978	5.14975	4.64386	5.54689	4.32193	4.80735	4.91886
RB_p_mir000000314	gga-miR-449b-3p:MIMAT0007744	10.9209	12.0772	12.1004	10.4688	11.03	11.1142	10.9961	11.7732	11.7808	10.0725	10.6221	10.5248
RB_p_mir000000315	gga-miR-1586:MIMAT0007448	11.9473	11.7419	12.3016	11.536	11.6855	11.971	11.7333	11.7542	12.1626	11.7333	11.7756	12.3173
RB_p_mir000000316	gga-miR-1802:MIMAT0007718	5.86419	5.40939	5.9542	5.25739	4.85798	5.44294	5.6865	5.3837	5.48382	5.08746	5.40088	5.19967
RB_p_mir000000317	gga-miR-301a-3p:MIMAT0001166	5.61839	5.40939	5.2384	5.25739	5.10852	5.08746	5.24793	4.83289	5.14975	3.67243	5.19967	4.64386
RB_p_mir000000318	gga-miR-130b-3p:MIMAT0001165	10.2285	11.5105	11.3382	11.0787	11.9849	12.1883	10.4896	11.477	11.5276	11.7273	12.1462	11.8388
RB_p_mir000000319	gga-miR-301b-3p:MIMAT0007742	5.15987	5.75489	5.25739	5.34873	5.55459	3.70044	5.65821	5.03342	4.96578	7.43045	5.03342	4.20945
RB_p_mir00000032	gga-miR-1628:MIMAT0007499	6.62936	6.66178	6.3837	6.12412	5.98868	6.39232	6.40514	6.63844	6.47978	6.26209	6.15987	6.40514
RB_p_mir000000320	gga-miR-130a-3p:MIMAT0001167	6.65464	6.59619	6.91439	6	6.47978	7.12153	6.77149	6.62205	6.99718	6.99718	6.71768	7.01681
RB_p_mir000000321	gga-miR-130c-3p:MIMAT0007734	7.42417	7.53236	7.43463	7.24436	7.5411	7.41785	6.90989	7.39874	7.55842	7.35755	7.75154	7.75906
RB_p_mir000000322	gga-miR-1812-3p:MIMAT0026785	3.9542	4.80735	4.30378	3.08746	4.80735	4.56986	3.61471	4.96578	6.35315	3.67243	4.64386	4.08746
RB_p_mir000000323	gga-miR-1700:MIMAT0007592	11.8591	11.6869	11.6521	11.2713	11.2799	11.4516	11.9368	11.5276	11.5583	11.4418	11.2085	11.325
RB_p_mir000000324	gga-miR-2954:MIMAT0014448	6.3837	6.5157	6.56224	6.45533	5.93074	6.32643	6.81057	6.78463	6.78463	6.61655	6.55459	6.61655
RB_p_mir000000325	gga-miR-200a-5p:MIMAT0026533	5.3837	6.27146	6.01681	5.78136	5.98868	5.9542	5.44294	5.60733	6.12412	5.49985	5.49985	5.88264
RB_p_mir000000326	gga-miR-6577-5p:MIMAT0025661	4.75489	4.62936	2.75411	4.52356	4.22882	3.93074	4.44294	4.96578	4.64386	5.8392	4.45943	5.40088
RB_p_mir000000327	gga-miR-3528:MIMAT0016377	6.65464	6.61102	6.32193	6.7211	6.45533	6.61287	6.52356	6.45533	6.35315	5.58496	5.88264	5.7211
RB_p_mir000000328	gga-miR-6658-3p:MIMAT0025759	13.8344	13.9409	14.0503	12.8315	12.8343	12.9132	14.0077	14.0947	13.9752	14.2569	13.4648	13.4534
RB_p_mir000000329	gga-miR-7461-3p:MIMAT0029077	7.79279	7.73471	7.62571	7.41151	7.75489	7.67066	7.47573	7.71339	7.73471	7.62571	8.04303	8.05121
RB_p_mir00000033	gga-miR-1720-3p:MIMAT0007618	8.56891	8.73174	8.68912	8.44915	8.81258	9.01193	8.2131	8.39232	8.39821	8.93258	9.09276	9.13475
RB_p_mir000000330	gga-miR-1354:MIMAT0007446	8.50184	8.50184	8.33985	8.94544	8.7657	8.82337	8.51816	8.60455	8.66534	9.44708	9.37504	9.31458
RB_p_mir000000331	gga-miR-218-3p:MIMAT0026518	5.50779	5.34873	4.85798	6.15228	5.58496	5.7211	5.7211	5.44294	5.33092	6.03342	4.85798	6.47978
RB_p_mir000000332	gga-miR-6516-3p:MIMAT0025807	6.54303	7.26679	6.54303	5.69349	7.04439	6.47978	6.73471	7.13955	6.67596	6.28077	7.04712	6.51964
RB_p_mir000000333	gga-miR-126-5p:MIMAT0003723	5.15987	4.30378	4.80735	4.98868	4.52356	4.96578	4.96578	4.08746	4.96578	4.56986	3.90689	5.55075
RB_p_mir000000334	gga-miR-124c-5p:MIMAT0025599	6.56986	6.61839	6.47978	6.67596	6.16491	6.3837	5.93074	6	6.56796	5.58496	5.40088	5.88264
RB_p_mir000000335	gga-miR-16-2-3p:MIMAT0031058	5.56224	5.83289	5.70044	5.48382	5.55459	5.34873	5.29462	5.87036	5.08746	5.75489	4.56986	3.49185
RB_p_mir000000336	gga-miR-383-3p:MIMAT0026631	5.64746	5.58496	5.83289	5.29462	6.15228	6.29921	5.44294	5.40939	6.03892	4.85798	5.55075	5.8009
RB_p_mir000000337	gga-miR-140-3p:MIMAT0003722	13.3726	13.5804	13.7488	12.9706	12.9741	13.0235	13.5466	13.5549	13.5658	13.3946	13.3778	13.5377
RB_p_mir000000338	gga-miR-1664-5p:MIMAT0007546	12.7908	13.2616	13.0998	12.5154	12.9106	12.9405	13.1986	13.3645	13.0907	12.8781	13.2683	13.0813
RB_p_mir000000339	gga-miR-1699:MIMAT0007591	13.1354	12.5347	13.3071	12.264	11.8126	12.4675	13.2992	12.6845	13.3946	12.9132	12.8023	13.0432
RB_p_mir00000034	gga-miR-6705-5p:MIMAT0025815	9.57979	9.81137	10.137	9.80574	10.3109	10.4528	9.55363	10.0014	9.83723	10.1749	10.3845	10.2578
RB_p_mir000000340	gga-miR-6643-5p:MIMAT0025741	14.6304	14.8687	14.5948	15.3397	14.5948	15.1457	14.9618	13.8968	14.7646	13.1524	15.721	15.5209
RB_p_mir000000341	gga-miR-16-1-3p:MIMAT0026500	6.43671	6.25974	6.28771	6.18488	5.82018	5.88874	5.93074	5.87036	6.42206	5.55075	5.29462	5.34873
RB_p_mir000000342	gga-miR-16c-3p:MIMAT0026786	5.3837	4.90689	5.04439	5.3837	4.67243	5.14975	5.44294	5.48382	5.33092	6.09803	3.90689	5.96578
RB_p_mir000000343	gga-miR-217-3p:MIMAT0026513	5.58496	5.15987	5.11894	5.60733	5.65105	4.71425	5.50779	5.24793	5.24793	5.40088	4.85798	5.29462
RB_p_mir000000344	gga-miR-490-5p:MIMAT0026633	6.16491	6.20457	6.25974	6.46761	6.45533	7.19967	6.16491	5.9542	6.52356	6.18488	6.45533	6.9629
RB_p_mir000000345	gga-miR-199-5p:MIMAT0001152	5.61839	5.56224	4.90689	5.78136	5.85175	5.7211	4.64386	5.08746	5.33092	5.58496	5.44294	5.14975
RB_p_mir000000346	gga-miR-142-5p:MIMAT0001193	7.56224	7.62571	7.75322	7.75489	7.53333	7.82098	7.22882	7.28887	7.43671	7.70044	7.68124	7.91139
RB_p_mir000000347	gga-miR-1774:MIMAT0007685	6.03892	6.01681	6.20457	6.46761	6.13955	6.43045	6.50383	5.74819	6.30834	5.34873	5.14975	5.29462
RB_p_mir000000348	gga-miR-7471-3p:MIMAT0029097	10.1545	10.7328	11.1012	11.1256	11.9177	11.9393	10.4991	10.9531	11.0532	10.6744	11.0262	11.4173
RB_p_mir000000349	gga-miR-1801:MIMAT0007717	6.61102	6.13955	5.7211	6.87191	6.39232	6.39232	6.02237	5.93074	6.12412	6.45533	6	5.96578
RB_p_mir00000035	gga-miR-1595-5p:MIMAT0007458	9.54061	9.72686	10.2949	10.3421	10.605	11.1281	9.82933	9.84156	10.3421	10.6126	10.9311	11.1924
RB_p_mir000000350	gga-miR-1557:MIMAT0007414	7.21553	7.71853	7.59712	8.51471	8.77726	8.52111	7.52748	7.60363	7.57743	7.38802	8.03617	8.07815
RB_p_mir000000351	gga-miR-7450-3p:MIMAT0029055	14.1158	14.2429	14.1837	14.5487	14.6639	14.7388	13.985	14.278	14.1752	14.7135	14.9246	14.9169
RB_p_mir000000352	gga-miR-146b-3p:MIMAT0003724	4.90689	5	5.2384	5.40939	4.56986	5.14975	5.60733	4.44294	5.33092	4.32193	3.90689	5.93074
RB_p_mir000000353	gga-miR-7470-3p:MIMAT0029095	7.03755	7.06609	7.41574	6.33985	6.12412	6.87191	6.7211	6.85487	6.74819	6.84862	6.90989	6.9629
RB_p_mir000000354	gga-miR-205b:MIMAT0001164	5.50779	5.7211	5.8009	5.8009	6.10329	5.8392	5.24793	5.50779	5.84235	6	5.49985	5.29462
RB_p_mir000000355	gga-miR-29c-5p:MIMAT0026544	5	4.56986	5.61839	4.91886	4.90689	5.25739	3.61471	4.90689	5.50779	4.85798	6.45533	4.56986
RB_p_mir000000356	gga-miR-7475-5p:MIMAT0029104	7.5216	7.45327	7.28887	7.37721	7.02514	6.8857	7.0182	7.33985	6.89482	7.07948	7.06878	7.11114
RB_p_mir000000357	gga-miR-3523:MIMAT0016373	6.7211	6.64024	6.12412	7.01542	6.64746	6.78463	6.14975	6.26679	5.91289	6.67596	6.26209	5.96578
RB_p_mir000000358	gga-miR-6557-5p:MIMAT0025828	8.02514	7.97298	8.05121	8.32362	8.07079	8.55267	7.78872	7.75071	7.85953	8.68475	8.83999	8.79604
RB_p_mir000000359	gga-miR-1845:MIMAT0007749	7.68124	7.6987	7.86573	8.0634	8.07882	8.08813	7.42206	7.50779	7.51274	8.40408	8.37992	7.56224
RB_p_mir00000036	gga-miR-22-3p:MIMAT0007288	6.35315	6.32193	6.2384	5.53916	5.7211	5.60733	6.03892	6.10329	6.16491	5.96578	5.88264	5.96578
RB_p_mir000000360	gga-miR-1584:MIMAT0007445	14.2269	14.1621	13.9917	14.0077	14.1235	13.858	14.1837	14.1621	13.7642	14.1891	14.1837	12.0238
RB_p_mir000000361	gga-miR-1689-3p:MIMAT0007580	8.45481	8.59152	8.31061	9.04166	8.88798	8.62022	8.36468	8.51422	7.99718	9.24407	9.34374	8.94544
RB_p_mir000000362	gga-miR-1714:MIMAT0007610	8.18982	8.48281	8.82853	8.96795	8.75739	9.25503	8.5859	8.58261	8.77726	9.06103	9.18364	9.17929
RB_p_mir000000363	gga-miR-26a-3p:MIMAT0026501	5.40939	5.34873	5.67948	5.08746	5.08746	3.64386	4.2854	5.14975	4.64386	4.20945	4.74147	4.45943
RB_p_mir000000364	gga-miR-1329-3p:MIMAT0007282	5.29462	5.11894	5.19967	5.46761	5.32193	5.40939	5.24793	4.83289	5.03342	4.20945	5.49985	2.69935
RB_p_mir000000365	gga-miR-130b-5p:MIMAT0026530	5.90689	5.83289	5.8009	5.34873	5.60733	5.60733	5.58496	5.97728	5.60733	5.55075	5.34873	5.7211
RB_p_mir000000366	gga-miR-1747-3p:MIMAT0026781	6.01681	5.88874	5.7211	6.03892	5.82018	5.87652	5.60733	5.74819	5.88874	5.8009	5.58496	7.05664
RB_p_mir000000367	gga-miR-1676-5p:MIMAT0007560	6.20457	5.99435	6.20457	6.25267	6.33985	6.35315	6.18488	6.16491	6.56796	6.0607	6.30834	6.18488
RB_p_mir000000368	gga-miR-7460-3p:MIMAT0029075	5.67948	5.7211	5.67948	6.16491	5.88874	5.50779	5.6865	5.60733	5.77479	5.14975	6.86728	4.85798
RB_p_mir000000369	gga-miR-7456-5p:MIMAT0029066	5.97154	5.40939	5.19967	5.67243	5.73471	5.65105	5.24793	5.63662	5.74819	5.55075	5.14975	5.29462
RB_p_mir00000037	gga-miR-1727:MIMAT0007626	6.78463	6.91439	6.16491	6.39232	5.97154	6.0607	6.45533	6.50383	6.20457	6.64024	6.35315	6.30834
RB_p_mir000000370	gga-miR-460a-5p:MIMAT0003778	3.45943	5.2384	5	2.75412	5.29462	5.32193	1.15941	5.29462	5.58496	-0.0472565	7.37721	4.85798
RB_p_mir000000371	gga-miR-7482-5p:MIMAT0029118	5.53138	6.01681	5.50779	3.67243	5.91289	5.48382	5.44294	5.3837	5.54689	4.97728	5.93074	5.49985
RB_p_mir000000372	gga-miR-215-3p:MIMAT0026514	3.67243	5.08746	3.45943	4.96578	4.42626	4.74147	5.14975	5.14975	5.14975	4.32193	6.23362	2.52168
RB_p_mir000000373	gga-miR-184-5p:MIMAT0026526	9.36222	9.36468	9.33818	8.93258	9.17493	8.8572	9.74168	9.68716	9.49185	9.25798	9.11699	9.13699
RB_p_mir000000374	gga-miR-6597-3p:MIMAT0025692	6.61839	7.37721	7.11114	6.8857	7.76984	7.53333	6.35315	6.87344	6.89482	6.80252	7.33985	7.89178
RB_p_mir000000375	gga-miR-3531-3p:MIMAT0027030	9.50631	9.49185	9.90614	9.21067	9.39821	10.3497	9.49336	9.6416	9.77479	9.6416	9.6101	9.9571
RB_p_mir000000376	gga-miR-1581:MIMAT0007442	12.7865	12.9677	13.0757	12.7437	12.6003	12.4284	12.8195	12.9841	12.5141	12.6329	12.4874	12.565
RB_p_mir000000377	gga-miR-6593-3p:MIMAT0025687	5.56224	5.9542	5.75489	5.82018	6.07146	6.20457	5.33092	5.63662	5.7211	4.85798	5.75489	6.09803
RB_p_mir000000378	gga-miR-1698:MIMAT0007590	6.46352	6.13955	6.30834	6.73471	6.50383	6.51964	6.30834	6.33092	6.43879	6.12412	6.23362	5.96578
RB_p_mir000000379	gga-miR-1565:MIMAT0007425	7.35755	6.61102	6.78463	6.78463	6.89482	7.01542	7.12153	7.10329	7.16616	6.47978	6.50383	6.51964
RB_p_mir00000038	gga-miR-100-3p:MIMAT0026539	4.47573	4.47573	4.30378	4.55459	4.83289	4.08746	4.08746	2.64236	2.8575	5.08746	5.8009	3.16993
RB_p_mir000000380	gga-miR-7446-5p:MIMAT0029046	6.71081	6.67596	6.49985	7.26679	4.2854	6.16491	6.49185	6.10329	6.40514	6.82018	6.55459	6.43463
RB_p_mir000000381	gga-miR-6564-5p:MIMAT0025633	6.10329	5.99435	5.47573	6.56605	6.32643	5.60733	5.82655	5.97728	5.9542	6.28077	5.49985	5.40088
RB_p_mir000000382	gga-miR-6557-3p:MIMAT0025829	6.70044	6.73471	6.49985	6.80735	6.78463	6.66178	6.67596	6.47978	6.43879	6.82018	6.45533	6.53528
RB_p_mir000000383	gga-miR-6653-3p:MIMAT0025754	14.2569	14.4755	14.5015	13.7991	10.5579	14.5015	14.3722	14.4592	14.5397	14.0334	14.5487	14.4175
RB_p_mir000000384	gga-miR-6647-5p:MIMAT0025744	5.83289	5.50779	5.44294	6.25267	6.08746	5.88874	5.63662	5.60733	5.60733	4.85798	5.8392	5.29462
RB_p_mir000000385	gga-miR-1772-5p:MIMAT0007681	9.84901	9.17118	9.62411	10.668	10.2315	10.3497	9.72302	9.28193	9.3696	10.4186	10.2198	10.1199
RB_p_mir000000386	gga-miR-1765:MIMAT0007673	6.45533	8.46506	5.29462	7.75489	5.82018	6.08746	6.67596	5.19967	5.9542	7.41151	5.40088	5.58496
RB_p_mir000000387	gga-miR-6596-3p:MIMAT0025691	5.44294	5.78136	5.44294	6.16491	6.08746	5.8392	5.08746	5.03342	5.44294	5.8009	5.49985	6.61655
RB_p_mir000000388	gga-miR-1648-5p:MIMAT0007524	6.20457	6.13955	6.28771	6.28077	6.61287	6.32643	6.40514	6.02237	6.03892	5.88264	6.03342	4.97728
RB_p_mir000000389	gga-miR-1580:MIMAT0007441	4.42626	5.40939	4.85798	-0.607824	5.58496	5.25739	0.566356	6.43879	4.44294	-0.0774492	6.71768	6.18488
RB_p_mir00000039	gga-miR-1726:MIMAT0007625	5.97154	5.58496	5.8009	5.50779	5.58496	5.53916	6.49185	6.78463	6.49185	5.49985	4.32193	5.34873
RB_p_mir000000390	gga-miR-2127:MIMAT0011203	15.8638	15.7429	15.4222	15.7955	15.9974	15.9975	15.9979	15.4679	15.9975	15.9854	15.6245	15.438
RB_p_mir000000391	gga-miR-6642-3p:MIMAT0025740	12.7102	13.1583	13.5062	12.7588	12.7381	13.2194	12.7198	13.0542	13.4595	13.0907	13.1768	13.7218
RB_p_mir000000392	gga-miR-128-1-5p:MIMAT0031096	6.40514	6.25974	6.2384	6.10329	6.08746	6	6.16491	5.29462	6.33092	6	5.44294	5.49985
RB_p_mir000000393	gga-miR-1456-3p:MIMAT0007334	6.0607	5.64746	4.85798	6.41574	4.08746	5.9542	5.88874	5.74819	5.44294	6.09803	5.44294	5.67948
RB_p_mir000000394	gga-miR-193b-5p:MIMAT0026629	10.196	10.137	10.1482	10.5043	10.3291	10.5796	10.3005	10.3396	10.3899	10.9655	10.736	10.8049
RB_p_mir000000395	gga-miR-1790:MIMAT0007703	15.1262	15.1708	15.3914	15.3914	15.3496	14.6152	15.1262	15.2594	15.3496	13.6477	13.6323	15.6749
RB_p_mir000000396	gga-miR-6551-5p:MIMAT0025609	5.8009	6.16491	6.43671	-0.260967	6.41574	6.76155	6.02237	6.12412	6.26679	5.34873	6.0607	6.26209
RB_p_mir000000397	gga-miR-1451-3p:MIMAT0007325	11.7273	11.4516	11.3545	11.8866	11.816	11.5185	11.6953	11.4214	11.2044	11.7093	11.9748	11.5459
RB_p_mir000000398	gga-miR-1583:MIMAT0007444	11.5583	10.825	11.0956	11.2516	11.3767	11.4863	11.0896	11.1566	11.4695	11.3415	11.2342	11.5105
RB_p_mir000000399	gga-miR-1579:MIMAT0007440	14.9792	15.2936	15.3496	15.5822	14.9618	15.0474	15.3397	15.4995	15.363	15.7955	15.8638	15.9979
RB_p_mir0000004	gga-miR-6710-3p:MIMAT0025820	4.80735	5.08746	4.75489	5.2384	4.47573	4.71425	5.29462	5.08746	4.83289	6.35315	5.03342	4.97728
RB_p_mir00000040	gga-miR-6603-3p:MIMAT0025697	8.21128	8.10198	8.38154	7.62936	7.78136	7.9542	7.48684	7.74315	7.72622	7.53819	7.80735	8.08215
RB_p_mir000000400	gga-miR-7451-5p:MIMAT0029056	11.0215	10.8311	11.8093	11.6453	11.5105	12.2253	11.5193	11.172	11.8734	11.8486	11.5583	11.8995
RB_p_mir000000401	gga-miR-196-2-3p:MIMAT0026504	6.62936	6.3837	6.62936	6.39232	6.3837	6.33985	5.88874	5.97728	6.10329	5.67948	5.93074	5.67948
RB_p_mir000000402	gga-miR-144-3p:MIMAT0003776	4.6865	5.11894	5	5.19967	4.56986	5.08746	5.14975	4.83289	5.08746	5.7211	8.04303	5.40088
RB_p_mir000000403	gga-miR-7478-3p:MIMAT0029111	12.919	13.1524	12.9465	12.9002	12.9937	12.8781	13.0512	13.2664	12.9937	13.3287	13.7488	13.3645
RB_p_mir000000404	gga-miR-1729-3p:MIMAT0007630	8.54448	9.0911	9.22098	8.91289	9.44398	9.67287	8.27496	9.01158	9.00352	9.52037	9.91308	10.3063
RB_p_mir000000405	gga-miR-1551-5p:MIMAT0007405	6.78463	6.20457	6.49985	6.43045	5.93074	6.16491	5.84235	6.16491	6.37069	6.20945	5.93074	5.67948
RB_p_mir000000406	gga-miR-1552-3p:MIMAT0007408	6.32193	5.61839	5.75489	6.10329	5.85175	6.03892	5.77479	5.40939	5.58496	5.8392	5.19967	4.97728
RB_p_mir000000407	gga-let-7a-3p:MIMAT0026491;gga-let-7k-3p:MIMAT0026543	5.70044	5.29462	4.42626	5.2384	4.45943	4.56986	5.33092	5.08746	4.83289	5.8009	4.20945	5.44294
RB_p_mir000000408	gga-let-7f-3p:MIMAT0026528	6.25974	5.56224	5.9542	4.98868	4.85798	5.88874	5.97728	5.60733	5.8009	6.59619	6	6.40514
RB_p_mir000000409	gga-let-7j-3p:MIMAT0026542	5.8009	5.3837	5.40939	5.69349	5.65105	5.46761	5.88874	6.0607	5.74819	5.14975	5.40088	5.29462
RB_p_mir00000041	gga-miR-1730-3p:MIMAT0007632	5.97154	5.78136	5.64746	5.93074	5.7211	5.97154	5.74819	5.58496	6.08746	5.29462	5.55075	5.44294
RB_p_mir000000410	gga-miR-190a-3p:MIMAT0026525	4.10852	5.04439	4.96578	-0.450194	4.45943	4.64386	2.64236	4.2854	4.74147	2.24487	3.90689	5.40088
RB_p_mir000000411	gga-miR-6677-5p:MIMAT0025780	7.9571	8.11894	7.91064	7.80252	7.71682	7.84235	8.08015	8.17555	8.30606	7.80735	7.82177	7.62571
RB_p_mir000000412	gga-miR-1746:MIMAT0007651	6.79766	6.40514	6.81378	9.52013	6.23362	6.56605	6.83605	6.67596	6.16491	5.67948	5.34873	5.75489
RB_p_mir000000413	gga-miR-1577:MIMAT0007438	10.5167	10.7883	10.8819	9.74651	10.4745	10.6062	10.2254	10.5053	10.6027	10.3259	10.4411	10.3993
RB_p_mir000000414	gga-miR-7448-5p:MIMAT0029050	8.00141	7.78136	7.78872	7.40088	7.19967	7.3015	7.86496	8.06407	8.16867	7.57365	7.31854	7.39981
RB_p_mir000000415	gga-miR-1771:MIMAT0007680	5.86419	5.88874	5.04439	6.02237	5.73471	6.02237	6.20457	5.54689	5.33092	5.63662	5.34873	5.25739
RB_p_mir000000416	gga-miR-1649-3p:MIMAT0007527	5.83289	5.50779	5.67948	6.29921	5.98868	6.13955	5.82655	5.44294	5.9542	6	5.93074	5.49985
RB_p_mir000000417	gga-miR-1564-3p:MIMAT0007424	7.01681	6.70044	6.59619	6.90989	6.80735	6.77149	7.17742	6.89482	6.59619	6.61655	6.40514	6.20945
RB_p_mir000000418	gga-miR-1713:MIMAT0007609	12.3173	12.9796	12.2845	12.5463	12.4785	12.0615	12.6773	12.8893	11.9879	12.6265	12.7679	12.1883
RB_p_mir000000419	gga-miR-1576:MIMAT0007437	15.1825	15.1457	15.363	15.4463	15.2683	15.4995	13.6584	14.6152	15.211	14.9792	14.3002	15.1708
RB_p_mir00000042	gga-miR-6556-5p:MIMAT0025621	5.67948	5.47573	4.96578	5.98868	5.62936	5.15987	5.65821	5.8009	5.60733	4.80735	5.08746	6.55459
RB_p_mir000000420	gga-miR-1703-3p:MIMAT0026779	6.0607	6.16491	5.50779	6.79766	6.59619	6.21917	6.0607	5.97728	5.77479	6.15987	5.96578	5.55075
RB_p_mir000000421	gga-miR-1697:MIMAT0007589	7.54013	7.23362	6.5157	7.55075	7.6865	7.2854	7.23362	7.24079	7.13955	7.62571	7.54593	6.40514
RB_p_mir000000422	gga-miR-7441-5p:MIMAT0029036	6.7211	6.85019	6.83605	6.35315	6.15228	6.64746	6.69	6.53916	6.90989	7.03617	7.16491	7.30834
RB_p_mir000000423	gga-miR-29a-5p:MIMAT0026487	5.78136	4.10852	4.62936	4.71425	4.98868	4.91886	5.58496	4.2854	4.74147	5.58496	5.63662	4.64386
RB_p_mir000000424	gga-miR-6630-3p:MIMAT0025726	5.70044	6.10329	5.9542	5.76155	5.60733	5.7211	5.82655	5.7211	5.58496	4.97728	4.32193	5.8392
RB_p_mir000000425	gga-miR-3536:MIMAT0016387	7.91289	8.08082	7.91289	7.12153	7.37721	7.2854	8.02098	8.18115	8.07213	7.21796	7.29806	7.33092
RB_p_mir000000426	gga-miR-1770:MIMAT0007679	14.8296	14.7646	14.8485	14.1158	14.7957	14.3425	14.8687	14.7957	14.8296	13.3858	14.4592	14.1995
RB_p_mir000000427	gga-miR-6641-3p:MIMAT0025738	7.97585	7.97154	8.15861	4.80735	7.78136	8.03067	7.32193	6.83605	7.45738	7.54593	7.14211	7.69349
RB_p_mir000000428	gga-miR-1558:MIMAT0007415	6.46352	7.33539	6.53138	4.39232	7.35755	6.79766	6.82655	7.48684	7.01123	6.47978	7.50779	6.9629
RB_p_mir000000429	gga-miR-1696:MIMAT0007588	6.96	7.37069	7.16239	7.33092	7.89936	7.43671	7.16616	7.62936	7.56605	7.27961	7.57365	7.15482
RB_p_mir00000043	gga-miR-6599-5p:MIMAT0025836	5.70044	5.88874	5.78136	6.03892	6.16491	6.02237	5.50779	5.60733	5.6865	5.44294	6.71768	5.96578
RB_p_mir000000430	gga-miR-1733:MIMAT0007635	6.75822	6.75822	6.61839	1.69438	6.56605	6.69349	6.37069	6.62205	6.69697	5.49985	5.58496	5.8009
RB_p_mir000000431	gga-miR-1575:MIMAT0007436	15.438	15.2594	14.6639	15.1262	15.5209	15.2594	15.0896	15.2683	13.2145	15.3914	15.9665	15.363
RB_p_mir000000432	gga-miR-7466-5p:MIMAT0029086	7.59712	7.84235	6.83605	8.28771	8.43202	7.10066	7.76984	8.22942	6.99718	8.62205	8.73386	7.77479
RB_p_mir000000433	gga-miR-6629-5p:MIMAT0025725	7.22159	6.85019	7.37069	7.13186	7.07682	6.97728	7.33092	7.01123	7.11114	7.38802	6.80252	7.21796
RB_p_mir000000434	gga-miR-6700-5p:MIMAT0025809	15.2683	15.0896	15.0474	15.4679	15.363	15.1825	14.5015	15.3914	15.1825	15.9974	14.6304	14.6152
RB_p_mir000000435	gga-miR-30b-3p:MIMAT0026512	6.69	6.91439	6.67596	6.70736	6.80735	6.82655	6.74819	6.73471	6.7211	6.92778	7.16491	6.9629
RB_p_mir000000436	gga-miR-3607-3p:MIMAT0025608	5.8009	6.40514	6.12412	5.88874	6.02237	6.18488	5.8009	6.224	6.43879	5.75489	6.35315	6.23362
RB_p_mir000000437	gga-let-7a-2-3p:MIMAT0031037	5.70044	6.18488	5.97154	6.16491	5.50779	6.15228	5.6865	5.7211	5.77479	5.96578	5.63662	5.7211
RB_p_mir000000438	gga-let-7c-3p:MIMAT0026492	5.19967	5.2384	5.11894	5.3837	5.62936	4.96578	5.33092	5.08746	5.33092	5.75489	5.25739	5.63662
RB_p_mir000000439	gga-let-7g-3p:MIMAT0026527	5.7211	5.29462	5.44294	5.78136	6.30834	6.33985	6.39232	6.224	6.30834	6.23362	6.37504	5.93074
RB_p_mir00000044	gga-miR-2188-5p:MIMAT0016372	6.77149	6.93074	6.59619	7.16239	6.85643	6.89482	6.96867	6.74819	6.67596	6.76818	6.53528	6.30834
RB_p_mir000000440	gga-miR-1574-5p:MIMAT0007434	5.86419	5.29462	5.3837	5.7211	4.47573	5.46761	5.3837	5.24793	5.44294	5.8392	6.64024	5.67948
RB_p_mir000000441	gga-miR-2131-3p:MIMAT0026920	6.12412	4.96578	5.32193	5.19967	3.9542	3.67243	5.03342	5.3837	4.83289	5.19967	5.08746	4.32193
RB_p_mir000000442	gga-miR-1550-3p:MIMAT0007404	5.93074	5.56224	5.7211	5.87652	5.98868	5.65105	5.40939	6.18488	6	5.8392	5.08746	6.03342
RB_p_mir000000443	gga-miR-1769-5p:MIMAT0007677	5.70044	5.53138	5.44294	5.58496	5.46761	5.44294	4.83289	5.7211	5.88874	5.55075	6.03342	5.40088
RB_p_mir000000444	gga-miR-7455-3p:MIMAT0029065	6.75822	6.27146	6.49985	6.78463	6.67596	6.66178	6.224	6.2854	6.0607	6.64024	5.93074	6.50383
RB_p_mir000000445	gga-miR-7437-3p:MIMAT0029029	5.50779	5.90689	5.78136	5.97154	5.55459	5.8392	5.63662	5.48382	5.50779	5.8392	5.75489	5.29462
RB_p_mir000000446	gga-miR-6569-3p:MIMAT0025646	8.76942	8.82217	8.84627	8.99647	9.1267	9.22972	8.59152	8.67992	8.91102	9.37041	9.43098	9.45738
RB_p_mir000000447	gga-miR-30a-3p:MIMAT0001136	6.35315	6.49985	6.61102	6.43879	6.53722	6.20457	5.88874	6.40514	6.26679	5.58496	5.08746	6.18488
RB_p_mir000000448	gga-miR-7481-5p:MIMAT0029116	9.6865	9.70174	9.61056	9.68212	9.72622	9.7039	9.64024	9.72643	9.33316	10.2216	10.2909	9.93958
RB_p_mir000000449	gga-miR-1582:MIMAT0007443	11.2556	11.6897	11.7137	10.8931	11.2243	11.2105	11.3382	11.4553	11.5706	10.6978	10.8086	10.9531
RB_p_mir00000045	gga-miR-1684b-3p:MIMAT0025785	9.28367	9.57128	9.25267	8.95746	9.4078	9.04166	8.64836	9.12056	8.59152	9.13057	9.2009	9.21553
RB_p_mir000000450	gga-miR-1456-5p:MIMAT0007333	8.49285	9.1267	9.1325	8.4671	9.07548	9.16805	8.3696	8.72366	8.86959	9.11699	9.57814	9.67463
RB_p_mir000000451	gga-miR-551-5p:MIMAT0007289	8.03067	7.91588	8.16491	8.11504	8.00141	8.77726	7.83289	7.78872	8.15228	8.79035	8.64024	9.11699
RB_p_mir000000452	gga-miR-7437-5p:MIMAT0029028	11.0775	11.8866	11.0563	11.1335	11.4996	11.0763	11.2125	11.6521	11.0172	11.3582	11.9297	11.2172
RB_p_mir000000453	gga-miR-1572:MIMAT0007432	6.79766	7	5.9542	7.11114	6.89482	6.45533	6.40514	6.80413	6.224	6.43463	7.13186	6.45533
RB_p_mir000000454	gga-miR-1796:MIMAT0007710	11.8486	11.9587	11.8652	11.3836	11.6557	11.6793	11.7874	11.8461	11.82	11.6953	11.6869	11.7479
RB_p_mir000000455	gga-miR-6631-5p:MIMAT0025727	6.77149	6.93958	6.93958	6.84862	6.93958	6.83605	6.84862	7.03205	7.04712	6.30834	6.30834	6.30834
RB_p_mir000000456	gga-miR-1612:MIMAT0007478	10.7172	10.8784	10.7048	10.67	10.9651	10.9531	10.8744	10.9582	10.6832	10.9177	11.0787	10.7234
RB_p_mir000000457	gga-miR-1570:MIMAT0007430	9.69174	9.26503	9.4818	9.59875	8.72451	9.09474	9.59991	8.78382	9.15038	9.83032	9.2064	9.32755
RB_p_mir000000458	gga-miR-1627-5p:MIMAT0007497	6.89633	6.97154	7.22159	6.64746	6.53722	7.09144	6.76155	6.95128	7.15987	6.65464	6.92778	7.37721
RB_p_mir000000459	gga-miR-15b-3p:MIMAT0026524	4.90689	5.11894	4.20945	-0.338989	3.67243	3.35755	4.64386	5.54689	5.14975	-0.0359725	5.58496	5.88264
RB_p_mir00000046	gga-miR-1684a-3p:MIMAT0007572	8.05934	7.91064	6.56986	7.74147	7.74987	6.46761	7.39232	7.36304	6.76155	7.85331	8.13186	6.97728
RB_p_mir000000460	gga-miR-1568:MIMAT0007428	8.0182	7.74483	8.47168	8.21432	8.224	9.08879	7.90539	7.75071	8.45121	9.0396	8.94251	9.30035
RB_p_mir000000461	gga-miR-1567:MIMAT0007427	5.64746	5.64746	5.97154	6.03892	6.29921	6.23362	5.65821	6.61102	5.87036	5.40088	5.34873	5.8392
RB_p_mir000000462	gga-miR-1667-5p:MIMAT0026778	5.15987	4.90689	5.08746	-0.278891	3.9542	4.98868	4.83289	4.44294	4.96578	4.64386	4.08746	3.67243
RB_p_mir000000463	gga-miR-1695:MIMAT0007587	8.70131	8.13827	8.36523	10.0365	9.52699	9.41045	8.82893	8.3537	8.55555	9.94508	8.92258	9.49185
RB_p_mir000000464	gga-miR-1768:MIMAT0007676	7.34983	7.25739	7.39446	6.23362	6.18488	7.24436	7.13955	6.82655	7.35755	6.57365	6.45533	6.82018
RB_p_mir000000465	gga-miR-1618-3p:MIMAT0007485	6.35315	5.86419	5.97154	6.59619	6.45533	6.40514	5.88874	5.82655	5.87036	6.35315	5.8009	5.88264
RB_p_mir000000466	gga-miR-1658-3p:MIMAT0007539	7.57175	7.2738	7.44501	7.5265	7.29002	7.08348	7.93737	7.57743	7.49985	7.89936	7.68124	7.49386
RB_p_mir000000467	gga-miR-6606-5p:MIMAT0025700	15.3239	15.5209	15.5822	15.6928	15.8638	15.721	15.4222	15.5209	15.5822	14.278	14.3895	15.9975
RB_p_mir000000468	gga-miR-6566-5p:MIMAT0025637	5.8009	5.64746	5.7211	6.0607	5.76155	5.98868	5.44294	5.8009	5.58496	5.58496	5.34873	5.49985
RB_p_mir000000469	gga-miR-1778:MIMAT0007689	9.69849	9.50482	9.76217	9.38856	9.33316	9.63231	9.01158	8.91364	9.2738	9.25089	9.14657	9.35011
RB_p_mir00000047	gga-miR-6558-5p:MIMAT0025623	7.8986	7.80252	7.73471	7.41785	7.56701	7.9571	7.45738	7.66	7.47573	7.62571	7.63662	7.7364
RB_p_mir000000470	gga-miR-365-2-5p:MIMAT0031075	8.02237	8.633	8.25267	8.67243	8.79726	8.73894	8.29002	8.40621	8.27496	9.14657	9.18364	8.90388
RB_p_mir000000471	gga-miR-365-1-5p:MIMAT0026630	10.4612	10.444	11.8385	10.3183	10.4661	10.8347	10.4257	10.3369	11.5033	10.8113	10.1812	11.471
RB_p_mir000000472	gga-miR-1763:MIMAT0007670	15.3397	15.5073	15.4995	14.3895	15.211	15.0033	15.2936	15.438	15.3239	15.4463	15.5478	15.5073
RB_p_mir000000473	gga-miR-1805-5p:MIMAT0007722	5.3837	5.90689	4.62936	4.76818	10.178	4.64386	4.2854	6.02237	4.90689	3.49185	5.7211	6.18488
RB_p_mir000000474	gga-miR-6575-3p:MIMAT0025658	5.70044	5.47573	5.53138	5.60733	5.34873	5.48382	5.6865	5.87036	6	5.25739	4.97728	6.45533
RB_p_mir000000475	gga-miR-2188-3p:MIMAT0027028	5.53138	5.44294	5.29462	5.34873	5.32193	4.90689	5.48382	4.83289	4.44294	5.08746	5.34873	5.08746
RB_p_mir000000476	gga-miR-6555-5p:MIMAT0025619	9.30407	9.36632	9.58402	8.96145	9.07079	9.03273	9.4507	9.41785	9.31628	8.79035	8.94837	9.00352
RB_p_mir000000477	gga-miR-7460-5p:MIMAT0029074	6.79766	6.83605	6.27146	6.56605	6.53722	6.64746	6.16491	6.12412	6.24793	6.18488	6.18488	6.15987
RB_p_mir000000478	gga-miR-1397-3p:MIMAT0007284	8.79035	9.1267	9.95746	9.21067	9.3745	10.2647	9.20945	9.13635	10.1757	9.22249	9.39071	9.89747
RB_p_mir000000479	gga-miR-6601-3p:MIMAT0025695	8.02514	7	7.86573	8.71253	7.85331	8.0954	8.2396	7.87191	8.04029	8.33204	7.82177	8.18488
RB_p_mir00000048	gga-miR-302a:MIMAT0001143	5.15987	5.34873	5.3837	3.16993	4.90689	4.56986	4.83289	5.03342	4.2854	2.52168	5.58496	6.59619
RB_p_mir000000480	gga-miR-1693:MIMAT0007585	7.48784	8.02514	8.10852	7.61102	8.224	8.14275	7.56224	7.98726	8.09672	8.07146	8.51816	8.633
RB_p_mir000000481	gga-miR-1795:MIMAT0007709	7.49985	7.13186	7.08746	6.97728	7.1472	6.96	6.79766	6.97728	6.74819	7.03617	6.65464	6.65464
RB_p_mir000000482	gga-miR-1564-5p:MIMAT0007423	9.78709	10.168	10.4736	10.1357	9.89785	10.4019	9.978	10.0365	10.3073	10.2524	10.3599	10.3707
RB_p_mir000000483	gga-miR-3594-5p:MIMAT0025641	6.74819	7.17742	6.7211	6.95128	7.17493	7.02514	6.47978	7.04712	6.90989	7.21796	7.47371	7.41151
RB_p_mir000000484	gga-miR-1563:MIMAT0007422	8.96795	8.8572	9.10722	8.78382	8.34707	9.04166	8.84353	8.633	9.05867	9.15672	8.64836	9.25267
RB_p_mir000000485	gga-miR-1562-5p:MIMAT0007420	13.475	13.4665	13.5377	13.2013	13.3287	13.1941	13.6742	13.5377	13.5438	13.5658	13.2145	13.437
RB_p_mir000000486	gga-miR-1807:MIMAT0007725	9.40514	8.60455	9.01228	9.27903	8.82853	9.26737	9.62342	8.42522	8.90388	9.87306	9.08015	9.41389
RB_p_mir000000487	gga-miR-757:MIMAT0003779	7.8986	8.15165	7.68124	8.35535	8.85992	7.77479	7.85953	8.0868	7.39874	8.54738	8.98371	8.00562
RB_p_mir000000488	gga-miR-1625-3p:MIMAT0007494	5.08746	5.9542	5.2384	6.18488	5.46761	6.03892	5.7211	5.33092	5.74819	6.0607	5.96578	6.28077
RB_p_mir000000489	gga-miR-6591-3p:MIMAT0025684	7.11114	7.02791	7	6.99718	7.57554	7.51964	6.93958	7.23362	7.07682	7.5812	7.82814	7.69349
RB_p_mir00000049	gga-miR-6544-3p:MIMAT0025592	3.83289	3.20945	3	4.14975	4.32193	3	3.88264	3.88264	3.88264	3.49185	3.90689	4.20945
RB_p_mir000000490	gga-miR-1623:MIMAT0007491	9.28944	9.09606	9.46608	9.47548	9.1718	9.53089	9.32249	9.37531	9.25267	9.70001	9.68431	9.57507
RB_p_mir000000491	gga-miR-1554:MIMAT0007411	6.61102	6.64024	6.25974	-0.12713	6.49185	-0.284168	6.62205	6.62205	6.56796	6.23362	6.18488	5.49985
RB_p_mir000000492	gga-miR-1560-3p:MIMAT0007418	6.0607	5.86419	5.50779	6.21917	5.69349	4.91886	5.50779	5.44294	5.87036	5.96578	5.49985	4.97728
RB_p_mir000000493	gga-miR-7483-5p:MIMAT0029120	12.249	13.0018	13.1832	12.2226	12.7119	12.6571	12.5283	13.1583	13.2545	12.7465	13.1379	12.9937
RB_p_mir000000494	gga-miR-1794:MIMAT0007708	9.24169	8.87306	9.44113	9.19722	9.30435	9.29318	9.21067	9.06474	9.51939	9.71768	9.11179	9.76487
RB_p_mir000000495	gga-miR-7467-5p:MIMAT0029088	10.6001	12.7214	10.894	11.7034	13.0605	11.839	10.935	13.2876	11.129	11.2027	12.6773	11.5628
RB_p_mir000000496	gga-miR-7483-3p:MIMAT0029121	5.50779	5.64746	6.33539	6.15228	5.88874	5.58496	5.91289	5.48382	5.60733	5.7211	5.40088	5.25739
RB_p_mir000000497	gga-miR-6676-3p:MIMAT0025779	9.34152	9.56367	9.49185	9.46046	9.58707	9.64341	9.1768	9.28887	9.3614	9.86959	9.7151	9.63209
RB_p_mir000000498	gga-miR-6569-5p:MIMAT0025645	5.50779	5.61839	5.61839	6.08746	5.9542	5.62936	5.3837	5.65821	5.44294	5.55075	4.97728	5.96578
RB_p_mir000000499	gga-miR-130c-5p:MIMAT0007733	3.83289	2.85798	2.52179	4.20945	5.19967	3.35755	4.83289	2.64236	4.2854	4.20945	2.69935	5.7211
RB_p_mir0000005	gga-miR-1630:MIMAT0007501	7.89178	7.73471	8.1267	7.43671	7.13186	7.59059	7.35755	7.37069	7.68124	7.48583	7.23362	7.84235
RB_p_mir00000050	gga-miR-34b-3p:MIMAT0026540	6.12412	6.01681	6.12412	5.15987	5.88874	6.16491	5.84235	6.08746	6.58496	5.7211	5.8392	5.93074
RB_p_mir000000500	gga-miR-130a-5p:MIMAT0026532	5.04439	5	3	4.74147	4.85798	4.08746	5.08746	4.74147	4.44294	5.8009	4.80735	4.32193
RB_p_mir000000501	gga-miR-6596-5p:MIMAT0025690	5.67948	5	5.8009	3.42626	5.50779	5.65105	5.48382	5.7211	5.6865	5.7211	5.63662	5.75489
RB_p_mir000000502	gga-miR-1561:MIMAT0007419	5.25739	4.96578	4.47573	5.53916	4.91886	4.39232	5.48382	5.03342	5.08746	4.45943	6.28077	4.32193
RB_p_mir000000503	gga-miR-1759-3p:MIMAT0026783	5.86419	5.44294	5.64746	4.45943	5.29462	5.34873	5.63662	6.16491	5.77479	5.58496	5.40088	6
RB_p_mir000000504	gga-miR-6543-3p:MIMAT0025827	2.75411	4.56986	5	-0.5107	5.55459	5.10852	3.61471	5.03342	5.03342	-0.0685959	5.08746	6.33539
RB_p_mir000000505	gga-miR-551-3p:MIMAT0007290	6.0607	6.5157	6.18488	5.65105	5.50779	5.78136	6.63844	6.73471	6.89482	4.85798	5.63662	5.44294
RB_p_mir000000506	gga-miR-1792:MIMAT0007706	6.69	6.69	6.56986	6.82655	6.77149	6.92778	6	6.14975	6.61102	6.18488	6.26209	6.33539
RB_p_mir000000507	gga-miR-1791-3p:MIMAT0007705	7.54013	7.68825	7.68825	7.72962	8.05121	8.12024	7.3443	7.66534	7.48684	7.65374	8.27496	8.03617
RB_p_mir000000508	gga-miR-1466:MIMAT0007344	11.3582	10.7924	10.1223	11.1012	11.3676	11.2858	11.1814	11.1643	11.0333	11.1402	11.1142	10.9504
RB_p_mir000000509	gga-miR-7446-3p:MIMAT0029047	13.9752	14.0592	13.985	14.3002	14.5715	14.8687	14.1515	13.9409	13.858	14.5948	14.4332	14.7789
RB_p_mir00000051	gga-miR-34c-3p:MIMAT0026541	13.5466	13.5238	13.7138	12.126	12.3385	12.4025	13.3124	13.1557	13.3893	12.1445	12.2016	12.2077
RB_p_mir000000510	gga-miR-7452-3p:MIMAT0029059	5.29462	5.97154	6.12412	5.97154	6.03892	6.21917	5.58496	5.87036	5.88874	5.7211	5.58496	5.44294
RB_p_mir000000511	gga-miR-6568-5p:MIMAT0025643	5.7211	5.25739	5	5.93074	5.78136	5.73471	5.40939	5.3837	5.40939	4.85798	4.74147	4.97728
RB_p_mir000000512	gga-miR-1560-5p:MIMAT0007417	13.437	13.5914	13.3424	12.7056	13.047	12.674	13.3287	13.2943	13.1379	12.919	13.0757	12.848
RB_p_mir000000513	gga-miR-1651-5p:MIMAT0007529	6.27146	5.9542	6.83605	6.59619	6.15228	7.32193	6.37069	6.08746	6.97728	6.69523	6.40514	7.33092
RB_p_mir000000514	gga-miR-1764-5p:MIMAT0007671	9.99965	10.1674	10.0331	10.4115	10.6362	10.6341	10.2345	10.537	10.2375	10.807	11.0741	10.9445
RB_p_mir000000515	gga-miR-6550-3p:MIMAT0025606	6.35315	6.07682	5.97154	6.08746	6.25267	5.87652	5.84235	6.39232	5.77479	5.67948	5.7211	5.63662
RB_p_mir000000516	gga-miR-301b-5p:MIMAT0007741	5.9542	4.85798	5.40939	5.50779	4.67243	5.15987	5.48382	4.90689	5.14975	5.88264	4.08746	5.49985
RB_p_mir000000517	gga-miR-3530-5p:MIMAT0027029	5.29462	4.62936	5.47573	4.91886	5.25739	5.15987	5.19967	5.33092	5.19967	4.56986	5.19967	5.03342
RB_p_mir000000518	gga-miR-6616-5p:MIMAT0025712	6.07682	6.37069	6.0607	6.13955	6.08746	6.45533	6.02237	6.224	6.63844	6.03342	5.96578	6.12412
RB_p_mir000000519	gga-miR-6637-3p:MIMAT0025733	6.70044	6.49985	5.97154	6.78463	6.32643	6.39232	6.67596	6.24793	6.61102	6.30834	5.96578	5.55075
RB_p_mir00000052	gga-miR-6585-5p:MIMAT0025676	6.59619	6.75822	6.98868	6.7211	6.77149	7.03617	6.7211	6.53916	7.35755	6.09803	6.47978	6.71768
RB_p_mir000000520	gga-miR-133c-5p:MIMAT0026537	6.89633	7.78463	6.87344	6.96	7.90539	7.04439	6.92184	7.17742	6.84862	7.01681	7.66888	7.01681
RB_p_mir000000521	gga-miR-6543-5p:MIMAT0025826	9.73344	9.70995	10.0848	9.18364	9.44708	10.2767	9.56891	9.62867	9.73809	9.72238	9.60641	9.99524
RB_p_mir000000522	gga-miR-1797:MIMAT0007711	9.47548	9.73344	9.18797	10.1236	10.4341	9.89235	9.88207	10.0597	9.66	10.7655	11.0939	10.527
RB_p_mir000000523	gga-miR-7462-3p:MIMAT0029079	5.61839	5.93074	5.83289	1.15943	5.50779	5.78136	5.97728	5.7211	5.91289	5.63662	5.55075	6.15987
RB_p_mir000000524	gga-miR-6627-3p:MIMAT0025723	8.14466	8.05934	8.08746	8.47168	8.21796	8.04576	8.30606	8.2131	8.16867	9.04576	8.85097	8.22159
RB_p_mir000000525	gga-miR-1675:MIMAT0007559	8.47776	8.18177	8.30492	9.13314	8.91289	9.17929	8.46352	8.1325	8.2234	9.16302	9.23332	9.2131
RB_p_mir000000526	gga-miR-1773-3p:MIMAT0007684	6.27146	6.37069	5.53138	6.0607	6	5.67243	6.08746	5.91289	6.08746	5.75489	6	5.58496
RB_p_mir000000527	gga-miR-1694:MIMAT0007586	13.4822	13.7088	13.171	12.4124	12.776	12.3016	13.4108	13.4648	12.8814	12.8678	13.1941	12.4339
RB_p_mir000000528	gga-miR-6573-3p:MIMAT0025654	6.16491	5.8009	5.44294	5.78136	5.82018	5.8392	6.0607	5.50779	5.63662	6.18488	5.40088	5.93074
RB_p_mir000000529	gga-miR-1599:MIMAT0007465	14.9246	14.7135	15.211	14.7135	14.5397	14.6304	14.6639	14.7789	14.8938	14.1235	13.5136	14.3286
RB_p_mir00000053	gga-miR-1742:MIMAT0007646	5.50779	6.25974	5.58496	5.53916	6.0607	5.25739	5.82655	5.40939	5.58496	5.19967	4.97728	6.09803
RB_p_mir000000530	gga-miR-1611:MIMAT0007477	13.1427	12.7742	12.0452	12.749	13.1655	12.8747	13.3858	12.6218	12.5347	13.1325	12.8119	12.6666
RB_p_mir000000531	gga-miR-6546-3p:MIMAT0025596	6.20457	6.13955	5.64746	6.32643	6.15228	6.0607	6.30834	6.49185	6.224	5.67948	5.58496	5.88264
RB_p_mir000000532	gga-miR-144-5p:MIMAT0026644	3.45943	4.62936	2.64238	4.71425	4.76818	3.85798	4.2854	4.2854	4.44294	5.08746	4.56986	4.64386
RB_p_mir000000533	gga-miR-3535:MIMAT0016386	6.96	6.74819	6.65464	5.67243	5.25739	5.50779	6.70736	6.58496	6.39232	6.59619	6.43463	6.18488
RB_p_mir000000534	gga-miR-7445-3p:MIMAT0029045	5.64746	5.29462	2.64238	5.04439	-0.192608	4.98868	5.29462	4.90689	4.64386	3.67243	6.12412	4.64386
RB_p_mir000000535	gga-miR-6545-5p:MIMAT0025593	6.61102	6.35315	6.12412	6.53722	6.20457	6.33985	6.39232	6.0607	6	6.18488	5.96578	6.09803
RB_p_mir000000536	gga-miR-1766:MIMAT0007674	7.08746	7.01681	6.82655	5.67243	6.41574	5.34873	6.63844	6.83605	6.58496	6.87344	6.99718	6.73471
RB_p_mir000000537	gga-miR-6567-3p:MIMAT0025640	12.1358	12.3356	12.0271	12.3663	12.2536	11.7808	12.0317	12.249	11.8038	11.8866	11.8388	11.536
RB_p_mir000000538	gga-miR-1762:MIMAT0007669	10.822	10.5962	10.1437	9.95565	10.5943	9.77108	10.9339	10.9642	10.218	10.7271	10.736	10.1765
RB_p_mir000000539	gga-miR-1614-5p:MIMAT0007480	6.16491	6.49985	5.99435	5.87652	6.56605	6.51964	6.45533	6.35315	6.26679	6.45533	6.53528	6
RB_p_mir00000054	gga-miR-20a-3p:MIMAT0026497	3.83289	5.3837	4.85798	-0.361973	5.04439	4.56986	2.8575	4.83289	4.96578	1.31316	5.19967	6.40514
RB_p_mir000000540	gga-miR-7457-5p:MIMAT0029068	9.43463	9.3559	9.51865	9.42915	9.31004	9.48734	9.01158	9.04781	9.00352	9.28193	9.80413	9.44424
RB_p_mir000000541	gga-miR-6556-3p:MIMAT0025622	6.96	7.35755	6.73471	7.09144	7.10066	6.90989	6.58496	7.26679	6.45533	6.69523	6.65464	6.59619
RB_p_mir000000542	gga-miR-187-5p:MIMAT0026507	8.70131	8.74735	8.37232	9.14147	9.25267	8.87267	8.61747	8.99258	8.50283	9.50333	9.73978	8.668
RB_p_mir000000543	gga-miR-1712-5p:MIMAT0007607	5.56224	5.34873	5.7211	5.04439	5.82018	5.9542	5.24793	5.54689	5.7211	4.97728	5.55075	5.49985
RB_p_mir000000544	gga-miR-1701:MIMAT0007593	5.08746	5.34873	1.15941	3.52356	5.40939	5.25739	6.24793	5.82655	6.16491	4.08746	5.49985	6.12412
RB_p_mir000000545	gga-miR-1788-5p:MIMAT0007700	5.70044	5.70044	5.99435	5.8392	5.34873	5.40939	6.39232	6.02237	6.39232	5.40088	5.40088	5.67948
RB_p_mir000000546	gga-miR-7459-5p:MIMAT0029072	5.11894	4.6865	4.80735	4.83289	4.91886	4.64386	3.16993	3.16993	3.61471	6.09803	4.85798	4.64386
RB_p_mir000000547	gga-miR-6696-3p:MIMAT0025803	5.8009	5.8009	5.88874	6.26209	6.03892	6.0607	6.12412	5.74819	6.08746	4.97728	5.55075	4.80735
RB_p_mir000000548	gga-miR-6561-3p:MIMAT0025630	8.55938	8.48884	8.43671	8.46352	8.4818	8.69784	8.51422	8.33985	8.26327	9.00562	8.87036	8.99718
RB_p_mir000000549	gga-miR-6578-3p:MIMAT0025664	6.18488	5.61839	5.88874	6.18488	2.69954	5.3837	5.87036	5.40939	5.63662	5.8009	4.80735	5.55075
RB_p_mir00000055	gga-miR-1705:MIMAT0007597	5.86419	5.7211	6.03892	-0.369285	5.40939	5.8392	5.50779	5.54689	5.87036	6.12412	5.14975	5.29462
RB_p_mir000000550	gga-miR-1674:MIMAT0007558	6.43671	6.5157	6.47978	6.08746	6.03892	6.16491	6.18488	6.10329	6.43879	5.7211	5.40088	5.34873
RB_p_mir000000551	gga-miR-1587:MIMAT0007449	13.2145	13.0542	12.7679	12.2709	12.4501	12.0281	12.8848	12.6666	12.413	12.4553	12.2937	11.7914
RB_p_mir000000552	gga-miR-6551-3p:MIMAT0025610	6.35315	6.12412	6.27146	4.45943	6.41574	6.03892	6.39232	6.20457	6.2854	6.15987	6.15987	6
RB_p_mir000000553	gga-miR-6644-3p:MIMAT0025745	8.48281	8.57932	9.00562	8.28771	8.42626	9.3548	8.3537	8.33985	8.71725	8.76404	8.97513	9.32474
RB_p_mir000000554	gga-miR-762:MIMAT0007752	13.3778	13.0693	13.3116	12.3929	12.4153	12.3226	13.2037	13.0542	13.1941	12.7419	12.6802	12.7865
RB_p_mir000000555	gga-miR-128-2-5p:MIMAT0026506	6.07682	6.64024	6.30834	5.34873	6.13955	5.91289	5.7211	6.224	6.224	6.09803	6.45533	5.96578
RB_p_mir000000556	gga-miR-23b-5p:MIMAT0026546	6.10329	5.53138	5.47573	5.8392	5.9542	5.55459	5.65821	5.88874	5.3837	4.91886	4.85798	5.25739
RB_p_mir000000557	gga-miR-6669-5p:MIMAT0025770	9.58825	10.2158	9.59991	10.5464	11.0365	10.6133	9.95982	10.4844	9.98121	10.6808	10.9605	10.6398
RB_p_mir000000558	gga-miR-1673:MIMAT0007557	12.9132	13.229	12.5283	12.4874	12.9887	12.34	12.9106	13.3424	13.0693	13.1557	13.3498	12.9741
RB_p_mir000000559	gga-miR-1621-3p:MIMAT0007489	6.53138	5.44294	6.30834	-0.192323	6.13955	6.26209	6.20457	6.0607	6.18488	5.93074	5.67948	5.58496
RB_p_mir00000056	gga-miR-6662-3p:MIMAT0025763	7.2738	6.66178	7.23362	7.33985	6.96	7.3015	7.40301	6.90388	7.12153	7.2503	6.90989	7.43983
RB_p_mir000000560	gga-miR-6607-5p:MIMAT0025701	12.264	12.2216	11.8959	11.4069	11.6309	11.2961	12.1358	12.1135	11.6804	11.6299	11.7588	11.477
RB_p_mir000000561	gga-miR-6571-5p:MIMAT0025649	5	5.19967	5.08746	4.85798	5.19967	4.90689	4.90689	4.96578	4.83289	7.06878	4.64386	4.08746
RB_p_mir000000562	gga-miR-7444-5p:MIMAT0029042	6.12412	5.75489	5.86419	6.03892	6.20457	5.3837	5.8009	6.16491	5.44294	6.03342	5.8009	5.96578
RB_p_mir000000563	gga-miR-1454:MIMAT0007331	6.69	6.3837	7.04712	6.08746	-0.112335	5.98868	6.35315	6.16491	6.49185	6.33539	6.71768	6.86728
RB_p_mir000000564	gga-miR-101-3p:MIMAT0001185	4.75489	4.62936	5.3837	-0.305345	-0.271445	4.90689	6.74819	4.90689	5.19967	3.16993	5.40088	4.85798
RB_p_mir000000565	gga-miR-7474-5p:MIMAT0029102	6.42417	6.43671	6.32193	6.5812	6.50383	6.47978	6.61102	6.224	6.55459	7.12153	6.78463	6.64024
RB_p_mir000000566	gga-miR-7479-3p:MIMAT0029113	5.86419	4.47573	5.61839	4.80735	4.85798	4.83289	4.44294	3.88264	5.19967	6.26209	4.45943	5.34873
RB_p_mir000000567	gga-miR-1816:MIMAT0007656	4.80735	4.56986	4.56986	3.24793	4.02237	4.90689	5.19967	5.6865	6	5.58496	5.49985	5.7211
RB_p_mir000000568	gga-miR-1638:MIMAT0007511	5.19967	4.10852	4.90689	4.55459	4.42626	4.06609	5.65821	5.77479	5.44294	4.45943	3.90689	4.20945
RB_p_mir000000569	gga-miR-1672:MIMAT0007556	12.6232	12.9741	12.8153	12.2167	12.3515	12.5421	12.7056	12.5383	12.5741	12.6598	12.7521	12.7588
RB_p_mir00000057	gga-miR-6555-3p:MIMAT0025620	7.71853	7.74987	7.89178	7.66534	8.0954	8.03755	7.75071	7.85331	7.70217	8.82615	8.86496	8.85097
RB_p_mir000000570	gga-miR-7471-5p:MIMAT0029096	13.5289	13.493	13.5438	13.7138	13.0497	13.3778	13.4457	13.3241	13.3726	12.8195	12.7027	12.7119
RB_p_mir000000571	gga-miR-6542-5p:MIMAT0025589	7.50581	8.00141	8.03617	7.41151	7.45738	7.86651	7.45738	7.62571	7.83289	7.45635	7.53819	7.91139
RB_p_mir000000572	gga-miR-6552-5p:MIMAT0025611	4.96578	4.96578	5.34873	5.25739	5.25739	5.40939	5.60733	5.08746	5.7211	4.32193	6.87344	3.67243
RB_p_mir000000573	gga-miR-1753:MIMAT0007660	9.60641	9.63617	10.3408	10.1924	10.3109	11.4418	9.67287	9.83447	10.6319	10.3599	10.5299	10.9785
RB_p_mir000000574	gga-miR-203a:MIMAT0001146	4.75489	5.04439	5.2384	-0.443111	4.67243	5.25739	5.08746	5.29462	5.33092	5.03342	4.56986	4.74147
RB_p_mir000000575	gga-miR-6635-5p:MIMAT0025731	7.12153	6.7211	6.3837	6.80735	6.90989	5.14975	6.69	6.24793	6.43879	6.82018	6.33539	5.8009
RB_p_mir000000576	gga-miR-1671:MIMAT0007555	6.42417	6.47978	6.21917	6.08746	6.30834	6.32643	6.70736	5.82655	6.14975	5.49985	5.44294	5.8009
RB_p_mir000000577	gga-miR-3537:MIMAT0016388	11.1368	11.4173	12.0655	11.7109	11.5893	12.2287	11.2685	11.4516	11.9484	10.8007	11.2556	11.7617
RB_p_mir000000578	gga-miR-1711:MIMAT0007606	6.18488	5.34873	5.47573	0.566459	5.2384	5.60733	5.29462	5.44294	1.57827	3.67243	5.29462	4.74147
RB_p_mir000000579	gga-miR-6580-3p:MIMAT0025668	6.16491	6.28771	6.27146	6.40514	6.46761	6.91886	6.35315	6.63844	6.47978	5.8009	6.15987	6.37504
RB_p_mir00000058	gga-miR-33-3p:MIMAT0026490	5.34873	5.3837	5.2384	5.14975	4.80735	4.98868	5.65821	5.40939	5.54689	4.80735	4.97728	5.49985
RB_p_mir000000580	gga-miR-6691-5p:MIMAT0025797	6.66178	6.75822	6.64024	6.28077	6.62936	6.89482	6.39232	6.43879	6.95128	6.43463	5.8009	6.35315
RB_p_mir000000581	gga-miR-33-5p:MIMAT0001100	4.96578	5.44294	5.32193	4.85798	5.02237	5.25739	4.83289	4.96578	5.03342	4.32193	6.12412	5.19967
RB_p_mir000000582	gga-miR-24-5p:MIMAT0026548	5.19967	5.58496	5.32193	5.44294	5.62936	5.48382	4.64386	5.65821	5.58496	6.0607	5.44294	6.28077
RB_p_mir000000583	gga-miR-1434:MIMAT0007295	7.41574	7.65105	7.33539	7.27845	7.41785	7.43045	7.37721	7.25974	7.1472	7.33985	7.14211	7.38802
RB_p_mir000000584	gga-miR-6670-5p:MIMAT0025772	5.11894	4.56986	2.75411	4.90689	4.30378	3.9542	4.08746	4.96578	4.90689	3.90689	4.32193	5.67948
RB_p_mir000000585	gga-miR-1670:MIMAT0007554	6.25974	6.28771	6.25974	6.56605	6.30834	6.29921	6.66178	6.10329	6.24793	6	6.18488	5.8392
RB_p_mir000000586	gga-miR-6547-5p:MIMAT0025597	12.8663	13.5136	13.4123	12.4742	12.9544	13.1288	12.776	13.437	13.2447	12.9405	13.5804	13.2992
RB_p_mir000000587	gga-miR-1777:MIMAT0007688	15.5478	15.721	15.7955	14.7646	14.7789	15.9127	15.5478	15.721	15.6749	15.1457	15.3496	15.4679
RB_p_mir000000588	gga-miR-1669:MIMAT0007553	8.2402	8.16491	8.27496	8.83842	8.65374	8.68869	8.43671	7.96	8.28425	9.21037	9.1325	8.94544
RB_p_mir000000589	gga-miR-1668-5p:MIMAT0007551	10.4781	10.3504	10.4934	10.9507	11.108	11.0726	10.9311	11.0262	10.9445	11.108	11.0215	10.9582
RB_p_mir00000059	gga-miR-367:MIMAT0003369	5.08746	4.6865	4.80735	4.67243	4.14975	4.08746	4.83289	5.33092	4.90689	6.40514	5.49985	4.20945
RB_p_mir000000590	gga-miR-147:MIMAT0003352	6.03892	5.7211	5.88874	5.14975	5.76155	5.91289	6.16491	5.50779	5.58496	5.29462	5.96578	5.03342
RB_p_mir000000591	gga-miR-124a-5p:MIMAT0026511	6.67596	6.85019	7.13186	6.39232	6.15228	6.12412	7.07682	7.03205	7.13186	5.8392	5.08746	5.63662
RB_p_mir000000592	gga-miR-3538:MIMAT0016389	7.11114	7.53236	7.40727	6.95128	7.1472	7.22159	6.96	7.06609	7.08481	7.47776	7.9629	8.13186
RB_p_mir000000593	gga-miR-1463:MIMAT0007341	5.90689	5.61839	6.12412	5.78136	5.29462	5.19967	5.24793	5.74819	5.88874	5.03342	4.64386	4.91886
RB_p_mir000000594	gga-miR-3532-5p:MIMAT0027031	5.08746	5.9542	5.04439	5.32193	4.90689	5.08746	5.29462	5.08746	4.74147	6	4.74147	6.26209
RB_p_mir000000595	gga-miR-6680-3p:MIMAT0025784	6.0607	5.47573	5.83289	5.97154	5.34873	5.82018	5.84235	5.9542	6.16491	5.75489	7.13186	5.67948
RB_p_mir000000596	gga-miR-6563-5p:MIMAT0025834	6.93958	6.98868	6.77149	6.12412	6.67596	6.85643	6.56796	6.79766	7.03205	5.40088	5.7211	5.67948
RB_p_mir000000597	gga-miR-1643-3p:MIMAT0007519	9.1267	8.83526	9.16302	8.97943	8.81698	9.14593	8.80735	8.7528	8.86651	9.35011	9.20884	9.27496
RB_p_mir000000598	gga-miR-9-3p:MIMAT0003350	8.09408	7.8857	8.04576	7.4818	7.47371	7.85953	7.75071	7.66534	7.90539	7.95056	7.66888	8.34541
RB_p_mir000000599	gga-miR-20a-5p:MIMAT0001111	6.91439	7.61195	7.92481	6.07146	7.19967	7.92035	7.03205	7.65374	7.69784	7.92035	8.59152	8.79604
RB_p_mir0000006	gga-miR-1719:MIMAT0007616	6.56224	6.86728	7.11114	6.28077	6.46761	6.78463	6.33092	6.69	6.73471	6.15987	6.33539	6.69523
RB_p_mir00000060	gga-miR-32-3p:MIMAT0026508	6.54303	6.27146	5.75489	5.9542	6.43045	5.7211	6.20457	6	5.29462	5.58496	5.14975	5.34873
RB_p_mir000000600	gga-miR-200a-3p:MIMAT0001171	5.67948	5.9542	5.78136	5.15987	5.46761	5.3837	5.48382	5.58496	5.58496	5.19967	5.29462	5.49985
RB_p_mir000000601	gga-miR-1667-3p:MIMAT0007550	6.20457	5.61839	6.21917	5.58496	4.91886	5.73471	5.48382	5.44294	5.91289	5.14975	4.85798	4.97728
RB_p_mir000000602	gga-miR-1666:MIMAT0007549	11.1035	11.0775	11.1566	11.4207	10.9398	11.6637	10.6001	10.6542	10.7028	11.1656	11.4214	11.4619
RB_p_mir000000603	gga-miR-1665:MIMAT0007548	6.35315	6.53138	6.3837	6.74819	6.92184	6.55075	6.20457	6.74819	6.18488	6.45533	6.50383	6.37504
RB_p_mir000000604	gga-miR-18a-5p:MIMAT0001113	5.29462	5.32193	5.86419	5.65105	5.29462	5.32193	5.14975	5.6865	5.60733	6.84862	4.56986	2.69935
RB_p_mir000000605	gga-miR-18b-5p:MIMAT0001141	5.15987	4.85798	5.78136	-0.0293273	4.98868	5.25739	4.83289	4.96578	5.24793	3.67243	6	4.45943
RB_p_mir000000606	gga-miR-302c-3p:MIMAT0003359	5.32193	5.93074	5.29462	4.96578	4.39232	4.74147	5.33092	4.64386	5.58496	4.74147	5.08746	5.03342
RB_p_mir000000607	gga-miR-302b-3p:MIMAT0003357	5.58496	5.34873	4.96578	4.91886	4.76818	4.47573	4.74147	4.08746	3.61471	4.20945	3.49185	4.80735
RB_p_mir000000608	gga-miR-302d:MIMAT0003360	6.10329	4.75489	4.85798	4.47573	4.85798	4.56986	5.08746	2.8575	6.18488	4.56986	6.12412	4.80735
RB_p_mir000000609	gga-miR-200b-3p:MIMAT0001172	5.83289	5.97154	6.3837	5.8392	6.20457	6.02237	5.82655	5.97728	6.37069	5.44294	5.67948	5.7211
RB_p_mir00000061	gga-miR-1460:MIMAT0007338	6.32193	5.8009	5.70044	5.62936	5.44294	5.25739	5.60733	5.3837	5.44294	6.12412	4.85798	6.69523
RB_p_mir000000610	gga-miR-429-3p:MIMAT0003371	6.20457	5.9542	6.12412	5.53916	5.67243	5.7211	5.58496	5.60733	5.60733	5.25739	5.40088	5.19967
RB_p_mir000000611	gga-miR-216a:MIMAT0001131	6.35315	5.7211	5.53138	5.62936	5.87652	5.46761	5.19967	5.7211	5.14975	4.56986	5.49985	6.65464
RB_p_mir000000612	gga-miR-365-3p:MIMAT0003361	5.8009	5.58496	5.7211	-0.302266	5.50779	5.32193	5.24793	5.24793	5.65821	4.97728	5.29462	5.40088
RB_p_mir000000613	gga-miR-6639-5p:MIMAT0025735	6.33539	5.7211	5.61839	5.65105	-0.371941	5.02237	5.24793	6.0607	6.99718	5.58496	4.64386	3.49185
RB_p_mir000000614	gga-miR-199-3p:MIMAT0003721	6.0607	5.44294	5.3837	5.8392	5.40939	5.19967	4.83289	5.33092	4.90689	5.40088	5.58496	5.03342
RB_p_mir000000615	gga-miR-1329-5p:MIMAT0007281	5.50779	5.90689	5.44294	5.29462	5.46761	5.19967	7.26679	5.82655	5.88874	5.58496	5.34873	5.25739
RB_p_mir000000616	gga-miR-3607-5p:MIMAT0025607	5.32193	5.56224	5.11894	-0.21115	5.15987	4.80735	5.08746	5.14975	4.74147	2.69935	0.567483	4.45943
RB_p_mir000000617	gga-miR-1613:MIMAT0007479	4.6865	4.90689	5.11894	5.04439	3.9542	4.32193	4.64386	4.90689	5.87036	6.28077	4.74147	5.93074
RB_p_mir000000618	gga-miR-1663-5p:MIMAT0007544	6.27146	6.42417	6.30834	6.62936	6.77149	6.69349	6.73471	6.76155	6.74819	6.26209	6.26209	6.23362
RB_p_mir000000619	gga-miR-6560-3p:MIMAT0025628	7.90539	7.87498	7.85953	7.3015	7.77479	8.10198	7.80896	7.90539	8.02445	7.95056	7.85953	8.11894
RB_p_mir00000062	gga-miR-6568-3p:MIMAT0025644	6.77149	6.45533	6.56224	7.09144	6.64746	6.66178	6.40514	6.59619	6.35315	6.71768	6.35315	6.47978
RB_p_mir000000620	gga-miR-10b-5p:MIMAT0001148	5.78136	5.8009	5.75489	5.73471	5.14975	5.69349	5.54689	5.60733	5.40939	4.91886	4.56986	5.44294
RB_p_mir000000621	gga-miR-10a-5p:MIMAT0007731	5.2384	5.3837	5.56224	4.80735	5.25739	5.62936	4.83289	5.03342	5.91289	2.85798	3.90689	4.45943
RB_p_mir000000622	gga-miR-7477-3p:MIMAT0029109	6.70044	6.18488	6.45533	6.59619	6.12412	6.36632	6.40514	5.88874	6.42206	6.33539	5.96578	5.96578
RB_p_mir000000623	gga-miR-1760:MIMAT0007667	5.78136	5.8009	5.56224	5.2384	5.55459	4.22882	6.10329	6	5.44294	5.40088	3.49185	5.34873
RB_p_mir000000624	gga-miR-7478-5p:MIMAT0029110	11.129	11.1728	11.2036	10.9883	11.0262	10.8948	11.0823	11.1256	11.108	11.4003	11.2685	11.2204
RB_p_mir000000625	gga-miR-6678-3p:MIMAT0025782	6.21917	6.35315	6.56224	3.70044	6.79766	6.64746	6.33092	6.61102	6.61102	6.97728	7.43983	6.97728
RB_p_mir000000626	gga-miR-217-5p:MIMAT0001132	5.8009	5.19967	5.93074	5.55459	5.3837	5.9542	5.63662	5.60733	5.84235	5.14975	5.63662	6.50383
RB_p_mir000000627	gga-miR-18b-3p:MIMAT0026516	6.01681	6.16491	5.97154	6.0607	6.23362	6.13955	5.87036	5.8009	6.12412	5.67948	6.03342	5.63662
RB_p_mir000000628	gga-miR-138-1-3p:MIMAT0026505	5.9542	6.0607	5.93074	6.15228	6.25267	5.58496	5.87036	5.88874	5.65821	6.15987	6.18488	5.58496
RB_p_mir000000629	gga-miR-1722-3p:MIMAT0007621	8.83842	8.70477	8.63934	9.31572	9.41469	9.40514	8.79726	8.7528	8.87575	9.72024	9.68869	9.50631
RB_p_mir00000063	gga-miR-125b-3p:MIMAT0026493	6.25974	6.33539	6.12412	6.46761	6.23362	5.87652	6.43879	6.33092	6.0607	5.7211	6.18488	6.09803
RB_p_mir000000630	gga-miR-29b-3p:MIMAT0001097	5	5.2384	4.90689	2.69925	5.40939	4.64386	4.96578	5.03342	4.64386	4.85798	6.40514	5.03342
RB_p_mir000000631	gga-miR-29c-3p:MIMAT0001183	6.03892	4.90689	5.2384	5.2384	5.19967	4.98868	4.74147	5.14975	5.19967	5.40088	4.08746	5.03342
RB_p_mir000000632	gga-miR-29a-3p:MIMAT0001096	4.42626	5	4.6865	4.98868	5.48382	4.30378	4.44294	5.48382	5.19967	5.34873	5.8009	4.56986
RB_p_mir000000633	gga-miR-1661:MIMAT0007542	6.33539	5.9542	6.07682	6.08746	5.50779	5.93074	6.33092	6.12412	6.40514	6.18488	5.67948	5.44294
RB_p_mir000000634	gga-miR-15a:MIMAT0001117	5.11894	5.2384	5.19967	4.91886	4.90689	4.83289	5.87036	5.24793	5.24793	3.16993	6.09803	6.40514
RB_p_mir000000635	gga-miR-15b-5p:MIMAT0001154	5.19967	5.70044	5.34873	4.98868	5.04439	5.04439	5.33092	5.33092	5.08746	4.56986	4.74147	5.58496
RB_p_mir000000636	gga-miR-15c-5p:MIMAT0007737	5.61839	5.32193	4.75489	5.58496	5.53916	3.24793	5.40939	5.19967	5.44294	5.25739	4.08746	4.08746
RB_p_mir000000637	gga-miR-16c-5p:MIMAT0007739	6.47978	6.0607	6.74819	6.25267	6.20457	6.59619	6.20457	5.88874	6.49185	6.50383	6.12412	6.89178
RB_p_mir000000638	gga-miR-16-5p:MIMAT0001116	5.99435	6.07682	6.43671	5.46761	5.7211	5.44294	5.50779	6	5.58496	4.91886	5.8392	5.58496
RB_p_mir000000639	gga-miR-1595-3p:MIMAT0007459	6.30834	6.25974	6.28771	6.36632	6.20457	6.20457	5.77479	5.84235	6.224	5.93074	6.18488	5.75489
RB_p_mir00000064	gga-miR-1416-3p:MIMAT0007286	5.70044	5.70044	5.50779	5.46761	-0.273126	5.60733	5.48382	5.8009	4.56986	5.25739	6.12412	6.84862
RB_p_mir000000640	gga-miR-21-5p:MIMAT0003774	7.19476	7.34983	6.75822	5.88874	6.32643	5.9542	6.76155	6.8857	6.77149	6.9629	7.19967	7.04712
RB_p_mir000000641	gga-miR-1660:MIMAT0007541	4.90689	5.53138	5	5.34873	5.25739	5.15987	4.96578	5.50779	5.60733	4.08746	5.75489	4.80735
RB_p_mir000000642	gga-miR-1659:MIMAT0007540	10.0251	9.97656	10.1121	10.2706	9.98904	10.0871	10.2254	10.0128	10.1236	10.1215	10.1542	10.1236
RB_p_mir000000643	gga-miR-1759-5p:MIMAT0007666	14.312	14.0796	14.4592	14.2429	14.2569	14.4397	14.3895	14.6304	14.5487	14.8296	14.5715	15.0033
RB_p_mir000000644	gga-miR-196-5p:MIMAT0001121	4.90689	4.6865	5.08746	4.42626	4.76818	4.61471	4.74147	5.08746	5.14975	1.31316	1.31316	6.64024
RB_p_mir000000645	gga-miR-1815:MIMAT0007512	3.67243	3.45943	3.20945	3.93074	3.93074	3.93074	3.88264	4.64386	5.19967	5.40088	4.32193	4.20945
RB_p_mir000000646	gga-miR-7479-5p:MIMAT0029112	4.85798	5.19967	5.2384	3.93074	5.14975	4.74147	4.90689	5.08746	5.40939	5.29462	4.64386	6.20945
RB_p_mir000000647	gga-miR-454-3p:MIMAT0007292	4.6865	4.75489	5.29462	4.80735	4.2854	4.67243	4.83289	5.33092	5.08746	5.29462	4.80735	5.14975
RB_p_mir000000648	gga-miR-1658-5p:MIMAT0007538	6.2384	6.40514	5.97154	6.32643	6.39232	6.36632	5.84235	5.82655	5.8009	6.09803	6.33539	6.20945
RB_p_mir000000649	gga-miR-1657:MIMAT0007537	6.77149	7.06609	7.11114	6.53722	6.45533	6.67596	6.87344	6.92184	7.07682	7.09803	6.99718	7.21796
RB_p_mir00000065	gga-miR-1624:MIMAT0007492	10.3012	10.7591	10.5499	11.2996	11.7528	11.4276	10.8836	11.3582	10.8347	11.3178	11.8126	11.6659
RB_p_mir000000650	gga-miR-1462-3p:MIMAT0026764	7.51373	7.41574	7.68124	6.25267	6.69349	6.16491	7.79523	7.77972	7.80252	6.9629	6.92778	7.09803
RB_p_mir000000651	gga-miR-1725:MIMAT0007624	5.40939	4.62936	5.04439	5.15987	5.44294	5.34873	4.96578	4.83289	5.3837	4.74147	4.20945	4.32193
RB_p_mir000000652	gga-miR-183:MIMAT0001191	5.75489	5.61839	5.70044	5.32193	5.40939	5.48382	5.50779	5.6865	5.48382	4.74147	4.85798	6.50383
RB_p_mir000000653	gga-miR-135a-5p:MIMAT0001099	4.56986	4.42626	3.9542	4.10852	3.70044	3.88264	2.64236	4.08746	4.08746	4.08746	5.03342	5.8392
RB_p_mir000000654	gga-miR-135b:MIMAT0007536	4.62936	2.75411	3.67243	3.67243	-0.243973	3.08746	5.14975	3.61471	4.90689	3.90689	4.32193	4.97728
RB_p_mir000000655	gga-miR-6708-5p:MIMAT0025818	14.0334	14.1891	14.0077	13.3124	13.6584	13.5238	14.3286	14.2569	14.1235	14.3425	14.6639	14.2429
RB_p_mir000000656	gga-miR-455-5p:MIMAT0003364	5.47573	5.58496	5.04439	5.04439	2.85798	-0.127072	5.40939	5.50779	3.88264	5.44294	4.56986	6.12412
RB_p_mir000000657	gga-miR-32-5p:MIMAT0001125	1.45185	2.75411	4.10852	-0.387891	4.61471	5.08746	3.61471	4.74147	4.96578	2.85798	4.56986	4.32193
RB_p_mir000000658	gga-miR-92-3p:MIMAT0001109	6.07682	5.7211	5.56224	5.2384	6.20457	5.58496	6.14975	5.8009	5.9542	5.40088	5.44294	5.7211
RB_p_mir000000659	gga-miR-1811:MIMAT0007729	7.48784	7	7.35755	8.03755	7.06609	8.03755	7.3443	6.85487	7.26679	7.87036	6.99718	7.56224
RB_p_mir00000066	gga-miR-6613-3p:MIMAT0025708	6.73471	7.16239	6.74819	6.93958	7.17493	6.67596	6.73471	6.8857	6.66178	6.69523	7.04712	6.71768
RB_p_mir000000660	gga-miR-137-3p:MIMAT0001153	3	4.85798	4.90689	-0.484035	4.30378	4.76818	8.25621	4.2854	7.49985	2.52168	3.90689	7.71596
RB_p_mir000000661	gga-miR-138-2-3p:MIMAT0031069	3.83289	3	4.10852	-0.0653004	4.74147	3.49185	4.56986	5.03342	4.44294	3.90689	5.08746	4.45943
RB_p_mir000000662	gga-miR-124c-3p:MIMAT0025600	6.42417	6.13955	6.82655	6.28077	6.36632	6.3837	5.9542	5.50779	6.08746	5.75489	5.88264	5.8009
RB_p_mir000000663	gga-miR-7476-3p:MIMAT0029107	6.66178	6.77149	7.01681	7.23362	7.19967	7.11114	6.76155	6.99718	6.85487	6.76818	6.86728	5.93074
RB_p_mir000000664	gga-miR-1467-3p:MIMAT0007346	6.3837	6.18488	6.27146	6.41574	6.30834	6.21917	6.02237	6.39232	5.93074	6.53528	6.43463	6.55459
RB_p_mir000000665	gga-miR-128-3p:MIMAT0001123	4.75489	5.40939	5.19967	4.2854	5.2384	5.62936	4.74147	5.54689	4.74147	4.56986	4.91886	5.19967
RB_p_mir000000666	gga-miR-1758:MIMAT0007665	6.2384	6.25974	6.56224	6.55075	6.70736	5.85175	5.9542	6.12412	6.35315	5.75489	5.96578	5.8009
RB_p_mir000000667	gga-miR-1656:MIMAT0007535	6.89633	6.46352	7.16239	7.12153	6.8857	7.12153	6.33092	6.33092	6.50383	6.40514	5.7211	6.18488
RB_p_mir000000668	gga-miR-6700-3p:MIMAT0025810	5.7211	5.08746	5.2384	5.60733	1.15991	5.55459	5.54689	4.96578	4.96578	5.58496	4.08746	5.08746
RB_p_mir000000669	gga-miR-181b-1-3p:MIMAT0026522	6.75822	6.85019	6.65464	6.28077	6.62936	6.61287	6.69697	7.01123	6.64746	6.59619	6.53528	6.43463
RB_p_mir00000067	gga-miR-1704:MIMAT0007596	8.80735	8.76404	8.73894	8.78872	9.11732	9.0911	8.96542	8.63753	8.81458	9.50333	9.41785	9.06474
RB_p_mir000000670	gga-miR-181b-2-3p:MIMAT0031059	5.75489	5.44294	5.61839	5.50779	5.50779	5.15987	6	5.44294	5.77479	5.44294	5.25739	5.34873
RB_p_mir000000671	gga-miR-6690-5p:MIMAT0025796	7.60548	7.81057	7.44501	7.62571	8.05121	7.84235	7.60363	7.74315	7.43671	7.85953	8.25621	7.80735
RB_p_mir000000672	gga-miR-1804:MIMAT0007721	7.24079	7.24079	7.3208	6.8857	7.18735	7.41785	6.77149	6.89482	7.2503	6.76818	7.11114	7.35755
RB_p_mir000000673	gga-miR-6683-3p:MIMAT0025788	10.3259	10.0396	9.86264	10.4571	10.4727	10.4341	10.2	10.2863	9.83723	11.1796	10.8931	10.7048
RB_p_mir000000674	gga-miR-1757:MIMAT0007664	8.64791	9.37857	9.21553	8.38154	9.07748	9.36632	8.14211	9.00562	8.91364	8.81698	9.56891	9.23332
RB_p_mir000000675	gga-miR-7465-5p:MIMAT0029084	5.53138	5.04439	5.78136	5.50779	5.8009	6.39232	5.19967	3.61471	5.63662	5.34873	5.34873	6.40514
RB_p_mir000000676	gga-miR-7453-5p:MIMAT0029060	7.61195	8.2064	7.94837	8.58496	9.11732	9.02479	8.34928	8.46862	8.50779	7.61102	9.37504	7.7364
RB_p_mir000000677	gga-miR-6654-3p:MIMAT0025755	8.2402	8.45481	8.20212	8.98904	9.28685	8.94544	8.79523	8.69174	8.53528	9.14657	9.15672	9.01193
RB_p_mir000000678	gga-miR-1691:MIMAT0007582	6.16491	4.42626	6.03892	6.25267	6.03892	6.23362	5.7211	5.3837	6.12412	5.19967	5.93074	5.40088
RB_p_mir000000679	gga-miR-1655-5p:MIMAT0007534	6.43671	6.49985	6.54303	6.07146	6.21917	6.43045	5.82655	6.18488	6.12412	5.63662	4.97728	5.88264
RB_p_mir00000068	gga-miR-214:MIMAT0007751	12.4009	12.6329	12.0674	11.8062	11.8385	11.7682	12.4785	12.3996	12.2097	11.8038	12.1074	11.6453
RB_p_mir000000680	gga-miR-6562-3p:MIMAT0025833	5.44294	4.80735	5.19967	5.46761	5.25739	4.30378	4.2854	5.14975	5.03342	4.85798	5.93074	5.08746
RB_p_mir000000681	gga-miR-148a-3p:MIMAT0001120	6.13955	5.50779	5.44294	5.40939	5.14975	5.44294	5.48382	5.3837	5.40939	5.58496	6.69523	4.91886
RB_p_mir000000682	gga-miR-101-2-5p:MIMAT0031077	5.25739	5.34873	6.10329	5.60733	5.44294	5.29462	5.3837	5.24793	5.24793	4.85798	4.64386	3.90689
RB_p_mir000000683	gga-miR-1740-3p:MIMAT0007644	6.28771	6.03892	5.7211	5.98868	5.60733	5.65105	5.7211	5.03342	5.77479	6	4.97728	5.14975
RB_p_mir000000684	gga-miR-1710:MIMAT0007605	6.54303	6.45533	6.47978	5.88874	6.26209	6.43879	6.40514	6.52356	6.61102	6.43463	6.30834	6.33539
RB_p_mir000000685	gga-miR-6576-5p:MIMAT0025659	4.42626	4.90689	5.08746	4.42626	4.32193	4.83289	4.2854	4.96578	5.3837	-0.0359725	4.74147	6.03342
RB_p_mir000000686	gga-miR-153-5p:MIMAT0026502	5.40939	5.58496	5.78136	5.53916	5.02237	5.55459	5.8009	5.58496	6.20457	5.14975	5.25739	6.55459
RB_p_mir000000687	gga-miR-6697-5p:MIMAT0025804	6.35315	6.49985	6.56986	6.18488	5.98868	6.73471	6.58496	6.39232	6.52356	6.45533	5.7211	6.57365
RB_p_mir000000688	gga-miR-1690-5p:MIMAT0007581	8.41574	8.15165	8.31854	8.81698	8.44294	8.27496	8.4315	8.03067	8.11764	8.97226	8.85837	8.69131
RB_p_mir000000689	gga-miR-6624-3p:MIMAT0025720	6.93958	6.12412	6.53138	7.10066	7.18735	7.00282	7.20945	7.04712	6.99718	6.51964	7.2503	6.61655
RB_p_mir00000069	gga-miR-6609-3p:MIMAT0025704	6.87344	6.59619	6.56224	7.04439	6.90989	6.96	6.43879	6.0607	6.55459	6.33539	6.50383	6.35315
RB_p_mir000000690	gga-miR-1756a:MIMAT0007663	5.50779	4.62936	5.56224	5.53916	5.14975	5.55459	5.48382	5.33092	4.90689	5.34873	5.75489	6.35315
RB_p_mir000000691	gga-miR-2130:MIMAT0011206	7.68825	7.3072	7.04712	7.9629	6.67596	8.13186	7.5216	7.22159	7.41045	8.47776	7.88722	7.99577
RB_p_mir000000692	gga-miR-125b-5p:MIMAT0001105	7.50581	7.49985	7.65821	6.40514	6.8857	6.70736	7.71339	7.54496	7.59805	6.80252	6.80252	6.65464
RB_p_mir000000693	gga-miR-1652:MIMAT0007531	5.47573	5.75489	5.61839	5.55459	5.82018	5.93074	5.63662	5.77479	5.8009	5.29462	5.63662	5.55075
RB_p_mir000000694	gga-miR-7443-3p:MIMAT0029041	6.46352	6.18488	6.03892	6.36632	6.43045	6.51964	5.82655	5.93074	5.77479	6.47978	6.30834	6.30834
RB_p_mir000000695	gga-miR-6648-3p:MIMAT0025747	5.83289	5.8009	5.44294	6.16491	6.15228	5.98868	5.40939	5.97728	5.65821	6.0607	5.49985	5.63662
RB_p_mir000000696	gga-miR-454-5p:MIMAT0007291	5.11894	4.6865	5.75489	5.19967	4.96578	5.85175	4.44294	4.74147	5.08746	5.34873	5.63662	6.18488
RB_p_mir000000697	gga-miR-460b-5p:MIMAT0007326	5.99435	6.13955	6.33539	5.69349	5.87652	5.44294	5.93074	5.50779	5.8009	6.0607	6.0607	5.88264
RB_p_mir000000698	gga-miR-1650:MIMAT0007528	5.25739	5.56224	5.70044	3.67243	6.02237	6.28077	5.65821	6.0607	5.65821	5.40088	5.8009	5.8009
RB_p_mir000000699	gga-miR-1677-5p:MIMAT0007562	6.49985	6.03892	5.90689	6.43045	6.21917	6.26209	5.7211	5.7211	5.50779	6.0607	5.49985	5.34873
RB_p_mir0000007	gga-miR-6550-5p:MIMAT0025605	7.66534	7.67066	7.84627	5.85175	7.89936	8.07882	7.56605	7.36304	7.69784	7.94031	7.98157	8.20701
RB_p_mir00000070	gga-miR-7477-5p:MIMAT0029108	14.9618	14.8938	14.9169	15.4222	14.9246	14.9169	15.0474	14.9169	14.7135	15.2936	15.2594	15.2683
RB_p_mir000000700	gga-miR-1649-5p:MIMAT0007526	9.76736	9.94288	9.10722	10.7655	11.0483	10.2578	9.70671	9.95165	9.33985	10.5689	10.905	10.2691
RB_p_mir000000701	gga-miR-1775-3p:MIMAT0007686	5.83289	5.19967	5.25739	5.8392	-0.0642526	4.74147	4.96578	5.24793	5.14975	4.97728	6.37504	6.69523
RB_p_mir000000702	gga-miR-1416-5p:MIMAT0007285	6.45533	6.07682	5.88874	6.12412	5.91289	6.20457	5.7211	5.93074	6.30834	5.03342	5.58496	5.58496
RB_p_mir000000703	gga-miR-205a:MIMAT0001184	6.12412	5.61839	5.61839	6.02237	6.20457	5.53916	5.48382	5.33092	5.8009	5.88264	5.03342	6.20945
RB_p_mir000000704	gga-miR-3531-5p:MIMAT0016381	5.04439	5.08746	5.25739	5.3837	4.91886	4.45943	5.84235	5.7211	5.19967	6.83289	4.32193	5.67948
RB_p_mir000000705	gga-miR-1451-5p:MIMAT0007324	7.61195	7.2738	7.25739	7.97154	7.40088	7.22159	7.40301	6.99718	7.1472	7.75154	7.15482	7.12153
RB_p_mir000000706	gga-miR-7455-5p:MIMAT0029064	15.9127	15.9854	15.9979	14.6891	15.7429	14.9792	15.7955	15.9974	15.8638	15.9127	15.1825	14.5397
RB_p_mir000000707	gga-miR-103-1-5p:MIMAT0031070	5.50779	5.75489	5.78136	5.65105	5.10852	5.73471	5.82655	5.65821	6.26679	5.19967	4.97728	6.12412
RB_p_mir000000708	gga-miR-6666-3p:MIMAT0025767	13.2481	13.4	13.4648	12.7863	12.554	13.0542	13.3778	13.3205	13.4822	13.0693	12.9508	13.3726
RB_p_mir000000709	gga-miR-1755:MIMAT0007662	7.04712	6.81378	6.96	6.79766	3.08746	6.98868	6.8857	6.70736	6.84862	6.53528	6.45533	6.71768
RB_p_mir00000071	gga-miR-6623-3p:MIMAT0025719	6.12412	5.58496	5.88874	6.02237	4.76818	5.46761	5.93074	5.63662	5.74819	5.49985	5.58496	5.19967
RB_p_mir000000710	gga-miR-101-1-5p:MIMAT0026545	5.40939	5.78136	4.96578	6.08746	5.76155	5.91289	6.26679	5.50779	5.33092	5.49985	5.25739	6.61655
RB_p_mir000000711	gga-miR-126-3p:MIMAT0001169	6.2384	6.37069	5.9542	6.20457	6.0607	5.25739	5.82655	6.0607	5.82655	5.14975	5.25739	5.19967
RB_p_mir000000712	gga-miR-1754-5p:MIMAT0007661	6.93074	6.75822	6.8857	6.67596	7.00282	7.17493	7.06609	6.96	6.97728	6.23362	6.47978	6.50383
RB_p_mir000000713	gga-miR-187-3p:MIMAT0001124	6.30834	5.90689	6.0607	6.21917	5.78136	5.97154	5.9542	5.87036	6.0607	5.40088	5.25739	5.29462
RB_p_mir000000714	gga-miR-1772-3p:MIMAT0007682	8.50184	8.59152	9.00562	10.5821	10.5962	10.9775	9.15038	9.13057	9.72707	10.6149	9.81838	10.6733
RB_p_mir000000715	gga-miR-7468-5p:MIMAT0029090	6.32193	5.78136	6.01681	6.03892	5.48382	5.3837	6.18488	5.8009	6.08746	5.40088	5.7211	4.80735
RB_p_mir000000716	gga-miR-1467-5p:MIMAT0007345	6.35315	6.33539	6.01681	6.03892	5.9542	5.8009	5.33092	6.2854	5.63662	5.7211	5.49985	-0.353238
RB_p_mir000000717	gga-miR-6634-5p:MIMAT0025730	11.7732	11.5628	11.9033	11.946	11.7831	11.9821	11.8652	11.6453	12.0281	11.3836	11.1971	11.9177
RB_p_mir000000718	gga-miR-6587-5p:MIMAT0025678	7.98157	7.74987	8.01402	8.15165	7.94105	8.25621	7.84235	7.68124	8.08015	7.78627	7.75154	8.15292
RB_p_mir000000719	gga-miR-1647:MIMAT0007523	6.62936	6.18488	6.0607	6.66178	6.56605	6.39232	6.63844	6.82655	6.224	6.20945	6.23362	6.0607
RB_p_mir00000072	gga-miR-6549-3p:MIMAT0025604	9.99471	9.92907	10.0654	9.65015	10.1121	10.5043	10.1215	10.3183	10.5105	10.0746	9.94983	10.1825
RB_p_mir000000720	gga-miR-1689-5p:MIMAT0007579	7.62571	7.45738	7.76321	7.67066	7.6987	8.02237	7.38694	7.62936	7.4818	8.20701	8.34541	8.20701
RB_p_mir000000721	gga-miR-6675-3p:MIMAT0025778	7.21553	6.85019	6.89633	7.80494	7.22159	7.12153	7.19967	6.79766	6.85487	8.02514	7.14211	7.17866
RB_p_mir000000722	gga-miR-301a-5p:MIMAT0026531	4.90689	5.04439	4.85798	4.80735	4.39232	4.74147	4.83289	5.40939	4.90689	5.96578	5.67948	5.03342
RB_p_mir000000723	gga-miR-6660-3p:MIMAT0025761	6.10329	6.20457	6.0607	-0.153412	5.87652	6.08746	5.54689	5.40939	5.7211	3.49185	5.7211	5.14975
RB_p_mir000000724	gga-miR-7482-3p:MIMAT0029119	9.58637	9.78218	9.68321	9.54786	10.0007	10.1085	10.021	9.73809	9.89822	10.0133	9.99965	9.93719
RB_p_mir000000725	gga-miR-3594-3p:MIMAT0025642	7.42417	7.2503	7.60548	6.89482	7.35094	7.91289	7.62571	7.64476	8.03617	7.06878	7.21796	7.31854
RB_p_mir000000726	gga-miR-1646:MIMAT0007522	6.12412	5.32193	5.70044	5.98868	6.10329	5.8009	5.7211	5.84235	6.14975	5.49985	4.91886	5.58496
RB_p_mir000000727	gga-miR-1780:MIMAT0007691	6.59619	6.64024	6.25974	6.7211	6.98868	6.59619	6.45533	6.66178	6.35315	6.43463	6.40514	6.15987
RB_p_mir000000728	gga-miR-6655-5p:MIMAT0025756	6.96	6.32193	6.33539	6.62936	6.28077	6.64746	6.47978	6.224	6.70736	6.03342	5.75489	6.20945
RB_p_mir000000729	gga-miR-1645:MIMAT0007521	4.85798	4.62936	4.85798	5.19967	4.80735	4.42626	1.99554	3.88264	4.2854	5.40088	6.30834	5.63662
RB_p_mir00000073	gga-miR-6641-5p:MIMAT0025737	2.75411	2.75411	4.20945	1.57835	3.67243	3.45943	0.566356	2.8575	4.08746	3.16993	3.16993	5.88264
RB_p_mir000000730	gga-miR-7442-3p:MIMAT0029039	6.28771	5.83289	6.01681	6.73471	6.64746	6.62936	5.97728	6	6.224	6.33539	6.18488	6.12412
RB_p_mir000000731	gga-miR-6584-5p:MIMAT0025675	6.18488	5.61839	5.53138	5.65105	5.55459	5.78136	5.82655	5.88874	5.19967	5.08746	4.85798	5.19967
RB_p_mir000000732	gga-miR-1626-3p:MIMAT0007496	6.61102	6.70044	7.28887	6.85643	6.8857	7.43045	6.43879	6.59619	7.41785	6.51964	6.83289	7.50184
RB_p_mir000000733	gga-miR-6640-5p:MIMAT0025736	6.96	6.27146	5.88874	6.62936	5.82018	6.16491	6.56796	5.87036	6.39232	6.69523	6.0607	5.75489
RB_p_mir000000734	gga-miR-6681-5p:MIMAT0025786	5.19967	5.90689	4.80735	3.67243	5.7211	5.25739	5.08746	6.224	5.3837	4.80735	5.14975	5.88264
RB_p_mir000000735	gga-miR-1683:MIMAT0007570	6.47978	6.37069	6.07682	6.39232	6.36632	6.46761	6.0607	6.87344	6.16491	6.33539	5.67948	5.96578
RB_p_mir000000736	gga-miR-6646-3p:MIMAT0025743	13.6477	13.4108	13.7218	12.78	12.7027	13.1531	13.6477	13.5136	13.7375	13.9409	13.1354	13.9752
RB_p_mir000000737	gga-miR-1664-3p:MIMAT0007547	6.07682	5.99435	5.93074	5.9542	5.8392	5.46761	5.7211	6	5.84235	5.93074	5.8392	5.88264
RB_p_mir000000738	gga-miR-7461-5p:MIMAT0029076	10.2975	10.6119	10.5206	10.5892	10.9961	10.4002	10.6083	10.82	10.6251	11.0007	11.1272	10.8162
RB_p_mir000000739	gga-miR-6565-3p:MIMAT0025636	5.15987	5.50779	5.44294	5.10852	5.25739	5.15987	5.19967	5.29462	5.3837	4.32193	1.31316	4.64386
RB_p_mir00000074	gga-miR-6614-3p:MIMAT0025709	14.3722	14.5715	14.7957	13.6198	14.1515	15.5073	14.7388	15.0033	14.9792	13.8238	13.3205	13.475
RB_p_mir000000740	gga-miR-7450-5p:MIMAT0029054	13.6584	13.4484	13.8074	13.2793	13.0512	13.3893	13.7488	13.5346	13.6247	13.8743	13.3241	13.7138
RB_p_mir000000741	gga-miR-1644:MIMAT0007520	7.25739	7.47371	7.16239	7.92035	7.49785	8.24436	7.82018	7.98085	7.9542	7.67596	7.98157	8.1046
RB_p_mir000000742	gga-miR-200b-5p:MIMAT0026534	6.89633	6.8857	7	6.46761	6.98868	7.00282	6.90989	7.1472	7.0182	7.05664	6.90989	6.89178
RB_p_mir000000743	gga-miR-7476-5p:MIMAT0029106	4.96578	4.96578	4.96578	3.85798	5.04439	4.91886	5.14975	4.74147	4.74147	4.32193	4.32193	5.08746
RB_p_mir000000744	gga-miR-1643-5p:MIMAT0007518	7.5216	7.63572	7.48784	7.68124	7.8321	7.76404	7.28887	7.89936	7.86496	8.07146	6.74819	7.48583
RB_p_mir000000745	gga-miR-6561-5p:MIMAT0025629	6.16491	5.7211	4.90689	5.73471	5.29462	5.69349	5.65821	5.7211	5.54689	4.80735	4.97728	5.40088
RB_p_mir000000746	gga-miR-9-5p:MIMAT0001195	3.67243	2.52179	4.62936	-0.364076	-0.241303	4.45943	4.2854	2.31913	3.88264	0.567483	-0.0359725	4.97728
RB_p_mir000000747	gga-miR-6699-5p:MIMAT0025808	6.25974	5.40939	4.42626	6.02237	5.2384	5.40939	5.29462	4.96578	5.14975	5.03342	2.52168	5.03342
RB_p_mir000000748	gga-miR-1799:MIMAT0007715	6.10329	6.3837	6.37069	6.35315	6.33985	6.43045	5.87036	6.30834	6.69697	6.45533	5.58496	5.96578
RB_p_mir000000749	gga-miR-1775-5p:MIMAT0026784	7.93074	8.2064	8.16491	7.92852	8.47269	8.36413	8.02098	7.91289	8.11114	8.71382	8.41574	8.395
RB_p_mir00000075	gga-miR-1574-3p:MIMAT0007435	10.5796	10.1523	10.4411	10.3385	10.1835	10.2363	10.5796	10.3103	10.537	9.99789	10.4054	10.5125
RB_p_mir000000750	gga-miR-1715-3p:MIMAT0007612	5.47573	5.58496	5.3837	5.3837	5.82018	5.44294	5.50779	4.74147	5.48382	6.92778	2.85798	5.96578
RB_p_mir000000751	gga-miR-6599-3p:MIMAT0025837	5.93074	6.30834	5.83289	6.80735	6.45533	6.56605	6.0607	6	5.84235	6.37504	6.23362	5.75489
RB_p_mir000000752	gga-miR-1677-3p:MIMAT0007563	13.6109	13.8238	13.7642	13.2616	11.3178	13.1449	13.4484	14.1891	13.8344	13.6742	14.4755	13.8074
RB_p_mir000000753	gga-miR-7439-5p:MIMAT0029032	12.7933	13.2013	13.1449	12.1462	12.3103	12.3792	13.1655	13.1538	13.3071	12.7861	12.8814	12.8346
RB_p_mir000000754	gga-miR-146b-5p:MIMAT0003351	6.49985	6.18488	5.83289	5.87652	5.9542	6.16491	6.39232	6.33092	6.18488	6.26209	6	6.51964
RB_p_mir000000755	gga-miR-146c-5p:MIMAT0007735	6.2384	5.93074	5.34873	5.60733	5.67243	5.14975	5.58496	5.3837	5.44294	5.19967	5.7211	4.80735
RB_p_mir000000756	gga-miR-146a-5p:MIMAT0001163	5.15987	5.15987	5.53138	4.76818	5.02237	5.32193	4.56986	5.08746	5.6865	4.80735	4.74147	4.45943
RB_p_mir000000757	gga-miR-6571-3p:MIMAT0025650	6.97154	6.56224	5.90689	6.15228	6.23362	5.82018	6.53916	6.77149	6.35315	6.03342	5.44294	5.14975
RB_p_mir000000758	gga-miR-1642:MIMAT0007517	9.46046	9.41996	9.43098	9.58167	9.32811	9.7039	9.64656	8.91812	9.20396	9.40514	9.47396	9.96723
RB_p_mir000000759	gga-miR-6595-5p:MIMAT0025689	5.44294	5.2384	5.70044	5.15987	4.90689	5.2384	5.24793	5.24793	5.7211	4.08746	6.40514	4.80735
RB_p_mir00000076	gga-miR-6621-5p:MIMAT0025718	6.54303	6.67596	6.33539	6.32643	6.50383	6.18488	6.02237	6.70736	6.35315	6.18488	6.37504	6.0607
RB_p_mir000000760	gga-miR-7447-3p:MIMAT0029049	9.69697	9.78586	8.75739	8.86728	8.97298	8.92258	9.43619	9.44553	8.72622	9.26092	9.15419	8.83605
RB_p_mir000000761	gga-miR-1688:MIMAT0007578	7.75322	7.85953	8.10852	7.89178	7.78136	8.30492	7.54496	7.62936	7.69	8.02514	7.66888	8.11114
RB_p_mir000000762	gga-miR-1751-5p:MIMAT0007658	6.16491	6.47978	6.25974	6.10329	4.47573	6.55075	6.43879	6.53916	6.49185	5.19967	6.15987	6.03342
RB_p_mir000000763	gga-miR-1687-5p:MIMAT0007576	7.47371	7.94837	8.27146	7.82098	7.89936	8.6591	7.53916	7.76984	8.05934	8.37178	8.55746	8.67772
RB_p_mir000000764	gga-miR-1750:MIMAT0007657	5.53138	5.67948	5.50779	5.65105	6.08746	5.69349	5.3837	5.8009	5.8009	5.44294	5.25739	5.29462
RB_p_mir000000765	gga-miR-1597-3p:MIMAT0007463	5.75489	5.93074	5.44294	5.73471	5.87652	2.24489	5.7211	5.63662	4.90689	5.55075	5.7211	5.08746
RB_p_mir000000766	gga-miR-1641:MIMAT0007516	5.75489	6.07682	6.53138	5.73471	5.7211	6.12412	5.63662	6.33092	6.24793	6.26209	5.93074	5.93074
RB_p_mir000000767	gga-miR-1785:MIMAT0007697	7.03755	6.98868	7.48784	7.66534	7.44294	8.33204	6.79766	6.95128	7.41785	7.50184	7.43045	8.38694
RB_p_mir000000768	gga-let-7k-5p:MIMAT0001182	4.6865	5.34873	5.44294	4.83289	4.96578	4.90689	5.03342	4.90689	5.44294	4.64386	4.97728	5.40088
RB_p_mir000000769	gga-let-7f-5p:MIMAT0001162	5.19967	5.25739	5.2384	4.39232	5.02237	4.90689	4.96578	5.58496	5.29462	5.63662	5.49985	6.53528
RB_p_mir00000077	gga-miR-6602-5p:MIMAT0025696	9.98939	11.6953	11.2036	10.8059	11.7914	11.4013	10.4177	11.7093	11.1272	10.9655	12.4742	11.9417
RB_p_mir000000770	gga-let-7a-5p:MIMAT0001101;gga-let-7j-5p:MIMAT0001181	5.88874	5.8009	5.40939	5.44294	5.50779	5.44294	5.33092	5.60733	5.40939	5.03342	5.19967	4.08746
RB_p_mir000000771	gga-let-7c-5p:MIMAT0001104	5.70044	5.50779	5.93074	-0.246526	-0.395861	6.15228	5.97728	5.9542	6.39232	4.64386	4.20945	6.30834
RB_p_mir000000772	gga-let-7b:MIMAT0001102	6.30834	7.08746	6.47978	6.35315	6.99718	6.59619	7.06609	7.07682	7.2503	6.69523	7.29806	6.90989
RB_p_mir000000773	gga-let-7g-5p:MIMAT0001160	3.9542	5.15987	4.90689	4.64386	4.47573	5.04439	4.08746	3.88264	5.03342	5.75489	6.47978	6.26209
RB_p_mir000000774	gga-let-7i:MIMAT0001098	6.35315	5.88874	5.78136	6.07146	5.85175	5.73471	6.10329	6.33092	6.39232	5.49985	5.55075	4.91886
RB_p_mir000000775	gga-miR-6688-3p:MIMAT0025794	6.97154	6.79766	7.39446	6.99718	7.74147	7.64476	6.97728	7.3443	7.84941	6.9629	7.01681	7.92852
RB_p_mir000000776	gga-miR-7463-5p:MIMAT0029080	5.3837	5.40939	4.6865	4.91886	4.96578	4.83289	4.74147	4.2854	4.90689	4.56986	4.74147	6.35315
RB_p_mir000000777	gga-miR-7438-3p:MIMAT0029031	5.04439	4.62936	5.25739	5.04439	4.47573	5.02237	4.64386	4.2854	4.83289	3.90689	2.85798	7.33985
RB_p_mir000000778	gga-miR-1551-3p:MIMAT0007406	6.33539	6.70044	6.47978	6.39232	6.56605	6.41574	7.24079	7.05528	6.87344	5.88264	5.49985	6.03342
RB_p_mir000000779	gga-miR-1637:MIMAT0007510	7.58402	7.13186	7.04712	7.63844	7.03617	7.16239	7.18735	7.01123	6.97728	7.50779	7.47776	7.2503
RB_p_mir00000078	gga-miR-7452-5p:MIMAT0029058	7.68124	7.74987	7.54689	8.10591	8.02237	7.87498	7.46659	7.65374	7.60363	7.9629	8.35315	7.75154
RB_p_mir000000780	gga-miR-190a-5p:MIMAT0001155	3	2.24487	2.3192	4.22882	-0.144778	3.93074	2.8575	0.566356	6.93958	3.49185	5.44294	4.80735
RB_p_mir000000781	gga-miR-1720-5p:MIMAT0007617	5.34873	6.30834	6.20457	5.88874	6.0607	6.0607	6.35315	6.10329	6.45533	5.03342	7.04712	4.85798
RB_p_mir000000782	gga-miR-7468-3p:MIMAT0029091	14.278	13.858	13.7991	13.8743	13.1819	13.1379	14.4175	14.0503	13.8074	14.5015	14.1158	13.791
RB_p_mir000000783	gga-miR-6589-5p:MIMAT0025681	13.1557	13.1379	13.6057	12.2901	12.8648	12.9508	13.3562	13.493	13.7311	13.1832	13.1538	13.5466
RB_p_mir000000784	gga-miR-6689-3p:MIMAT0025795	6.10329	6.07682	6.13955	5.08746	6.23362	6.36632	5.6865	5.8009	5.65821	5.44294	6.65464	5.25739
RB_p_mir000000785	gga-miR-6608-5p:MIMAT0025702	8.91513	8.72323	9.07748	8.65374	8.68869	9.12218	8.53528	8.36468	8.65195	8.98939	8.4671	8.71382
RB_p_mir000000786	gga-miR-1550-5p:MIMAT0007403	8.224	7.68124	8.05934	8.59759	7.93369	8.55746	8.09077	7.86805	7.82177	9.09276	8.65419	8.68475
RB_p_mir000000787	gga-miR-1591-5p:MIMAT0007453	6.20457	5.56224	5.8009	5.60733	6.02237	5.7211	6.10329	5.82655	6.45533	5.63662	5.34873	6.23362
RB_p_mir000000788	gga-miR-219a:MIMAT0001170	5.34873	5.3837	5.25739	5.29462	5.65105	5.19967	4.96578	5.97728	5.58496	6.30834	4.97728	4.45943
RB_p_mir000000789	gga-miR-1747-5p:MIMAT0007652	7.02791	7.28887	7.26679	6.3837	7.56033	7.61102	6.83605	7.28887	7.35094	7.55171	8.14211	8.13186
RB_p_mir00000079	gga-miR-1685-3p:MIMAT0007574	6.07682	6.18488	6.03892	5.7211	5.7211	5.60733	6.20457	5.65821	6.40514	6.33539	6	6.53528
RB_p_mir000000790	gga-miR-6598-5p:MIMAT0025693	9.64092	9.49185	9.7932	10.0725	9.86612	10.2363	9.75008	9.30834	9.76404	9.9491	9.43098	9.95783
RB_p_mir000000791	gga-miR-1556:MIMAT0007413	10.935	11.2516	11.2125	10.9476	11.1891	11.0563	10.9589	11.1238	11.0654	11.2438	11.3133	11.1656
RB_p_mir000000792	gga-miR-6656-5p:MIMAT0025757	12.9356	13.1325	12.8315	11.5122	11.8093	11.5662	12.6003	13.1354	12.4019	11.9243	12.1135	11.7017
RB_p_mir000000793	gga-miR-1636:MIMAT0007509	14.4332	14.1515	14.3002	14.8485	14.8296	14.2269	14.2429	14.0592	13.8238	14.4397	14.3722	14.1621
RB_p_mir000000794	gga-miR-455-3p:MIMAT0006788	5.88874	5.75489	4.62936	2.85798	6.02237	5.69349	5.87036	5.3837	5.65821	5.03342	6.51964	4.74147
RB_p_mir000000795	gga-miR-2128:MIMAT0011204	5.61839	5.67948	5.88874	5.76155	6.26209	6.0607	5.7211	5.74819	5.93074	6.03342	6	5.49985
RB_p_mir000000796	gga-miR-6600-3p:MIMAT0025694	7.08746	6.73471	6.75822	6.73471	6.70736	6.59619	7.22159	7.19967	7.24079	6.47978	6.45533	6.37504
RB_p_mir000000797	gga-miR-1618-5p:MIMAT0026776	6.18488	6.07682	6.27146	5.67243	6.7211	6.53722	6.26679	6.26679	6.45533	5.25739	6.03342	5.96578
RB_p_mir000000798	gga-miR-1397-5p:MIMAT0007283	6.77149	6.20457	6.74819	6.30834	6.28077	6.26209	6.20457	6.14975	6.37069	5.49985	4.97728	5.8009
RB_p_mir000000799	gga-miR-1635:MIMAT0007508	7.04712	6.81378	6.89633	7.49785	7.31741	7.33092	7.78872	7.80252	7.57743	7.12153	7.11114	7.16491
RB_p_mir0000008	gga-miR-1596-3p:MIMAT0007461	8.14211	8.60455	8.71939	8.01402	8.44294	8.55746	8.22942	8.47218	8.67596	8.74147	8.99965	9.2662
RB_p_mir00000080	gga-miR-1b-5p:MIMAT0026536	5.78136	5	5.40939	5.19967	5.10852	5.40939	5.14975	4.83289	5.63662	5.63662	4.85798	6.03342
RB_p_mir000000800	gga-miR-6665-5p:MIMAT0025766	6.07682	6.47978	6.37069	5.91289	5.91289	5.76155	6.02237	5.84235	6.18488	5.7211	6.03342	5.93074
RB_p_mir000000801	gga-miR-1634:MIMAT0007507	6.2384	5.83289	5.86419	6.21917	5.67243	5.73471	5.7211	5.82655	5.44294	5.88264	5.44294	5.08746
RB_p_mir000000802	gga-miR-1633:MIMAT0007506	6.32193	5.64746	6.07682	5.46761	5.8009	6.23362	6.20457	6.39232	6.90388	2.24487	5.7211	5.08746
RB_p_mir000000803	gga-miR-31-3p:MIMAT0026549	4.30378	3.45943	4.6865	4.76818	4.10852	4.61471	4.83289	4.08746	4.83289	4.80735	3.16993	5.25739
RB_p_mir000000804	gga-miR-6677-3p:MIMAT0025781	9.59479	9.82416	9.71682	9.87441	10.1706	10.2158	9.55698	9.74168	9.64656	9.37041	10.137	9.88608
RB_p_mir000000805	gga-miR-222b-5p:MIMAT0025617	6.20457	6.20457	6.46352	5.7211	6.26209	6.33985	6.14975	6.02237	6.08746	5.34873	5.63662	5.34873
RB_p_mir000000806	gga-miR-1783:MIMAT0007695	10.4583	10.571	10.5324	10.8853	11.0683	10.9582	10.7421	10.9785	10.8905	11.3045	11.4207	11.3767
RB_p_mir000000807	gga-miR-1745:MIMAT0007650	5.67948	5.44294	6.01681	5.9542	4.42626	5.97154	5.48382	5.33092	5.48382	5.25739	4.64386	3.67243
RB_p_mir000000808	gga-miR-1744-5p:MIMAT0007648	4.6865	4.80735	5.04439	5.50779	4.45943	5.32193	4.44294	4.90689	5.03342	4.56986	4.32193	4.85798
RB_p_mir000000809	gga-miR-1724:MIMAT0007623	7.62571	6.81378	7	7.51964	7.44812	7.36304	7.55075	7.26679	7.40301	7.47776	7.03617	6.92778
RB_p_mir00000081	gga-miR-1a-1-5p:MIMAT0031071	5.40939	5.44294	4.10852	5.19967	4.14975	5.2384	5.19967	5.33092	5.40939	3.67243	5.19967	5.03342
RB_p_mir000000810	gga-miR-6586-5p:MIMAT0025677	5.90689	5.47573	5.50779	6.02237	5.97154	5.60733	5.54689	5.3837	5.7211	5.08746	5.55075	6.51964
RB_p_mir000000811	gga-miR-6587-3p:MIMAT0025679	10.8529	11.5407	11.8707	11.3015	12.0161	11.6557	11.2438	12.1462	11.9672	11.5662	11.9347	11.8652
RB_p_mir000000812	gga-miR-6611-5p:MIMAT0025706	5.3837	5.2384	5.2384	5.55459	5.34873	4.91886	5.14975	5.19967	4.96578	4.85798	4.80735	5.19967
RB_p_mir000000813	gga-miR-6649-3p:MIMAT0025749	7.82098	7.84627	7.89178	8.25974	8.27496	8.02237	7.85331	8.05934	8.02445	7.93517	8.22701	7.94031
RB_p_mir000000814	gga-miR-6593-5p:MIMAT0025686	8.87306	9.20182	9.02929	9.40248	9.96235	9.65015	9.66977	9.91139	9.77479	9.66	9.94288	9.57128
RB_p_mir000000815	gga-miR-1629:MIMAT0007500	6.91439	6.89633	6.69	6.70736	6.73471	6.8857	7.19476	6.8857	6.85487	6.18488	6.12412	6.12412
RB_p_mir000000816	gga-miR-1668-3p:MIMAT0007552	5.88874	6.18488	5.86419	6.35315	5.82018	6.46761	6.30834	5.65821	6.2854	5.58496	5.34873	6.80252
RB_p_mir000000817	gga-miR-6554-3p:MIMAT0025616	5.25739	5.2384	5.11894	4.2854	5.7211	5.2384	4.90689	6.14975	6.02237	4.56986	5.49985	4.80735
RB_p_mir000000818	gga-miR-1464:MIMAT0007342	6.0607	6.10329	5.97154	6.10329	6.25267	6.16491	5.97728	6	5.88874	6.03342	5.93074	5.7211
RB_p_mir000000819	gga-miR-1632-5p:MIMAT0007504	5.97154	5.56224	5.8009	5.2384	5.19967	5.46761	5.48382	10.8973	5.65821	3.90689	5.96578	6.15987
RB_p_mir00000082	gga-miR-1a-2-5p:MIMAT0026510	3.67243	5.19967	5.44294	4.96578	4.90689	4.71425	6.47978	5.82655	6.08746	4.45943	5.19967	6.33539
RB_p_mir000000820	gga-miR-6682-3p:MIMAT0025787	12.3385	13.7375	13.5658	12.6802	13.5289	13.0432	12.848	13.6109	13.5862	12.806	14.0592	13.6247
RB_p_mir000000821	gga-miR-7:MIMAT0001157	5.3837	5.9542	5.32193	5.14975	5.34873	5.32193	5.24793	5.91289	5.48382	2.24487	5.25739	5.96578
RB_p_mir000000822	gga-miR-7b:MIMAT0001192	5.29462	5.32193	5.58496	5.44294	5.58496	5.15987	5.03342	6.10329	5.29462	5.58496	4.85798	4.80735
RB_p_mir000000823	gga-miR-6679-5p:MIMAT0025783	5.58496	4.90689	5.11894	5.46761	5.32193	5.58496	5.14975	5.03342	5.44294	4.91886	4.85798	5.14975
RB_p_mir000000824	gga-miR-6668-3p:MIMAT0025769	7.02791	7.28887	6.97154	7.21432	7.19229	6.82655	7.25974	7.41045	6.93958	7.37721	7.41151	6.83289
RB_p_mir000000825	gga-miR-1709:MIMAT0007604	6.21917	6.07682	6.53138	6.21917	6.15228	6.53722	6.52356	6.2854	6.49185	4.32193	5.75489	6.20945
RB_p_mir000000826	gga-miR-1743:MIMAT0007647	5.78136	5.53138	5.53138	5.76155	5.78136	5.58496	5.65821	6.2854	5.33092	5.58496	5.55075	5.63662
RB_p_mir000000827	gga-miR-1c:MIMAT0007503	7.81057	7.80252	6.97154	7.62571	7.47371	6.97728	7.41045	7.33092	6.93958	7.54593	7.55171	6.89178
RB_p_mir000000828	gga-miR-1a-3p:MIMAT0001127	7.17742	7.2738	6.69	6.78463	6.43879	6.43045	6.45533	6.50383	6.20457	6.23362	6.28077	6.35315
RB_p_mir000000829	gga-miR-206:MIMAT0001139	9.50333	9.90614	9.88798	9.47548	10.2053	9.83999	9.55363	9.88207	9.54303	9.85214	10.1095	10.0526
RB_p_mir00000083	gga-miR-6657-3p:MIMAT0025758	14.7789	14.6152	14.6891	15.0896	14.8938	13.3946	15.1457	14.8485	14.9246	15.4222	14.0503	15.3397
RB_p_mir000000830	gga-miR-1b-3p:MIMAT0001175	5.34873	5.44294	5.56224	5.40939	4.06609	5.34873	5.08746	5.14975	5.24793	2.52168	5.25739	6.59619
RB_p_mir000000831	gga-miR-1625-5p:MIMAT0007493	6.61102	6.40514	6.42417	6.5812	5.97154	6.53722	6.7211	6.58496	6.50383	6.37504	6.20945	5.88264
RB_p_mir000000832	gga-miR-184-3p:MIMAT0001158	8.54882	8.46506	8.37232	8.37287	8.15165	8.56986	8.10198	7.91289	8.09077	8.80252	8.49536	8.54352
RB_p_mir000000833	gga-miR-6564-3p:MIMAT0025634	15.4463	15.0033	15.4679	15.6245	15.5478	15.438	15.5073	15.1708	15.4463	15.4995	15.3239	15.5822
RB_p_mir000000834	gga-miR-1306-3p:MIMAT0007329	7.82814	7.94837	7.96434	8.08813	8.21432	8.29577	8.03067	8.49185	8.10525	7.69349	8.18488	7.88111
RB_p_mir000000835	gga-miR-6573-5p:MIMAT0025653	8.224	8.28771	8.21128	8.62022	8.72451	8.50283	8.544	8.27729	8.1605	9.05765	8.51471	8.17055
RB_p_mir000000836	gga-miR-4732-5p:MIMAT0025717	13.1538	13.1941	13.3963	12.9796	12.9632	13.0998	13.6057	12.9706	13.475	13.171	12.3103	13.2013
RB_p_mir000000837	gga-miR-1686:MIMAT0007575	6.66178	6.42417	6.49985	6.49185	6.66178	6.61287	6.14975	6.30834	6.82655	6.33539	6.15987	6.26209
RB_p_mir000000838	gga-miR-1685-5p:MIMAT0007573	5.3837	5.2384	5.29462	5.60733	5.15987	5.29462	4.83289	5.3837	5.44294	5.44294	4.91886	5.08746
RB_p_mir000000839	gga-miR-122-5p:MIMAT0001190	6.20457	6.54303	6.78463	6	6.40514	6.33985	6.64746	6.58496	6.73471	6	6.12412	6.20945
RB_p_mir00000084	gga-miR-1782:MIMAT0007694	14.3286	13.2683	14.4397	13.4534	13.2545	13.7488	14.1995	14.3002	14.2299	14.7646	15.0896	15.0474
RB_p_mir000000840	gga-miR-1616:MIMAT0007483	5.29462	6.01681	5.56224	-0.106971	4.96578	5.08746	5.84235	4.96578	5.65821	4.91886	5.8392	5.25739
RB_p_mir000000841	gga-miR-6604-5p:MIMAT0025698	6.93074	6.28771	6.66178	6.7211	6.83605	6.8857	6.81057	6.49185	6.92184	6.20945	5.8392	5.40088
RB_p_mir000000842	gga-miR-6615-3p:MIMAT0025711	5.78136	5.44294	5.50779	6.12412	5.65105	5.8009	5.84235	4.56986	5.29462	5.88264	5.08746	4.97728
RB_p_mir000000843	gga-miR-7464-3p:MIMAT0029083	5.7211	4.75489	5.11894	5.7211	5.04439	5.29462	5.44294	5.3837	5.40939	4.80735	4.20945	5.93074
RB_p_mir000000844	gga-miR-1615:MIMAT0007482	6.5812	6.49985	6.69	6.78463	6.47978	6.39232	6.96867	6.90989	6.93958	6.30834	6.43463	6.03342
RB_p_mir000000845	gga-miR-449c-5p:MIMAT0007602	7.09803	7.43463	7.34983	7.26679	7.23362	7.70995	7.41045	7.43671	7.75656	6.71768	6.43463	6.84862
RB_p_mir000000846	gga-miR-449a:MIMAT0003372	6.20457	6.01681	5.64746	5.73471	5.69349	5.73471	6.39232	5.54689	6.35315	4.74147	5.03342	5.25739
RB_p_mir000000847	gga-miR-34a-5p:MIMAT0001173	5.88874	6.5812	6.49985	-0.693261	6.13955	6.5812	5.40939	6.45533	7.04712	8.37992	5.63662	5.40088
RB_p_mir000000848	gga-miR-1731-3p:MIMAT0026780	6.32193	5.83289	6.13955	5.97154	6.0607	5.62936	5.9542	5.74819	5.24793	5.03342	5.55075	6
RB_p_mir000000849	gga-miR-1663-3p:MIMAT0007545	7.56224	7.61195	7.56224	7.21432	7.62936	7.6987	7.43671	7.51964	7.53333	7.09803	7.2503	7.18735
RB_p_mir00000085	gga-miR-6612-5p:MIMAT0025707	9.41785	9.29921	8.79442	9.02479	9.11894	8.66178	9.24317	9.64656	8.71339	9.28656	9.1743	8.91102
RB_p_mir000000850	gga-miR-24-3p:MIMAT0001188	8.04985	7.9571	8.08746	8.47269	8.31854	8.79442	7.9629	7.75071	8.14211	9.07648	8.55267	9.12218
RB_p_mir000000851	gga-miR-3064-5p:MIMAT0025631	7.19476	7.07682	6.49985	6.5812	6.77149	6.51964	6.92184	7.04712	6.70736	6.59619	6.9629	6.43463
RB_p_mir000000852	gga-miR-1610:MIMAT0007476	15.6749	15.6928	15.6245	15.6749	15.1708	15.2936	15.7429	15.6245	15.6928	15.7429	15.6928	14.1515
RB_p_mir000000853	gga-miR-1462-5p:MIMAT0007340	6.03892	5.67948	5.93074	5.97154	5.14975	5.76155	6.20457	5.60733	5.60733	5.8392	6.65464	6.23362
RB_p_mir000000854	gga-miR-1608:MIMAT0007474	5.56224	5	5.58496	5.87652	5.29462	5.7211	5.33092	5.33092	5.40939	6.30834	5.19967	5.67948
RB_p_mir000000855	gga-miR-6559-5p:MIMAT0025625	6.28771	6.20457	6.54303	4.10852	5.69349	5.8009	6.0607	6.02237	6.18488	6.09803	5.93074	5.8009
RB_p_mir000000856	gga-miR-30c-2-3p:MIMAT0026515	6.12412	5.9542	6.10329	5.9542	6.21917	6.39232	6.224	6.37069	6.42206	5.67948	5.49985	5.44294
RB_p_mir000000857	gga-miR-30c-1-3p:MIMAT0031105	6.62936	6.40514	6.7211	5.73471	6.07146	6.55075	6.56796	6.47978	6.84862	6.71768	6.87344	6.61655
RB_p_mir000000858	gga-miR-1723:MIMAT0007622	6.54303	6.8857	7.01681	6.49185	6.90989	6.64746	6.43879	6.45533	6.61102	6.51964	6.9629	6.51964
RB_p_mir000000859	gga-miR-6645-5p:MIMAT0025742	12.0173	10.4844	11.3801	12.1571	11.0974	11.6257	12.5167	11.1814	11.8707	12.6027	11.6707	11.876
RB_p_mir00000086	gga-miR-1306-5p:MIMAT0026763	6.8857	6.53138	6.61839	6.50383	6.66178	6.55075	6.43879	6.24793	6.50383	6.18488	6.15987	6.40514
RB_p_mir000000860	gga-miR-1648-3p:MIMAT0007525	13.047	12.6598	12.2864	12.6027	12.5347	12.36	13.1768	12.8294	12.4582	12.5167	12.6694	11.5706
RB_p_mir000000861	gga-miR-7459-3p:MIMAT0029073	8.03067	8.08746	7.98157	7.98228	7.98797	7.82098	7.81298	7.79523	7.82177	8.59619	8.11894	8.09408
RB_p_mir000000862	gga-miR-6590-5p:MIMAT0025682	6.49985	6.47978	6.74819	6.08746	6.16491	6.53722	5.87036	6.12412	6.40514	5.93074	5.67948	6.37504
RB_p_mir000000863	gga-miR-6672-3p:MIMAT0025774	8.66178	8.78872	9.47244	8.90238	9.25945	9.8496	8.47218	8.53819	9.00633	8.86147	8.95274	9.48734
RB_p_mir000000864	gga-miR-1453:MIMAT0007330	5.86419	5.9542	6.01681	6.13955	5.8009	5.91289	5.14975	5.58496	6.03892	5.63662	5.34873	5.67948
RB_p_mir000000865	gga-miR-1604:MIMAT0007470	8.00843	7.90539	7.8857	8.34707	8.44915	8.40514	8.04029	8.29577	8.2234	8.668	8.17055	8.69131
RB_p_mir000000866	gga-miR-1602:MIMAT0007468	6.54303	6.28771	6.33539	5.2384	6.23362	5.8392	6.45533	6.40514	5.9542	6.51964	5.93074	6.23362
RB_p_mir000000867	gga-miR-1600:MIMAT0007466	10.5812	10.5307	10.4583	11.2556	11.1281	11.3069	10.801	10.745	10.5194	11.471	11.2799	11.0483
RB_p_mir000000868	gga-miR-1791-5p:MIMAT0007704	5.29462	5.25739	5.56224	5.58496	4.10852	5.34873	5.19967	5.19967	5.08746	4.85798	5.75489	5.75489
RB_p_mir000000869	gga-miR-6625-5p:MIMAT0025721	10.4078	11.3045	11.82	10.7891	10.7836	11.3462	10.966	11.1335	11.5114	10.9589	10.9961	11.2243
RB_p_mir00000087	gga-miR-6651-5p:MIMAT0025751	13.3468	12.4501	13.1768	11.6953	11.7479	11.907	12.806	12.7989	12.9841	12.088	11.971	12.196
RB_p_mir000000870	gga-miR-1773-5p:MIMAT0007683	8.0182	8.09408	8.27961	7.38802	8.20945	8.16491	7.51274	8.29577	8.14211	7.5812	8.74735	8.99294
RB_p_mir000000871	gga-miR-6594-5p:MIMAT0025688	9.2125	8.77767	9.47548	9.22972	9.13571	9.75071	9.28656	8.98157	9.72302	9.49785	9.45018	10.088
RB_p_mir000000872	gga-miR-1708:MIMAT0007601	5.2384	5.86419	5.64746	5.67243	5.76155	5.34873	5.40939	6.24793	6.03892	5.8009	5.67948	5.55075
RB_p_mir000000873	gga-miR-1682:MIMAT0007569	13.6323	13.5549	13.6742	13.2145	13.1531	13.4595	13.6198	13.5238	13.7088	13.9917	14.0947	14.2269
RB_p_mir000000874	gga-miR-193a-5p:MIMAT0026787	9.8319	9.66356	9.95565	10.4205	9.75447	10.3545	9.91849	9.71553	9.96687	10.8853	10.2771	10.2755
RB_p_mir000000875	gga-miR-6610-3p:MIMAT0025705	6.59619	6.5812	6.59619	-0.31252	6.26209	6.23362	6.81057	6.66178	6.84862	6.43463	6.43463	6.74819
RB_p_mir000000876	gga-miR-1789:MIMAT0007702	7.37721	6.75822	7.65105	6.83605	6.79766	7.71682	7.07682	7.11114	7.57743	7.09803	7.2503	7.85331
RB_p_mir000000877	gga-miR-6652-5p:MIMAT0025752	8.72537	8.66178	8.41574	9.34152	9.27496	8.91737	8.91812	8.74315	8.59152	9.44708	9.37041	9.0175
RB_p_mir000000878	gga-miR-489-5p:MIMAT0026632	3.20945	5.25739	5.32193	3.24793	4.76818	4.67243	4.83289	5.14975	5.19967	3.90689	4.56986	2.69935
RB_p_mir000000879	gga-miR-6685-3p:MIMAT0025791	6.61102	6.53138	6.79766	6.85643	6.74819	7.25267	6.50383	6.61102	6.80413	6.35315	6.09803	6.67596
RB_p_mir00000088	gga-miR-181a-3p:MIMAT0001150	5.90689	6.0607	5.70044	6.03892	6.18488	6.13955	5.7211	6.26679	6.12412	5.58496	5.63662	5.67948
RB_p_mir000000880	gga-miR-7443-5p:MIMAT0029040	9.32165	9.30919	9.42574	10.5499	10.5753	10.892	9.53867	9.1768	9.86959	10.4612	10.0908	10.2417
RB_p_mir000000881	gga-miR-1594:MIMAT0007457	9.97656	9.94946	9.68956	10.0848	10.2243	9.95565	10.1139	10.0497	9.89822	10.168	10.3019	10.0112
RB_p_mir000000882	gga-miR-1728-5p:MIMAT0007627	6.35315	6.2384	6.25974	6.30834	5.85175	5.50779	6.14975	6.02237	5.91289	6.53528	5.67948	6.18488
RB_p_mir000000883	gga-miR-1798-3p:MIMAT0007714	6.37069	6.43671	6.67596	6.51964	6.03892	5.8392	6.83605	6.16491	6.224	5.8392	5.14975	4.97728
RB_p_mir000000884	gga-miR-30d:MIMAT0001129	6.83605	6.79766	6.79766	6.51964	6.53722	6.53722	6.64746	6.64746	6.73471	6.71768	6.80252	6.92778
RB_p_mir000000885	gga-miR-30b-5p:MIMAT0001130	5.83289	5.47573	5.75489	2.69935	6.02237	5.3837	5.60733	5.65821	5.8009	5.7211	5.67948	5.58496
RB_p_mir000000886	gga-miR-30c-5p:MIMAT0001137	5.47573	5.8009	5.67948	5.67243	5.82018	5.19967	5.97728	5.74819	6	5.8009	6	5.96578
RB_p_mir000000887	gga-miR-30a-5p:MIMAT0001135	5.86419	5.50779	5.61839	5.40939	5.76155	5.58496	5.7211	5.03342	5.74819	5.75489	5.55075	5.14975
RB_p_mir000000888	gga-miR-30e-5p:MIMAT0001177	4.85798	5.9542	4.62936	4.74147	4.56986	5.04439	4.90689	5.3837	5.50779	5.03342	6.45533	4.56986
RB_p_mir000000889	gga-miR-194:MIMAT0001133	6.07682	6.01681	6.33539	6.13955	5.98868	5.98868	5.77479	5.9542	6.08746	5.49985	5.29462	5.67948
RB_p_mir00000089	gga-miR-1593:MIMAT0007456	6.47978	5.50779	6.27146	6.13955	6.08746	5.14975	5.9542	5.33092	5.93074	6.23362	5.19967	6.03342
RB_p_mir000000890	gga-miR-1793:MIMAT0007707	13.3946	13.5346	13.6198	12.9441	13.1203	13.4123	13.7991	13.6957	13.791	13.0316	13.0512	13.7642
RB_p_mir000000891	gga-miR-1692:MIMAT0007584	6.93958	6.91439	6.67596	6.49185	7.00282	6.77149	6.96867	6.79766	6.69697	6.78463	6.99718	6.86728
RB_p_mir000000892	gga-miR-1776:MIMAT0007687	6.35315	7.06609	6.86728	5.62936	6.80735	6.87191	6.90388	6.77149	6.74819	6.76818	6.97728	6.71768
RB_p_mir000000893	gga-miR-142-3p:MIMAT0001194	4.90689	4.80735	3.9542	3.93074	4.02237	4.76818	5.14975	4.2854	5.08746	4.20945	3.67243	6.61655
RB_p_mir000000894	gga-miR-1740-5p:MIMAT0007643	6.27146	6.18488	6.33539	-0.151473	6.35315	6.20457	6.35315	6.69697	6.30834	5.7211	6.26209	6.20945
RB_p_mir000000895	gga-miR-1805-3p:MIMAT0007723	5.93074	6.3837	6.20457	6.0607	6.3837	5.2384	6	6.33092	6.26679	5.93074	6.12412	6.09803
RB_p_mir000000896	gga-miR-1722-5p:MIMAT0007620	6.13955	5.67948	6.78463	6.16491	5.8009	6.53722	6.14975	6.02237	5.97728	6.09803	4.64386	5.63662
RB_p_mir000000897	gga-miR-223:MIMAT0001140	5.56224	5.58496	5.9542	-0.125291	5.85175	5.55459	5.9542	6	6.224	5.75489	6	5.7211
RB_p_mir000000898	gga-miR-6671-5p:MIMAT0025773	6.16491	6.16491	5.75489	6.21917	6.30834	5.76155	6.03892	5.88874	5.33092	5.8009	6.12412	5.96578
RB_p_mir000000899	gga-miR-6581-3p:MIMAT0025670	6.7211	6.16491	5.44294	6.30834	6.18488	6	6.76155	6.43879	6.30834	6.20945	6.40514	5.55075
RB_p_mir0000009	gga-miR-7445-5p:MIMAT0029044	7.78463	9.4976	8.53041	8.16867	10.0468	9.13699	7.75656	9.89368	8.49985	8.05934	9.38856	8.65419
RB_p_mir00000090	gga-miR-146a-3p:MIMAT0026529	6.40514	6.54303	6.56224	6.7211	6.40514	6.36632	6.53916	6.43879	6.73471	6.40514	6.12412	5.8009
RB_p_mir000000900	gga-miR-6574-3p:MIMAT0025656	9.6506	9.58167	9.63095	9.06474	8.92258	9.0911	8.94544	8.77726	8.82893	9.29031	9.02929	9.05053
RB_p_mir000000901	gga-miR-429-5p:MIMAT0026635	5.86419	5.8009	5.97154	5.34873	5.3837	5.62936	5.63662	6	5.88874	4.08746	5.08746	6.12412
RB_p_mir000000902	gga-miR-7470-5p:MIMAT0029094	11.2685	11.7017	11.638	11.5951	11.9495	12.041	11.1891	11.4069	11.9033	11.6593	11.9447	11.9368
RB_p_mir000000903	gga-miR-19b-3p:MIMAT0001110	5.78136	6.42417	6.13955	2.08387	5.73471	5.69349	5.97728	5.8009	6.39232	5.29462	5.55075	5.67948
RB_p_mir000000904	gga-miR-19a-3p:MIMAT0001112	6.12412	5.29462	5.58496	5.58496	5.02237	4.56986	5.19967	4.96578	5.74819	5.14975	5.08746	5.44294
RB_p_mir000000905	gga-miR-1562-3p:MIMAT0007421	5.99435	6.03892	5.99435	4.61471	5.97154	5.85175	6.03892	5.82655	6	5.44294	5.8392	5.63662
RB_p_mir000000906	gga-miR-1578:MIMAT0007439	5.53138	5.70044	5.29462	5.7211	5.88874	5.73471	5.50779	5.82655	5.50779	5.34873	5.49985	5.55075
RB_p_mir000000907	gga-miR-1706:MIMAT0007598	9.58825	10.2524	10.3923	10.4281	11.2685	11.2438	9.79401	10.2158	10.5218	10.2998	10.914	11.1035
RB_p_mir000000908	gga-miR-6622-3p:MIMAT0025825	6.18488	6.33539	6.47978	6.12412	6.18488	6.0607	6.35315	6.55459	6.33092	5.93074	5.93074	6.12412
RB_p_mir000000909	gga-miR-3534:MIMAT0016385	9.3559	8.85097	8.27961	9.23422	9.15165	9.02098	8.93221	8.92258	8.55555	9.64971	9.4931	9.09276
RB_p_mir00000091	gga-miR-6547-3p:MIMAT0025598	7.41574	7.01681	7.29921	6.69349	5.98868	6.84862	6.90989	7.03205	7.09803	7.16491	6.95128	6.87344
RB_p_mir000000910	gga-miR-1553-3p:MIMAT0007410	10.9012	10.3899	10.07	10.7543	10.5471	10.5324	10.9269	10.7387	10.1315	11.0563	10.8688	10.6352
RB_p_mir000000911	gga-miR-6560-5p:MIMAT0025627	5.75489	5.88874	6.07682	7.1472	5.46761	5.10852	6.20457	5.74819	6.03892	3.67243	5.40088	5.08746
RB_p_mir000000912	gga-miR-1573:MIMAT0007433	6.93074	7.11114	7.07682	7.33539	7.16742	7.33985	6.73471	6.95128	6.77149	7.11114	6.93958	7.21796
RB_p_mir000000913	gga-miR-1787:MIMAT0007699	10.6739	10.4015	10.6739	10.9294	10.825	11.0398	10.6733	10.4991	10.9159	10.9209	10.8659	10.9883
RB_p_mir000000914	gga-miR-6617-3p:MIMAT0025713	7.66534	7.58402	7.85331	7.49785	7.41151	7.48784	7.44708	7.19476	7.43671	7.30834	7.29806	7.41785
RB_p_mir000000915	gga-miR-1571:MIMAT0007431	8.17493	7.83763	8.02237	8.395	7.99435	8.12024	8.06407	8.04029	8.28425	8.28193	8.07146	8.31402
RB_p_mir000000916	gga-miR-7440-5p:MIMAT0029034	5.34873	3	4.96578	4.52356	5.10852	5.46761	5.19967	5.48382	6.10329	4.80735	6.03342	5.8392
RB_p_mir000000917	gga-miR-1569:MIMAT0007429	6.18488	6.13955	5.90689	6.03892	5.9542	5.69349	5.58496	5.63662	5.6865	5.34873	6.03342	-0.0711358
RB_p_mir000000918	gga-miR-6554-5p:MIMAT0025615	4.6865	5.58496	5	-0.438301	3.42626	4.55459	4.56986	5.6865	5.54689	9.02098	5.7211	4.56986
RB_p_mir000000919	gga-miR-499-5p:MIMAT0003367	5.15987	4.85798	5.04439	4.32193	4.76818	4.80735	4.96578	4.74147	5.7211	4.20945	3.49185	5.75489
RB_p_mir00000092	gga-miR-1621-5p:MIMAT0007488	6.43671	5.70044	5.61839	6.59619	5.08746	6.32643	6.02237	5.7211	5.48382	6.18488	5.55075	4.97728
RB_p_mir000000920	gga-miR-6694-3p:MIMAT0025800	5.99435	5.86419	5.93074	5.76155	5.53916	5.34873	5.63662	5.58496	5.6865	5.14975	6.73471	5.58496
RB_p_mir000000921	gga-miR-124b:MIMAT0001174	6.16491	6.21917	6.30834	6.08746	6.12412	6.16491	5.7211	6	6.14975	5.55075	5.7211	5.8392
RB_p_mir000000922	gga-miR-124a-3p:MIMAT0001128	6.83605	7.2738	7.47371	-0.186394	7.33539	7.27845	6.56796	6.89482	7.49386	6.78463	7.78627	8.29634
RB_p_mir000000923	gga-miR-155:MIMAT0001106	8.11894	7.75322	7.98726	7.90689	7.55075	7.98797	7.87958	7.68124	7.90539	8.67507	8.37178	8.60641
RB_p_mir000000924	gga-miR-6590-3p:MIMAT0025683	5.58496	5.67948	5.04439	5.19967	4.91886	4.96578	4.56986	4.96578	5.03342	5.63662	6.03342	5.14975
RB_p_mir000000925	gga-miR-6582-5p:MIMAT0025671	6.16491	5.93074	5.88874	6.23362	6.08746	5.88874	6.18488	6.14975	5.93074	5.75489	5.55075	6.15987
RB_p_mir000000926	gga-miR-6698-3p:MIMAT0025805	10.6341	11.3382	10.5499	9.95565	10.6649	10.5006	10.4015	10.7891	10.1824	10.4139	10.5223	10.3899
RB_p_mir000000927	gga-miR-1552-5p:MIMAT0007407	8.11894	8.51816	8.78872	8.00141	8.85992	8.68431	8.18115	8.21856	8.19783	9.01262	9.25503	9.11699
RB_p_mir000000928	gga-miR-26a-5p:MIMAT0001118	6.67596	6.98868	7.42417	6.40514	6.82655	8.07882	6.77149	6.82655	7.03205	7.14211	7.15482	7.77479
RB_p_mir000000929	gga-miR-27b-3p:MIMAT0001187	6.49985	6.21917	5.78136	6.16491	6.21917	5.78136	5.63662	6.35315	6.02237	5.8009	5.25739	6.35315
RB_p_mir00000093	gga-miR-6673-3p:MIMAT0025775	7.56224	7.48784	7.57175	6.70736	7.37721	7.29232	7.39232	7.35755	7.38694	7.78627	7.16491	7.46659
RB_p_mir000000930	gga-miR-1681:MIMAT0007568	5.64746	6.2384	6.49985	5.48382	5.8009	5.50779	5.8009	6.24793	6.10329	4.74147	5.03342	6.74819
RB_p_mir000000931	gga-miR-6544-5p:MIMAT0025591	5.32193	5.32193	5.08746	5.08746	4.61471	5.29462	2.8575	4.90689	5.44294	5.67948	5.49985	5.63662
RB_p_mir000000932	gga-miR-7481-3p:MIMAT0029117	9.40833	9.59105	9.47877	9.24079	9.49235	9.42915	9.30407	9.72024	9.46046	9.83842	10.0597	9.85019
RB_p_mir000000933	gga-miR-1712-3p:MIMAT0007608	5.9542	5.78136	5.88874	5.91289	6.20457	6.07146	6.47978	6.89482	6.10329	5.49985	5.34873	5.19967
RB_p_mir000000934	gga-miR-6642-5p:MIMAT0025739	10.3883	10.1033	9.66578	10.9099	10.3665	9.94398	10.0262	9.9416	9.15545	10.4966	10.537	10.0848
RB_p_mir000000935	gga-miR-204:MIMAT0001156;gga-miR-211:MIMAT0003368	5.67948	5.56224	5.25739	5.67243	5.40939	5.58496	5.48382	4.56986	5.44294	5.7211	4.85798	6.73471
RB_p_mir000000936	gga-miR-1680-5p:MIMAT0007566	6.30834	6.21917	5.8009	6.13955	5.58496	5.97154	5.60733	5.97728	5.54689	5.63662	5.44294	5.67948
RB_p_mir000000937	gga-miR-1458:MIMAT0007336	5.56224	5.53138	5.40939	5.93074	5.34873	4.74147	5.14975	5.74819	4.64386	5.7211	5.08746	4.08746
RB_p_mir000000938	gga-miR-1559-5p:MIMAT0007416	5.61839	5.2384	5.58496	5.2384	5.25739	5.34873	5.3837	5.29462	5.74819	4.97728	5.44294	5.19967
RB_p_mir000000939	gga-miR-7439-3p:MIMAT0029033	5.61839	5.9542	5.93074	5.46761	5.50779	5.34873	6.08746	5.77479	5.84235	4.32193	6.18488	5.49985
RB_p_mir00000094	gga-miR-6542-3p:MIMAT0025590	7.3072	7.43463	7.79279	6.95128	6.92778	7.30834	6.84862	6.74819	7.20945	6.92778	6.65464	7.75154
RB_p_mir000000940	gga-miR-7480-3p:MIMAT0029115	8.00141	7.98157	8.28771	6.73471	7.38802	8.23122	7.65374	7.41785	8.10852	8.22701	7.70908	8.73386
RB_p_mir000000941	gga-miR-1756b:MIMAT0007712	3.83289	4.6865	3.9542	5.02237	4.67243	3.16993	4.2854	4.44294	5.03342	5.49985	6	2.69935
RB_p_mir000000942	gga-miR-7480-5p:MIMAT0029114	13.1655	12.6802	12.8195	12.2667	11.9912	12.4645	13.0018	12.9035	12.8315	12.6003	12.2667	12.4785
RB_p_mir000000943	gga-miR-1784-5p:MIMAT0007696	4.20945	4.47573	4.20945	4.64386	4.61471	4.80735	4.08746	2.8575	3.16993	5.8009	3.49185	5.03342
RB_p_mir000000944	gga-miR-7454-5p:MIMAT0029062	7.07682	6.81378	7.47371	6.79766	6.18488	7.04439	6.92184	6.43879	7.28887	7.16491	6.74819	7.41785
RB_p_mir000000945	gga-miR-1813:MIMAT0007600	10.935	11.7528	11.9587	11.4173	11.7349	12.2463	11.3265	12.0384	11.9992	10.9633	12.1004	11.6897
RB_p_mir000000946	gga-miR-1752:MIMAT0007659	11.839	11.9438	11.8277	10.8905	11.0435	11.3133	11.722	11.4619	11.7479	10.8609	11.0365	11.1247
RB_p_mir000000947	gga-miR-3526:MIMAT0016375	6.7211	6.79766	6.27146	6.40514	6.79766	6.53722	6.63844	6.74819	6.45533	6.71768	6.71768	6.78463
RB_p_mir000000948	gga-miR-1662:MIMAT0007543	4.90689	5.2384	4.96578	-0.381705	5.25739	5.04439	3.16993	5.8009	4.74147	3.67243	5.40088	5.40088
RB_p_mir000000949	gga-miR-1452:MIMAT0007328	8.39285	8.32305	8.46506	8.24436	8.0634	8.11504	7.9542	7.73809	8.00141	8.36523	7.87036	8.36085
RB_p_mir00000095	gga-miR-7475-3p:MIMAT0029105	14.3895	13.8743	14.1235	13.229	14.1621	14.312	14.312	14.0334	14.0796	14.1752	13.769	13.858
RB_p_mir000000950	gga-miR-6669-3p:MIMAT0025771	6.16491	5.86419	6.30834	6.0607	5.87652	5.69349	5.60733	5.3837	5.60733	5.93074	5.34873	5.40088
RB_p_mir000000951	gga-miR-153-3p:MIMAT0001119	4.10852	4.6865	5.08746	5.48382	4.10852	5.25739	4.56986	4.83289	5.3837	2.69935	6.30834	5.88264
RB_p_mir000000952	gga-miR-3064-3p:MIMAT0025632	6.59619	6.64024	6.3837	5.69349	6.16491	6.26209	6.35315	6.03892	6.30834	5.67948	5.88264	5.96578
RB_p_mir000000953	gga-miR-7458-5p:MIMAT0029070	6.5157	6.93958	7.41574	6.82655	7.10066	7.43045	6.42206	6.55459	6.97728	6.99718	7.01681	7.50184
RB_p_mir000000954	gga-miR-1687-3p:MIMAT0007577	5.78136	5.97154	5.75489	5.62936	5.48382	6.02237	5.58496	5.74819	6.26679	6.12412	4.56986	6.18488
RB_p_mir000000955	gga-miR-6588-3p:MIMAT0025680	13.6957	13.769	13.7311	12.7198	12.8119	12.8195	13.7138	13.5914	13.3963	13.0605	13.7088	13.1109
RB_p_mir000000956	gga-miR-1654:MIMAT0007533	13.3875	13.2876	13.4703	12.9356	12.6598	12.8848	13.4665	13.2385	13.4123	13.2481	13.1819	13.2943
RB_p_mir000000957	gga-miR-7451-3p:MIMAT0029057	6.89633	7.04712	7.19476	6.12412	6.18488	5.98868	7.48684	7.65374	7.61471	6.28077	6.47978	6.55459
RB_p_mir000000958	gga-miR-1651-3p:MIMAT0007530	5.97154	5.15987	5.61839	4.64386	5.62936	5.69349	5.8009	5.9542	6.45533	6.74819	3.90689	5.03342
RB_p_mir000000959	gga-miR-3532-3p:MIMAT0016383	7.53236	7.54689	6.91439	7.57554	7.76984	7.49785	7.38694	7.63572	7.30834	7.55651	7.7364	6.23362
RB_p_mir00000096	gga-miR-137-5p:MIMAT0026523	6.21917	6.45533	6.10329	5.04439	5.08746	6.12412	5.48382	6	5.91289	5.14975	5.63662	6.67596
RB_p_mir000000960	gga-miR-1749-3p:MIMAT0007655	6.33539	5.3837	5.67948	5.40939	4.80735	5.25739	4.90689	5.88874	5.48382	4.80735	5.7211	6.0607
RB_p_mir000000961	gga-miR-6695-5p:MIMAT0025801	7.56224	7.28887	7.71853	5.78136	6.53722	7.74987	7.33092	7.44708	7.42941	7.43045	7.60177	7.5812
RB_p_mir000000962	gga-miR-6615-5p:MIMAT0025710	10.0654	10.0021	9.87306	9.51471	9.98904	9.86264	10.3504	10.6445	10.0939	9.92481	10.0151	9.97262
RB_p_mir000000963	gga-miR-133b:MIMAT0001138	5.93074	4.47573	6.01681	-0.0960269	5.87652	6.25267	5.77479	5.82655	6.12412	5.29462	5.8009	5.7211
RB_p_mir000000964	gga-miR-133c-3p:MIMAT0001176	6.35315	6.12412	5.9542	6.50383	6.18488	6.0607	6.24793	6.20457	6.03892	6.40514	5.8392	5.93074
RB_p_mir000000965	gga-miR-133a-3p:MIMAT0001126	5.9542	5.99435	5.58496	7.79279	5.67243	5.60733	5.33092	5.08746	5.48382	5.75489	5.63662	5.93074
RB_p_mir000000966	gga-miR-1640:MIMAT0007515	6.56986	6.27146	6.49985	6.56605	6.46761	6.3837	6.08746	5.9542	6.03892	6.40514	6.33539	6.20945
RB_p_mir000000967	gga-miR-1679:MIMAT0007565	6.3837	6.27146	6.18488	6.02237	6.10329	5.88874	5.65821	6.43879	6	5.58496	4.97728	4.85798
RB_p_mir000000968	gga-miR-6575-5p:MIMAT0025657	5.99435	5.8009	5.67948	6.40514	4.96578	5.98868	6.18488	6	6.12412	6.26209	5.96578	4.91886
RB_p_mir000000969	gga-miR-1639:MIMAT0007514	7.16239	6.43671	6.83605	6.5812	5.44294	6.8857	6.67596	6.26679	6.83605	6.51964	6	6.55459
RB_p_mir00000097	gga-miR-1809:MIMAT0007727	8.46506	8.78218	8.82217	8.45327	9.13057	9.06272	8.544	8.64836	8.85992	9.42364	10.0272	9.89235
RB_p_mir000000970	gga-miR-218-5p:MIMAT0001144	4.56986	5.04439	4.47573	4.32193	4.76818	4.80735	4.44294	5.24793	3.88264	2.69935	6.55459	5.40088
RB_p_mir000000971	gga-miR-1781-3p:MIMAT0007693	5.8009	5.11894	5.04439	5.48382	4.76818	4.20945	4.64386	5.03342	5.14975	4.64386	4.56986	6.33539
RB_p_mir000000972	gga-miR-302c-5p:MIMAT0003358	5.8009	5.47573	5.61839	5.69349	4.42626	5.50779	6.03892	6.18488	5.63662	5.29462	5.34873	5.58496
RB_p_mir000000973	gga-miR-6692-5p:MIMAT0025798	5.3837	6.10329	6.01681	5.76155	5.87652	5.98868	6.45533	6.64746	6.26679	6.0607	6.26209	6.35315
RB_p_mir000000974	gga-miR-6649-5p:MIMAT0025748	7.33539	7.12153	7	6.59619	6.64746	7.50779	6.85487	7.04712	7.35094	6.99718	7.27961	7.7364
RB_p_mir000000975	gga-miR-1465:MIMAT0007343	8.97298	8.62571	9.00562	9.30435	9.2384	9.50084	9.08978	8.79523	8.96867	9.46046	8.98371	9.37775
RB_p_mir000000976	gga-miR-30e-3p:MIMAT0026538	5.70044	6.13955	5.56224	5.44294	5.40939	5.32193	6.0607	6.08746	5.08746	4.08746	4.85798	5.88264
RB_p_mir000000977	gga-miR-1626-5p:MIMAT0007495	6.27146	5.75489	6.21917	5.87652	5.55459	5.60733	5.8009	5.54689	5.8009	5.14975	5.29462	5.75489
RB_p_mir000000978	gga-miR-202-5p:MIMAT0003354	4.80735	2.75411	4.20945	4.10852	3.9542	3.58496	4.08746	1.57827	1.99554	4.08746	0.567483	5.88264
RB_p_mir000000979	gga-miR-1678:MIMAT0007564	13.3875	13.1288	13.2992	12.6472	12.2133	12.7933	13.4	13.0674	13.2793	12.8441	12.3663	12.9063
RB_p_mir00000098	gga-miR-1718:MIMAT0007615	13.643	13.3287	13.6247	13.1832	12.7611	13.2037	13.6323	13.5289	13.7218	13.8968	13.3963	13.8344
RB_p_mir000000980	gga-miR-1707:MIMAT0007599	6.27146	6.20457	6.43671	6.07146	5.88874	5.88874	6.52356	5.60733	5.88874	5.14975	4.91886	5.14975
RB_p_mir000000981	gga-miR-7469-5p:MIMAT0029092	5.11894	4.56986	4.20945	4.80735	-0.25452	4.67243	4.56986	2.64236	4.56986	6.40514	2.85798	5.75489
RB_p_mir000000982	gga-miR-6684-5p:MIMAT0025789	5.08746	5.47573	5.3837	4.39232	5.29462	5.19967	5.3837	5.50779	5.48382	4.64386	5.29462	4.91886
RB_p_mir000000983	gga-miR-6659-3p:MIMAT0025760	6.37069	5.99435	6.21917	6.25267	5.91289	5.48382	5.88874	5.48382	5.77479	5.58496	5.40088	5.40088
RB_p_mir000000984	gga-miR-7440-3p:MIMAT0029035	12.1524	12.041	12.9998	12.3173	12.3275	12.6899	12.403	12.2333	13.2354	12.7157	12.5049	12.7381
RB_p_mir000000985	gga-miR-7469-3p:MIMAT0029093	5.53138	5.56224	5.61839	5.10852	5.34873	5.40939	5.33092	4.96578	5.19967	5.7211	5.8392	4.56986
RB_p_mir000000986	gga-miR-375:MIMAT0003362	6.61839	5.70044	6.03892	5.78136	5.44294	4.90689	5.91289	6.62205	6.02237	4.91886	5.14975	5.96578
RB_p_mir000000987	gga-miR-1808:MIMAT0007726	3	5.25739	5.08746	4.83289	4.76818	5.25739	4.74147	4.56986	5.33092	5.34873	5.29462	4.91886
RB_p_mir000000988	gga-miR-6693-3p:MIMAT0025799	5.97154	6.18488	6.30834	5.91289	5.93074	6	6.18488	6.55459	6.56796	5.40088	5.44294	5.34873
RB_p_mir000000989	gga-miR-6572-5p:MIMAT0025651	5.50779	4.6865	5.34873	3.24793	5.10852	5.10852	5.19967	4.56986	4.96578	4.74147	4.74147	4.97728
RB_p_mir00000099	gga-miR-1800:MIMAT0007716	5.67948	6.10329	6.28771	5.76155	5.97154	6.12412	5.93074	5.77479	5.82655	4.45943	5.03342	5.55075
RB_p_mir000000990	gga-miR-7466-3p:MIMAT0029087	14.2299	14.3425	14.4175	13.6477	13.5804	14.0503	14.4397	14.5715	13.9917	15.1262	15.211	14.0796
RB_p_mir000000991	gga-miR-7438-5p:MIMAT0029030	7.80252	7.68124	7.68825	7.41151	7.18735	7.37721	7.31741	7.53333	7.32193	7.29806	7.52552	7.75906

## Sheet: 1vs2(up) Raito 1.5
probe_ID	Name	1	1	1	2	2	2	log2Ratio	Ratio	P-value
RB_p_mir0000001	gga-miR-106-5p:MIMAT0001142	9.96795	8.47776	9.50879	10.7462	9.46455	10.3365	0.827721	1.77488	0.00525665
RB_p_mir000000239	gga-miR-3540:MIMAT0016391	8.40408	8.73894	8.3966	9.18364	9.61563	9.24377	0.839692	1.78967	0.00118486
RB_p_mir000000241	gga-miR-135a-3-3p:MIMAT0031038	8.97298	9.25267	9.28367	10.3109	10.1139	10.4393	1.05823	2.08238	0.0150733
RB_p_mir000000268	gga-miR-3524b-3p:MIMAT0025753	9.39874	9.21553	8.93258	10.07	10.0118	9.39071	0.796218	1.73654	0.0228385
RB_p_mir000000271	gga-miR-1739:MIMAT0007642	9.45327	8.59619	8.07347	10.6482	9.28887	8.88798	0.692676	1.61628	0.027066
RB_p_mir000000276	gga-miR-1732:MIMAT0007634	7.93958	7.83763	8.11894	8.50283	8.544	8.68431	0.604419	1.52037	0.00594102
RB_p_mir000000280	gga-miR-7458-3p:MIMAT0029071	7.67066	7.76984	7.65821	8.49985	8.36413	8.29577	0.693478	1.61718	0.0108577
RB_p_mir000000291	gga-miR-6566-3p:MIMAT0025638	9.83487	8.68912	8.66622	10.5701	9.41996	9.64341	0.954281	1.93761	0.00984095
RB_p_mir000000318	gga-miR-130b-3p:MIMAT0001165	10.2285	11.5105	11.3382	11.0787	11.9849	12.1883	0.646684	1.56557	0.0285861
RB_p_mir000000348	gga-miR-7471-3p:MIMAT0029097	10.1545	10.7328	11.1012	11.1256	11.9177	11.9393	1.18494	2.27354	0.0100918
RB_p_mir00000035	gga-miR-1595-5p:MIMAT0007458	9.54061	9.72686	10.2949	10.3421	10.605	11.1281	0.87816	1.83803	0.000704977
RB_p_mir000000350	gga-miR-1557:MIMAT0007414	7.21553	7.71853	7.59712	8.51471	8.77726	8.52111	0.923988	1.89735	0.00991225
RB_p_mir000000385	gga-miR-1772-5p:MIMAT0007681	9.84901	9.17118	9.62411	10.668	10.2315	10.3497	0.725586	1.65357	0.0129373
RB_p_mir000000400	gga-miR-7451-5p:MIMAT0029056	11.0215	10.8311	11.8093	11.6453	11.5105	12.2253	0.62382	1.54095	0.0190067
RB_p_mir000000463	gga-miR-1695:MIMAT0007587	8.70131	8.13827	8.36523	10.0365	9.52699	9.41045	1.16176	2.2373	0.00713593
RB_p_mir000000514	gga-miR-1764-5p:MIMAT0007671	9.99965	10.1674	10.0331	10.4115	10.6362	10.6341	0.601052	1.51682	0.0126319
RB_p_mir000000522	gga-miR-1797:MIMAT0007711	9.47548	9.73344	9.18797	10.1236	10.4341	9.89235	0.648156	1.56716	0.000702902
RB_p_mir000000525	gga-miR-1675:MIMAT0007559	8.47776	8.18177	8.30492	9.13314	8.91289	9.17929	0.828221	1.77549	0.00718088
RB_p_mir000000557	gga-miR-6669-5p:MIMAT0025770	9.58825	10.2158	9.59991	10.5464	11.0365	10.6133	1.01342	2.01869	0.00376875
RB_p_mir000000573	gga-miR-1753:MIMAT0007660	9.60641	9.63617	10.3408	10.1924	10.3109	11.4418	0.674725	1.59629	0.0384238
RB_p_mir000000589	gga-miR-1668-5p:MIMAT0007551	10.4781	10.3504	10.4934	10.9507	11.108	11.0726	0.594414	1.50986	0.0184814
RB_p_mir000000629	gga-miR-1722-3p:MIMAT0007621	8.83842	8.70477	8.63934	9.31572	9.41469	9.40514	0.700373	1.62493	0.0179198
RB_p_mir00000065	gga-miR-1624:MIMAT0007492	10.3012	10.7591	10.5499	11.2996	11.7528	11.4276	0.87767	1.83741	0.0017002
RB_p_mir000000676	gga-miR-7453-5p:MIMAT0029060	7.61195	8.2064	7.94837	8.58496	9.11732	9.02479	1.07643	2.10881	0.00238452
RB_p_mir000000677	gga-miR-6654-3p:MIMAT0025755	8.2402	8.45481	8.20212	8.98904	9.28685	8.94544	0.748845	1.68045	0.00136901
RB_p_mir000000700	gga-miR-1649-5p:MIMAT0007526	9.76736	9.94288	9.10722	10.7655	11.0483	10.2578	0.998136	1.99742	0.00173316
RB_p_mir000000714	gga-miR-1772-3p:MIMAT0007682	8.50184	8.59152	9.00562	10.5821	10.5962	10.9775	2.00467	4.01296	0.000252936
RB_p_mir000000730	gga-miR-7442-3p:MIMAT0029039	6.28771	5.83289	6.01681	6.73471	6.64746	6.62936	0.63065	1.54826	0.0277461
RB_p_mir000000767	gga-miR-1785:MIMAT0007697	7.03755	6.98868	7.48784	7.66534	7.44294	8.33204	0.627789	1.5452	0.0294999
RB_p_mir000000814	gga-miR-6593-5p:MIMAT0025686	8.87306	9.20182	9.02929	9.40248	9.96235	9.65015	0.620867	1.5378	0.0109487
RB_p_mir000000867	gga-miR-1600:MIMAT0007466	10.5812	10.5307	10.4583	11.2556	11.1281	11.3069	0.724969	1.65286	0.010872
RB_p_mir000000877	gga-miR-6652-5p:MIMAT0025752	8.72537	8.66178	8.41574	9.34152	9.27496	8.91737	0.613182	1.52963	0.00423957
RB_p_mir000000880	gga-miR-7443-5p:MIMAT0029040	9.32165	9.30919	9.42574	10.5499	10.5753	10.892	1.25366	2.38445	0.00311276
RB_p_mir0000009	gga-miR-7445-5p:MIMAT0029044	7.78463	9.4976	8.53041	8.16867	10.0468	9.13699	0.606585	1.52265	0.0164744
RB_p_mir000000907	gga-miR-1706:MIMAT0007598	9.58825	10.2524	10.3923	10.4281	11.2685	11.2438	0.991399	1.98811	0.0039568

## Sheet: 1vs2(down) Raito 1.5
probe_ID	Name	1	1	1	2	2	2	log2Ratio	Ratio	P-value
RB_p_mir000000122	gga-miR-6632-5p:MIMAT0025728	13.2354	13.0497	13.2084	12.0655	12.2097	12.1626	-1.04576	2.06445	0.00880216
RB_p_mir000000145	gga-miR-6608-3p:MIMAT0025703	13.9621	13.9258	13.791	13.1557	12.7465	13.0349	-0.890835	1.85425	0.0206737
RB_p_mir000000207	gga-miR-6581-5p:MIMAT0025669	13.2194	13.0349	13.2702	12.2845	12.2001	12.5383	-0.934971	1.91185	0.00490526
RB_p_mir000000215	gga-miR-1601:MIMAT0007467	13.5862	13.4534	13.8968	12.0845	12.6309	13.1109	-0.955274	1.93895	0.0468979
RB_p_mir000000230	gga-miR-1459:MIMAT0007337	5.97154	5.75489	5.90689	5.25739	4.96578	5.15987	-0.747019	1.67832	0.000835111
RB_p_mir000000274	gga-miR-7467-3p:MIMAT0029089	10.543	10.6401	10.3671	9.357	9.6764	9.29806	-1.18603	2.27526	0.00356118
RB_p_mir000000293	gga-miR-3525:MIMAT0016382	5.8009	5.53138	5.19967	5.46761	4.90689	4.55459	-0.624491	1.54167	0.0337184
RB_p_mir000000314	gga-miR-449b-3p:MIMAT0007744	10.9209	12.0772	12.1004	10.4688	11.03	11.1142	-1.04726	2.06659	0.0483024
RB_p_mir000000316	gga-miR-1802:MIMAT0007718	5.86419	5.40939	5.9542	5.25739	4.85798	5.44294	-0.606798	1.52288	0.00246821
RB_p_mir000000328	gga-miR-6658-3p:MIMAT0025759	13.8344	13.9409	14.0503	12.8315	12.8343	12.9132	-1.10659	2.15336	0.00140514
RB_p_mir000000337	gga-miR-140-3p:MIMAT0003722	13.3726	13.5804	13.7488	12.9706	12.9741	13.0235	-0.60626	1.52231	0.0256727
RB_p_mir000000339	gga-miR-1699:MIMAT0007591	13.1354	12.5347	13.3071	12.264	11.8126	12.4675	-0.871386	1.82942	0.00311691
RB_p_mir000000353	gga-miR-7470-3p:MIMAT0029095	7.03755	7.06609	7.41574	6.33985	6.12412	6.87191	-0.726239	1.65432	0.0244376
RB_p_mir00000036	gga-miR-22-3p:MIMAT0007288	6.35315	6.32193	6.2384	5.53916	5.7211	5.60733	-0.714598	1.64103	0.00939939
RB_p_mir000000425	gga-miR-3536:MIMAT0016387	7.91289	8.08082	7.91289	7.12153	7.37721	7.2854	-0.627487	1.54487	0.00444838
RB_p_mir000000441	gga-miR-2131-3p:MIMAT0026920	6.12412	4.96578	5.32193	5.19967	3.9542	3.67243	-1.36773	2.58065	0.0346767
RB_p_mir00000051	gga-miR-34c-3p:MIMAT0026541	13.5466	13.5238	13.7138	12.126	12.3385	12.4025	-1.20807	2.31028	0.00270055
RB_p_mir000000512	gga-miR-1560-5p:MIMAT0007417	13.437	13.5914	13.3424	12.7056	13.047	12.674	-0.731404	1.66025	0.00711165
RB_p_mir000000527	gga-miR-1694:MIMAT0007586	13.4822	13.7088	13.171	12.4124	12.776	12.3016	-1.06984	2.0992	0.00379489
RB_p_mir000000533	gga-miR-3535:MIMAT0016386	6.96	6.74819	6.65464	5.67243	5.25739	5.50779	-1.2404	2.36264	0.00577214
RB_p_mir000000551	gga-miR-1587:MIMAT0007449	13.2145	13.0542	12.7679	12.2709	12.4501	12.0281	-0.783301	1.72106	0.0163377
RB_p_mir000000554	gga-miR-762:MIMAT0007752	13.3778	13.0693	13.3116	12.3929	12.4153	12.3226	-0.918703	1.89042	0.0156772
RB_p_mir000000560	gga-miR-6607-5p:MIMAT0025701	12.264	12.2216	11.8959	11.4069	11.6309	11.2961	-0.814718	1.75895	0.0159853
RB_p_mir00000059	gga-miR-367:MIMAT0003369	5.08746	4.6865	4.80735	4.67243	4.14975	4.08746	-0.657608	1.57746	0.02436
RB_p_mir000000601	gga-miR-1667-3p:MIMAT0007550	6.20457	5.61839	6.21917	5.58496	4.91886	5.73471	-0.619609	1.53646	0.0107235
RB_p_mir000000640	gga-miR-21-5p:MIMAT0003774	7.19476	7.34983	6.75822	5.88874	6.32643	5.9542	-1.24056	2.3629	0.0188064
RB_p_mir000000650	gga-miR-1462-3p:MIMAT0026764	7.51373	7.41574	7.68124	6.25267	6.69349	6.16491	-1.26106	2.39672	0.0379761
RB_p_mir000000692	gga-miR-125b-5p:MIMAT0001105	7.50581	7.49985	7.65821	6.40514	6.8857	6.70736	-0.798452	1.73923	0.0252246
RB_p_mir000000736	gga-miR-6646-3p:MIMAT0025743	13.6477	13.4108	13.7218	12.78	12.7027	13.1531	-0.867736	1.8248	0.014288
RB_p_mir000000753	gga-miR-7439-5p:MIMAT0029032	12.7933	13.2013	13.1449	12.1462	12.3103	12.3792	-0.8346	1.78336	0.00830179
RB_p_mir000000782	gga-miR-7468-3p:MIMAT0029091	14.278	13.858	13.7991	13.8743	13.1819	13.1379	-0.676028	1.59773	0.0224347
RB_p_mir000000792	gga-miR-6656-5p:MIMAT0025757	12.9356	13.1325	12.8315	11.5122	11.8093	11.5662	-1.36945	2.58372	0.0011902
RB_p_mir00000087	gga-miR-6651-5p:MIMAT0025751	13.3468	12.4501	13.1768	11.6953	11.7479	11.907	-1.42896	2.69252	0.0483721
RB_p_mir00000091	gga-miR-6547-3p:MIMAT0025598	7.41574	7.01681	7.29921	6.69349	5.98868	6.84862	-0.605721	1.52174	0.048009
RB_p_mir000000946	gga-miR-1752:MIMAT0007659	11.839	11.9438	11.8277	10.8905	11.0435	11.3133	-0.795467	1.73564	0.029088
RB_p_mir000000955	gga-miR-6588-3p:MIMAT0025680	13.6957	13.769	13.7311	12.7198	12.8119	12.8195	-0.919177	1.89104	0.000405672
RB_p_mir000000957	gga-miR-7451-3p:MIMAT0029057	6.89633	7.04712	7.19476	6.12412	6.18488	5.98868	-0.923003	1.89606	0.0189406
RB_p_mir000000979	gga-miR-1678:MIMAT0007564	13.3875	13.1288	13.2992	12.6472	12.2133	12.7933	-0.651974	1.57132	0.0260662
RB_p_mir000000990	gga-miR-7466-3p:MIMAT0029087	14.2299	14.3425	14.4175	13.6477	13.5804	14.0503	-0.694797	1.61866	0.037781

## Sheet: 1vs2(up) Raito 2
probe_ID	Name	1	1	1	2	2	2	log2Ratio	Ratio	P-value
RB_p_mir000000241	gga-miR-135a-3-3p:MIMAT0031038	8.97298	9.25267	9.28367	10.3109	10.1139	10.4393	1.05823	2.08238	0.0150733
RB_p_mir000000348	gga-miR-7471-3p:MIMAT0029097	10.1545	10.7328	11.1012	11.1256	11.9177	11.9393	1.18494	2.27354	0.0100918
RB_p_mir000000463	gga-miR-1695:MIMAT0007587	8.70131	8.13827	8.36523	10.0365	9.52699	9.41045	1.16176	2.2373	0.00713593
RB_p_mir000000557	gga-miR-6669-5p:MIMAT0025770	9.58825	10.2158	9.59991	10.5464	11.0365	10.6133	1.01342	2.01869	0.00376875
RB_p_mir000000676	gga-miR-7453-5p:MIMAT0029060	7.61195	8.2064	7.94837	8.58496	9.11732	9.02479	1.07643	2.10881	0.00238452
RB_p_mir000000714	gga-miR-1772-3p:MIMAT0007682	8.50184	8.59152	9.00562	10.5821	10.5962	10.9775	2.00467	4.01296	0.000252936
RB_p_mir000000880	gga-miR-7443-5p:MIMAT0029040	9.32165	9.30919	9.42574	10.5499	10.5753	10.892	1.25366	2.38445	0.00311276

## Sheet: 1vs2(down) Raito 2
probe_ID	Name	1	1	1	2	2	2	log2Ratio	Ratio	P-value
RB_p_mir000000122	gga-miR-6632-5p:MIMAT0025728	13.2354	13.0497	13.2084	12.0655	12.2097	12.1626	-1.04576	2.06445	0.00880216
RB_p_mir000000274	gga-miR-7467-3p:MIMAT0029089	10.543	10.6401	10.3671	9.357	9.6764	9.29806	-1.18603	2.27526	0.00356118
RB_p_mir000000314	gga-miR-449b-3p:MIMAT0007744	10.9209	12.0772	12.1004	10.4688	11.03	11.1142	-1.04726	2.06659	0.0483024
RB_p_mir000000328	gga-miR-6658-3p:MIMAT0025759	13.8344	13.9409	14.0503	12.8315	12.8343	12.9132	-1.10659	2.15336	0.00140514
RB_p_mir000000441	gga-miR-2131-3p:MIMAT0026920	6.12412	4.96578	5.32193	5.19967	3.9542	3.67243	-1.36773	2.58065	0.0346767
RB_p_mir00000051	gga-miR-34c-3p:MIMAT0026541	13.5466	13.5238	13.7138	12.126	12.3385	12.4025	-1.20807	2.31028	0.00270055
RB_p_mir000000527	gga-miR-1694:MIMAT0007586	13.4822	13.7088	13.171	12.4124	12.776	12.3016	-1.06984	2.0992	0.00379489
RB_p_mir000000533	gga-miR-3535:MIMAT0016386	6.96	6.74819	6.65464	5.67243	5.25739	5.50779	-1.2404	2.36264	0.00577214
RB_p_mir000000640	gga-miR-21-5p:MIMAT0003774	7.19476	7.34983	6.75822	5.88874	6.32643	5.9542	-1.24056	2.3629	0.0188064
RB_p_mir000000650	gga-miR-1462-3p:MIMAT0026764	7.51373	7.41574	7.68124	6.25267	6.69349	6.16491	-1.26106	2.39672	0.0379761
RB_p_mir000000792	gga-miR-6656-5p:MIMAT0025757	12.9356	13.1325	12.8315	11.5122	11.8093	11.5662	-1.36945	2.58372	0.0011902
RB_p_mir00000087	gga-miR-6651-5p:MIMAT0025751	13.3468	12.4501	13.1768	11.6953	11.7479	11.907	-1.42896	2.69252	0.0483721
