# Supplementary material for: Microarray analysis of infectious bronchitis virus infection of chicken primary dendritic cells
Source: BMC Genomics. 2019 Jul 8;20:557. doi: 10.1186/s12864-019-5940-6 (PMC6615177; doi:10.1186/s12864-019-5940-6)
Supplement: Supplementary file 4 — The target gene of differentially expressed miRNAs in IBV-stimulated avian BMDCs and their GO and KEEG analysis. (XLS 223 kb) [file 12864_2019_5940_MOESM4_ESM.xls]

## Sheet: microRNA Target
IBV stimulated different expressed miRNAs target genes
TargetScan		miRDB		Search the same
ABCD3		ABCD3		ABCD3
ABHD2		ABHD2		ABHD2
ACSL1		ACSL1		ACSL1
ANKRD44		ANKRD44		ANKRD44
ANKRD60		ANKRD60		ANKRD60
APCDD1		APCDD1		APCDD1
ARHGAP12		ARHGAP12		ARHGAP12
ARHGAP31		ARHGAP31		ARHGAP31
ATMIN		ATMIN		ATMIN
ATP8A1		ATP8A1		ATP8A1
BEND6		BEND6		BEND6
BICD1		BICD1		BICD1
BNIP3L		BNIP3L		BNIP3L
BZRAP1		BZRAP1		BZRAP1
C5H14ORF43		C5H14ORF43		C5H14ORF43
C6H10ORF26		C6H10ORF26		C6H10ORF26
CALML4		CALML4		CALML4
CCRL1		CCRL1		CCRL1
CLRN1		CLRN1		CLRN1
CTTNBP2NL		CTTNBP2NL		CTTNBP2NL
CYB5B		CYB5B		CYB5B
DCUN1D4		DCUN1D4		DCUN1D4
DENND4C		DENND4C		DENND4C
EI24		EI24		EI24
ERG		ERG		ERG
FNDC5		FNDC5		FNDC5
FXYD6		FXYD6		FXYD6
GMEB1		GMEB1		GMEB1
GMFB		GMFB		GMFB
GPC5		GPC5		GPC5
HDLBP		HDLBP		HDLBP
HIST1H2A4L4		HIST1H2A4L4		HIST1H2A4L4
HNRNPH1		HNRNPH1		HNRNPH1
INSIG1		INSIG1		INSIG1
KALRN		KALRN		KALRN
KCNC2		KCNC2		KCNC2
KCNJ2		KCNJ2		KCNJ2
KIAA0319L		KIAA0319L		KIAA0319L
KIAA1468		KIAA1468		KIAA1468
KIF16B		KIF16B		KIF16B
LACC1		LACC1		LACC1
LOC101748496		LOC101748496		LOC101748496
LOC101748752		LOC101748752		LOC101748752
LOC416622		LOC416622		LOC416622
LOC420294		LOC420294		LOC420294
LOC420562		LOC420562		LOC420562
LOC425224		LOC425224		LOC425224
MAP3K1		MAP3K1		MAP3K1
MAP7D3		MAP7D3		MAP7D3
MATN3		MATN3		MATN3
MLEC		MLEC		MLEC
MLLT4		MLLT4		MLLT4
MON2		MON2		MON2
MRPS25		MRPS25		MRPS25
NAA30		NAA30		NAA30
NBEA		NBEA		NBEA
NF1		NF1		NF1
NFATC1		NFATC1		NFATC1
NFIB		NFIB		NFIB
NFXL1		NFXL1		NFXL1
NOXA1		NOXA1		NOXA1
NPC2		NPC2		NPC2
NR0B2		NR0B2		NR0B2
PANK1		PANK1		PANK1
PDCD1LG2		PDCD1LG2		PDCD1LG2
PDE7B		PDE7B		PDE7B
PDGFA		PDGFA		PDGFA
PDS5A		PDS5A		PDS5A
PGM2		PGM2		PGM2
PHF2		PHF2		PHF2
PHF6		PHF6		PHF6
PIK3IP1		PIK3IP1		PIK3IP1
PIKFYVE		PIKFYVE		PIKFYVE
PLA2R1		PLA2R1		PLA2R1
PLEKHA5		PLEKHA5		PLEKHA5
PLEKHM2		PLEKHM2		PLEKHM2
PLEKHO2		PLEKHO2		PLEKHO2
PRKCQ		PRKCQ		PRKCQ
PTAFR		PTAFR		PTAFR
PYCRL		PYCRL		PYCRL
RAB22A		RAB22A		RAB22A
RALB		RALB		RALB
RAP2A		RAP2A		RAP2A
RBM25		RBM25		RBM25
RIN3		RIN3		RIN3
RNGTT		RNGTT		RNGTT
RPS27L		RPS27L		RPS27L
RRAS2		RRAS2		RRAS2
SERINC5		SERINC5		SERINC5
SETBP1		SETBP1		SETBP1
SETD7		SETD7		SETD7
SGCD		SGCD		SGCD
SKAP2		SKAP2		SKAP2
SLC22A3		SLC22A3		SLC22A3
SLC35A4		SLC35A4		SLC35A4
SLC44A1		SLC44A1		SLC44A1
SMAD7		SMAD7		SMAD7
SMARCD1		SMARCD1		SMARCD1
SNX2		SNX2		SNX2
SPG20		SPG20		SPG20
SRSF1		SRSF1		SRSF1
STYX		STYX		STYX
TBC1D7		TBC1D7		TBC1D7
TCF7L2		TCF7L2		TCF7L2
TEX9		TEX9		TEX9
TMEM231		TMEM231		TMEM231
TMEM87A		TMEM87A		TMEM87A
TMLHE		TMLHE		TMLHE
TRAK1		TRAK1		TRAK1
TSKU		TSKU		TSKU
UBE2W		UBE2W		UBE2W
UGP2		UGP2		UGP2
UPK1B		UPK1B		UPK1B
VLDLR		VLDLR		VLDLR
WAC		WAC		WAC
WDFY1		WDFY1		WDFY1
YBX1		YBX1		YBX1
YTHDF3		YTHDF3		YTHDF3
YWHAQ		YWHAQ		YWHAQ
ZBTB46		ZBTB46		ZBTB46
ZEB2		ZEB2		ZEB2
ZMYND8		ZMYND8		ZMYND8
ZNF827		ZNF827		ZNF827
ZXDC		ZXDC		ZXDC
ZYG11B		ZYG11B		ZYG11B
42068		2015-03-01
42069		ABCB6
AADAT		ABCC13
AASDH		ABCC5
ABCB11		ABHD5
ABCC1		ACAD9
ABCD2		ACO1
ABI2		ACO2
ABL2		ACOT11
ABTB2		ACOT8
ACCN1		ACSBG2
ACER3		ACTB
ACHE		ACTL6A
ACOT4		ADAM33
ACPL2		ADAMTSL2
ACSS1		ADAT2
ACSS2		ADIPOR1
ACTBL2		ADK
ACTR3B		AGBL4
ACVR2A		AGTRAP
ACVR2B		AGXT2
ADAM10		AHCYL2
ADAM17		AHSA2
ADAMTS17		AKAP17A
ADAMTS20		ALDH2
ADAMTSL3		ALDH3A2
ADAR		AMACR
ADCY10		AMBRA1
ADCYAP1		AMN
ADD3		AMPD1
ADIPOR2		AMPH
ADNP		AMZ1
ADRA1A		ANAPC15
ADRA2A		ANGPT4
ADRBK2		ANGPTL4
ADSS		ANKRD13A
AFAP1L2		ANKRD2
AFF2		ANKRD32
AFF4		ANKS1B
AGFG1		ANTXR2
AGGF1		ANXA1
AHCYL1		ANXA6
AIM1		AP3B1
AKAP1		AP3M1
AKAP13		AP3M2
AKAP6		AP4S1
AKNAD1		APTX
ALAS1		ARF6
ALX1		ARHGAP39
AMD1		ARHGEF10L
AMMECR1		ARL6IP1
AMOT		ARL6IP5
AMOTL2		ARPC3
ANAPC10		ARRDC4
ANK2		ARSA
ANKFN1		ARVCF
ANKRD33B		ASB10
ANKRD50		ASB14
ANP32B		ASH2L
ANP32E		ASS1
ANTXR1		ASTN2
ANXA5		ATAD1
AP1AR		ATF4
AP1G1		ATG4B
AP4E1		ATL2
APC		ATP5A1
APOBEC2		ATP5B
APOLD1		ATP5E
APPL2		ATP5G1
AQP4		ATP5G3
AQP9		ATP5J
ARAP2		ATP6V0C
ARFGAP1		ATP6V1B2
ARFGAP2		ATP6V1G3
ARHGAP15		ATP7A
ARHGAP17		ATPAF1
ARHGAP20		ATXN10
ARHGAP21		AURKAIP1
ARHGAP24		AXIN1
ARHGAP28		B2M
ARHGAP42		B3GNT9
ARHGAP5		B4GALT1
ARHGEF10		BACE1
ARHGEF12		BAIAP2L1
ARHGEF7		BCMO1
ARID1B		BDH2
ARID2		BEST3
ARL15		BET1
ARL5B		BFAR
ARRDC3		BG2
ASB3		BHLHA15
ASCC3		BHLHE23
ASPH		BIN2
ASPHD2		BLMH
ASTN1		BLOC1S2
ASXL3		BLOC1S5
ATAD5		BNIP1
ATF3		BRCC3
ATG2B		BRF2
ATG7		BTBD1
ATOH8		BTBD6
ATP10A		C11H16ORF87
ATP1B1		C12H3ORF37
ATP2A2		C12ORF45
ATP2B1		C13H5ORF15
ATP2C1		C14H16ORF88
ATP6V1A		C16ORF45
ATP8A2		C17H9ORF91
ATRNL1		C18ORF10
ATXN2		C18ORF8
ATXN7		C1H11ORF73
AUH		C1H11orf82
AUTS2		C1H22ORF40
B3GALNT1		C1ORF50
B3GALT5		C20H20ORF43
B3GALT6		C21H1ORF144
BACH1		C26H6ORF130
BACH2		C26H6ORF89
BAI1		C28H19ORF10
BAIAP2		C2H18ORF19
BAZ2B		C2H6ORF62
BBS12		C2H7ORF36
BBX		C2H7ORF41
BCAS3		C2H8orf59
BCAT1		C3H6ORF154
BCL11A		C4
BCL11B		C4H4ORF27
BCL2L13		C5H11ORF58
BDH1		C5ORF30
BHLHE41		C7ORF10
BIK		C8G
BIVM		C8H1ORF21
BMP3		C9ORF167
BMP5		C9ORF93
BMP6		CABP1
BMPR1A		CACNA1G
BMPR1B		CAMK4
BMPR2		CAPN8
BMX		CASP18
BNC1		CASP8
BNC2		CATHL3
BOD1L		CC2D1B
BRWD3		CCDC14
BTBD9		CCDC27
BTG1		CCDC48
BTG2		CCDC90A
C10H15ORF44		CCLI10
C10ORF12		CCNC
C10ORF58		CCND3
C11ORF41		CCNE1
C13H5ORF24		CCNI
C14H16orf11		CCT5
C14H17ORF103		CCT6A
C15H12orf51		CD274
C16orf52		CD48
C16orf72		CD55
C17orf39		CD69
C18H17ORF62		CD81
C18orf62		CD99
C19H7ORF42		CDC20
C1GALT1		CDC34
C1H11ORF87		CDCA4
C1H12orf40		CEBPZ
C1H12ORF5		CENPN
C1H21ORF33		CEP112
C1H2ORF49		CEP85L
C1H3ORF52		CEPT1
C1HXORF36		CERK
C20H20ORF108		CFH
C20orf112		CFL2
C21ORF7		CHMP2A
C2CD2		CHMP4B
C2H6ORF145		CHRNA9
C2H9ORF5		CHRNB3
C3H2ORF43		CHST13
C3ORF48		CHST14
C4H4ORF29		CHST8
C4H4ORF52		CILP
C5H14ORF118		CIRBP
C5H15ORF62		CITED4
C5orf13		CKLF
C5orf41		CLCN7
C6orf106		CLMP
C6ORF168		CLN5
C6ORF170		CLPS
C6orf62		CLTB
C7H2ORF67		CMIP
C8H1ORF123		CMPK1
C8H1ORF9		CNPPD1
C8ORF42		CNTN3
C8ORF45		COL9A1
CACNA1B		COMMD3
CACNA1C		COMMD9
CACNA1D		COPB2
CACNA2D4		COPS7A
CACNB2		COQ3
CACYBP		COTL1
CADM2		COX4I1
CALD1		CPA2
CALM2		CPLX4
CAMK1D		CPQ
CAMKK1		CPSF7
CAMLG		CRDS2
CAMTA1		CREBBP
CAP2		CRIP1
CAPZA1		CRLF1
CASKIN1		CROT
CASP2		CRY1
CAV2		CS
CBX2		CSTA
CBX4		CSTB
CCAR1		CTNNA1
CCBL2		CTNNBL1
CCDC13		CTSA
CCDC132		CTSH
CCDC30		CTSL2
CCDC50		CWC15
CCDC88A		CWF19L1
CCNT2		CYB5A
CCPG1		CYB5R3
CCR7		CYCS
CD164		CYFIP1
CD2		CYP4B1
CD200		CYTH3
CD80		CYTH4
CD86		CZH18ORF25
CDC14B		CZH9ORF95
CDC42BPA		DAPK2
CDC42SE2		DCXR
CDC5L		DDX17
CDCA7L		DDX20
CDH2		DEF6
CDH6		DET1
CDK14		DHODH
CDK19		DHRS7
CDYL2		DHX37
CELF1		DHX40
CELF2		DIS3
CELF3		DLL1
CELF4		DMRT1
CELF6		DNAH14
CENPO		DNAH3
CEP128		DNAH9
CEP350		DNAJA1
CEP85		DNAJB13
CEP97		DNAJC15
CGGBP1		DNAJC18
CGNL1		DNAL4
CHAC2		DNMT1
CHCHD3		DOCK11
CHD2		DOK5
CHD7		DSP
CHIC1		DTD1
CHID1		DUSP15
CHP1		DUSP7
CHPT1		ECI1
CHRNA7		EDF1
CHST11		EFCAB5
CHUNK-1		EFHA1
CIT		EGFL6
CKS1B		EIF2B2
CLCN4		EIF4A2
CLCN6		EIF4A3
CLDN2		EIF4H
CLIC5		ELK3
CLINT1		ELK4
CLOCK		ELMO3
CLSTN1		EMC3
CLVS1		EMC4
CMTM3		EMC6
CMTM4		ENPP6
CNEP1R1		EPAS1
CNIH4		EPYC
CNKSR2		ERC2
CNKSR3		ERH
CNOT1		ERP29
CNOT6		EVX1
CNOT6L		EXOC3
CNP		EXOC6
CNTN4		EXOC6B
CNTN6		EXOSC10
COG5		F10
COL4A1		FAAH2
COL4A6		FAM102A
COL5A2		FAM154A
COL6A3		FAM165B
COQ10B		FAM174A
COX11		FAM188B
CPEB1		FAM193B
CPEB3		FAM206A
CRABP1		FAM20C
CRAMP1L		FAM3D
CRB2		FAM82B
CREB5		FAM92A1
CREG2		FASTKD5
CRIP2		FBP1
CRLF3		FBXL2
CROCC		FBXW11
CRTC1		FGB
CSDE1		FH
CSF2RB		FLI1
CSGALNACT1		FLRT2
CSMD3		FOXE3
CSNK1D		FSTL5
CTCF		FUT5
CTDSPL2		FYN
CTHRC1		FZD1
CTPS2		GABARAPL1
CUX1		GATA2
CXADR		GCN1L1
CYBRD1		GFOD1
CYP26C1		GGA1
CYYR1		GIN1
CZH5ORF28		GJA1
CZH5ORF43		GJB3
CZH9ORF102		GLRX2
DAB2		GMDS
DAP		GNB1
DAPP1		GNB2L1
DBX2		GORASP2
DCAF10		GPM6A
DCBLD1		GPN3
DCBLD2		GPNMB
DCDC2		GPR125
DCN		GPR137B
DCTD		GPR176
DCTN5		GPR18
DCUN1D1		GPR52
DDI2		GPSM2
DDX3X		GRB2
DELTARB1		GRM1
DENND3		GSTA3
DENND4A		GSTK1
DENND5A		GTF3A
DENND5B		GTF3C1
DENND6A		GUF1
DERL1		H3F3B
DEXI		HADH
DGKB		HBXIP
DGKE		HDGF
DGKG		HEXB
DGKQ		HFM1
DHCR24		HHEX
DHRS3		HHIP
DHRS7B		HHIPL1
DHX29		HIBADH
DICER1		HINFP
DIP2B		HINT3
DIP2C		HIRA
DIRC2		HIST1H2B8
DIXDC1		HIVEP1
DLEU7		HMGCS1
DLG1		HMGXB3
DLGAP2		HNRPDL
DLX6		HOOK1
DMD		HOXC6
DMTF1		HPGDS
DMXL1		HPSE
DNAJA2		HPSE2
DNAJB9		HRH4
DNAJC13		HS6ST1
DNAJC16		HSP90AA1
DNAJC5		HSP90B1
DNAJC6		HSPA2
DNALI1		HSPA8
DNER		HSPA9
DNM1		HSPH1
DNM3		HTRA1
DOCK9		ICOS
DPH3		ICT1
DPH5		IDH2
DPM1		IDH3A
DSCC1		IGSF6
DSG2		IL16
DTNA		IL17C
DUSP19		IL1B
DUSP22		IL1RAP
DUSP27		IL23R
DUSP8		IL34
DYNC1I2		IL4I1
DYRK1A		IL8L2
E2F5		ILKAP
EAF1		IMMT
EBF3		INF2
ECSCR		INHBA
EDIL3		INTS8
EFR3B		IRF1
EHMT1		IRG1
EIF2AK4		ISL1
EIF3J		ISLR2
EIF4E		ITGB4
EIF5A2		ITGB5
ELAVL2		ITPR3
ELF2		JMJD1C
ELMO1		JMJD6
ELMOD2		JUN
EME1		KBTBD11
EML4		KBTBD4
EN2		KBTBD5
ENAH		KCMF1
ENC1		KCNAB2
ENTPD1		KCNH5
ENTPD4		KCNK17
ENTPD5		KDM2B
EPB41L1		KDM4B
EPC1		KIAA0040
EPC2		KIAA0247
EPHA10		KIAA0391
EPS8		KIAA1614
ERC1		KIAA2013
ERLIN1		KIF13A
ERRFI1		KIF14
ESM1		KIF2A
ETNK1		KIF6
ETV6		KITLG
EVX2		KLF10
EXTL2		KLF7
EYA4		KLHDC5
EZH1		KRT75L2
F11		LACTB2
FADD		LAMTOR3
FADS2		LATS2
FAIM		LCK
FAM101B		LCN8
FAM102B		LCP1
FAM107B		LCP2
FAM110B		LDHA
FAM110D		LEPROT
FAM114A1		LETM2
FAM120A		LGALS8
FAM125B		LGMN
FAM126A		LHX5
FAM126B		LIG3
FAM135B		LIMA1
FAM167A		LIPA
FAM168B		LMBRD2
FAM169A		LMO7
FAM173B		LMX1B
FAM180A		LOC100502566
FAM180B		LOC100857102
FAM199X		LOC100857182
FAM208B		LOC100857302
FAM21A		LOC100857401
FAM38B		LOC100857468
FAM3B		LOC100857517
FAM46A		LOC100857525
FAM49B		LOC100857538
FAM53A		LOC100857673
FAM59A		LOC100857718
FAM60A		LOC100857744
FAM63B		LOC100857777
FAM72A		LOC100857869
FAM73A		LOC100857878
FAM76B		LOC100857932
FAM83F		LOC100857948
FAM84A		LOC100857999
FAM91A1		LOC100858000
FAM96A		LOC100858066
FAR1		LOC100858114
FBN1		LOC100858139
FBXL3		LOC100858177
FBXL4		LOC100858320
FBXL7		LOC100858353
FBXO11		LOC100858388
FBXO28		LOC100858447
FBXO30		LOC100858477
FBXO33		LOC100858567
FCHO2		LOC100858581
FDFT1		LOC100858629
FEM1B		LOC100858660
FGF14		LOC100858733
FGF9		LOC100858761
FIGN		LOC100858774
FKBP1A		LOC100858864
FLNB		LOC100859012
FLT1		LOC100859032
FMO4		LOC100859102
FNDC1		LOC100859134
FNDC3A		LOC100859187
FNDC3B		LOC100859194
FNIP2		LOC100859212
FOXF1		LOC100859345
FOXN2		LOC100859353
FOXN3		LOC100859511
FOXO1		LOC100859518
FOXP2		LOC100859532
FREM1		LOC100859587
FRMD4A		LOC100859645
FRMD5		LOC100859653
FRMPD4		LOC100859680
FRS2		LOC100859865
FSBP		LOC101747258
FSHB		LOC101747455
FST		LOC101747502
FTO		LOC101747628
FUNDC2		LOC101747875
FZD3		LOC101747995
G2E3		LOC101748068
G3BP2		LOC101748123
GAB1		LOC101748209
GABRA1		LOC101748264
GABRB2		LOC101748273
GABRB3		LOC101748293
GABRG3		LOC101748335
GALM		LOC101748350
GALNT10		LOC101748619
GALNT12		LOC101748705
GALNTL1		LOC101748759
GALNTL2		LOC101748944
GALNTL4		LOC101749011
GAS7		LOC101749208
GCLC		LOC101749411
GCOM1		LOC101749444
GDI2		LOC101749601
GET4		LOC101749651
GFER		LOC101749666
GGA3		LOC101749718
GGT5		LOC101749756
GGT7		LOC101749861
GHRH-LR		LOC101749923
GIGYF2		LOC101750146
GJA5		LOC101750341
GK		LOC101750359
GLCCI1		LOC101750417
GLCE		LOC101750635
GLIPR2		LOC101750676
GLIS2		LOC101750832
GLMN		LOC101750973
GLRB		LOC101750981
GLRX		LOC101751049
GLUD1		LOC101751229
GMNC		LOC101751264
GMPS		LOC101751366
GNAL		LOC101751581
GNAQ		LOC101751617
GNB1L		LOC101751621
GOLGA1		LOC101751678
GOLM1		LOC101751747
GP9		LOC101751913
GPATCH2		LOC101752018
GPBP1		LOC101752140
GPC3		LOC101752151
GPC6		LOC101752200
GPHN		LOC101752317
GPR107		LOC395611
GPR146		LOC407092
GPR180		LOC414835
GPR21		LOC416309
GPR26		LOC416639
GPR85		LOC416777
GPT2		LOC417013
GRAMD1C		LOC418811
GRAMD3		LOC419136
GRB10		LOC419144
GRB14		LOC419782
GRHL2		LOC420300
GRIA2		LOC420381
GRK5		LOC421876
GSK3B		LOC422214
GSPT1		LOC422316
GTDC1		LOC422320
GTF2A1		LOC422922
GTPBP1		LOC424676
GUCY1A3		LOC424677
GUCY1B3		LOC424727
GXYLT1		LOC424872
H2AFZ		LOC424918
H6PD		LOC425021
HAPLN1		LOC425403
HARBI1		LOC425431
HCFC2		LOC426155
HCN1		LOC426398
HDAC4		LOC426514
HECW2		LOC427001
HELB		LOC427416
HENMT1		LOC428111
HEPACAM2		LOC429379
HEXDC		LOC429682
HEY2		LOC430067
HGFAC		LOC430596
HIAT1		LOC430730
HIBCH		LOC769103
HIF1A		LOC769242
HIF1AN		LOC769554
HIPK2		LOC770011
HIPK3		LOC770265
HIST1H46L4		LOC770705
HIVEP2		LOC770718
HLCS		LOC770891
HMGA2		LOC770996
HMGCLL1		LOC771899
HMGN1		LOC772071
HMGN2		LOC772390
HNRNPA2B1		LOC776171
HNRNPDL		LOC776432
HNRNPK		LOC776458
HNRNPU		LOC777050
HOXB7		LRP6
HOXD1		LRRC40
HP1BP3		LRRFIP1
HPCAL1		LSM14A
HPS5		LSS
HRH1		LTA4H
HS3ST1		LYRM5
HS3ST2		LZTS2
HSD3B7		M6PR
HSPC159		MADCAM1
HTR1D		MAFB
HTR4		MAFF
IBA57		MAGOH2
ICMT		MAN1B1
IGF1		MAOB
IGFBP5		MAP3K15
IGSF5		MAP3K2
INADL		MAP4
INO80D		MASTL
INPP4A		MATR3
INPP5A		MCCC2
INPP5E		MDFIC
INPP5K		MDGA2
INPPL1		MDH1
INSC		MDH2
INSIG2		ME1
INTU		MED28
IPCEF1		MEF2A
IPMK		MEGF11
IPO5		MEMO1
IPO8		MEP1B
IQGAP1		METTL16
IQGAP2		MFSD10
IREB2		MGAT2
IRF2		MGAT3
ITCH		MGAT5
ITFG2		MIF
ITGA9		MKRN1
ITGB1BP1		MLN
ITGB8		MLX
ITIH5		MMD
ITM2A		MMP1
ITPRIPL2		MNT
ITSN1		MORF4L1
JAG1		MPHOSPH6
JAG2		MPP1
JAKMIP2		MPV17L2
JAZF1		MRPL15
JHDM1D		MRPL20
JPH1		MRPL22
KANK1		MRPL23
KAT2B		MRPL30
KAT6B		MRPL35
KBTBD8		MRPL50
KCNA1		MRPS22
KCNA2		MRPS28
KCNA4		MRPS36
KCNB1		MSC
KCNE4		MTCH2
KCNG3		MTDH
KCNJ16		MTERFD1
KCNK10		MTHFD1
KCNK12		MTOR
KCNK13		MTPN
KCNMA1		MTX2
KCNMB2		MX1
KCNQ5		MXD4
KCTD16		MYCBPAP
KCTD2		MYL12A
KCTD5		MYL3
KCTD7		MYO15L
KDM3A		NANOG
KDM6A		NARF
KHDRBS2		NAT9
KIAA0232		NCAPG
KIAA0907		NCEH1
KIAA1024		NCKAP5
KIAA1107		NDUFA4
KIAA1143		NDUFA7
KIAA1147		NDUFA8
KIAA1217		NDUFAF2
KIAA1432		NDUFB10
KIAA1644		NDUFB5
KIAA2022		NDUFS1
KIF21A		NEBL
KIF24		NEDD9
KL		NEK10
KLF3		NEMF
KLF4		NFAT5
KLF5		NFE2L2
KLF6		NFKB1
KLHDC7A		NFKBIA
KLHL38		NIPAL3
KNTC1		NNT
KPNA1		NONO
KPNA4		NPTXR
KRIT1		NPY1R
KRT23		NPY6R
KRT3		NQO1
KRT7		NRD1
KRT80		NSUN2
LACTBL1		NTRK1
LAMC2		NUBP2
LANCL3		NUDT21
LARP4		NUP107
LCMT1		NUP37
LDHB		NUPL2
LGR4		NUS1
LHPP		NXNL1
LIFR		NXNL2
LIMD2		OBFC2A
LIMS2		OGT
LIN52		OLFML2A
LIN7B		ORC4
LIN7C		OTC
LINS		OTOR
LMLN		OTUD1
LMO4		P2RX4
LNPEP		PABPC1
LOC100857290		PACS2
LOC100857433		PAK2
LOC100857714		PARD6G
LOC100857766		PARP14
LOC100857771		PARVB
LOC100857817		PBRM1
LOC100858275		PBXIP1
LOC100858377		PCM1
LOC100858624		PCNA
LOC100858799		PCSK6
LOC100858851		PCTK3
LOC100858941		PCYOX1L
LOC100859067		PDCD5
LOC100859111		PDE5A
LOC100859284		PDGFB
LOC100859331		PDP1
LOC100859571		PEX11G
LOC100859722		PEX16
LOC100859766		PEX6
LOC100859827		PFDN2
LOC100859846		PFKP
LOC100859848		PGRMC1
LOC100859885		PHACTR1
LOC101747623		PHB2
LOC101747649		PHF15
LOC101747756		PHKA1
LOC101747774		PHKA2
LOC101747800		PHKG1
LOC101747856		PHLDA2
LOC101747920		PHLPP1
LOC101747990		PHPT1
LOC101748033		PIBF1
LOC101748051		PIGN
LOC101748055		PIGT
LOC101748057		PIK3AP1
LOC101748058		PIK3CB
LOC101748605		PIK3R5
LOC101749022		PITPNM1
LOC101749230		PKIG
LOC101749460		PLA2G12A
LOC101749569		PLEKHD1
LOC101749732		PLEKHG4
LOC101749876		PLOD2
LOC101749919		PM20D2
LOC101750029		PM5
LOC101750167		PNAT3
LOC101750271		PNRC1
LOC101750458		POC1A
LOC101750500		POLDIP3
LOC101750514		POLR1E
LOC101750517		POLR2F
LOC101750546		POLR2L
LOC101750704		POLRMT
LOC101750836		POR
LOC101750933		POSTN
LOC101751257		PPA1
LOC101751462		PPA2
LOC101751503		PPCDC
LOC101751964		PPCS
LOC101752150		PPIB
LOC415976		PPID
LOC416036		PPIE
LOC416500		PPIL4
LOC416541		PPP1CC
LOC416911		PPP6R2
LOC418109		PQLC2
LOC418298		PRAM1
LOC418999		PRDX6
LOC419182		PRPF18
LOC420491		PRPF19
LOC421856		PRR11
LOC422046		PRR16
LOC422305		PSAP
LOC422317		PSMA6
LOC422906		PSMB1
LOC423138		PSMB2
LOC423623		PSMB4
LOC424740		PSMB7
LOC425372		PSMC1
LOC425792		PSMC5
LOC426044		PSMD3
LOC426385		PTPRE
LOC427134		PUM1
LOC427250		PUSL1
LOC427547		QDPR
LOC427773		RAB11B
LOC428183		RAB32
LOC428867		RAB33A
LOC428949		RAB33B
LOC429348		RAB43
LOC431653		RAB5C
LOC768337		RAB7L1
LOC768374		RAC2
LOC768392		RAC3
LOC769510		RAD18
LOC769676		RALY
LOC770026		RASSF5
LOC770141		RBL1
LOC770154		RBL2
LOC770277		RBM22
LOC770321		RBP7
LOC770429		RCN2
LOC771085		RCOR1
LOC771494		REEP6
LOC771930		REP15
LOC772005		RGS3
LOC772218		RHOB
LPGAT1		RHOBTB2
LPHN2		RHOH
LPHN3		RIC8A
LRIF1		RLF
LRP12		RLIM
LRP4		RMI1
LRPAP1		RMND1
LRRC31		RNF10
LRRC70		RNF38
LRRC8B		RPE
LRRN1		RPL10A
LSM11		RPL15
LSM6		RPL21
LUC7L3		RPL22
LY86		RPL26L1
LYPLA2		RPL27
LZTFL1		RPL35
MACC1		RPL36
MAEL		RPL38
MAL2		RPL7L1
MAN1A1		RPL9
MAN2C1		RPS10
MANEA		RPS15A
MANSC4		RPS16
MAP1B		RPS2
MAP3K13		RPS26
MAP3K3		RPS27A
MAP3K7		RPS3
MAP3K8		RPS8
MAP7		RPUSD1
MAPK11		RSPH1
MAPK1IP1L		RSRC2
MAPK9		RTN4IP1
MARK1		RUFY1
MAST3		RUNDC3B
MB21D2		RUSC1
MBLAC2		RXFP3
MBNL1		SAP18
MBNL3		SASH1
MBTPS2		SAT1
MCF2		SCAI
MCF2L2		SCN2A
MCTP1		SCPEP1
MDM4		SCRN2
MED27		SCUBE1
MEF2C		SDK2
MEGF10		SEC61G
MEIS1		SEMA7A
MEP1A		SEPW1
METAP2		SERPINA4
MFAP3		SETDB2
MFAP3L		SETX
MFSD1		SFSWAP
MFSD11		SFXN1
MFSD2B		SGCB
MIER3		SGCG
MIF4GD		SGK2
MKX		SGTA
MLL3		SH2B2
MLLT10		SH3GLB1
MLLT3		SIX3
MMP16		SLC12A4
MN1		SLC13A3
MOBKL1A		SLC16A3
MOCOS		SLC1A2
MOSPD2		SLC22A2
MOXD1		SLC23A2
MPHOSPH9		SLC25A3
MPP6		SLC25A43
MPRIP		SLC25A46
MRP63		SLC25A5
MSI2		SLC35B2
MSTO1		SLC6A11
MTA1		SLC7A2
MTMR12		SLC9A3R1
MTMR4		SLC9A5
MUC1		SMAD3
MUTYH		SMC3
MYEF2		SMYD4
MYH10		SNAP91
MYL10		SNN
MYLK4		SNRPB
MYO1E		SNRPC
MYO7B		SNRPE
N4BP2L2		SNX1
NAA25		SNX17
NADK		SNX21
NAPEPLD		SOCS3
NARG2		SOD1
NAT8L		SPAG16
NCAM2		SPATA5L1
NCOR1		SPCS1
NDP		SPCS2
NDST1		SPI1
NDUFAF4		SPO11
NDUFS4		SPP1
NECAB3		SPPL2A
NEDD1		SPRED1
NEDD4L		SPTAN1
NEK3		SPTLC3
NEK6		SQSTM1
NELL2		SREK1
NETO2		SRF
NFASC		SRP14
NFATC2		SRP54
NFATC3		SRPK1
NFE2L1		SRPX
NFIA		SRSF4
NHEDC2		SRSF7
NHLH2		SSBP3
NHS		SSR1
NID1		ST6GAL1
NKD1		STARD10
NLGN4X		STARD5
NLGN4Y		STBD1
NMNAT3		STEAP1
NOC2L		STOM
NOVA1		STRADB
NOXO1		STX16
NPAS3		STX18
NPR3		STX8
NR2C2		SUCLA2
NR3C2		SUMF1
NRG3		SUMO3
NRIP1		SURF6
NSDHL		SYNGR2
NSF		SYNGR3
NSMCE1		SYNPO2
NSUN3		SZT2
NSUN7		TAF1
NTF3		TAF13
NTRK2		TAF15
NUAK1		TAF5L
NUB1		TBC1D20
NUCKS1		TBL2
NUDT4		TBRG4
NUDT6		TBXAS1
NUDT9		TDRD5
NUFIP2		TECPR1
NUMB		TERF2
NUP153		TF
NUP210		TFG
NXPE3		TGM4
OC3		THOC2
OCC-1		TIA1
ODZ3		TLR15
ONECUT2		TLR1LB
OPA1		TMBIM1
OPN3		TMCC1
OPTN		TMEM101
OR14L1P		TMEM11
ORMDL3		TMEM156
OSBPL6		TMEM159
OSBPL8		TMEM171
OSGIN2		TMEM181
OTUD4		TMEM183A
OXR1		TMEM194A
P2RX5		TMEM30A
P2RY2		TMEM38A
PAFAH1B1		TMEM48
PAFAH1B2		TMEM5
PAG1		TMEM50A
PAN3		TMEM59
PAPD5		TMEM60
PAPD7		TMEM86A
PAQR3		TMEM9B
PARK2		TMX2
PASD1		TNFAIP2
PAWR		TNFAIP8
PAX6		TNFRSF13B
PBLD		TNFRSF18
PBX3		TNFRSF21
PCBP3		TNFSF11
PCDH17		TNS1
PCDH7		TOMM20
PCDH9		TOMM34
PCGF3		TP53RK
PCGF5		TPI1
PCMT1		TPM3
PCNP		TPO
PCSK5		TPP1
PDCD4		TPT1
PDE7A		TRAF1
PDK1		TRIM2
PDK3		TRIM39
PDLIM5		TRIM47
PDPK1		TRIM65
PDPN		TRIP12
PDSS2		TRMT1L
PDXK		TRMT6
PDYN		TROJAN
PECAM1		TSC22D1
PELI1		TSNAX
PELI2		TSR1
PEX5L		TTC19
PFN2		TTC27
PGGT1B		TTC3
PGP		TTC7A
PGRMC2		TTC7B
PHACTR2		TTLL10
PHF14		TUBB2B
PHF20L1		TUBB6
PHF5A		TXNDC11
PHIP		TXNL1
PHTF2		TXNL4A
PI15		U2SURP
PI4KA		UBA3
PIGF		UBE2D1
PIGG		UBE2E1
PIGO		UBE2Q2
PIGZ		UBR1
PIK3CD		UBR7
PIK3R1		UBTD2
PIK3R6		UBXN2A
PION		UGT8
PIP4K2B		UQCRC1
PITX2		UQCRC2
PKHD1		UQCRQ
PKIB		URP
PKN3		USF1
PKNOX1		USP20
PLAG1		VAMP3
PLCB1		VAMP4
PLCB4		VCP
PLCD3		VDAC2
PLEK2		VIMP
PLEKHA1		VMP1
PLEKHA8		VPRBP
PLEKHM3		VPS26B
PMM2		VTI1B
PNAT10		VWC2L
PNRC2		WARS
PODXL		WASF2
POFUT1		WASF3
POLQ		WBP2
POU1F1		WDR53
POU2AF1		WDR70
PPAP2B		WNT3
PPFIBP2		XCR1
PPIG		XPNPEP3
PPIP5K2		ZBTB20
PPM1B		ZBTB8OS
PPM1E		ZC3H12B
PPM1F		ZC3H13
PPM1K		ZDHHC20
PPME1		ZDHHC7
PPP1R16B		ZFR
PPP1R21		ZNF142
PPP1R3B		ZNF319
PPP2R2A		ZNF593
PPP3R1		ZNF622
PPTC7		ZNF703
PRCC		ZNHIT3
PRCP
PRDM1
PRDM15
PRDM16
PRELP
PREX2
PRICKLE2
PRKAG2
PRKCE
PRKG1
PRMT10
PROS1
PROSER1
PROX1
PRPF4B
PRRG4
PRUNE
PSAT1
PSD3
PSMD14
PTBP1
PTCH1
PTGR2
PTK2
PTPN1
PTPN14
PTPN2
PTPN21
PTPN4
PTPN9
PTPRB
PTPRD
PTPRJ
PTPRS
PURA
PVRL3
QKI
RAB10
RAB14
RAB18
RAB2A
RAB35
RAB3C
RAB6A
RAB8B
RABGAP1
RAD54L2
RALBP1
RALGPS1
RALGPS2
RAMP1
RAP1B
RAPGEF6
RASA1
RASGEF1B
RASGRF2
RASL11B
RASSF2
RBFOX1
RBFOX2
RBM14
RBM18
RBM24
RBM27
RBM47
RBMS3
RBPJ
RBPMS
RC3H1
RCOR3
RD3
REEP1
RELL1
RERE
RFC3
RGS8
RHBDL3
RHOA
RHOBTB3
RHOG
RICTOR
RILPL1
RIMS1
RMND5A
RNF13
RNF141
RNF146
RNF149
RNF152
RNF17
RNF2
RNFT2
RNMT
ROBO2
ROMO1
RORA
RPF1
RRM2B
RSPH10B
RUNX1T1
RWDD1
RWDD3
S100Z
SACM1L
SAMD4A
SAMD8
SAMSN1
SAP30L
SARM1
SATB1
SBNO1
SC5DL
SCAMP4
SCML2
SCN5A
SDF4
SEC14L1
SEC62
SECISBP2L
SERTAD2
SETD1B
SETD3
SFPQ
SFXN4
SGIP1
SGK196
SGK223
SGMS1
SGSM1
SGTB
SH2D4B
SH3BGRL3
SH3BP2
SH3D19
SH3RF3
SHANK2
SHC2
SHISA6
SHPRH
SIAH1
SIK1
SIM2
SKI
SLAIN2
SLC10A7
SLC16A12
SLC18A2
SLC1A7
SLC20A2
SLC25A19
SLC25A48
SLC26A2
SLC26A7
SLC26A9
SLC2A11
SLC30A6
SLC32A1
SLC33A1
SLC35B1
SLC35E2B
SLC38A10
SLC38A2
SLC38A6
SLC39A6
SLC43A2
SLC4A10
SLC4A7
SLC4A9
SLC5A1
SLC6A13
SLC6A15
SLC6A19
SLC6A2
SLC9A2
SLC9A3
SLC9A7
SLMAP
SLTM
SMAD2
SMAD7B
SMAP2
SMEK1
SMEK2
SMG1
SMG6
SMNDC1
SMURF1
SMURF2
SNAP47
SNCB
SNRK
SNX13
SNX24
SNX29
SON
SORBS2
SORCS2
SORCS3
SORL1
SOS1
SOS2
SOSTDC1
SOWAHB
SOX5
SOX6
SP3
SP4
SPAG9
SPECC1
SPIC
SPIN1
SPOCK1
SPOCK3
SPOPL
SPPL3
SPRED2
SPRY2
SPTBN1
SRD5A1
SREK1IP1
SRGAP1
SRPK2
SRRM3
SSFA2
SSPN
ST13
ST6GALNAC3
STAC
STAG2
STARD9
STAU1
STEAP2
STIM2
STK17A
STK24
STK32A
STK32B
STK38L
STK40
STON2
STRN3
STX11
SUMO1
SURF4
SUV39H2
SUV420H1
SUZ12
SV2C
SWAP70
SYBU
SYN3
SYNCRIP
SYNJ1
SYNRG
SYT1
SYT14
TAB3
TAF1D
TAF4
TAGAP
TANC1
TAPT1
TARDBP
TAX1BP3
TBC1D12
TBC1D2B
TBC1D30
TBC1D8B
TBL1X
TBX22
TCEANC2
TCF12
TCF3
TEAD1
TET1
TFB1M
TFIP11
TGFB2
TGFBI
TGFBRAP1
THAP5
TIAM1
TIPIN
TJP1
TJP2
TM9SF3
TM9SF4
TMCC3
TMCO3
TMED10
TMED2
TMEM114
TMEM120B
TMEM121
TMEM125
TMEM132C
TMEM135
TMEM139
TMEM144
TMEM178B
TMEM215
TMEM233
TMEM27
TMEM38B
TMEM41B
TMEM52
TMEM69
TMEM72
TMEM9
TMIE
TNFAIP1
TNFAIP8L3
TNFRSF11A
TNKS
TNPO1
TNRC6A
TNRC6B
TNRC6C
TOLLIP
TOMM70A
TOP1
TOP3A
TOR1B
TOX3
TP53BP2
TPCN1
TPCN2
TPK1
TPR
TPST2
TRABD
TRAF5
TRAFD1
TRAPPC6B
TRAPPC9
TRERF1
TRHDE
TRIAP1
TRIB2
TRIL
TRIM33
TRIM67
TRIM71
TRIO
TRPC4
TRPM7
TRPV3
TSC22D3
TSPAN13
TSPAN9
TSSC4
TTC1
TTC21B
TTC28
TTC37
TTC39A
TTC39C
TTLL7
TTR
TTYH3
TUBA4A
TUBGCP4
TUBGCP6
TWIST1
TXLNG
TXNDC3
TYRO3
TYW5
UBA2
UBE2D3
UBE2E3
UBE2R2
UBFD1
UBL3
UBLCP1
UBQLN4
UCN3
UGGT1
UHMK1
ULK2
UNC119B
UNK
UPF2
USH2A
USP24
USP33
USP34
USP42
USP46
USP47
USP7
USP9X
UTP18
UTRN
UTY
VAPB
VASH1
VAV3
VGLL3
VPS39
VWA3A
WAPAL
WASL
WBSCR17
WDR1
WDR20
WDR44
WDR5
WDTC1
WHDC1
WHSC1
WIPI2
WTAP
WWP1
XG
XKR6
XPC
XPO1
XPO4
XPO5
XPR1
XRCC5
XRN1
XYLB
YAP1
YOD1
YPEL2
ZADH2
ZBTB10
ZBTB11
ZBTB34
ZBTB42
ZBTB44
ZBTB47
ZC3H12C
ZC3H6
ZCCHC10
ZCCHC14
ZDHHC2
ZDHHC21
ZDHHC8
ZDHHC9
ZEB1
ZFHX3
ZFHX4
ZFPM2
ZFX
ZFYVE1
ZFYVE21
ZFYVE26
ZMYND11
ZNF148
ZNF292
ZNF302
ZNF384
ZNF385B
ZNF521
ZNF608
ZNF618
ZNF628
ZNF650
ZNF652
ZNF654
ZNF704
ZPBP
ZRANB2
ZSWIM6

## Sheet: target blast
IBV-UPregulated 0.05		IBV-downregulated 0.05		IBV-UPregulated 0.01		IBV-downregulated 0.01			target genes		BLAST RESULTS
UBE2Q2		SOGA2		GPSM2		FRMD3					O.O5	0.01
HRH4		NSD1		TLR1LB		SLCO1C1			ABCD3		ABCD3	ABCD3
CHMP2A		BAZ2B		PHKA1		KCTD4			ABHD2		ABHD2	#N/A
USF1		ARIH2		ABCB6		LOC100859235			ACSL1		ACSL1	#N/A
CALML4		CXCL12		LOC100859194		C5ORF5			ANKRD44		ANKRD44	#N/A
ANKRD32		BICC1		GPR125		LOC771621			ANKRD60		ANKRD60	#N/A
CHRNA9		GHRL		SDK2		IFT80			APCDD1		APCDD1	APCDD1
CPA2		LOC101748651		ANKRD2		IL1R2			ARHGAP12		ARHGAP12	#N/A
LHX5		CLVS1		MNT		LOC101750280			ARHGAP31		ARHGAP31	#N/A
NFXL1		LOC101747249		LOC101751049		LOC415969			ATMIN		ATMIN	#N/A
LOC101749756		FRMD3		NFAT5		LOC100858787			ATP8A1		#N/A	ATP8A1
LOC414835		CYP3A7		CPSF7		LOC100859293			BEND6		BEND6	#N/A
PLOD2		LOC768610		NRD1		ADAMTSL3			BICD1		#N/A	#N/A
NDUFB5		C14H16ORF73		SH3GLB1		USH1C			BNIP3L		BNIP3L	#N/A
SGCB		LOC101747738		AP3M1		DNAL1			BZRAP1		#N/A	#N/A
SZT2		KIAA1239		GPM6A		TRAF5			C5H14ORF43		C5H14ORF43	#N/A
GIN1		ODZ1		LOC422316		SLCO2A1			C6H10ORF26		C6H10ORF26	#N/A
ATG4B		ITGA3		CRDS2		COX18			CALML4		CALML4	CALML4
DHX37		MAPT		PBXIP1		PLD4			CCRL1		CCRL1	CCRL1
RNF10		LOC100859173		SGCD		FAM59A			CLRN1		CLRN1	CLRN1
PRR11		CDKL5		PM5		PEX3			CTTNBP2NL		CTTNBP2NL	#N/A
FAM188B		PRPH2		PDCD5		LOC100858942			CYB5B		CYB5B	CYB5B
WARS		PSEN2		MTPN		SLC16A8			DCUN1D4		DCUN1D4	DCUN1D4
LOC101752200		HIPK2		LGALS8		INDOL1			DENND4C		DENND4C	#N/A
NF1		FAM104A		AMZ1		CERS3			EI24		EI24	#N/A
ZC3H12B		KCNK1		DNAL4		LOC101750121			ERG		ERG	#N/A
M6PR		EVC2		LOC100858660		ARMC4			FNDC5		FNDC5	#N/A
MTOR		PPM1H		FUT5		DGKH			FXYD6		FXYD6	#N/A
LRRC40		SMCR7		GTF3C1		GABBR2			GMEB1		GMEB1	#N/A
ANKRD44		PLAC9		BEST3		GLMN			GMFB		GMFB	#N/A
LOC100859212		STAG2		SLC35B2		ZMIZ1			GPC5		#N/A	GPC5
LOC419136		R3HCC1		MAP4		HNF4G			HDLBP		HDLBP	#N/A
ACOT11		TTC25		COMMD3		LOC101751657			HIST1H2A4L4		HIST1H2A4L4	#N/A
LOC407092		STIL		UBXN2A		TUBD1			HNRNPH1		HNRNPH1	#N/A
TGM4		ELP4		TMEM181		PPP2R3B			INSIG1		INSIG1	#N/A
RAB11B		GEN1		DUSP7		WISP1			KALRN		#N/A	#N/A
NDUFB10		ZMYND11		PDP1		CCDC127			KCNC2		KCNC2	#N/A
POLRMT		CAMK1G		ERH		TMEM207			KCNJ2		KCNJ2	KCNJ2
PIK3CB		ABCC9		GPC5		CRABP1			KIAA0319L		#N/A	#N/A
LOC100858177		LOC769726		PEX16		LOC427773			KIAA1468		KIAA1468	KIAA1468
LOC100857744		MSLNL		MRPS36		LOC100859572			KIF16B		#N/A	KIF16B
LOC100859032		XKR5		GPR137B		CLIP4			LACC1		LACC1	LACC1
SPCS1		RAD50		MKRN1		LARP7			LOC101748496		LOC101748496	#N/A
PCYOX1L		PDZK1		ASTN2		ZNF750			LOC101748752		LOC101748752	#N/A
RPL26L1		LOC100858457		PDS5A		NMS			LOC416622		LOC416622	#N/A
CYB5B		GRAP2		TMEM231		HEY1			LOC420294		LOC420294	#N/A
NCAPG		LOC101748079		LOC422214		C7ORF11			LOC420562		LOC420562	#N/A
TMEM231		RAG2		LCK		GRIK3			LOC425224		LOC425224	#N/A
MPP1		CLUAP1		RXFP3		DCP1B			MAP3K1		MAP3K1	#N/A
LOC101750359		MIPOL1		SEPW1		SPNS2			MAP7D3		MAP7D3	#N/A
RPS3		TUBD1		MDH1		UBN1			MATN3		MATN3	MATN3
KBTBD11		KK34		LOC101748264		LOC101748679			MLEC		MLEC	MLEC
FSTL5		ABCG8		C12H3ORF37		LOC771085			MLLT4		#N/A	#N/A
RAB33A		LOC408038		APCDD1		PDE8B			MON2		MON2	#N/A
CCNC		KCTD4		TUBB2B		BTC			MRPS25		MRPS25	#N/A
LOC101748705		RNF216		INF2		CALHM2			NAA30		#N/A	NAA30
ANXA1		RHD		LIG3		POP1			NBEA		NBEA	#N/A
HEXB		FBXO39		HSPA9		LOC100859393			NF1		NF1	#N/A
CTSH		MMP2		ABCD3		ELMOD2			NFATC1		NFATC1	#N/A
TNS1		H1FOO		LOC101752151		OGFR			NFIB		NFIB	#N/A
DENND4C		WNT2		LOC100859134		CA12			NFXL1		NFXL1	NFXL1
ANKRD60		CZH18ORF25		LOC100857302		CDKL5			NOXA1		NOXA1	NOXA1
ALDH2		LOC101748194		ZNF593		LAMB4			NPC2		NPC2	NPC2
PPIB		TUBAL3		KIAA1468		SLC37A3			NR0B2		NR0B2	#N/A
LACC1		H1F0		LOC101751678		SMCR8			PANK1		#N/A	#N/A
EXOC3		ZRANB3		SMARCD1		LOC417192			PDCD1LG2		PDCD1LG2	#N/A
STRADB		MUC2		PRAM1		PPEF1			PDE7B		PDE7B	#N/A
LOC101752140		LOC101748733		PRPF19		FRAS1			PDGFA		PDGFA	#N/A
RPS8		BCORL1		LOC100859587		DDX26B			PDS5A		PDS5A	PDS5A
MAP3K2		CDC20B		LOC100859518		BMP6			PGM2		PGM2	#N/A
ELMO3		LOC101751411		LOC101750973		PPHLN1			PHF2		PHF2	PHF2
HOXC6		LOC100858466		LOC100859353		GTF2H4			PHF6		#N/A	PHF6
HSPH1		BEND4		SMAD7		CZH9ORF3			PIK3IP1		PIK3IP1	#N/A
LOC101750832		GBX1		FAAH2		H1F0			PIKFYVE		PIKFYVE	#N/A
LOC100858139		TIPRL		EPYC		LOC101751395			PLA2R1		PLA2R1	#N/A
LOC101749208		WDR70		LOC100857468		LOC777084			PLEKHA5		PLEKHA5	#N/A
NUPL2		EIF2AK4		LOC100857673		LOC100858956			PLEKHM2		PLEKHM2	#N/A
BTBD1		PIAS2		LOC769103		LOC100858478			PLEKHO2		PLEKHO2	PLEKHO2
LOC101747995		LOC100857859		LRRC40		VSTM2A			PRKCQ		PRKCQ	#N/A
LOC101748944		LOC101749858		MDGA2		MMAB			PTAFR		PTAFR	#N/A
SMAD3		LOC423967		IL23R		LOC100858339			PYCRL		PYCRL	#N/A
LOC100857869		VRK2		PHF15		LOC100859013			RAB22A		RAB22A	#N/A
LIMA1		CTNNA3		NPTXR		KMO			RALB		RALB	RALB
PSMB7		PLD4		MEGF11		SNAP47			RAP2A		RAP2A	#N/A
MYL3		CCDC127		H3F3B		CALR3			RBM25		RBM25	#N/A
PHLPP1		SOCS2		SCN2A		TRAIL-LIKE			RIN3		RIN3	#N/A
SLC25A3		SUMF2		TPO		ARMC10			RNGTT		RNGTT	#N/A
CMIP		VPS45		SERPINA4		LOC101748461			RPS27L		RPS27L	#N/A
KCNJ2		FBXO43		LOC100857932		CCND1			RRAS2		RRAS2	#N/A
TXNL1		NPNT		ZC3H13		PRKAA2			SERINC5		#N/A	#N/A
PCM1		LOC415969		NDUFAF2		LOC423605			SETBP1		SETBP1	#N/A
ANTXR2		BMP5		TAF1		OSMR			SETD7		SETD7	#N/A
TTC27		SLC24A3		EMC4		NPHP4			SGCD		#N/A	SGCD
EI24		DSCR3		TMEM159		LOC420209			SKAP2		SKAP2	#N/A
ATMIN		PRL		DLL1		PCDH9			SLC22A3		SLC22A3	#N/A
TMEM48		ALDH1A1		RBL1		LOC100857892			SLC35A4		SLC35A4	#N/A
LOC100857777		DDX26B		LOC101751264		SMCR7			SLC44A1		SLC44A1	#N/A
CDC20		ARNTL		LOC425403		FBXO43			SMAD7		SMAD7	SMAD7
NFKBIA		CLK1		SLC9A5		ZMYM2			SMARCD1		#N/A	SMARCD1
USP20		GPR6		WDR53		GABRG3			SNX2		SNX2	#N/A
LOC100859645		LOC422172		SETDB2		WDR67			SPG20		#N/A	#N/A
LOC101748273		GTF2H4		CILP		NCAM2			SRSF1		SRSF1	#N/A
LOC100857999		HS1BP3		AURKAIP1		KIRREL			STYX		#N/A	#N/A
MAFB		HEY1		COPS7A		RALGPS1			TBC1D7		#N/A	#N/A
RSPH1		SMU1		MAFF		NFATC2			TCF7L2		TCF7L2	#N/A
TMEM87A		CENPW		ASB10		DOK6			TEX9		TEX9	#N/A
RBM22		LOC429570		ARSA		IGF2BP3			TMEM231		TMEM231	TMEM231
CCRL1		ABLIM2		KIAA1614		FAM120B			TMEM87A		TMEM87A	#N/A
ABCC13		C2H8orf47		AP4S1		LOC100858089			TMLHE		TMLHE	#N/A
ZDHHC20		TTC38		TERF2		LOC101749287			TRAK1		#N/A	TRAK1
RMI1		AGR3		C3H6ORF154		B4GALNT3			TSKU		TSKU	#N/A
MAP3K15		C22ORF32		PIK3R5		SCD5			UBE2W		UBE2W	#N/A
C1ORF50		TRIM55		ASH2L		TMPRSS13			UGP2		UGP2	#N/A
LOC395611		NEK1		CLRN1		MOSPD2			UPK1B		UPK1B	#N/A
SETD7		SLK		CLPS		LOC101751912			VLDLR		VLDLR	VLDLR
TXNL4A		LOC428297		RAC3		DLX5			WAC		#N/A	#N/A
TMEM101		DIMT1		RUFY1		HOXD10			WDFY1		WDFY1	#N/A
SNX17		FAM194A		PLEKHG4		BVES			YBX1		YBX1	#N/A
OLFML2A		RBM11		B2M		NECAB1			YTHDF3		YTHDF3	#N/A
LOC101748209		ATN1		FOXE3		SOCS2			YWHAQ		YWHAQ	#N/A
IMMT		FAF1		MYL3		FASTKD1			ZBTB46		ZBTB46	#N/A
BEST3		C5H11ORF9		PIK3CB		FANCF			ZEB2		ZEB2	#N/A
TBC1D20		SOX30		B4GALT1		LOC101750175			ZMYND8		ZMYND8	#N/A
GNB1		LOC429492		PRPF18		SCN1A			ZNF827		#N/A	#N/A
ARF6		PCLO		MIF		C8H1ORF168			ZXDC		ZXDC	#N/A
EGFL6		UNC79		TTC7B		RNF20			ZYG11B		ZYG11B	#N/A
PHLDA2		LOC101749993		PHF6		EPB41L4B
TSC22D1		ANKFN1		SPTAN1		LOC101750488
MMP1		FAM73A		ZC3H12B		OSBPL3
ERC2		KLHDC1		PCYOX1L		TMC3
STEAP1		PCDH9		LOC100858388		LOC101749837
GMDS		NOL9		DHODH		LOC100858243
CWF19L1		GNA11		ZNF142		GPR6
SREK1		LOC100857717		REP15		LOC101747509
CYB5A		FAM193B		SCAI		LOC101747765
SMYD4		ZC3H7A		CDCA4		LOC426699
EIF2B2		DGKH		PCSK6		THY1
GUF1		LOC101750022		HFM1		LOC100857573
CNPPD1		LOC771560		PLEKHO2		C13H5orf47
LOC426155		FAM59A		BG2		LOC100859682
C26H6ORF130		DKK1		GJA1		PLCXD1
ANKS1B		BNC2		NEMF		MAML2
CYTH3		AARS2		CLCN7		ITK
BIN2		CCDC122		NUBP2		UNC79
PARVB		LOC101747385		PIGT		GHRL
ACSL1		RIBC2		DUSP15		CYP46A1
ATPAF1		LOC100857668		GPR176		LOC101751898
POLR2L		LOC101747509		KIAA0040		SOGA1
KIAA1614		LOC101747765		SLC25A46		RARRES1
DHRS7		LOC100858945		FAM82B		RGS12
VAMP3		WEE2		SYNGR3		CECR1
ACO2		TNFAIP3		LOC100858139		CLVS1
PSMB4		LAMB4		LOC100858864		USMG5
HDGF		ATOH7		EXOC3		BTBD3
COTL1		DGKB		LATS2		LOC101751878
VAMP4		PLCG1		GPN3		PFKM
DNAJC18		CIT		C2H7ORF41		LOC100858112
LOC100858567		MOGAT2		STX16		ARSH
LOC430596		LOC100859237		ACOT8		DCDC2B
OBFC2A		THEMIS		RNF38		ABHD11
SNN		TMPRSS5		FAM3D		DKK1
ZBTB46		SNX29		LOC100859212		LOC427654
LOC101749011		SH2D3C		LOC419136		LPIN2
INHBA		TECRL		VDAC2		HS1BP3
SNRPB		SCML4		USF1		LOC422172
PLEKHA5		LOC101750488		COQ3		CNOT8
C11H16ORF87		ACAD11		FAM165B		SPPL2B
UBE2W		RARRES1		TAF5L		SLN
PBRM1		SCN1A		DCUN1D4		SSTR1
MFSD10		BPIFCB		CREBBP		PIAS2
GMFB		MYOZ1		ARPC3		RUFY2
ADK		PDE8B		SUMO3		PLEKHC1
NEBL		ZBTB43		LOC101750359		MTHFSD
SNAP91		ADAMTSL3		KIF2A		ITGA3
TMEM9B		PLA2G2A		LOC777050		LOC101749809
LOC100858388		CSF2RA		POSTN		PDZK1
TF		WDR75		CCNI		LOC418424
POSTN		ASB12		LACC1		LOC420050
TMEM38A		IGF2BP3		SLC16A3		ABCB10
YTHDF3		IFT122		RHOBTB2		NME7
TMEM11		NME7		NOXA1		SLC13A1
SNX1		USP15		CEP112		SNX29
AP3M1		LOC420050		KLF10		CYP3A7
LIG3		LOC101748669		MFSD10		SH2D3C
CEP112		IL31RA		XCR1		FAM73A
SGTA		FAM107A		CEBPZ		FMNL2
MYCBPAP		NRIP3		GSTK1		CYP39A1
LCP1		B4GALNT3		NEDD9		LOC101750651
AMN		PTCHD3		ILKAP		AARS2
LOC101751366		LOC101749141		SYNGR2		ARL15
LOC420300		LOC100857845		MLEC		HORMAD2
CTTNBP2NL		EPHA10		KCNAB2		LOC101747931
NEK10		RIT2		VLDLR		DDX50
GSTK1		LOC777084		PPA2		CACNA2D3
NXNL1		LOC100858956		TSNAX		NAGPA
MNT		LOC100858478		NFXL1		ACTA1
BG2		LOC101748078		HPGDS		C5ORF25
ISL1		LOC769743		NAA30		VSX1
PIKFYVE		LOC776146		AKAP17A		DYRK1A
ATL2		LOC428505		RPL27		WEE2
LOC430067		GPR155		EPAS1		SPINK5
PFKP		DYNLRB2		MRPS22		UBXN2B
LOC101748293		ASB10		TMEM183A		C20H20ORF111
EMC3		LOC769510		ARL6IP1		LINGO2
PTPRE		LOC101751878		IRF1		TSHZ2
MRPL23		GYPC		ELK4		GATA6
DNAJC15		ACPL2		MEP1B		LOC100857717
LOC101750676		CYB5R2		SGTA		ZNF618
CEPT1		SLC41A3		RPS16		REEP1
TMX2		CYP46A1		ANXA6		EXOC6B
VLDLR		B3GAT1		TMEM38A		LOC423967
FH		USMG5		CCND3		SEC16A
HIBADH		MAT1A		HPSE2		CTLA4
ARSA		TMEM120B		RPL9		LOC100857356
RASSF5		C17H9ORF174		TRAK1		SCG3
LOC416622		COX18		PSMC5		DTHD1
TIA1		PCYT2		SOCS3		C12H3ORF14
B4GALT1		LOC101749874		LOC424677		LOC772106
STARD10		ACTA1		KIF16B		USP35
LOC100857182		C1HXORF36		PLEKHD1		LOC100857497
ICOS		TMPRSS13		LOC101748273		NUP210L
ZEB2		LOC101747533		NFKBIA		EFCAB11
TMEM30A		LOC100859393		LOC419144		TMEM213
NUBP2		GHR		CCRL1		SCRN3
SETDB2		LOC101749837		PSMB7		FAM110C
MATR3		LOC100859707		ZNF703		ARHGEF10
SLC22A3		AMY2A		MADCAM1		NLE1
MRPL20		BLVRA		PRDX6		NPNT
PSMC5		ABCB10		PHF2		ANKFN1
LOC419144		TBR1		CD274		TLR2-2
NOXA1		NRIP1		PPP6R2		BCL11A
AMPH		LOC101747394		CALML4		MRPS28
RNGTT		TECTB		CITED4		GIPC2
FGB		MXD1		MEMO1		KREMEN1
ATP7A		TCTN3		TSC22D1		SYT8
AHSA2		TRAIL-LIKE		HDGF		ZNHIT6
ZMYND8		ZFAT		MATN3		C14ORF80
LOC101751264		LOC418168		UQCRC2		ZDHHC1
CCLI10		IFT80		LZTS2		FRY
LOC100859680		PELI2		RPL21		LOC427652
HMGCS1		HMG20B		ZDHHC7		AQP7
SPAG16		FMNL2		PRR16		GRIN1
CACNA1G		MBNL2		CTSA		CCDC164
CLTB		BORA		NUP37		PCNP
LDHA		SOGA1		ARHGAP39		WBSCR17
OTC		DYNLL1		KCNJ2		DENND2A
RPL35		BTC		KBTBD4		NOL9
LCK		F13A1		OTC		FBXW7
ERG		SLCO1C1		METTL16		C22ORF32
VPS26B		SLC22A13L		LDHA		C17ORF64
METTL16		PDCL2		RBP7		HOXA13
TPP1		LOC101751898		ATF4
SPATA5L1		LOC101747850		HRH4
GMEB1		FAM171B		HSPA2
SETBP1		LOC100859796		C7ORF10
DUSP15		LOC429249		TBRG4
LCP2		NMT2		LMO7
HPSE2		ELF5		LOC101749923
TNFRSF21		TMIGD1		CYB5A
LOC770718		EXOC6B		NUDT21
LOC101751747		LOC415616		SRPX
LOC101751049		PPIC		CYB5B
HSPA8		SCRN3		FYN
TNFRSF18		PPP2R3B		CWF19L1
BLMH		LOC100857442		ATP8A1
ISLR2		LOC101749905		IL34
PSMB2		C3ORF30		RSRC2
C6H10ORF26		LOC423462		MEF2A
AMPD1		COMMD2		ATP6V1G3
VWC2L		ZMAT4		ABHD5
SLC13A3		GCM2		PEX11G
CDCA4		LOC101747347		GPR52
NIPAL3		NT5DC1		SRF
MRPS25		ETV1		LGMN
ACO1		RGS12		TMEM59
NDUFA4		PFKM		FAM92A1
CTSL2		RUFY2		SNRPC
LOC100859511		CHCHD6		CASP8
LOC100859194		LOC100858102		ATP6V0C
RAB7L1		SPINK5		WBP2
RPS2		BTBD3		SSR1
LOC101751621		SLAIN2		RALB
P2RX4		CA7		TMEM30A
CSTA		SCD5		RPL15
NPC2		LOC427654		DCXR
TTLL10		BDKRB1		LOC100858761
NEMF		LOC428541		LOC395611
PAK2		EFCAB11		MMD
MRPL35		NUDT19		PHB2
MTPN		LGR6		NPC2
DIS3		SPRED2		MDH2
PIK3AP1		DCTD		LOC427416
LOC769554		LOC100857421		TFG
CD99		ADRA2A
TMEM181		PLEKHC1
SPI1		ALMS1
FAM165B		LOC417131
NFIB		GHRHR
ARVCF		FABP6
WNT3		LOC101747357
C2H7ORF41		IDE
LOC770891		GALNT7
ZBTB20		LOC101748831
RUNDC3B		F13B
RTN4IP1		LOC101747626
LOC101751229		UGGT2
LOC101748335		SLC13A1
ATP5E		LOC419994
NR0B2		TRANK1
BTBD6		LOC100857892
SEMA7A		UBXN2B
ASTN2		NXPH3
NFATC1		GRIA2
RPS15A		LOC422298
FAAH2		POU2F1
OTUD1		LOC101750512
SRSF1		EMID2
BLOC1S5		CAPZB
CCDC27		RNF152
LOC100858761		LOC101749748
CCNE1		ANKS1A
PHF15		LOC101750280
CRLF1		KLF13
TNFSF11		SPNS2
SEC61G		LOC415758
GPSM2		ZNF750
AGXT2		IGF1
GPR176		FAM123A
PDGFA		LOC101748549
PARP14		NTRK2
PLEKHD1		ZNHIT6
ASS1		ARHGEF37
CD69		GRIN1
LOC100857538		LOC101751657
UGT8		SDCCAG3
BEND6		LOC776271
B2M		TMPRSS9
PBXIP1		LOC100859563
C4		LOC100858512
CCT5		BCL11A
ZNHIT3		LOC100859235
PIGT		RNFT2
CPLX4		SSTR1
TNFAIP2		MRPS6
LOC772390		LOC101747868
GPR18		RAB3C
ARPC3		CCNE2
SCPEP1		C20H20ORF111
IL8L2		ISG12-2
RXFP3		LOC101748195
TTC7A		LOC101751123
SCAI		FBXL7
GTF3A		LOC101751894
BNIP3L		TCP11L1
TTC3		SPATA18
MGAT5		LOC418424
KDM4B		KBTBD13
HDLBP		HDX
LOC100857718		LOC101749152
IRG1		MBLAC2
NRD1		SLC16A8
PRR16		LOC428244
PUSL1		RTDR1
JMJD6		WISP1
PIGN		ATL1
HHIP		ZDHHC4
CD81		LOC770321
SOCS3		LOC101747336
PYCRL		COL20A1
CHRNB3		SFRP1
RPE		PDE6H
MGAT3		LRRC47
LOC424727		LOC771136
CCNI		PRKAA1
CHST8		ARMC3
MON2		ARHGEF16
LOC100858477		AGTR1
RAB22A		LOC101751250
DSP		INHBB
MTCH2		LOC100858183
ACOT8		LOC101749863
LZTS2		ENTPD8
MAFF		LOC100857573
UBR1		CECR1
LOC100858320		LOC101748679
GJA1		DDI2
LOC425403		LOC101751395
SLC9A5		LOC101747796
SLC44A1		KLHDC10
ACAD9		LOC100858786
FNDC5		COQ6
TSR1		GPR116
TPM3		LOC101750829
C13H5ORF15		TSSK2
CHST13		CLDN1
CILP		LOC101750188
CRIP1		ALG8
RAB33B		HSPB7
EIF4A2		KIF27
LTA4H		LNX2
PFDN2		TMC3
IL4I1		ITK
DNAJB13		PEX3
LOC427001		LOC101749809
PDCD5		LOC101750711
EMC6		SFMBT2
PHF2		LOC100857514
LOC101748264		ANGPTL7
LMX1B		ZMYM2
C2H7ORF36		LOC420770
LOC101749923		BEGAIN
SH3GLB1		FILIP1
SFXN1		LMNB2
ACSBG2		UBN1
PIK3IP1		KCTD10
LOC101752317		LOC100857321
RPS10		CHST4
MPV17L2		ARHGEF10
DOCK11		FRAS1
TNFAIP8		LOC425607
AURKAIP1		LOC101750834
SYNGR3		LOC771012
DHX40		DHRS3
HSP90AA1		SLITRK3
BHLHE23		LOC100859106
CAPN8		HOXD10
LOC100858066		LOC100859778
NUS1		LOC777317
NQO1		C17ORF64
ARL6IP1		TRHDE
ASB14		LOC768351
SRP14		IGFBP2
IL1RAP		LYPD6B
TFG		LOC422901
MSC		GINS3
VCP		LOC100858326
LOC101749666		CHADL
CITED4		LOC101747567
MASTL		LOC101748044
MAP4		LOC101748461
PDE7B		MLF1
CAMK4		FMR1NB
DEF6		HERC1
RPL22		KLHL34
DCUN1D4		MAK
STX16		GPRC5A
TMEM50A		DLX5
DLL1		LOC101752073
PRPF19		RPS6KB1
LOC424676		LOC420209
KDM2B		DHRS11
SEPW1		LOC770881
HNRPDL		AMIGO3
RGS3		LOC421106
LOC418811		THSD7A
MTDH		LOC423605
ATP5G1		LOC415472
C18ORF8		ZBTB44
NDUFA8		CCND1
XCR1		LOC417192
THOC2		ZNF385D
PPID		LOC101751964
SRF		LOC101747756
GNB2L1		GLCE
GGA1		CCDC13
LGALS8		C12H3ORF14
ZNF593		CRIPT
GPM6A		PEX13
CTSA		RPH3A
LOC100857468		FAM117B
TMEM194A		FRY
CLPS		SPATA2
NUDT21		RPAP2
LOC416639		ARSH
EIF4A3		TTC6
LOC420294		USH1C
FAM3D		LOC426699
KIAA0040		HNF4G
LOC100857673		PRKAA2
SCRN2		LOC100858654
SNX21		LEO1
SIX3		FADS2
STX8		SLC6A19
TRIM2		ABHD11
NTRK1		REST
RPL15		TPBG
ZNF319		EPB41L2
PIK3R5		THPO
HSPA2		SLC37A3
TMEM5		IL1R2
EMC4		ACR
EXOSC10		CACNA2D2
PPA1		NFATC2
SURF6		FANCF
MIF		CLDN20
LOC424918		SH2D4B
C9ORF167		CRYBG3
BRCC3		IGFBP7
LSM14A		TMCO1
TMEM60		RABL3
LOC426514		WDR17
SYNGR2		MTHFSD
KLF7		ADRA1A
UBR7		STMN2
IDH2		ESR2
OGT		LOC771752
GATA2		ZC3H6
LOC100858629		DELTARB1
DHODH		RC3H1
GTF3C1		ZHX2
C12H3ORF37		LOC101751398
TUBB2B		EN1
KIAA0391		LOC101748050
MDH2		ZEB1
LOC769103		EFHB
HHIPL1		EXOSC2
LOC100859587		CA12
LOC100859518		ZDHHC1
LOC101750973		RASSF9
LOC100859353		MOSPD2
RSRC2		LOC418339
ADAM33		MORC3
LOC100858447		LOC421123
LOC100859532		MOV10L1
FAM102A		LOC100859247
LOC101751581		C5ORF5
AMZ1		GLMN
SUMF1		TG
RNF38		SNX20
LOC100857517		LRRC38
C12ORF45		E2F7
LOC101748496		XIRP1
TMEM159		ARL4C
DTD1		ZNF800
LOC100858581		LINGO2
C2H8orf59		DTHD1
RPL9		HOXA13
SLC6A11		CLDN15
ANKRD2		PBX1
TMEM171		DENND5A
LOC428111		GABRA2
SSR1		LOC420516
MEF2A		ANO3
ADAMTSL2		SCG3
WDR53		TSC1
C17H9ORF91		TMEM213
LCN8		GABBR2
MRPL50		SIN3A
DNAH3		MDGA1
FOXE3		NAPB
GRB2		KIRREL
MGAT2		ELAVL2
LOC101747502		LOC101749765
LOC101750146		LOC100859427
FYN		COL4A5
HPGDS		LOC777580
ITGB4		PARK2
ZXDC		DNASE1
ATXN10		ASPN
DNAL4		KLHL15
GORASP2		HS6ST3
ANKRD13A		KCTD1
HIST1H2B8		PSEN1
PRAM1		FNDC1
LOC101748619		AQP7
LOC101748759		CBLN2
RAD18		MBD3
WASF2		KIF3A
RPS27L		C5ORF22
ST6GAL1		LOC423653
LOC101748068		SPPL2B
TBL2		C9ORF9
HIRA		OFCC1
LOC101750981		MAP3K5
KCNK17		ELMOD2
LOC100857948		WFIKKN2
LOC101751678		MOGAT1
DMRT1		SNAP47
FAM154A		LOC100859608
LOC101749444		LOC101751413
SLC12A4		CHRNA4
CFH		LOC769245
FUT5		CHPF2
INTS8		CNOT8
C28H19ORF10		CHEK2
LOC425431		LOC100858089
LOC770705		LOC101750347
MAOB		NCAPH
ENPP6		LOC100858101
RAC3		LOC101750640
LOC101751617		CCDC164
PRPF18		PLCXD1
LOC101747455		SLC4A10
RHOBTB2		FAM133B
LOC422214		ANKRD47
TDRD5		ONECUT1
LOC419782		SUV420H1
MCCC2		FOXB1
LOC777050		LOC771974
IL34		TRAF5
RRAS2		LOC776940
PSMB1		LOC771621
RIN3		TYW1
TUBB6		TH
FASTKD5		LOC429750
ICT1		TSNARE1
LOC422320		GATA6
CASP8		NEK8
CREBBP		TTC9
C20H20ORF43		LOC101750121
YBX1		LOC428827
RAC2		GABRG3
CRY1		PPEF1
DCXR		GIPC2
LOC101752151		LOC430991
LOC420381		DGCR6
HS6ST1		AGBL3
SRP54		LOC100858112
MRPL30		LOC101751509
LOC101752018		DYRK1A
U2SURP		RALGAPA2
PTAFR		NKX2-5
KIAA1468		LOC100858280
BET1		DCUN1D1
WDFY1		NIPA1
DNAJA1		SST
CABP1		CALHM2
AXIN1		GTPBP8
PLEKHG4		LOC100858787
MTHFD1		LOC100859293
CC2D1B		LOC101747620
TAF15		SYT7
CLRN1		BKJ
PEX6		PDE10A
YWHAQ		LOC101748628
C21H1ORF144		LOC770295
C26H6ORF89		AKAP1
LOC100859102		LOC101751512
BRF2		PTPN13
LOC776171		USP35
LOC101747258		NPSR1
MED28		BMP6
LOC425224		LEMD3
ARHGAP39		LOC100859430
LOC101748752		LOC101751912
TMEM86A		ARMC10
CSTB		VAT1L
PHACTR1		LOC101749287
CWC15		DOCK1
PHKG1		KLHL29
NUP37		LOC429143
SRPX		LPIN2
NDUFAF2		NLE1
C16ORF45		ATP6V0E1
RUFY1		MAMDC2
HOOK1		GRIK3
POLDIP3		LOC101750418
LOC101749601		SYT8
IL23R		DTNA
LOC429682		VRTN
COPB2		LOC101748381
KCMF1		SHC4
C5ORF30		GLIS3
LOC101749411		ASB18
MATN3		PLEKHG1
DAPK2		GABRG1
SSBP3		GJD4
CCDC90A		LOC101750651
FAM82B		RHBDD1
LOC421876		GZMA
ATP5B		ENPP2
SLC25A5		C13H5orf47
SERPINA4		KIAA0825
ARHGEF10L		CLDND1
ME1		PCSK9
RPL38		NRXN3
SLC23A2		GPR143
LYRM5		LOC431047
KITLG		MYOM2
LOC101750635		PPHLN1
MRPL22		SPTBN5
NDUFA7		LOC101749512
UBE2D1		TANK
IRF1		EPB41L4B
BHLHA15		NAPEPLD
LOC100859345		B3GALT2
EVX1		SCAPER
CZH9ORF95		NUP210L
RHOB		WBSCR17
RPL21		SLC26A6
REEP6		TLDC2
NSUN2		LOC101748736
NFAT5		FAM110C
TLR1LB		MYOM3
UGP2		BVES
APTX		SLC35D3
EFHA1		MRPS30
LOC101748123		SHQ1
POLR1E		LOC101748750
LOC100858114		TFDP1
UQCRQ		SLC6A13
C14H16ORF88		EME1
KBTBD5		SDSL
TSKU		LOC100858652
RPS26		LOC100858996
RALB		LOC770126
INSIG1		CERS3
FBP1		LOC769841
ACTL6A		LOC426825
PSMD3		COX11
ERP29		DPP10
LOC100857932		LOC101751743
CEP85L		VANGL2
UBXN2A		LOC100858154
ATAD1		INDOL1
UBE2E1		C8H1ORF173
SLC35A4		NCOA2
RPL7L1		DNAL1
CMPK1		TBCD
RPL10A		CLIP4
BLOC1S2		ARL14EPL
LOC416777		LOC100858377
DNAH14		LOC772106
SPPL2A		CYP7A1
PUM1		TRPM1
VDAC2		TLK1
MORF4L1		17.5
CYFIP1		KIAA1024L
ZBTB8OS		KCNB2
LOC416309		TERT
CTNNA1		PEX7
CDC34		LOC101747931
CYTH4		CBLB
GPNMB		LOC100859020
TMEM183A		OSBPL3
RUSC1		SGSM1
RAP2A		NAGPA
PPCS		LOC100858942
MLEC		SLC7A1
FBXW11		LOC100859449
C5H11ORF58		PAFAH1B1
LOC100859134		PROM1
TSNAX		LOC417937
ARHGAP12		SLN
LOC100859187		SPSB4
ZYG11B		LTBP2
MXD4		ZCCHC7
ARHGAP31		SIAH1
HINFP		IPP
LOC776432		MCPH1
LOC100858864		LOC101750175
TMCC1		ZNF451
CRDS2		RGS4
CYCS		MAML2
MAGOH2		CFLAR
TMEM59		SOX1
MDFIC		NPHP4
CHST14		DGCR14
LOC100858660		LOC100859916
LOC100859012		TIPIN
LOC100858733		LOC101747856
ARRDC4		SLCO2A1
PCTK3		LRRC23
GFOD1		ANKRD50
NPTXR		CRABP1
STX18		IYD
TBRG4		MLL5
SKAP2		CPLX2
FXYD6		C18ORF55
LOC770011		PLXDC1
SLC7A2		WDR37
CS		ABL1
LOC770996		LOC100859682
LOC769242		IFNGR1
LOC101748350		SFTPA1
BACE1		C1ORF146
ZDHHC7		DEPTOR
ADAT2		MYEF2
PKIG		TMEM207
UPK1B		SMOC1
ZNF622		LOC101751481
C4H4ORF27		SMARCAD1
SLC16A3		RNF146
CD48		NMS
LOC772071		VSX1
SLC25A43		ATP10D
BAIAP2L1		ZNF804A
HPSE		ZNF618
INF2		CTNNBIP1
ATP6V1G3		KERA
RBP7		NECAB1
NONO		PITPNM3
SLC35B2		CNOT6L
LOC770265		CDH9
HMGXB3		POP1
QDPR		KIF17
RPL36		CALR3
APCDD1		LOC100859572
SPTAN1		NPHS2
COPS7A		CTLA4
LMBRD2		LOC769837
KBTBD4		LOC100858944
AMBRA1		POU2AF1
PARD6G		LOC429936
ZNF703		ZMIZ1
NCKAP5		GPR128
TEX9		NAA25
NAT9		KREMEN1
RAB43		LOC771456
HINT3		PLCD3
MEP1B		OLAH
NFKB1		DDX50
PACS2		LOC427652
SGCG		ATG3
LOC100858353		DYM
ABCB6		MYRIP
PHKA2		TMC6
LOC100857302		LOC100858504
C2H6ORF62		SYNE2
PNRC1		NKAP
CCDC14		BPIFB4
KIF2A		NDFIP2
GPR137B		KLHDC3
LOC101747875		LOC422895
TRMT6		THY1
STARD5		MAPK11
ERH		PRKCI
TTC19		LOC771090
RLF		LOC421506
STBD1		RFXDC2
LOC100857878		OGFR
TRIM47		LOC770548
NPY6R		SHISA9
HTRA1		SFXN2
ABHD2		C5ORF25
CCT6A		RNF20
PCNA		LOC770278
ATP5A1		KCNE2
URP		USP31
WBP2		PCNP
CNTN3		CSDC2
C2H18ORF19		TRRAP
SGK2		TLR2-2
LOC771899		CYTIP
GPR125		RAB3B
NDUFS1
CERK
SLC9A3R1
LOC426398
RPS16
KLF10
CHMP4B
PGRMC1
PHB2
BCMO1
TERF2
POR
LEPROT
IL17C
ATP6V1B2
ANGPT4
TPT1
TAF5L
TAF1
ECI1
CLCN7
EDF1
ANXA6
RHOH
LOC101749861
SNRPC
CD55
LOC429379
TRIM39
COMMD3
PLEKHO2
VIMP
LOC100502566
JUN
GJB3
IL1B
VMP1
IGSF6
CASP18
IDH3A
KIAA2013
TNFRSF13B
ADIPOR1
RPS27A
C1H22ORF40
PSMC1
ZC3H13
RPUSD1
DOK5
MAP7D3
AMACR
MPHOSPH6
CD274
RPL27
SRSF4
AKAP17A
RAB5C
PPIL4
MRPS22
TOMM34
TP53RK
SPP1
REP15
CFL2
PM5
MYL12A
LATS2
MDGA2
GCN1L1
KRT75L2
LAMTOR3
PDS5A
TPI1
C5H14ORF43
C1H11ORF73
PLEKHM2
ITPR3
HBXIP
DUSP7
LOC100858774
CPSF7
NANOG
MTERFD1
ALDH3A2
RBL1
TLR15
SASH1
MEMO1
MX1
PEX16
AP3B1
SRSF7
SAP18
TXNDC11
SOD1
SPRED1
TRIP12
HADH
ATF4
TPO
PPP1CC
RAB32
MAP3K1
TRAF1
HHEX
GPN3
SCN2A
CCND3
PDP1
SUCLA2
EPYC
POLR2F
UBTD2
NEDD9
PM20D2
ELK3
TAF13
EIF4H
LOC100859865
ITGB5
LSS
GPR52
SUMO3
PSMA6
MKRN1
LACTB2
MYO15L
NARF
TTC7B
NNT
HSPA9
KCNC2
OTOR
PABPC1
LOC424677
MADCAM1
COMMD9
HSP90B1
ACTB
PDE5A
NXNL2
TMLHE
MRPL15
JMJD1C
WASF3
COX4I1
ABHD5
TCF7L2
GABARAPL1
ZNF142
CIRBP
PDGFB
NFE2L2
MAN1B1
ATP5G3
LOC422316
IL16
RCN2
SMC3
MLX
DNAH9
KIF6
PHPT1
SAT1
CLMP
LOC101747628
ASH2L
MMD
SH2B2
LOC420562
LIPA
HNRNPH1
RBM25
ATP6V0C
LOC417013
C1H11orf82
TOMM20
DDX17
PQLC2
PEX11G
SDK2
FAM20C
NBEA
CENPN
H3F3B
COL9A1
FLI1
PSAP
FLRT2
LETM2
CATHL3
LOC101749651
CEBPZ
C3H6ORF154
PDCD1LG2
NCEH1
TMEM156
SLC25A46
CKLF
LGMN
LOC101749718
KIAA0247
ANGPTL4
CLN5
SNRPE
LOC101750417
F10
PITPNM1
LOC430730
RCOR1
DNMT1
STOM
TROJAN
PGM2
EPAS1
ARL6IP5
BFAR
SFSWAP
PNAT3
NPY1R
PRKCQ
RBL2
TMBIM1
SRPK1
LRP6
CPQ
RIC8A
FAM206A
RLIM
AGBL4
ABCD3
SNX2
MDH1
MTX2
B3GNT9
HIST1H2A4L4
DDX20
C8G
TRIM65
MLN
PLA2R1
PHKA1
CROT
SLC1A2
EXOC6
PRDX6
SMAD7
FZD1
