# Supplementary material for: Microarray analysis of infectious bronchitis virus infection of chicken primary dendritic cells
Source: BMC Genomics. 2019 Jul 8;20:557. doi: 10.1186/s12864-019-5940-6 (PMC6615177; doi:10.1186/s12864-019-5940-6)
Supplement: Supplementary file 5 — Differentially expressed LncRNAs in IBV-stimulated avian BMDCs. (XLSX 30 kb) [file 12864_2019_5940_MOESM5_ESM.xlsx]

## Sheet: all.1vs2.diff
Probe_ID	G1x1	G1x2	G1x3	G2x1	G2x2	G2x3	log2Ratio	Ratio	P-value	Transcript	Name	Gene_anno	Chr	Start	End	Strand	Database
RB_p_000012719	5.44873	5.36342	5.14562	-0.44219	-0.447873	-0.906001	-5.81129	56.153	0.000142618	XR_210209.1	LOC101749833	uncharacterized LOC101749833	Chr1	110681983	110684081	+	http://www.ncbi.nlm.nih.gov/gene/?term=XR_210209.1
RB_p_000007289	9.87575	11.0758	11.236	6.47168	6.24303	6.89178	-4.60414	24.3211	0.00984665	XR_210291.1	LOC101747848	uncharacterized LOC101747848	Chr26	3951088	3957725	+	http://www.ncbi.nlm.nih.gov/gene/?term=XR_210291.1
RB_p_000012943	9.84706	9.11048	7.04985	6.76155	4.77475	3.33223	-4.33574	20.1923	0.00931698	XR_210852.1	LOC101751677	uncharacterized LOC101751677	Chr9	8632664	8658902	-	http://www.ncbi.nlm.nih.gov/gene/?term=XR_210852.1
RB_p_000014816	9.02306	8.19476	7.64205	5.93601	4.73459	4.81385	-3.3809	10.4173	0.00342718	XR_213185.1	CLEC16A	C-type lectin domain family 16%2C member A%2C transcript variant X13	Chr14	8991649	9048527	-	http://www.ncbi.nlm.nih.gov/gene/?term=XR_213185.1
RB_p_000005616	10.9425	11.6442	10.0379	7.68475	7.74651	6.28529	-3.25777	9.56501	0.00282612	XR_211609.1	LOC101751579	uncharacterized LOC101751579	Chr2	45566333	45709388	+	http://www.ncbi.nlm.nih.gov/gene/?term=XR_211609.1
RB_p_000019474	8.98797	8.53041	9.83408	5.81284	5.81284	7.07414	-3.17513	9.03254	0.00255173	XR_210616.1	LOC101748364	uncharacterized LOC101748364	Chr4	70940810	70968408	+	http://www.ncbi.nlm.nih.gov/gene/?term=XR_210616.1
RB_p_000007480	9.58637	6.97154	8.52062	6.62571	4.43354	5.47337	-3.04725	8.26636	0.00303597	XR_212747.1	LOC101750881	uncharacterized LOC101750881	Chr8	6581708	6585849	-	http://www.ncbi.nlm.nih.gov/gene/?term=XR_212747.1
RB_p_000002953	8.85953	8.73556	8.50383	5.56794	6.05493	5.78689	-2.94867	7.72036	0.00463519	XR_211230.1	LOC101749526	uncharacterized LOC101749526	Chr1	97857840	97866281	-	http://www.ncbi.nlm.nih.gov/gene/?term=XR_211230.1
RB_p_000002570	11.0304	11.106	11.7993	8.40088	8.33316	8.91588	-2.70511	6.52108	0.000707244	XR_211472.1	LOC101749027	uncharacterized LOC101749027	Chr2	4653186	4659670	-	http://www.ncbi.nlm.nih.gov/gene/?term=XR_211472.1
RB_p_000000018	13.0235	14.225	13.4202	10.4847	11.1695	10.7198	-2.70036	6.49963	0.00303182	XR_214292.1	LOC101750331	uncharacterized LOC101750331	ChrUn	8	1159	-	http://www.ncbi.nlm.nih.gov/gene/?term=XR_214292.1
RB_p_000017876	8.16491	6.35308	7.76155	5.08296	3.70961	5.11462	-2.67859	6.4023	0.0027103	XR_212623.1	LOC101749034	uncharacterized LOC101749034	Chr7	15019741	15027281	+	http://www.ncbi.nlm.nih.gov/gene/?term=XR_212623.1
RB_p_000001388	10.3191	9.19229	10.5531	7.72281	6.96	7.65105	-2.66806	6.35572	0.00559703	XR_212324.1	OTOG	otogelin%2C transcript variant X17	Chr5	11380830	11474297	+	http://www.ncbi.nlm.nih.gov/gene/?term=XR_212324.1
RB_p_000015948	7.50581	7.40727	7.90087	4.88904	4.54618	5.72674	-2.61677	6.13374	0.0061554	XR_211412.1	LOC101749707	uncharacterized LOC101749707	Chr1	180852684	180870228	-	http://www.ncbi.nlm.nih.gov/gene/?term=XR_211412.1
RB_p_000004727	13.0129	11.6936	12.781	10.1951	9.20762	10.2755	-2.58596	6.00416	0.00170148	XR_212227.1	LOC101747722	uncharacterized LOC101747722	Chr4	38971672	38986599	-	http://www.ncbi.nlm.nih.gov/gene/?term=XR_212227.1
RB_p_000011621	9.97334	9.60849	9.80977	7.53916	7.37938	7.31061	-2.43039	5.39039	0.00115978	NR_035145.1	MIR1654-1	microRNA mir-1654-1	Chr4	88719865	88719958	+	http://www.ncbi.nlm.nih.gov/gene/?term=NR_035145.1
RB_p_000004899	11.2663	12.6923	12.6399	9.19229	10.4213	10.2231	-2.41681	5.33989	0.00193573	XR_211225.1	LOC101748717	uncharacterized LOC101748717	Chr1	95956702	95959532	-	http://www.ncbi.nlm.nih.gov/gene/?term=XR_211225.1
RB_p_000014464	10.8525	11.3041	11.3004	8.91214	8.63934	8.90839	-2.39196	5.2487	0.00810103	XR_210242.1	LOC101751832	uncharacterized LOC101751832	Chr1	118603301	118606923	-	http://www.ncbi.nlm.nih.gov/gene/?term=XR_210242.1
RB_p_000004982	8.68738	8.13186	8.49885	6.99152	6.05493	6.13933	-2.35952	5.13199	0.00873312	XR_212337.1	LOC101750119	uncharacterized LOC101750119	Chr5	15349762	15360347	-	http://www.ncbi.nlm.nih.gov/gene/?term=XR_212337.1
RB_p_000010170	10.0231	10.3644	10.4256	7.76155	8.0728	8.40621	-2.29161	4.89601	0.00154296	XR_212105.1	LOC101751652	uncharacterized LOC101751652	Chr4	10521001	10554322	+	http://www.ncbi.nlm.nih.gov/gene/?term=XR_212105.1
RB_p_000020200	8.1693	9.49785	9.70822	6.38798	7.35755	7.20701	-2.29084	4.8934	0.00929077	XR_212539.1	LOC101751958	uncharacterized LOC101751958	Chr6	28132864	28145307	-	http://www.ncbi.nlm.nih.gov/gene/?term=XR_212539.1
RB_p_000010543	11.9419	12.6549	10.81	9.68212	10.3794	8.66888	-2.25976	4.78911	0.000363352	XR_212878.1	LOC101747558	uncharacterized LOC101747558	Chr10	13977810	13994169	+	http://www.ncbi.nlm.nih.gov/gene/?term=XR_212878.1
RB_p_000019132	9.31628	8.77066	9.21371	7.37938	6.74147	6.97441	-2.2393	4.72167	0.00186589	NR_031482.1	MIR100	microRNA mir-100	Chr24	3330837	3330916	+	http://www.ncbi.nlm.nih.gov/gene/?term=NR_031482.1
RB_p_000013283	11.6232	12.027	11.9229	9.79523	9.42993	9.72089	-2.20202	4.60124	0.00995441	XR_213852.1	ZNF462	zinc finger protein 462%2C transcript variant X20	ChrZ	55321446	55354266	+	http://www.ncbi.nlm.nih.gov/gene/?term=XR_213852.1
RB_p_000016354	9.27612	9.56367	9.79157	7.35755	7.39874	7.87958	-2.16493	4.48444	0.00173026	XR_213469.1	LOC101751925	uncharacterized LOC101751925	Chr20	8059497	8068964	-	http://www.ncbi.nlm.nih.gov/gene/?term=XR_213469.1
RB_p_000001102	8.91439	8.03892	8.11764	7.21675	5.81284	5.95942	-2.15822	4.46364	0.00663765	XR_213454.1	MANBAL	mannosidase%2C beta A%2C lysosomal-like%2C transcript variant X11	Chr20	5401178	5406385	+	http://www.ncbi.nlm.nih.gov/gene/?term=XR_213454.1
RB_p_000006521	10.5985	10.6371	11.1668	8.23721	8.50084	8.85019	-2.13624	4.39614	0.000916075	XR_212253.1	PRKG2	protein kinase%2C cGMP-dependent%2C type II%2C transcript variant X4	Chr4	45034969	45054480	+	http://www.ncbi.nlm.nih.gov/gene/?term=XR_212253.1
RB_p_000017959	8.87498	8.88341	9.20579	6.76155	6.81057	7.2503	-2.07284	4.20713	0.000534552	XR_213451.1	LOC101750504	uncharacterized LOC101750504	Chr20	5122016	5128161	-	http://www.ncbi.nlm.nih.gov/gene/?term=XR_213451.1
RB_p_000013847	8.17617	8.34541	9.13827	6.30824	6.13933	6.94251	-2.03716	4.10437	0.00281081	XR_211740.1	LOC101748534	uncharacterized LOC101748534	Chr2	110131424	110142764	+	http://www.ncbi.nlm.nih.gov/gene/?term=XR_211740.1
RB_p_000001316	9.32811	8.61747	9.01472	7.04576	6.92778	7.05799	-1.96896	3.91485	0.00743529	XR_212191.1	LOC101750593	uncharacterized LOC101750593	Chr4	27323058	27343413	-	http://www.ncbi.nlm.nih.gov/gene/?term=XR_212191.1
RB_p_000004577	12.5723	10.8891	12.1062	10.7511	9.26503	10.1427	-1.96349	3.90004	0.00296552	XR_212828.1	LOC101751773	uncharacterized LOC101751773	Chr10	630519	638328	-	http://www.ncbi.nlm.nih.gov/gene/?term=XR_212828.1
RB_p_000004654	8.66089	9.17118	10.4767	7.07414	7.21675	8.88264	-1.95443	3.87563	0.00498843	XR_213291.1	LOC101751924	uncharacterized LOC101751924	Chr17	6439382	6444165	-	http://www.ncbi.nlm.nih.gov/gene/?term=XR_213291.1
RB_p_000016614	8.23362	9.1743	9.79157	6.34423	7.27845	8.36413	-1.89585	3.72142	0.00787126	XR_140343.2	LOC100857913	uncharacterized LOC100857913	Chr28	4040601	4046392	+	http://www.ncbi.nlm.nih.gov/gene/?term=XR_140343.2
RB_p_000001680	12.8943	13.0876	13.8686	10.7545	11.2027	11.8017	-1.88485	3.69315	0.0013916	XR_211973.1	LOC101751050	uncharacterized LOC101751050	Chr3	67986785	67993604	-	http://www.ncbi.nlm.nih.gov/gene/?term=XR_211973.1
RB_p_000003315	14.7488	14.8731	15.2489	13.0235	12.8234	13.4542	-1.84961	3.60402	0.00281207	XR_211493.1	LOC101748531	uncharacterized LOC101748531	Chr2	10086097	10091241	+	http://www.ncbi.nlm.nih.gov/gene/?term=XR_211493.1
RB_p_000018474	7.07414	8.24793	7.92035	5.52143	6.77808	6.09248	-1.82787	3.55013	0.00444928	XR_211970.1	LOC101749693	uncharacterized LOC101749693	Chr3	67246485	67252509	+	http://www.ncbi.nlm.nih.gov/gene/?term=XR_211970.1
RB_p_000010199	8.80735	9.25857	9.38694	6.66178	7.44087	7.76818	-1.8177	3.52518	0.00674494	NR_031475.1	MIR34A	microRNA mir-34a	Chr21	3266632	3266740	-	http://www.ncbi.nlm.nih.gov/gene/?term=NR_031475.1
RB_p_000013061	10.3837	9.71596	10.2403	8.49486	8.20945	8.44398	-1.79636	3.47344	0.00439971	XR_213667.1	PRCC	papillary renal cell carcinoma (translocation-associated)%2C transcript variant X4	Chr25	445288	451870	-	http://www.ncbi.nlm.nih.gov/gene/?term=XR_213667.1
RB_p_000013033	9.32474	9.71596	10.4842	7.07414	7.93221	8.29692	-1.78375	3.44319	0.00493371	XR_210498.1	LOC101747833	uncharacterized LOC101747833	Chr3	53856946	53857897	+	http://www.ncbi.nlm.nih.gov/gene/?term=XR_210498.1
RB_p_000016128	9.62159	11.2367	11.5695	7.93811	9.45687	9.78913	-1.77982	3.43383	0.000339295	XR_213779.1	LOC101749181	uncharacterized LOC101749181	ChrZ	34312974	34331686	-	http://www.ncbi.nlm.nih.gov/gene/?term=XR_213779.1
RB_p_000007143	9.69566	10.8828	10.7987	7.87344	9.34041	9.02237	-1.77631	3.42548	0.00254593	XR_212958.1	LOC101750575	uncharacterized LOC101750575	Chr11	14158647	14161993	-	http://www.ncbi.nlm.nih.gov/gene/?term=XR_212958.1
RB_p_000006574	10.9685	10.3451	11.1254	9.3537	8.62205	9.21128	-1.75721	3.38043	0.00248921	XR_211699.1	LOC101751084	uncharacterized LOC101751084	Chr2	97967143	97989265	+	http://www.ncbi.nlm.nih.gov/gene/?term=XR_211699.1
RB_p_000009052	9.19229	8.74987	8.75822	7.47168	7.00562	6.82655	-1.7526	3.36965	0.00137467	XR_212171.1	LOC101748484	uncharacterized LOC101748484	Chr4	24291604	24317717	-	http://www.ncbi.nlm.nih.gov/gene/?term=XR_212171.1
RB_p_000017182	11.7397	10.7709	12.4085	10.0077	8.74483	10.0091	-1.73195	3.32176	0.00873828	XR_212656.1	SLC4A10	solute carrier family 4%2C sodium bicarbonate transporter%2C member 10%2C transcript variant X5	Chr7	20680288	20798982	-	http://www.ncbi.nlm.nih.gov/gene/?term=XR_212656.1
RB_p_000020442	10.0792	10.0681	10.8512	8.1472	8.3696	8.98121	-1.70955	3.2706	0.00144671	NR_031500.1	MIR122-1	microRNA mir-122-1	ChrZ	761054	761130	+	http://www.ncbi.nlm.nih.gov/gene/?term=NR_031500.1
RB_p_000020442	10.0792	10.0681	10.8512	8.1472	8.3696	8.98121	-1.70955	3.2706	0.00144671	NR_031502.1	MIR122-2	microRNA mir-122-2	ChrUn	39002	39078	+	http://www.ncbi.nlm.nih.gov/gene/?term=NR_031502.1
RB_p_000016618	11.123	12.7296	13.0506	9.41733	11.0358	11.4256	-1.69374	3.23494	0.000225425	XR_211869.1	LOC101747321	uncharacterized LOC101747321	Chr2	147136087	147145068	-	http://www.ncbi.nlm.nih.gov/gene/?term=XR_211869.1
RB_p_000014398	7.68299	8.30948	7.80735	5.99952	6.1187	6.18964	-1.68866	3.22356	0.00964078	XR_213679.1	LOC101752000	uncharacterized LOC101752000	Chr27	1087855	1090509	+	http://www.ncbi.nlm.nih.gov/gene/?term=XR_213679.1
RB_p_000007125	9.64386	10.2282	8.902	8.00141	8.12347	7.08746	-1.64245	3.12195	0.00525287	XR_212158.1	LOC101751804	uncharacterized LOC101751804	Chr4	22049066	22091894	+	http://www.ncbi.nlm.nih.gov/gene/?term=XR_212158.1
RB_p_000004659	9.08746	11.129	11.493	7.8933	9.48985	9.85837	-1.63911	3.11474	0.00967632	XR_213750.1	LOC101751392	uncharacterized LOC101751392	ChrZ	3937369	3942001	+	http://www.ncbi.nlm.nih.gov/gene/?term=XR_213750.1
RB_p_000006708	10.8218	11.073	11.1562	9.46659	9.18611	9.60084	-1.60638	3.04488	0.00926873	XR_212953.1	LOC769444	uncharacterized LOC769444	Chr11	10704887	10725800	-	http://www.ncbi.nlm.nih.gov/gene/?term=XR_212953.1
RB_p_000008030	9.24377	9.63436	9.78136	7.52943	8.03892	8.28077	-1.59544	3.02186	0.00148381	XR_210605.1	LOC101752243	uncharacterized LOC101752243	Chr4	69256947	69272492	-	http://www.ncbi.nlm.nih.gov/gene/?term=XR_210605.1
RB_p_000011473	12.8915	12.9355	13.8825	11.376	11.2619	12.246	-1.55952	2.94756	0.000878973	XR_212278.1	LOC101749752	uncharacterized LOC101749752	Chr4	52553867	52561837	-	http://www.ncbi.nlm.nih.gov/gene/?term=XR_212278.1
RB_p_000013469	8.34873	8.67243	9.39446	6.56224	7.14211	7.51175	-1.53032	2.8885	0.00366134	XR_211465.1	LOC101748313	uncharacterized LOC101748313	Chr2	4136087	4155330	-	http://www.ncbi.nlm.nih.gov/gene/?term=XR_211465.1
RB_p_000020415	7.04439	7.85565	8.48482	5.72674	6.32635	6.64024	-1.5293	2.88646	0.00944738	XR_213384.1	LOC101751351	uncharacterized LOC101751351	Chr19	2224619	2263660	-	http://www.ncbi.nlm.nih.gov/gene/?term=XR_213384.1
RB_p_000007549	10.0341	9.74315	10.4707	8.50581	8.20335	8.93295	-1.5283	2.88446	5.3083e-06	XR_211749.1	LOC101749449	uncharacterized LOC101749449	Chr2	111097262	111100719	+	http://www.ncbi.nlm.nih.gov/gene/?term=XR_211749.1
RB_p_000005105	8.80735	9.16491	9.7657	7.19476	7.65105	8.2854	-1.51386	2.85572	0.000667958	NR_031408.1	MIR17	microRNA mir-17	Chr1	147253839	147253923	-	http://www.ncbi.nlm.nih.gov/gene/?term=NR_031408.1
RB_p_000014162	11.4588	13.871	13.5376	10.1938	12.4549	12.0681	-1.46945	2.76915	0.00195375	XR_213752.1	LOC101751471	uncharacterized LOC101751471	ChrZ	3954471	3956757	-	http://www.ncbi.nlm.nih.gov/gene/?term=XR_213752.1
RB_p_000010327	9.14338	10.3759	8.82018	7.67596	8.36413	6.92778	-1.46743	2.76528	0.00840304	XR_213744.1	LOC101748786	uncharacterized LOC101748786	ChrZ	1283580	1289426	-	http://www.ncbi.nlm.nih.gov/gene/?term=XR_213744.1
RB_p_000014290	9.57979	9.97549	10.2842	8.30606	8.50978	9.15165	-1.46571	2.762	0.00554778	XR_212557.1	LOC101751939	uncharacterized LOC101751939	Chr6	31427970	31436198	-	http://www.ncbi.nlm.nih.gov/gene/?term=XR_212557.1
RB_p_000003357	10.9318	8.45533	10.1238	9.5216	6.76155	8.66089	-1.46291	2.75664	0.00325543	XR_210423.1	LOC101752035	uncharacterized LOC101752035	Chr3	27047878	27056246	+	http://www.ncbi.nlm.nih.gov/gene/?term=XR_210423.1
RB_p_000006168	10.8398	9.94983	10.3273	9.40195	8.15228	8.90388	-1.42339	2.68215	0.00615301	XR_211238.1	LOC101751280	uncharacterized LOC101751280	Chr1	100340526	100342894	+	http://www.ncbi.nlm.nih.gov/gene/?term=XR_211238.1
RB_p_000009092	9.25857	9.62342	11.7504	7.92035	8.20335	10.4489	-1.42008	2.676	0.000669523	NR_035315.1	MIR101-2	microRNA mir-101-2	Chr8	27164028	27164103	-	http://www.ncbi.nlm.nih.gov/gene/?term=NR_035315.1
RB_p_000016332	5.9419	5.78033	7.44087	4.53064	4.41674	6.05493	-1.41126	2.6597	9.85797e-05	XR_213017.1	LOC101748540	uncharacterized LOC101748540	Chr12	10423952	10440229	+	http://www.ncbi.nlm.nih.gov/gene/?term=XR_213017.1
RB_p_000001382	9.75718	9.99188	10.997	8.61195	8.54013	9.69566	-1.37993	2.60256	0.00460518	XR_212283.1	LOC101747787	uncharacterized LOC101747787	Chr4	54422893	54431357	-	http://www.ncbi.nlm.nih.gov/gene/?term=XR_212283.1
RB_p_000012528	9.07481	9.9993	10.179	7.8933	8.66445	9.11048	-1.33485	2.52249	0.0041461	XR_210225.1	LOC101751733	uncharacterized LOC101751733	Chr1	112268857	112272035	+	http://www.ncbi.nlm.nih.gov/gene/?term=XR_210225.1
RB_p_000010847	11.2305	9.48834	9.65284	10.0855	8.07815	8.32867	-1.32417	2.50389	0.00362678	XR_140207.2	LOC100858812	uncharacterized LOC100858812	Chr9	20201626	20242049	+	http://www.ncbi.nlm.nih.gov/gene/?term=XR_140207.2
RB_p_000000571	11.3875	9.74735	10.7277	10.1567	8.5727	9.40674	-1.32097	2.49834	0.00117518	XR_214099.1	LOC101750978	uncharacterized LOC101750978	ChrUn	109	993	+	http://www.ncbi.nlm.nih.gov/gene/?term=XR_214099.1
RB_p_000012595	8.29002	7.20457	9.08148	6.97441	6.1187	7.66	-1.3156	2.48907	0.00598838	XR_210164.1	PRR14L	proline rich 14-like%2C transcript variant X5	Chr15	8893505	8906904	+	http://www.ncbi.nlm.nih.gov/gene/?term=XR_210164.1
RB_p_000019524	10.3861	9.07615	10.0515	8.7936	7.56605	8.75489	-1.29666	2.4566	0.00359447	NR_035294.1	MIR1793	microRNA mir-1793	Chr9	23006780	23006876	-	http://www.ncbi.nlm.nih.gov/gene/?term=NR_035294.1
RB_p_000005697	8.00562	9.04576	9.20701	6.60363	7.75322	7.79116	-1.29254	2.44959	0.000809222	XR_213380.1	LOC101748412	uncharacterized LOC101748412	Chr19	590873	593409	+	http://www.ncbi.nlm.nih.gov/gene/?term=XR_213380.1
RB_p_000009740	9.14275	10.7317	10.4184	7.91439	9.66267	9.13121	-1.28717	2.44048	0.00295947	XR_212427.1	POMT2	protein-O-mannosyltransferase 2%2C transcript variant X14	Chr5	38432926	38455989	-	http://www.ncbi.nlm.nih.gov/gene/?term=XR_212427.1
RB_p_000005399	9.71339	10.7738	9.83644	8.56224	9.44139	8.52062	-1.2742	2.41865	0.00207997	XR_214236.1	LOC101751705	uncharacterized LOC101751705	ChrUn	14447	16240	-	http://www.ncbi.nlm.nih.gov/gene/?term=XR_214236.1
RB_p_000011506	4.72094	7.72707	3.56419	3.46931	6.76155	2.59791	-1.25163	2.38111	0.00795994	XR_211808.1	LOC100859824	NIPA-like protein 2-like	Chr2	127312245	127321585	-	http://www.ncbi.nlm.nih.gov/gene/?term=XR_211808.1
RB_p_000009066	9.32474	10.7827	10.4946	8.05053	9.70951	9.381	-1.1136	2.16385	0.00282003	XR_210306.1	LOC101749475	uncharacterized LOC101749475	Chr2	55890826	55891391	-	http://www.ncbi.nlm.nih.gov/gene/?term=XR_210306.1
RB_p_000017781	11.8083	11.6079	11.7031	10.8669	10.6775	10.6305	-1.02565	2.03587	0.00216114	XR_213187.1	LOC100858908	uncharacterized LOC100858908	Chr14	9737899	9740145	+	http://www.ncbi.nlm.nih.gov/gene/?term=XR_213187.1
RB_p_000000412	6.45943	5.83199	6.28066	7.51964	6.74147	7.31061	1.02995	2.04196	0.00211328	XR_140299.2	LOC100858152	uncharacterized LOC100858152	Chr20	798361	804261	+	http://www.ncbi.nlm.nih.gov/gene/?term=XR_140299.2
RB_p_000010813	10.2621	10.168	9.43202	11.2291	11.2305	10.227	1.06107	2.08648	0.00683713	XR_213925.1	LOC101751560	uncharacterized LOC101751560	ChrZ	77688065	77688553	-	http://www.ncbi.nlm.nih.gov/gene/?term=XR_213925.1
RB_p_000010813	10.2621	10.168	9.43202	11.2291	11.2305	10.227	1.06107	2.08648	0.00683713	XR_214360.1	LOC101751247	uncharacterized LOC101751247	ChrUn	40959	41453	-	http://www.ncbi.nlm.nih.gov/gene/?term=XR_214360.1
RB_p_000012921	8.65821	7.98299	7.79279	9.71682	8.99223	9.09342	1.11042	2.15909	0.00636873	NR_031583.1	MIR21	microRNA mir-21	Chr19	7367265	7367361	+	http://www.ncbi.nlm.nih.gov/gene/?term=NR_031583.1
RB_p_000016880	8.0954	8.04576	9.22762	9.30606	9.31458	10.6828	1.21919	2.32815	0.00314632	XR_211110.1	LOC101749462	uncharacterized LOC101749462	Chr1	67126702	67174534	+	http://www.ncbi.nlm.nih.gov/gene/?term=XR_211110.1
RB_p_000000240	9.31741	11.0931	10.7591	10.7555	12.749	12.1035	1.34448	2.53938	0.0038665	XR_212766.1	LOC101751550	uncharacterized LOC101751550	Chr8	9277992	9279487	+	http://www.ncbi.nlm.nih.gov/gene/?term=XR_212766.1
RB_p_000010241	7.11634	6.07114	6.61471	8.67419	7.74651	8.18611	1.5714	2.97194	0.000536895	XR_212271.1	LOC101749381	uncharacterized LOC101749381	Chr4	51539038	51544948	+	http://www.ncbi.nlm.nih.gov/gene/?term=XR_212271.1
RB_p_000011607	6.03853	5.99385	5.51354	7.68475	7.59991	7.46148	1.60606	3.04419	0.00385173	XR_211614.1	LOC101749468	uncharacterized LOC101749468	Chr2	47584882	47595274	-	http://www.ncbi.nlm.nih.gov/gene/?term=XR_211614.1
RB_p_000006649	9.07213	8.94764	7.91289	10.5894	10.8059	9.80937	1.64178	3.12051	0.00467192	XR_213828.1	LOC101750200	uncharacterized LOC101750200	ChrZ	49617896	49649596	-	http://www.ncbi.nlm.nih.gov/gene/?term=XR_213828.1
RB_p_000010323	8.53722	8.98797	8.41574	9.81378	10.5495	10.2006	1.66337	3.16756	0.00898833	XR_211663.1	LOC101747375	uncharacterized LOC101747375	Chr2	65774247	65833480	-	http://www.ncbi.nlm.nih.gov/gene/?term=XR_211663.1
RB_p_000011092	11.474	11.0946	11.6872	13.1411	13.1052	13.424	1.66713	3.17581	0.00335602	XR_214253.1	LOC101750209	uncharacterized LOC101750209	ChrUn	229	1099	-	http://www.ncbi.nlm.nih.gov/gene/?term=XR_214253.1
RB_p_000011092	11.474	11.0946	11.6872	13.1411	13.1052	13.424	1.66713	3.17581	0.00335602	XR_214330.1	LOC101751494	uncharacterized LOC101751494	ChrUn	40	901	+	http://www.ncbi.nlm.nih.gov/gene/?term=XR_214330.1
RB_p_000009254	9.06407	8.27496	7.95565	10.5153	10.0782	9.88417	1.80319	3.48991	0.00676787	XR_210250.1	LOC101748801	uncharacterized LOC101748801	Chr1	120965794	120973225	+	http://www.ncbi.nlm.nih.gov/gene/?term=XR_210250.1
RB_p_000011147	4.25567	6.20929	6.02194	6.1187	7.87958	8.21432	1.85764	3.62415	0.0063176	XR_211575.1	PLEKHA8	pleckstrin homology domain containing%2C family A (phosphoinositide binding specific) member 8%2C transcript variant X3	Chr2	34431423	34450759	+	http://www.ncbi.nlm.nih.gov/gene/?term=XR_211575.1
RB_p_000014224	9.55123	9.43775	9.79157	11.4745	11.6833	11.5387	1.98745	3.96534	0.00543274	XR_213971.1	LOC101751646	uncharacterized LOC101751646	Chr1	2104	4574	-	http://www.ncbi.nlm.nih.gov/gene/?term=XR_213971.1
RB_p_000014772	7.78463	7.27146	8.59898	9.92741	8.91588	10.4299	2.14277	4.4161	0.00597185	XR_210186.1	LOC101747957	uncharacterized LOC101747957	Chr1	105154399	105158312	+	http://www.ncbi.nlm.nih.gov/gene/?term=XR_210186.1
RB_p_000013887	7.09803	7.50184	8.26092	9.90275	9.7936	10.9952	2.40091	5.28138	0.00376144	NR_031465.1	MIR130A	microRNA mir-130a	Chr15	399359	399441	-	http://www.ncbi.nlm.nih.gov/gene/?term=NR_031465.1
RB_p_000017022	3.89139	3.73708	5.45699	6.1187	6.47168	8.42836	2.58028	5.98057	0.00681771	NR_031462.1	MIR205B	microRNA mir-205b	Chr1	1223722	1223819	-	http://www.ncbi.nlm.nih.gov/gene/?term=NR_031462.1
RB_p_000012339	3.59447	3.56419	2.59792	6.18964	6.74147	5.98247	2.62545	6.17076	0.00593897	XR_211729.1	LOC101749980	uncharacterized LOC101749980	Chr2	106037882	106039894	-	http://www.ncbi.nlm.nih.gov/gene/?term=XR_211729.1
RB_p_000008374	6.02194	6.45121	6.64024	9.13827	9.13827	9.05189	2.68706	6.44	0.00555967	XR_214125.1	LOC101752192	uncharacterized LOC101752192	ChrUn	892	1361	-	http://www.ncbi.nlm.nih.gov/gene/?term=XR_214125.1
RB_p_000010545	8.04985	6.96	6.54689	11.3596	9.47776	9.66489	2.70489	6.52008	0.00633954	XR_211181.1	LOC101751115	uncharacterized LOC101751115	Chr1	80895064	80897200	+	http://www.ncbi.nlm.nih.gov/gene/?term=XR_211181.1
RB_p_000011706	2.91855	4.07433	3.62415	6.09248	7.39874	6.49586	2.8717	7.31929	0.00181133	XR_210488.1	LOC101748959	uncharacterized LOC101748959	Chr3	50968944	50990683	+	http://www.ncbi.nlm.nih.gov/gene/?term=XR_210488.1
RB_p_000002316	5.58312	6.39228	6.88874	8.90388	9.50184	9.39874	3.00646	8.03592	0.00657431	NR_035317.1	MIR130C	microRNA mir-130c	Chr19	7193512	7193605	-	http://www.ncbi.nlm.nih.gov/gene/?term=NR_035317.1
RB_p_000020495	5.36342	5.84463	5.83833	8.85019	8.88264	10.0738	3.04432	8.24955	0.00934998	XR_214306.1	LOC101750652	uncharacterized LOC101750652	ChrUn	552	2757	-	http://www.ncbi.nlm.nih.gov/gene/?term=XR_214306.1
RB_p_000017167	10.6035	9.84117	9.86612	14.0263	12.3957	12.948	3.08193	8.46745	0.00692196	XR_212983.1	LOC100857777	polyamine-modulated factor 1-binding protein 1-like%2C transcript variant X8	Chr11	19145759	19150180	+	http://www.ncbi.nlm.nih.gov/gene/?term=XR_212983.1
RB_p_000002952	3.40237	3.43624	3.98576	8.01681	8.4168	8.12347	4.68723	25.7631	0.00282929	XR_213134.1	LOC101748782	uncharacterized LOC101748782	Chr14	1820492	1828374	-	http://www.ncbi.nlm.nih.gov/gene/?term=XR_213134.1
