# Supplementary material for: Microarray analysis of infectious bronchitis virus infection of chicken primary dendritic cells
Source: BMC Genomics. 2019 Jul 8;20:557. doi: 10.1186/s12864-019-5940-6 (PMC6615177; doi:10.1186/s12864-019-5940-6)
Supplement: Supplementary file 6 — The cis and trans target gene of differentially expressed lncRNAs in IBV-stimulated avian BMDCs. (XLS 517 kb) [file 12864_2019_5940_MOESM6_ESM.xls]

## Sheet: IBV_cis_target
lncRNA_id	LncRNA_symbol	mRNA_id	mRNA_symbol	Cis_target_type
XR_210242.1	LOC101751832	XM_004934669.1	KLHL34	bidirection
XR_212283.1	LOC101747787	XM_420637.4	PRSS12	bidirection
XR_212828.1	LOC101751773	NM_001142862.1	OAZ2	bidirection
XR_213744.1	LOC101748786	XM_003642899.2	CTIF	sense intronic
XR_212656.1	SLC4A10	XM_003641613.2	SLC4A10	sense exon
NR_035315.1	MIR101-2	XM_004936869.1	LOC101749837	sense exon
XR_211729.1	LOC101749980	XM_419180.4	RNF138	bidirection
XR_211869.1	LOC101747321	XM_004940077.1	BAI1	bidirection
XR_211575.1	PLEKHA8	XM_418736.4	PLEKHA8	sense exon
XR_213667.1	PRCC	XM_423657.4	PRCC	sense exon
XR_212983.1	LOC100857777	XM_004944346.1	LOC100857777	sense exon
XR_212747.1	LOC101750881	XM_004943256.1	LOC424430	bidirection
XR_213679.1	LOC101752000	NM_001080864.2	GOSR2	bidirection
XR_212623.1	LOC101749034	XM_003641569.2	OSBPL6	bidirection
XR_210225.1	LOC101751733	XM_416780.4	RPGR	sense intronic
XR_212427.1	POMT2	XM_004941828.1	POMT2	sense exon
NR_031475.1	MIR34A	XM_004947443.1	LOC101747915	sense exon
XR_212253.1	PRKG2	XM_004941096.1	PRKG2	sense exon
XR_213852.1	ZNF462	XM_004949365.1	ZNF462	sense exon
XR_211472.1	LOC101749027	XM_003640674.2	DLEC1	bidirection
XR_213380.1	LOC101748412	XM_003642380.2	HSF5	bidirection
XR_140343.2	LOC100857913	XM_418257.4	SIN3B	bidirection
XR_213185.1	CLEC16A	XM_004945312.1	CLEC16A	sense exon
NR_031462.1	MIR205B	XM_004937437.1	LOC416696	sense intronic
NR_035317.1	MIR130C	XM_415873.4	SKA2	sense intronic
NR_035294.1	MIR1793	XM_422840.3	GPR87	antisense intronic
XR_213454.1	MANBAL	XM_004947015.1	MANBAL	sense exon
XR_212324.1	OTOG	XM_004941416.1	OTOG	sense exon
XR_213291.1	LOC101751924	XM_004945906.1	NTNG2	bidirection
XR_210164.1	PRR14L	XM_004934356.1	PRR14L	sense exon

## Sheet: IBV-trans_target_RNAplex
lncRNA_id	mRNA_UTR3_id	lncRNA_symbol	mRNA_UTR3_symbol	lncRNA_start	lncRNA_end	mRNA_UTR3_start	mRNA_UTR3_end	energy
XR_212557.1	XM_004936398	LOC101751939	INF2	2395	2536	158	275	-113.29
XR_212337.1	NM_001030704	LOC101750119	MMD	3962	4107	1005	1137	-115.88
XR_213469.1	NM_001030581	LOC101751925	CYB5B	7	199	119	279	-131.08
XR_212953.1	NM_001006430	LOC769444	LOC422214	298	422	489	616	-110.5
XR_211970.1	XM_003641132	LOC101749693	FAAH2	631	820	598	791	-180.8
XR_213469.1	XM_415765	LOC101751925	MDH2	13	190	714	912	-155.86
XR_210291.1	XM_004941022	LOC101747848	FRAS1	5066	5229	156	350	-154.7
XR_211575.1	XM_415765	PLEKHA8	MDH2	95	265	600	767	-134.65
XR_214099.1	XM_417127	LOC101750978	RPL21	244	392	2054	2208	-122.27
XR_214253.1	NM_204219	LOC101750209	TRAF5	112	298	807	996	-146.5
XR_211472.1	XM_422217	LOC101749027	C14ORF80	45	209	2502	2668	-134.7
XR_212958.1	NM_001006340	LOC101750575	PEX11G	2191	2382	553	744	-154.46
XR_214236.1	NM_001008453	LOC101751705	CCND3	214	406	168	323	-171.76
XR_212227.1	NM_001006340	LOC101747722	PEX11G	9048	9171	465	590	-112.12
XR_213454.1	XM_004946960	MANBAL	LOC419144	539	708	82	257	-142.8
XR_210488.1	XM_414820	LOC101748959	SMCR7	7631	7816	762	952	-146.46
XR_211970.1	XM_417127	LOC101749693	RPL21	769	914	1269	1406	-126.7
XR_212958.1	XM_420763	LOC101750575	GPR125	1078	1212	1206	1331	-121
XR_213451.1	XM_425571	LOC101750504	CDKL5	1286	1394	3	104	-100.25
XR_213925.1	XM_003642520	LOC101751560	NPHP4	189	319	94	222	-107.1
XR_214292.1	XM_003642274	LOC101750331	ASTN2	534	644	11	119	-110.2
XR_214306.1	NM_204381	LOC101750652	THY1	413	612	1016	1171	-176.05
XR_211472.1	XM_417475	LOC101749027	ACOT8	11	179	1689	1859	-141.51
XR_212878.1	XM_423449	LOC101747558	ABCB6	2354	2486	5	112	-105.11
XR_213679.1	XM_003643182	LOC101752000	SLC9A5	937	1099	898	1066	-129.36
XR_213380.1	NM_001277634	LOC101748412	C3H6ORF154	642	839	16	209	-170.66
XR_213291.1	NM_001031056	LOC101751924	AARS2	2290	2424	353	506	-119.4
XR_212828.1	XM_004941022	LOC101751773	FRAS1	534	732	869	1066	-168.45
XR_213744.1	XM_004937853	LOC101748786	TMEM213	1650	1824	118	294	-143.41
XR_213667.1	XM_003640720	PRCC	C2H7ORF41	22	152	2130	2275	-118.83
XR_212953.1	XM_424471	LOC769444	ARSA	187	369	181	381	-138.61
XR_212539.1	XM_003642520	LOC101751958	NPHP4	94	223	71	194	-114.7
XR_213291.1	NM_001006307	LOC101751924	ZNF593	3658	3841	24	187	-139.7
XR_213925.1	XM_424471	LOC101751560	ARSA	118	313	15	212	-150.82
XR_211575.1	NM_001008453	PLEKHA8	CCND3	1	194	421	614	-171.36
XR_212983.1	XM_003643182	LOC100857777	SLC9A5	3	193	884	1080	-165.59
XR_210488.1	NM_001277634	LOC101748959	C3H6ORF154	7720	7832	51	172	-117.31
XR_213667.1	XM_425926	PRCC	HEY1	186	306	741	862	-104.1
XR_213469.1	NM_001277634	LOC101751925	C3H6ORF154	25	209	117	298	-173.24
XR_212427.1	NM_001278018	POMT2	WBP2	12	145	888	1039	-113.01
XR_212539.1	NM_001198927	LOC101751958	SLCO2A1	92	206	18	150	-103.5
XR_212747.1	NM_001012800	LOC101750881	GTF2H4	3	103	1421	1522	-105.8
XR_213454.1	NM_001277634	MANBAL	C3H6ORF154	1492	1670	33	233	-150.6
XR_212427.1	XM_417965	POMT2	ELK4	32	202	3803	3954	-150.33
XR_213380.1	XM_417127	LOC101748412	RPL21	1	180	1373	1572	-138.3
XR_213752.1	XM_003642274	LOC101751471	ASTN2	569	696	11	138	-106.56
XR_212427.1	XM_424471	POMT2	ARSA	2	155	200	399	-141.51
XR_212983.1	NM_001199230	LOC100857777	NDUFAF2	1	194	3399	3599	-182.04
XR_214292.1	XM_003641892	LOC101750331	IL34	375	508	443	582	-119.17
XR_212283.1	XM_421563	LOC101747787	DKK1	3	189	66	247	-148.8
XR_213454.1	XM_418515	MANBAL	TBRG4	106	257	1604	1725	-136.3
XR_212983.1	NM_001271892	LOC100857777	TERF2	112	268	261	436	-123.87
XR_140299.2	NM_001007833	LOC100858152	NUBP2	1778	1971	414	607	-153.9
XR_211412.1	NM_001030644	LOC101749707	CLCN7	11	153	33	157	-102.3
XR_212953.1	NM_001199230	LOC769444	NDUFAF2	295	443	3515	3662	-130.7
XR_211740.1	XM_004941022	LOC101748534	FRAS1	457	602	567	700	-121.73
XR_211614.1	XM_422217	LOC101749468	C14ORF80	1382	1559	2726	2918	-147
XR_211663.1	XM_414526	LOC101747375	PCYOX1L	1808	1921	8	113	-100.2
XR_211412.1	NM_205202	LOC101749707	B4GALT1	11	151	649	775	-106.5
XR_213667.1	XM_004947022	PRCC	PIGT	123	323	39	235	-161.77
XR_212427.1	XM_417143	POMT2	LATS2	23	149	1264	1433	-123.25
XR_211970.1	NM_001031491	LOC101749693	CTSA	743	936	225	409	-165.72
XR_213454.1	NM_001031203	MANBAL	NPC2	31	226	254	452	-145.47
XR_214236.1	NM_204757	LOC101751705	MAFF	214	394	840	1019	-148.7
XR_212953.1	NM_204730	LOC769444	ANXA6	300	456	54	185	-132.3
XR_212878.1	NM_204381	LOC101747558	THY1	2314	2464	424	593	-135.4
XR_212828.1	NM_001278156	LOC101751773	TMEM183A	492	630	371	508	-129.3
XR_211614.1	NM_001012538	LOC101749468	SLC37A3	1367	1567	980	1163	-135.1
XR_211699.1	XM_417965	LOC101751084	ELK4	2223	2385	3801	3962	-123.96
XR_214360.1	NM_001030644	LOC101751247	CLCN7	98	259	622	818	-146.97
XR_214236.1	NM_001277634	LOC101751705	C3H6ORF154	206	341	3	111	-107.81
XR_212983.1	NM_001031311	LOC100857777	PIK3CB	84	194	744	881	-107.56
XR_213925.1	NM_205202	LOC101751560	B4GALT1	1	131	642	746	-104.26
XR_210488.1	XM_004940674	LOC101748959	DDX26B	7726	7841	626	752	-103
XR_211729.1	NM_204381	LOC101749980	THY1	4	150	733	873	-145.16
XR_212828.1	NM_001277695	LOC101751773	TMEM207	4249	4447	2069	2245	-150.5
XR_213667.1	XM_004948280	PRCC	NUP210L	24	206	1466	1666	-159.42
XR_211970.1	XM_003642274	LOC101749693	ASTN2	735	934	470	660	-196.47
XR_211699.1	XM_423078	LOC101751084	KIRREL	2172	2304	3246	3390	-120.44
XR_212953.1	XM_004948280	LOC769444	NUP210L	29	194	1204	1366	-137.8
XR_214330.1	XM_419977	LOC101751494	HS1BP3	26	138	633	745	-110.26
XR_212828.1	XM_004940598	LOC101751773	PHKA1	521	721	295	489	-151.4
XR_212878.1	NM_001030644	LOC101747558	CLCN7	45	195	68	209	-132.4
XR_211869.1	XM_004940598	LOC101747321	PHKA1	744	942	91	256	-144.53
XR_214292.1	NM_001031311	LOC101750331	PIK3CB	168	300	517	666	-104.76
XR_211808.1	XM_414820	LOC100859824	SMCR7	2721	2828	679	794	-121.9
XR_212227.1	NM_204757	LOC101747722	MAFF	9122	9310	391	579	-165.3
XR_211729.1	XM_004939962	LOC101749980	GATA6	225	345	57	157	-113.21
XR_212539.1	NM_001006242	LOC101751958	DNAL4	723	856	662	791	-106.01
XR_212828.1	NM_001007834	LOC101751773	SYNGR3	574	764	1266	1463	-169.69
XR_213451.1	XM_003642520	LOC101750504	NPHP4	2508	2688	11	189	-167
XR_211729.1	XM_003642274	LOC101749980	ASTN2	1	162	460	624	-160.91
XR_213779.1	NM_001198927	LOC101749181	SLCO2A1	3747	3884	134	275	-114.66
XR_213380.1	XM_004937947	LOC101748412	DCP1B	195	390	4272	4468	-168.18
XR_214360.1	NM_001012800	LOC101751247	GTF2H4	95	276	1074	1274	-150.43
XR_212227.1	NM_001199230	LOC101747722	NDUFAF2	12299	12472	3468	3655	-174.6
XR_211575.1	XM_420763	PLEKHA8	GPR125	101	299	1169	1369	-186.64
XR_211575.1	NM_001031031	PLEKHA8	BCL11A	58	248	797	996	-194.2
XR_214253.1	XM_003640813	LOC101750209	POP1	154	281	1326	1477	-115.01
XR_212557.1	NM_204757	LOC101751939	MAFF	2363	2520	207	405	-150.94
XR_140299.2	NM_001006340	LOC100858152	PEX11G	1714	1910	590	774	-153.36
XR_212983.1	NM_001001748	LOC100857777	CYB5A	260	419	477	629	-129.14
XR_214236.1	NM_001006340	LOC101751705	PEX11G	224	394	422	580	-131.16
XR_212958.1	NM_001012760	LOC101750575	TSC22D1	2202	2332	27	178	-138.19
XR_211808.1	XM_414526	LOC100859824	PCYOX1L	3056	3176	1	117	-119
XR_212324.1	NM_001012800	OTOG	GTF2H4	8719	8913	1023	1183	-149.9
XR_213454.1	XM_425414	MANBAL	MNT	395	552	30	171	-138.6
XR_211472.1	NM_001012800	LOC101749027	GTF2H4	440	586	1048	1209	-126.9
XR_211970.1	NM_001031056	LOC101749693	AARS2	744	940	308	501	-169.41
XR_212337.1	XM_004946960	LOC101750119	LOC419144	3055	3255	205	404	-152.82
XR_211729.1	NM_001031056	LOC101749980	AARS2	122	317	308	475	-153.33
XR_211663.1	XM_003642520	LOC101747375	NPHP4	1706	1825	115	230	-104.32
XR_213454.1	NM_001006375	MANBAL	SSR1	355	486	412	566	-115.21
XR_211970.1	NM_001198927	LOC101749693	SLCO2A1	747	931	104	300	-146.81
XR_210250.1	XM_004948280	LOC101748801	NUP210L	2117	2238	2679	2800	-117.72
XR_212283.1	NM_001006340	LOC101747787	PEX11G	5	190	2065	2241	-157.31
XR_213469.1	XM_415728	LOC101751925	WBSCR17	37	230	809	991	-163.4
XR_212105.1	NM_001008453	LOC101751652	CCND3	15	175	178	330	-128.18
XR_213134.1	XM_420763	LOC101748782	GPR125	265	420	1189	1325	-113.23
XR_213925.1	XM_418956	LOC101751560	BMP6	204	319	272	416	-102.59
XR_212623.1	XM_418515	LOC101749034	TBRG4	4	161	1387	1578	-176.42
XR_213185.1	XM_418515	CLEC16A	TBRG4	9	184	1495	1672	-180.13
XR_213469.1	XM_414526	LOC101751925	PCYOX1L	39	139	8	113	-106.8
XR_213185.1	XM_004947041	CLEC16A	LOC100858089	16	188	167	361	-176.05
XR_211970.1	XM_418515	LOC101749693	TBRG4	747	938	1477	1673	-208.2
XR_210616.1	NM_001006340	LOC101748364	PEX11G	3	203	436	608	-144.1
XR_213779.1	XM_418993	LOC101749181	KIAA1468	1349	1530	1761	1943	-139.59
XR_210209.1	NM_001006430	LOC101749833	LOC422214	343	495	251	405	-121.72
XR_212337.1	NM_001030644	LOC101750119	CLCN7	3013	3211	861	1060	-160.52
XR_213469.1	NM_001006131	LOC101751925	DHODH	6	175	166	343	-164.9
XR_212623.1	NM_001252027	LOC101749034	CYP46A1	16	149	746	893	-117.4
XR_210242.1	NM_001199910	LOC101751832	PDP1	215	343	691	840	-101.9
XR_212623.1	NM_205202	LOC101749034	B4GALT1	24	174	640	776	-139.2
XR_214306.1	NM_001031491	LOC101750652	CTSA	428	599	254	423	-148.52
XR_212427.1	NM_001006171	POMT2	ARL6IP1	58	159	446	554	-101.45
XR_214306.1	XM_413756	LOC101750652	CA12	464	606	92	246	-112.92
XR_210242.1	XM_003642363	LOC101751832	SYNGR2	5	153	727	877	-136.91
XR_211465.1	XM_417143	LOC101748313	LATS2	440	564	1123	1254	-120.42
XR_214360.1	XM_003641132	LOC101751247	FAAH2	206	320	649	761	-104.7
XR_213852.1	NM_001199230	ZNF462	NDUFAF2	3355	3462	3558	3660	-103.1
XR_212539.1	XM_418515	LOC101751958	TBRG4	31	167	474	603	-122.6
XR_210291.1	NM_001198927	LOC101747848	SLCO2A1	5082	5231	86	253	-127.81
XR_211808.1	NM_001006340	LOC100859824	PEX11G	2653	2828	1800	1972	-156.2
XR_214306.1	XM_004948280	LOC101750652	NUP210L	418	599	1438	1628	-163.22
XR_213469.1	NM_001006171	LOC101751925	ARL6IP1	139	331	615	802	-146.5
XR_213779.1	XM_003643182	LOC101749181	SLC9A5	973	1135	3687	3820	-121.04
XR_212766.1	NM_001252141	LOC101751550	SRF	66	193	2562	2689	-125
XR_212427.1	NM_001007834	POMT2	SYNGR3	34	230	1246	1427	-169.65
XR_213779.1	NM_001007833	LOC101749181	NUBP2	1908	2060	34	175	-118.1
XR_211575.1	NM_001277658	PLEKHA8	LOC417192	52	246	81	245	-137.6
XR_212656.1	XM_004940598	SLC4A10	PHKA1	843	985	355	483	-111.79
XR_140299.2	NM_001012760	LOC100858152	TSC22D1	1232	1430	52	252	-153.63
XR_212227.1	NM_001252141	LOC101747722	SRF	12299	12447	447	647	-144.42
XR_210164.1	NM_206979	PRR14L	GRIN1	49	172	188	328	-125.34
XR_212983.1	NM_001012760	LOC100857777	TSC22D1	42	208	1	160	-157.9
XR_213185.1	NM_001030644	CLEC16A	CLCN7	9	177	1	159	-164.83
XR_214306.1	XM_423449	LOC101750652	ABCB6	950	1077	13	152	-118.6
XR_212983.1	NM_001012538	LOC100857777	SLC37A3	133	308	114	314	-159.91
XR_213291.1	NM_001007833	LOC101751924	NUBP2	2444	2633	159	322	-141.72
XR_211663.1	XM_003643182	LOC101747375	SLC9A5	1637	1827	934	1134	-154.7
XR_210852.1	NM_001031006	LOC101751677	CCDC127	762	901	909	1053	-120.2
XR_210250.1	NM_001198927	LOC101748801	SLCO2A1	2041	2216	115	310	-154.89
XR_213454.1	XM_418993	MANBAL	KIAA1468	315	486	1348	1509	-144.4
XR_214330.1	NM_001008453	LOC101751494	CCND3	61	261	242	422	-165.6
XR_213469.1	XM_418515	LOC101751925	TBRG4	1	194	1459	1626	-192.5
XR_213744.1	XM_004937947	LOC101748786	DCP1B	1896	2077	4242	4425	-149.25
XR_214330.1	NM_204864	LOC101751494	MEF2A	42	202	3812	3942	-134
XR_213469.1	NM_001006215	LOC101751925	LIG3	50	178	3	133	-112.2
XR_212953.1	NM_001008453	LOC769444	CCND3	33	220	254	424	-152.52
XR_213454.1	XM_004948280	MANBAL	NUP210L	34	220	2459	2625	-173.68
XR_214253.1	XM_004937853	LOC101750209	TMEM213	69	222	352	537	-136.36
XR_212828.1	NM_001030933	LOC101751773	SPPL2B	3635	3777	1554	1688	-109.1
XR_211970.1	NM_001006242	LOC101749693	DNAL4	666	860	652	796	-157.95
XR_212828.1	XM_004937491	LOC101751773	PRPF18	604	799	2715	2893	-166.4
XR_211465.1	NM_204159	LOC101748313	DLX5	438	621	607	784	-159.36
XR_211575.1	XM_414526	PLEKHA8	PCYOX1L	58	170	1	111	-114.2
XR_213779.1	NM_001006307	LOC101749181	ZNF593	1469	1649	83	230	-127.73
XR_210242.1	XM_004948280	LOC101751832	NUP210L	325	457	1326	1466	-133.7
XR_212539.1	NM_001006131	LOC101751958	DHODH	303	418	223	322	-105.8
XR_214330.1	XM_420604	LOC101751494	COX18	20	139	52	180	-101.93
XR_211729.1	XM_004936398	LOC101749980	INF2	39	235	130	313	-148.4
XR_212283.1	NM_001001299	LOC101747787	BVES	272	462	813	1013	-138.22
XR_212983.1	NM_001006171	LOC100857777	ARL6IP1	822	987	626	777	-123.9
XR_214306.1	NM_001031203	LOC101750652	NPC2	279	471	395	574	-148.94
XR_213744.1	NM_001031031	LOC101748786	BCL11A	218	417	794	969	-167.66
XR_211729.1	XM_004947022	LOC101749980	PIGT	171	305	7	125	-113.12
XR_213454.1	NM_001012879	MANBAL	TMEM30A	345	542	129	286	-141.32
XR_212557.1	NM_001006307	LOC101751939	ZNF593	2401	2536	86	215	-110.13
XR_212958.1	NM_001031031	LOC101750575	BCL11A	2240	2394	794	946	-147.69
XR_211729.1	NM_001031491	LOC101749980	CTSA	7	164	147	293	-133.35
XR_212953.1	XM_003642363	LOC769444	SYNGR2	5	192	85	285	-176.14
XR_214306.1	XM_421328	LOC101750652	LGMN	456	570	63	189	-104.61
XR_211575.1	NM_001012580	PLEKHA8	PDS5A	141	303	1389	1537	-127.84
XR_211869.1	NM_001007834	LOC101747321	SYNGR3	505	636	1252	1366	-103.1
XR_212878.1	XM_417475	LOC101747558	ACOT8	2332	2515	1749	1938	-158.9
XR_213667.1	NM_001004769	PRCC	BTC	1169	1351	11	181	-138.4
XR_214236.1	XM_004939962	LOC101751705	GATA6	280	402	50	157	-100.46
XR_212878.1	NM_001006242	LOC101747558	DNAL4	3212	3357	628	795	-125.7
XR_214306.1	NM_204159	LOC101750652	DLX5	377	574	649	835	-179.24
XR_214125.1	NM_001030644	LOC101752192	CLCN7	16	152	531	659	-119.8
XR_140343.2	NM_001198927	LOC100857913	SLCO2A1	5346	5477	104	224	-104.61
XR_213454.1	XM_003643182	MANBAL	SLC9A5	527	712	3997	4188	-160.29
XR_214253.1	NM_001079718	LOC101750209	UBN1	3	203	243	422	-157.55
XR_212828.1	XM_004946960	LOC101751773	LOC419144	1237	1431	235	419	-134.67
XR_213380.1	NM_001006131	LOC101748412	DHODH	3	171	113	291	-152.83
XR_214330.1	XM_004939962	LOC101751494	GATA6	26	137	15	107	-113.1
XR_212953.1	XM_003640720	LOC769444	C2H7ORF41	395	564	2134	2301	-126.24
XR_210242.1	XM_414820	LOC101751832	SMCR7	1	154	637	758	-130.02
XR_213744.1	XM_004947041	LOC101748786	LOC100858089	16	181	170	370	-153.99
XR_140343.2	NM_001277695	LOC100857913	TMEM207	5356	5477	2133	2237	-100.1
XR_211699.1	XM_417143	LOC101751084	LATS2	2179	2344	1094	1284	-131.83
XR_214306.1	XM_415728	LOC101750652	WBSCR17	268	452	820	980	-136.22
XR_212557.1	XM_418505	LOC101751939	SNAP47	2402	2535	1126	1257	-101.82
XR_214236.1	XM_004937491	LOC101751705	PRPF18	176	368	2711	2903	-150.9
XR_213667.1	NM_001198927	PRCC	SLCO2A1	1156	1349	136	313	-162.26
XR_140299.2	NM_001012800	LOC100858152	GTF2H4	1345	1502	1490	1650	-141.2
XR_211808.1	NM_001007834	LOC100859824	SYNGR3	2652	2774	1253	1368	-108.3
XR_210423.1	XM_003641892	LOC101752035	IL34	1440	1601	444	618	-143
XR_213469.1	XM_417127	LOC101751925	RPL21	105	287	1464	1657	-148.5
XR_213134.1	XM_423078	LOC101748782	KIRREL	258	423	743	886	-130.4
XR_212828.1	XM_418993	LOC101751773	KIAA1468	528	690	1999	2180	-132.03
XR_213451.1	XM_001232860	LOC101750504	WDR53	1261	1405	103	243	-110.94
XR_211973.1	NM_204381	LOC101751050	THY1	4	146	321	475	-129.86
XR_140343.2	XM_004948280	LOC100857913	NUP210L	2436	2631	1291	1487	-168.71
XR_211575.1	NM_001031491	PLEKHA8	CTSA	50	249	30	230	-194.98
XR_213451.1	XM_420763	LOC101750504	GPR125	2434	2634	1146	1345	-163.76
XR_214306.1	NM_001006242	LOC101750652	DNAL4	784	984	607	771	-137.65
XR_211740.1	NM_204757	LOC101748534	MAFF	742	921	102	266	-142.2
XR_212953.1	XM_001232709	LOC769444	RHOBTB2	25	173	1093	1219	-124.91
XR_213451.1	XM_417475	LOC101750504	ACOT8	3873	4019	1848	1983	-120.42
XR_210488.1	NM_001030644	LOC101748959	CLCN7	7686	7830	284	426	-151.4
XR_214306.1	XM_003643182	LOC101750652	SLC9A5	222	417	4036	4209	-157.4
XR_211465.1	NM_001008453	LOC101748313	CCND3	472	670	96	282	-171.2
XR_213469.1	XM_004947041	LOC101751925	LOC100858089	4	195	155	350	-186.5
XR_212828.1	XM_003642520	LOC101751773	NPHP4	8	135	60	194	-137.36
XR_210423.1	NM_001012538	LOC101752035	SLC37A3	3669	3804	185	311	-116.3
XR_210291.1	XM_001232709	LOC101747848	RHOBTB2	5130	5314	1420	1619	-163.13
XR_210852.1	NM_204223	LOC101751677	PFKM	785	965	1538	1686	-141.8
XR_214360.1	NM_204864	LOC101751247	MEF2A	191	328	3805	3939	-118.86
XR_210605.1	NM_001031056	LOC101752243	AARS2	1642	1831	304	500	-147.2
XR_213134.1	XM_423449	LOC101748782	ABCB6	298	410	40	152	-106.1
XR_213469.1	XM_422217	LOC101751925	C14ORF80	12	152	2745	2901	-156.2
XR_212958.1	NM_204159	LOC101750575	DLX5	2128	2326	655	830	-181.06
XR_212828.1	NM_001006340	LOC101751773	PEX11G	470	629	570	755	-132.5
XR_214306.1	NM_001006137	LOC101750652	C12H3ORF37	428	579	4	141	-120.4
XR_210291.1	XM_003641132	LOC101747848	FAAH2	5079	5257	301	488	-161.33
XR_214099.1	XM_003642274	LOC101750978	ASTN2	371	489	1	128	-115.93
XR_212623.1	NM_001198927	LOC101749034	SLCO2A1	8	178	108	305	-152.7
XR_213134.1	XM_004936398	LOC101748782	INF2	271	409	111	235	-109.41
XR_210488.1	XM_418956	LOC101748959	BMP6	7710	7830	150	264	-111.5
XR_214236.1	NM_001006131	LOC101751705	DHODH	114	304	133	299	-140.19
XR_140299.2	XM_004946960	LOC100858152	LOC419144	1993	2188	225	419	-157.99
XR_212747.1	XM_004941022	LOC101750881	FRAS1	3	182	859	1047	-164.23
XR_212878.1	XM_414820	LOC101747558	SMCR7	3142	3309	647	800	-133.05
XR_213291.1	NM_001031006	LOC101751924	CCDC127	2383	2519	904	1051	-134.54
XR_214253.1	XM_417965	LOC101750209	ELK4	37	189	3806	3922	-122.76
XR_212283.1	NM_001006131	LOC101747787	DHODH	32	222	147	323	-173.5
XR_213380.1	NM_001006340	LOC101748412	PEX11G	322	453	1211	1331	-122.65
XR_210423.1	NM_001199645	LOC101752035	KBTBD4	917	1031	302	423	-100.81
XR_211970.1	NM_001031284	LOC101749693	NRD1	769	891	1058	1176	-108.9
XR_212747.1	NM_204742	LOC101750881	MKRN1	1279	1427	959	1066	-107.36
XR_210488.1	XM_004936398	LOC101748959	INF2	7662	7819	158	310	-137.31
XR_211808.1	XM_003640813	LOC100859824	POP1	8336	8471	1316	1423	-107.92
XR_213679.1	XM_003642363	LOC101752000	SYNGR2	2	127	58	173	-110.5
XR_211575.1	NM_204742	PLEKHA8	MKRN1	44	201	850	1050	-142.03
XR_211699.1	XM_004936398	LOC101751084	INF2	2194	2321	165	312	-110.43
XR_213291.1	NM_001030644	LOC101751924	CLCN7	2263	2406	759	918	-119.26
XR_211230.1	XM_004941022	LOC101749526	FRAS1	340	497	583	717	-120.15
XR_211970.1	XM_004937491	LOC101749693	PRPF18	779	948	3380	3564	-172.13
XR_212958.1	NM_001278156	LOC101750575	TMEM183A	5	156	350	482	-119.44
XR_212983.1	XM_004947041	LOC100857777	LOC100858089	799	990	497	693	-164.01
XR_212747.1	XM_415728	LOC101750881	WBSCR17	1170	1323	817	986	-138.37
XR_212878.1	NM_001199230	LOC101747558	NDUFAF2	2321	2476	3481	3656	-135.8
XR_210423.1	XM_422364	LOC101752035	ZNHIT6	3141	3293	83	231	-115.29
XR_210225.1	NM_001008453	LOC101751733	CCND3	1161	1323	187	338	-126
XR_212337.1	XM_420763	LOC101750119	GPR125	3040	3164	1178	1345	-130.31
XR_211493.1	NM_204864	LOC101748531	MEF2A	1152	1332	1644	1796	-147.79
XR_213380.1	XM_003641132	LOC101748412	FAAH2	258	449	644	791	-174.18
XR_210250.1	NM_001252141	LOC101748801	SRF	1902	2086	504	668	-130.1
XR_212983.1	NM_001031056	LOC100857777	AARS2	28	199	291	475	-153.2
XR_213744.1	NM_205140	LOC101748786	SLC16A8	94	231	194	318	-107.82
XR_210291.1	XM_422217	LOC101747848	C14ORF80	4893	5042	2771	2930	-141.4
XR_213469.1	XM_420604	LOC101751925	COX18	2393	2530	86	208	-105.3
XR_212983.1	NM_001199910	LOC100857777	PDP1	93	270	1262	1444	-138.94
XR_210242.1	NM_001006340	LOC101751832	PEX11G	375	565	1843	2043	-143.2
XR_213469.1	NM_206979	LOC101751925	GRIN1	25	165	222	404	-139.65
XR_211729.1	NM_001006242	LOC101749980	DNAL4	65	258	471	671	-155.26
XR_211181.1	NM_204591	LOC101751115	TRAIL-LIKE	305	431	118	231	-103.6
XR_213744.1	XM_004937491	LOC101748786	PRPF18	357	541	2677	2877	-170.5
XR_212878.1	NM_204223	LOC101747558	PFKM	3204	3310	1067	1164	-112.3
XR_212539.1	NM_204769	LOC101751958	VSX1	88	229	1562	1694	-121.02
XR_212557.1	NM_001006340	LOC101751939	PEX11G	2296	2479	1799	1955	-138.01
XR_213925.1	NM_001006430	LOC101751560	LOC422214	79	206	490	613	-103.31
XR_213134.1	NM_001031203	LOC101748782	NPC2	265	409	311	461	-120.5
XR_213134.1	XM_003642274	LOC101748782	ASTN2	210	408	367	567	-150.31
XR_211575.1	NM_204223	PLEKHA8	PFKM	15	208	1953	2149	-189
XR_213469.1	NM_205370	LOC101751925	KCNJ2	55	183	65	178	-103
XR_210852.1	XM_418515	LOC101751677	TBRG4	786	984	1521	1677	-155.1
XR_213454.1	XM_004947022	MANBAL	PIGT	437	604	1	166	-149.55
XR_214330.1	NM_001278018	LOC101751494	WBP2	26	173	1863	2018	-118.06
XR_213185.1	XM_003641132	CLEC16A	FAAH2	1	175	588	759	-192
XR_210250.1	XM_004947041	LOC101748801	LOC100858089	2117	2206	209	311	-101.2
XR_211663.1	NM_001006131	LOC101747375	DHODH	1709	1897	103	277	-145.91
XR_213454.1	NM_001079758	MANBAL	TMEM38A	441	570	41	177	-120.5
XR_210423.1	NM_204730	LOC101752035	ANXA6	1709	1855	64	187	-115.82
XR_212983.1	XM_003642363	LOC100857777	SYNGR2	3	188	653	853	-180.11
XR_210488.1	XM_417127	LOC101748959	RPL21	7677	7852	1455	1652	-171.52
XR_214360.1	NM_001031056	LOC101751247	AARS2	174	324	661	820	-127.25
XR_210291.1	NM_001031491	LOC101747848	CTSA	4991	5163	128	298	-147.15
XR_210291.1	NM_001031395	LOC101747848	ASH2L	5016	5216	316	511	-149.16
XR_210616.1	NM_001031031	LOC101748364	BCL11A	507	673	823	969	-122.2
XR_211808.1	XM_004947041	LOC100859824	LOC100858089	2675	2823	129	282	-141.01
XR_211970.1	XM_004941022	LOC101749693	FRAS1	719	875	880	1071	-168.75
XR_212983.1	XM_415728	LOC100857777	WBSCR17	1	137	652	773	-121.3
XR_213291.1	XM_004943264	LOC101751924	KIAA0040	2297	2496	797	990	-162.67
XR_214306.1	XM_004936398	LOC101750652	INF2	894	1077	193	370	-153.4
XR_210852.1	NM_204757	LOC101751677	MAFF	784	901	935	1039	-113.2
XR_212953.1	XM_003642520	LOC769444	NPHP4	10	128	110	207	-109.3
XR_213185.1	NM_001198927	CLEC16A	SLCO2A1	73	193	136	300	-115.55
XR_210164.1	NM_001008453	PRR14L	CCND3	26	172	179	327	-151.3
XR_214306.1	XM_003640813	LOC101750652	POP1	934	1088	1319	1467	-131.83
XR_214236.1	XM_424471	LOC101751705	ARSA	277	473	127	319	-153.16
XR_212427.1	XM_004946960	POMT2	LOC419144	2	170	229	410	-155.9
XR_213469.1	NM_001006340	LOC101751925	PEX11G	1	194	1931	2127	-162.91
XR_210250.1	XM_003642520	LOC101748801	NPHP4	181	300	115	218	-103.23
XR_210250.1	NM_001007833	LOC101748801	NUBP2	2142	2325	39	238	-156.16
XR_213469.1	XM_003641132	LOC101751925	FAAH2	1	166	275	470	-174.8
XR_212983.1	NM_001030581	LOC100857777	CYB5B	956	1085	165	287	-107
XR_214236.1	NM_206979	LOC101751705	GRIN1	236	361	193	340	-117.96
XR_210209.1	NM_001199669	LOC101749833	BEST3	706	846	1444	1595	-126.2
XR_210488.1	NM_001278156	LOC101748959	TMEM183A	7687	7876	300	495	-157.19
XR_210291.1	NM_204223	LOC101747848	PFKM	5134	5310	1567	1725	-155.1
XR_212171.1	NM_001199230	LOC101748484	NDUFAF2	1918	2079	3518	3658	-120.75
XR_214236.1	NM_001012800	LOC101751705	GTF2H4	127	305	1108	1277	-149.14
XR_211575.1	XM_001232860	PLEKHA8	WDR53	101	234	84	222	-119.4
XR_140299.2	NM_001079758	LOC100858152	TMEM38A	1704	1898	60	260	-143
XR_213185.1	XM_417475	CLEC16A	ACOT8	1	187	2095	2285	-212.52
XR_211465.1	NM_001277658	LOC101748313	LOC417192	534	671	86	220	-103.9
XR_212623.1	NM_204769	LOC101749034	VSX1	8	179	2218	2418	-175.2
XR_214330.1	XM_415728	LOC101751494	WBSCR17	21	137	817	946	-112.4
XR_212766.1	XM_003643182	LOC101751550	SLC9A5	64	182	3513	3648	-113.43
XR_211465.1	NM_001030767	LOC101748313	CECR1	539	679	133	272	-116.04
XR_212747.1	XM_004939411	LOC101750881	RPL15	2432	2573	225	360	-121.42
XR_212427.1	XM_417475	POMT2	ACOT8	18	204	1755	1955	-220.04
XR_213185.1	NM_204223	CLEC16A	PFKM	8	179	1493	1681	-184.19
XR_213454.1	XM_004934684	MANBAL	PPEF1	2541	2684	235	351	-108
XR_212227.1	XM_003641132	LOC101747722	FAAH2	12299	12456	606	791	-158.56
XR_213451.1	NM_001004769	LOC101750504	BTC	1286	1483	27	179	-139.85
XR_213667.1	XM_418515	PRCC	TBRG4	104	273	1964	2164	-162.42
XR_212747.1	NM_204769	LOC101750881	VSX1	10	110	2352	2468	-110.9
XR_211225.1	NM_204757	LOC101748717	MAFF	320	447	859	986	-104.3
XR_214253.1	NM_001012760	LOC101750209	TSC22D1	86	229	4	115	-134.05
XR_213469.1	NM_001001748	LOC101751925	CYB5A	126	263	558	704	-105.42
XR_214306.1	NM_001079718	LOC101750652	UBN1	832	994	230	363	-121.71
XR_212227.1	XM_417222	LOC101747722	USP35	12335	12469	271	414	-119
XR_212227.1	XM_417965	LOC101747722	ELK4	12343	12473	3798	3922	-116.85
XR_211472.1	NM_001277586	LOC101749027	PDCD5	440	584	246	377	-101.5
XR_214360.1	XM_004937491	LOC101751247	PRPF18	4	114	823	935	-100.1
XR_214360.1	XM_423078	LOC101751247	KIRREL	189	311	3249	3370	-113.51
XR_211609.1	XM_003641892	LOC101751579	IL34	27	190	487	638	-132.5
XR_214099.1	NM_001199230	LOC101750978	NDUFAF2	223	350	3556	3665	-108.61
XR_212427.1	NM_001006242	POMT2	DNAL4	6	177	632	796	-143.86
XR_213454.1	XM_417222	MANBAL	USP35	334	490	496	677	-147.51
XR_214330.1	XM_417965	LOC101751494	ELK4	26	178	3806	3922	-122.76
XR_211110.1	XM_003642363	LOC101749462	SYNGR2	602	765	120	277	-124.59
XR_140299.2	XM_425414	LOC100858152	MNT	495	604	67	151	-118.5
XR_211740.1	XM_001232860	LOC101748534	WDR53	759	878	74	186	-100.3
XR_212747.1	XM_003640813	LOC101750881	POP1	2635	2780	1320	1468	-123.81
XR_212623.1	NM_001031203	LOC101749034	NPC2	7	129	103	229	-117.3
XR_212828.1	XM_003640813	LOC101751773	POP1	695	835	1320	1456	-129.5
XR_211749.1	XM_004940598	LOC101749449	PHKA1	354	483	117	242	-101.77
XR_212557.1	NM_204159	LOC101751939	DLX5	2194	2389	600	790	-156.78
XR_212557.1	NM_001252141	LOC101751939	SRF	2379	2536	321	478	-166.47
XR_211465.1	NM_001007834	LOC101748313	SYNGR3	484	670	1245	1423	-157.8
XR_210616.1	NM_204223	LOC101748364	PFKM	550	670	2519	2634	-139
XR_212983.1	XM_423449	LOC100857777	ABCB6	50	238	1	150	-155.91
XR_210423.1	NM_001006340	LOC101752035	PEX11G	1742	1904	1258	1417	-134.61
XR_212958.1	NM_001031056	LOC101750575	AARS2	2282	2396	277	373	-101.96
XR_213667.1	XM_003642363	PRCC	SYNGR2	4	143	522	676	-146.84
XR_211575.1	NM_204769	PLEKHA8	VSX1	2	199	2262	2450	-177
XR_213185.1	XM_004948280	CLEC16A	NUP210L	10	197	1303	1501	-178.41
XR_213380.1	XM_416113	LOC101748412	RPS16	640	808	2154	2304	-131.8
XR_214360.1	NM_001277634	LOC101751247	C3H6ORF154	119	303	140	299	-131.1
XR_213291.1	NM_206979	LOC101751924	GRIN1	1550	1668	195	298	-115.3
XR_214360.1	NM_001199230	LOC101751247	NDUFAF2	6	142	3562	3695	-117.9
XR_214253.1	XM_001232709	LOC101750209	RHOBTB2	58	211	1447	1647	-156.28
XR_214253.1	XM_418515	LOC101750209	TBRG4	57	211	1368	1551	-156.05
XR_214306.1	XM_423078	LOC101750652	KIRREL	207	376	1082	1237	-140.2
XR_212747.1	XM_003642363	LOC101750881	SYNGR2	2433	2579	601	774	-153.53
XR_214253.1	XM_004937491	LOC101750209	PRPF18	109	275	2410	2574	-147.95
XR_212878.1	XM_004936398	LOC101747558	INF2	2750	2876	165	293	-116.14
XR_213925.1	NM_204381	LOC101751560	THY1	3	136	288	427	-112.86
XR_211575.1	XM_422217	PLEKHA8	C14ORF80	54	192	2752	2877	-135.56
XR_210291.1	NM_001079718	LOC101747848	UBN1	5136	5257	115	256	-117
XR_214330.1	NM_204381	LOC101751494	THY1	26	200	624	816	-154.95
XR_211970.1	XM_417965	LOC101749693	ELK4	758	895	3767	3909	-131.86
XR_210605.1	XM_423449	LOC101752243	ABCB6	484	596	5	115	-108.6
XR_210209.1	NM_001006307	LOC101749833	ZNF593	352	493	90	224	-123.57
XR_213185.1	NM_204864	CLEC16A	MEF2A	3	183	3807	3972	-159.59
XR_212337.1	NM_204757	LOC101750119	MAFF	197	346	525	711	-139.65
XR_211614.1	XM_004936398	LOC101749468	INF2	1403	1542	182	304	-108.16
XR_212557.1	XM_415728	LOC101751939	WBSCR17	2401	2536	674	799	-108.15
XR_212878.1	XM_003640720	LOC101747558	C2H7ORF41	45	187	2130	2299	-123.12
XR_210242.1	NM_001006242	LOC101751832	DNAL4	7	140	372	525	-113.49
XR_211699.1	NM_001278156	LOC101751084	TMEM183A	2172	2339	353	491	-123.62
XR_213667.1	NM_001199669	PRCC	BEST3	491	631	1408	1545	-137.3
XR_212283.1	XM_417475	LOC101747787	ACOT8	1	200	2036	2217	-190.99
XR_212958.1	NM_001031284	LOC101750575	NRD1	2194	2330	113	219	-105.3
XR_213134.1	XM_004939962	LOC101748782	GATA6	265	420	21	171	-126.4
XR_210209.1	XM_417222	LOC101749833	USP35	403	511	243	341	-106.5
XR_212539.1	NM_204381	LOC101751958	THY1	69	228	182	352	-142.51
XR_210488.1	NM_001030767	LOC101748959	CECR1	7742	7881	9	140	-109.38
XR_212747.1	NM_001012941	LOC101750881	APCDD1	385	513	244	370	-109.95
XR_212747.1	NM_001031031	LOC101750881	BCL11A	5	189	741	916	-167.9
XR_211230.1	XM_003642363	LOC101749526	SYNGR2	175	321	40	181	-127.61
XR_213017.1	XM_004940598	LOC101748540	PHKA1	724	846	63	187	-103.9
XR_212557.1	XM_003641132	LOC101751939	FAAH2	2360	2536	589	777	-156.5
XR_212557.1	XM_003642520	LOC101751939	NPHP4	2417	2533	56	188	-115.96
XR_140343.2	XM_420763	LOC100857913	GPR125	4333	4456	1216	1344	-106.7
XR_212623.1	NM_001079758	LOC101749034	TMEM38A	32	225	38	205	-144.77
XR_140343.2	NM_001030644	LOC100857913	CLCN7	4286	4452	304	500	-143.52
XR_210291.1	XM_004947041	LOC101747848	LOC100858089	4944	5143	132	306	-153.9
XR_213454.1	NM_001198927	MANBAL	SLCO2A1	31	229	104	262	-136.56
XR_211465.1	NM_001006242	LOC101748313	DNAL4	3715	3889	587	786	-140.19
XR_210250.1	XM_417127	LOC101748801	RPL21	2075	2197	1821	1994	-122.15
XR_211472.1	XM_004946960	LOC101749027	LOC419144	11	148	42	149	-100.24
XR_212283.1	NM_001012760	LOC101747787	TSC22D1	301	494	71	252	-180.73
XR_211699.1	XM_004939962	LOC101751084	GATA6	2179	2312	11	146	-103.8
XR_213925.1	NM_001199230	LOC101751560	NDUFAF2	1	136	3562	3695	-117.9
XR_211575.1	NM_204381	PLEKHA8	THY1	53	243	993	1193	-211.32
XR_214253.1	XM_003643182	LOC101750209	SLC9A5	58	252	3612	3794	-175.8
XR_140299.2	NM_001004400	LOC100858152	TUBB2B	1854	1969	10	149	-107.91
XR_210605.1	NM_001006430	LOC101752243	LOC422214	412	549	323	480	-122.5
XR_213667.1	XM_414820	PRCC	SMCR7	4	134	621	757	-126.6
XR_213667.1	NM_204769	PRCC	VSX1	2	163	2305	2493	-158.92
XR_213185.1	XM_004946960	CLEC16A	LOC419144	1	185	83	261	-145.9
XR_213185.1	NM_001079498	CLEC16A	SUMO3	16	179	356	553	-141.13
XR_210423.1	NM_001199681	LOC101752035	DNAL1	268	388	1392	1519	-100.8
XR_211729.1	NM_204223	LOC101749980	PFKM	863	1052	2443	2626	-193.6
XR_213451.1	XM_415728	LOC101750504	WBSCR17	4106	4284	826	977	-144.06
XR_211808.1	NM_001006137	LOC100859824	C12H3ORF37	4257	4377	1	126	-110.2
XR_212539.1	NM_001252141	LOC101751958	SRF	127	314	554	726	-152
XR_212958.1	NM_204219	LOC101750575	TRAF5	2274	2382	757	845	-107.93
XR_212427.1	NM_001006375	POMT2	SSR1	31	159	441	573	-111.2
XR_212227.1	NM_001006307	LOC101747722	ZNF593	1038	1232	28	212	-148.4
XR_210291.1	NM_001006430	LOC101747848	LOC422214	5129	5268	448	584	-122.8
XR_214099.1	NM_001030644	LOC101750978	CLCN7	26	156	497	640	-121.52
XR_211808.1	XM_417143	LOC100859824	LATS2	2652	2828	1104	1281	-139.12
XR_213454.1	NM_001006131	MANBAL	DHODH	307	462	389	520	-127.13
XR_213454.1	NM_204730	MANBAL	ANXA6	1123	1258	73	205	-132.49
XR_211808.1	NM_001277586	LOC100859824	PDCD5	2652	2784	342	478	-104.8
XR_210488.1	NM_001031006	LOC101748959	CCDC127	7729	7849	888	1030	-113.21
XR_211808.1	NM_001252141	LOC100859824	SRF	2652	2829	425	618	-160.3
XR_211181.1	XM_417127	LOC101751115	RPL21	29	207	2019	2190	-137.26
XR_213744.1	NM_001006340	LOC101748786	PEX11G	465	599	469	611	-128.7
XR_140343.2	XM_003642274	LOC100857913	ASTN2	7	117	387	493	-112.3
XR_212283.1	NM_001039329	LOC101747787	PRDX6	316	476	233	368	-130.57
XR_213667.1	NM_001031284	PRCC	NRD1	187	343	117	239	-121.6
XR_213454.1	XM_001232860	MANBAL	WDR53	390	507	94	218	-107.8
XR_212983.1	XM_003642234	LOC100857777	MIF	57	215	1	139	-124.91
XR_214306.1	NM_001006340	LOC101750652	PEX11G	266	452	1931	2129	-139.93
XR_210250.1	XM_004937491	LOC101748801	PRPF18	2021	2174	1842	1990	-123.74
XR_213451.1	XM_004947041	LOC101750504	LOC100858089	2975	3129	120	303	-162.8
XR_210488.1	NM_001128637	LOC101748959	PLCXD1	7683	7863	516	701	-136.8
XR_214253.1	NM_204159	LOC101750209	DLX5	105	284	662	836	-177.24
XR_210488.1	XM_004939962	LOC101748959	GATA6	7653	7806	1	147	-142
XR_211181.1	XM_004947041	LOC101751115	LOC100858089	338	431	203	291	-101.04
XR_213187.1	NM_001271892	LOC100858908	TERF2	40	172	77	225	-102.24
XR_211970.1	XM_004947041	LOC101749693	LOC100858089	757	914	200	400	-185.62
XR_213925.1	XM_003641132	LOC101751560	FAAH2	200	314	649	761	-104.7
XR_140299.2	NM_001030644	LOC100858152	CLCN7	1241	1418	963	1132	-156
XR_211465.1	NM_001012538	LOC101748313	SLC37A3	1801	1976	118	303	-151.42
XR_211729.1	NM_204730	LOC101749980	ANXA6	13	167	60	188	-131.25
XR_214253.1	NM_204730	LOC101750209	ANXA6	154	320	9	167	-147.39
XR_212623.1	XM_004940598	LOC101749034	PHKA1	6	195	81	251	-172.51
XR_211614.1	XM_004940598	LOC101749468	PHKA1	1466	1626	103	241	-126.03
XR_213451.1	NM_001199669	LOC101750504	BEST3	2516	2673	1398	1545	-130.2
XR_211740.1	NM_204730	LOC101748534	ANXA6	1042	1201	12	206	-134.08
XR_213744.1	XM_417127	LOC101748786	RPL21	447	579	1335	1468	-114.69
XR_212983.1	NM_204159	LOC100857777	DLX5	3	194	607	801	-191.91
XR_214099.1	XM_423078	LOC101750978	KIRREL	229	396	3243	3393	-145.53
XR_212623.1	XM_423449	LOC101749034	ABCB6	2	124	1	129	-130
XR_210291.1	XM_421563	LOC101747848	DKK1	5131	5260	7	149	-117.61
XR_214330.1	NM_001031031	LOC101751494	BCL11A	67	210	772	913	-148.3
XR_213779.1	NM_001004769	LOC101749181	BTC	3706	3834	15	130	-104.04
XR_212427.1	NM_204159	POMT2	DLX5	4	183	639	833	-204.2
XR_213852.1	NM_001006340	ZNF462	PEX11G	665	816	1833	1985	-131.52
XR_213744.1	XM_003642363	LOC101748786	SYNGR2	205	405	194	389	-166.79
XR_213779.1	NM_204769	LOC101749181	VSX1	3707	3870	2305	2472	-145.29
XR_213451.1	NM_001199230	LOC101750504	NDUFAF2	2514	2667	3539	3658	-148.76
XR_210852.1	XM_004939962	LOC101751677	GATA6	839	972	25	156	-108.7
XR_213017.1	NM_204769	LOC101748540	VSX1	716	880	2208	2400	-136.81
XR_210250.1	XM_413756	LOC101748801	CA12	2080	2205	70	195	-102.69
XR_211729.1	NM_001277634	LOC101749980	C3H6ORF154	200	309	205	299	-104.01
XR_211663.1	NM_204769	LOC101747375	VSX1	1709	1864	2126	2278	-147.1
XR_214253.1	NM_001039329	LOC101750209	PRDX6	164	304	237	413	-140.96
XR_212283.1	NM_204159	LOC101747787	DLX5	42	188	683	841	-184.6
XR_212427.1	NM_204742	POMT2	MKRN1	30	174	9	169	-122.66
XR_213380.1	XM_423449	LOC101748412	ABCB6	13	138	1	150	-121.79
XR_212337.1	NM_204742	LOC101750119	MKRN1	263	425	964	1113	-117.24
XR_210291.1	XM_417127	LOC101747848	RPL21	5131	5330	1434	1607	-144.57
XR_212283.1	XM_420763	LOC101747787	GPR125	318	494	1158	1346	-180.26
XR_211970.1	XM_004948280	LOC101749693	NUP210L	757	945	305	489	-185.31
XR_212623.1	XM_001236426	LOC101749034	HDGF	1	93	1	92	-105.41
XR_213451.1	XM_417143	LOC101750504	LATS2	3872	3984	1265	1403	-110.8
XR_213744.1	XM_003640720	LOC101748786	C2H7ORF41	148	329	924	1066	-138
XR_211740.1	NM_001278018	LOC101748534	WBP2	1183	1332	4	134	-117.61
XR_213744.1	NM_204381	LOC101748786	THY1	8	183	661	854	-149.91
XR_211575.1	XM_003640720	PLEKHA8	C2H7ORF41	93	281	2105	2303	-166
XR_210488.1	XM_003642274	LOC101748959	ASTN2	7621	7819	376	550	-164.11
XR_212878.1	XM_421563	LOC101747558	DKK1	2083	2247	71	224	-124.7
XR_211729.1	XM_004937491	LOC101749980	PRPF18	4	197	2299	2482	-171.6
XR_212878.1	NM_001012800	LOC101747558	GTF2H4	2677	2877	1047	1241	-163.5
XR_211740.1	XM_003641132	LOC101748534	FAAH2	982	1181	606	784	-172.26
XR_210852.1	XM_004937491	LOC101751677	PRPF18	806	975	858	1000	-133.5
XR_212983.1	NM_001278156	LOC100857777	TMEM183A	24	209	351	518	-156.1
XR_213185.1	NM_001031491	CLEC16A	CTSA	1	179	212	405	-155.46
XR_212747.1	NM_001031491	LOC101750881	CTSA	7	151	222	415	-147.16
XR_140299.2	NM_001007834	LOC100858152	SYNGR3	1651	1839	1243	1413	-153.51
XR_212828.1	NM_204757	LOC101751773	MAFF	7065	7204	570	729	-129.82
XR_210291.1	XM_004940663	LOC101747848	PHF6	5189	5304	577	696	-105.7
XR_212983.1	NM_001006340	LOC100857777	PEX11G	1589	1761	1794	1958	-163.8
XR_210616.1	NM_204757	LOC101748364	MAFF	23	198	345	541	-165.94
XR_140299.2	XM_414820	LOC100858152	SMCR7	1272	1456	710	910	-153.68
XR_213134.1	XM_003640720	LOC101748782	C2H7ORF41	269	409	2150	2303	-121.58
XR_213017.1	XM_418515	LOC101748540	TBRG4	731	909	776	951	-134.71
XR_211970.1	NM_001277586	LOC101749693	PDCD5	721	849	195	320	-104.52
XR_140299.2	XM_420763	LOC100858152	GPR125	1313	1506	1145	1342	-184.4
XR_213017.1	NM_001012538	LOC101748540	SLC37A3	714	914	115	270	-133.58
XR_210605.1	XM_004940598	LOC101752243	PHKA1	6752	6948	141	315	-152.75
XR_210605.1	XM_004937491	LOC101752243	PRPF18	483	660	2354	2544	-156
XR_211493.1	NM_001006307	LOC101748531	ZNF593	1147	1308	44	224	-130.52
XR_213779.1	XM_004948280	LOC101749181	NUP210L	1398	1504	1293	1383	-106.8
XR_210164.1	XM_003642363	PRR14L	SYNGR2	85	186	535	660	-111.71
XR_210291.1	XM_423449	LOC101747848	ABCB6	5134	5248	1	114	-107.8
XR_210852.1	XM_417222	LOC101751677	USP35	781	934	208	372	-137.3
XR_211740.1	NM_001199669	LOC101748534	BEST3	990	1121	1012	1141	-105.8
XR_210164.1	NM_204718	PRR14L	CITED4	7	189	316	461	-135.67
XR_210488.1	XM_003641132	LOC101748959	FAAH2	7700	7843	613	784	-167.15
XR_212958.1	NM_001008453	LOC101750575	CCND3	978	1149	177	346	-145.24
XR_212828.1	NM_205202	LOC101751773	B4GALT1	650	775	653	754	-121.2
XR_211663.1	NM_204223	LOC101747375	PFKM	1604	1795	1567	1747	-143.33
XR_213852.1	XM_003640720	ZNF462	C2H7ORF41	665	822	2114	2293	-129.03
XR_210164.1	XM_419066	PRR14L	GABBR2	59	187	1163	1297	-111.31
XR_214236.1	NM_204219	LOC101751705	TRAF5	250	361	696	810	-104.7
XR_212427.1	NM_001199669	POMT2	BEST3	54	191	1406	1548	-133
XR_212623.1	NM_001008453	LOC101749034	CCND3	11	182	166	327	-161.69
XR_213291.1	NM_001006131	LOC101751924	DHODH	2268	2423	356	499	-124.01
XR_213291.1	NM_204730	LOC101751924	ANXA6	6	196	2	187	-164.65
XR_211970.1	NM_204742	LOC101749693	MKRN1	717	870	949	1098	-133.1
XR_214125.1	XM_414820	LOC101752192	SMCR7	36	200	628	809	-137.66
XR_214330.1	NM_204223	LOC101751494	PFKM	42	242	1957	2148	-169.41
XR_212427.1	NM_001006359	POMT2	IGF2BP3	567	705	1204	1352	-118.6
XR_213380.1	XM_414820	LOC101748412	SMCR7	340	486	684	809	-121.6
XR_212953.1	NM_204864	LOC769444	MEF2A	272	443	1619	1781	-147.1
XR_212283.1	NM_001031203	LOC101747787	NPC2	330	478	101	228	-133.21
XR_212953.1	XM_003641892	LOC769444	IL34	32	211	441	607	-142.75
XR_211575.1	NM_001278024	PLEKHA8	ATP6V0C	98	262	60	230	-136.97
XR_212983.1	NM_001277486	LOC100857777	ARPC3	308	456	180	351	-116.78
XR_210605.1	NM_001007833	LOC101752243	NUBP2	6871	6962	292	390	-105.5
XR_212747.1	NM_001277634	LOC101750881	C3H6ORF154	2519	2717	100	297	-148.87
XR_210605.1	NM_001039329	LOC101752243	PRDX6	6201	6332	191	330	-121.5
XR_213134.1	XM_418515	LOC101748782	TBRG4	273	422	1568	1676	-111.36
XR_212324.1	NM_001006340	OTOG	PEX11G	12	135	1822	1949	-105.94
XR_212427.1	NM_001277695	POMT2	TMEM207	34	162	2084	2219	-118.57
XR_213852.1	XM_420763	ZNF462	GPR125	628	793	1169	1319	-133.1
XR_213925.1	NM_204864	LOC101751560	MEF2A	185	322	3805	3939	-118.86
XR_213925.1	XM_004943264	LOC101751560	KIAA0040	55	212	774	916	-110.88
XR_211493.1	XM_004940598	LOC101748531	PHKA1	1119	1280	292	475	-126.97
XR_212283.1	NM_204381	LOC101747787	THY1	3	191	355	554	-198.6
XR_210488.1	XM_004939411	LOC101748959	RPL15	7755	7887	161	325	-109.83
XR_213679.1	NM_001012538	LOC101752000	SLC37A3	3	132	998	1118	-107.9
XR_140299.2	XM_003640813	LOC100858152	POP1	1427	1627	1283	1457	-150.41
XR_212983.1	NM_001004400	LOC100857777	TUBB2B	980	1111	2	127	-102.96
XR_213384.1	XM_418515	LOC101751351	TBRG4	652	822	1076	1259	-150.04
XR_213667.1	NM_204757	PRCC	MAFF	4	204	794	992	-188.42
XR_210209.1	XM_003643182	LOC101749833	SLC9A5	284	472	972	1139	-159.34
XR_210488.1	XM_003641892	LOC101748959	IL34	7651	7782	474	610	-123
XR_212958.1	NM_001012597	LOC101750575	ABCD3	2242	2373	590	727	-112.15
XR_212191.1	XM_418515	LOC101750593	TBRG4	2459	2601	2398	2520	-111.2
XR_212878.1	XM_003642274	LOC101747558	ASTN2	2215	2415	415	585	-150.65
XR_210616.1	NM_001277695	LOC101748364	TMEM207	123	252	2113	2232	-105
XR_212766.1	NM_204769	LOC101751550	VSX1	66	197	2178	2315	-106
XR_214306.1	NM_001006307	LOC101750652	ZNF593	786	939	83	219	-120.21
XR_212337.1	XM_418515	LOC101750119	TBRG4	3038	3212	1494	1670	-163.76
XR_213852.1	NM_001030644	ZNF462	CLCN7	628	778	278	448	-125.76
XR_213779.1	XM_003641892	LOC101749181	IL34	1045	1210	445	611	-148.7
XR_212427.1	NM_204757	POMT2	MAFF	11	209	806	990	-192.36
XR_210605.1	NM_001004400	LOC101752243	TUBB2B	6855	7031	8	162	-126.5
XR_213291.1	XM_418515	LOC101751924	TBRG4	2381	2561	1954	2138	-160.76
XR_213454.1	XM_423078	MANBAL	KIRREL	658	852	3215	3392	-185.8
XR_211465.1	NM_001271892	LOC101748313	TERF2	438	559	80	203	-108.2
XR_212623.1	NM_204718	LOC101749034	CITED4	4	182	305	465	-146
XR_211729.1	NM_001006340	LOC101749980	PEX11G	50	240	1303	1503	-178.24
XR_211663.1	NM_204757	LOC101747375	MAFF	1668	1859	393	592	-162.3
XR_212227.1	NM_001031056	LOC101747722	AARS2	9790	9906	292	450	-117.85
XR_211575.1	NM_001031056	PLEKHA8	AARS2	60	246	297	486	-175.41
XR_213451.1	XM_004937491	LOC101750504	PRPF18	3926	4126	2415	2615	-162.71
XR_211614.1	NM_001252141	LOC101749468	SRF	1401	1542	316	471	-126.59
XR_213744.1	XM_421563	LOC101748786	DKK1	1846	1969	11	125	-105.9
XR_213380.1	NM_001278018	LOC101748412	WBP2	257	396	42	195	-122
XR_213779.1	NM_001007834	LOC101749181	SYNGR3	2843	3042	1249	1419	-151.39
XR_213469.1	NM_001030933	LOC101751925	SPPL2B	25	175	981	1127	-121.98
XR_213779.1	XM_423078	LOC101749181	KIRREL	1121	1219	3311	3390	-100
XR_213454.1	XM_414820	MANBAL	SMCR7	401	569	632	809	-156.32
XR_210488.1	XM_417965	LOC101748959	ELK4	7662	7829	3745	3908	-137.7
XR_210242.1	XM_417222	LOC101751832	USP35	7	155	979	1146	-127.65
XR_214330.1	NM_001012538	LOC101751494	SLC37A3	74	205	180	306	-117.62
XR_214306.1	NM_001004769	LOC101750652	BTC	513	709	14	192	-151.95
XR_211575.1	NM_001007833	PLEKHA8	NUBP2	58	257	432	604	-169.21
XR_213852.1	XM_004941022	ZNF462	FRAS1	441	573	811	948	-125.9
XR_213667.1	XM_423078	PRCC	KIRREL	60	222	3178	3376	-193.62
XR_212623.1	XM_425926	LOC101749034	HEY1	2	135	956	1115	-120.5
XR_212227.1	XM_004943264	LOC101747722	KIAA0040	12318	12459	111	260	-123.97
XR_210852.1	NM_001278018	LOC101751677	WBP2	842	949	49	193	-101.17
XR_214330.1	NM_001031491	LOC101751494	CTSA	73	269	244	424	-163.32
XR_212227.1	NM_001006171	LOC101747722	ARL6IP1	12182	12333	608	756	-107
XR_212958.1	XM_004943264	LOC101750575	KIAA0040	2233	2391	759	903	-133.6
XR_140299.2	XM_003641892	LOC100858152	IL34	1827	2010	1088	1268	-165.46
XR_213779.1	XM_422217	LOC101749181	C14ORF80	1401	1567	1117	1273	-145.1
XR_211663.1	NM_204730	LOC101747375	ANXA6	1807	1922	89	201	-101.1
XR_212283.1	NM_001277634	LOC101747787	C3H6ORF154	382	492	157	294	-123
XR_213454.1	XM_424471	MANBAL	ARSA	356	543	6	186	-156.4
XR_212337.1	XM_417222	LOC101750119	USP35	2962	3125	265	400	-133.81
XR_213291.1	NM_001008453	LOC101751924	CCND3	2295	2424	676	814	-107.4
XR_211493.1	NM_001006340	LOC101748531	PEX11G	1189	1302	1804	1922	-105.47
XR_211472.1	XM_004941022	LOC101749027	FRAS1	12	210	870	1064	-147.12
XR_210209.1	XM_423078	LOC101749833	KIRREL	318	493	3175	3363	-171.16
XR_213380.1	XM_423078	LOC101748412	KIRREL	73	255	3245	3393	-182.1
XR_214236.1	XM_004948280	LOC101751705	NUP210L	232	382	375	518	-135.9
XR_212958.1	NM_001030775	LOC101750575	COPS7A	2228	2356	32	166	-100.29
XR_212983.1	NM_001006295	LOC100857777	STX16	64	195	1143	1291	-114.3
XR_211575.1	NM_001198927	PLEKHA8	SLCO2A1	56	196	104	235	-112.9
XR_211575.1	XM_423078	PLEKHA8	KIRREL	1	193	3180	3377	-184.69
XR_210250.1	NM_001031031	LOC101748801	BCL11A	2094	2279	790	930	-146.04
XR_214099.1	XM_418515	LOC101750978	TBRG4	399	593	2363	2541	-171.7
XR_214253.1	NM_001006340	LOC101750209	PEX11G	51	225	1303	1489	-174
XR_212747.1	NM_001006307	LOC101750881	ZNF593	1274	1424	1	122	-122.6
XR_213679.1	NM_001012760	LOC101752000	TSC22D1	1	135	1	108	-111.56
XR_211869.1	XM_003642363	LOC101747321	SYNGR2	501	663	461	650	-144.64
XR_212878.1	NM_001006215	LOC101747558	LIG3	2332	2459	1	132	-102.7
XR_214330.1	XM_004946960	LOC101751494	LOC419144	58	205	70	256	-140.46
XR_214330.1	NM_204757	LOC101751494	MAFF	44	238	176	375	-167.23
XR_211808.1	NM_204757	LOC100859824	MAFF	2652	2814	766	914	-149.1
XR_211729.1	NM_001199669	LOC101749980	BEST3	190	314	1012	1129	-114.1
XR_211465.1	XM_417127	LOC101748313	RPL21	458	622	1455	1654	-142.67
XR_214125.1	XM_004947041	LOC101752192	LOC100858089	1	200	89	262	-143.96
XR_212878.1	NM_001012538	LOC101747558	SLC37A3	41	174	153	269	-109.4
XR_211663.1	XM_423078	LOC101747375	KIRREL	1694	1860	3220	3386	-158.51
XR_140299.2	XM_003643182	LOC100858152	SLC9A5	1196	1364	982	1141	-143.8
XR_213752.1	NM_001006131	LOC101751471	DHODH	560	692	138	302	-110.85
XR_211465.1	NM_001012800	LOC101748313	GTF2H4	266	401	1208	1324	-103.96
XR_212171.1	XM_424471	LOC101748484	ARSA	1925	2078	38	168	-107.45
XR_210291.1	XM_004939962	LOC101747848	GATA6	5080	5248	15	172	-142.9
XR_211970.1	XM_424471	LOC101749693	ARSA	752	939	43	232	-167.34
XR_210242.1	XM_423078	LOC101751832	KIRREL	7	147	3205	3337	-126.2
XR_211575.1	NM_001006375	PLEKHA8	SSR1	93	263	387	558	-142.54
XR_210242.1	XM_004941022	LOC101751832	FRAS1	8	152	811	949	-130.69
XR_211869.1	NM_204381	LOC101747321	THY1	553	751	1013	1180	-147.64
XR_212656.1	XM_418515	SLC4A10	TBRG4	628	813	99	267	-138.76
XR_140299.2	NM_001012538	LOC100858152	SLC37A3	1720	1904	1051	1227	-139
XR_212427.1	XM_003642363	POMT2	SYNGR2	18	197	75	253	-193.41
XR_210616.1	XM_004939916	LOC101748364	HNF4G	1052	1230	1875	2072	-169.35
XR_213451.1	XM_418515	LOC101750504	TBRG4	1206	1397	2345	2541	-195.1
XR_212337.1	NM_001199230	LOC101750119	NDUFAF2	176	338	3529	3682	-138.58
XR_210242.1	NM_204159	LOC101751832	DLX5	5	125	663	780	-110.72
XR_213971.1	XM_003642274	LOC101751646	ASTN2	11	167	394	538	-118.2
XR_213744.1	NM_001012760	LOC101748786	TSC22D1	221	379	1	145	-149.1
XR_211663.1	XM_417127	LOC101747375	RPL21	1688	1885	1299	1490	-151.84
XR_213454.1	NM_001006215	MANBAL	LIG3	559	707	7	133	-108.73
XR_211575.1	XM_004939411	PLEKHA8	RPL15	109	274	224	359	-124.08
XR_213744.1	NM_001006131	LOC101748786	DHODH	192	337	267	418	-116.34
XR_210605.1	NM_205202	LOC101752243	B4GALT1	424	612	613	750	-137.16
XR_211575.1	NM_001031311	PLEKHA8	PIK3CB	124	242	732	881	-111.23
XR_212337.1	XM_423078	LOC101750119	KIRREL	275	447	3217	3390	-151.26
XR_213469.1	NM_001007834	LOC101751925	SYNGR3	3	139	1252	1392	-152.7
XR_213469.1	NM_001006375	LOC101751925	SSR1	67	230	396	562	-137.8
XR_212227.1	XM_004939962	LOC101747722	GATA6	9709	9842	6	144	-116.76
XR_214236.1	NM_204381	LOC101751705	THY1	206	390	371	557	-154.52
XR_210852.1	NM_001199230	LOC101751677	NDUFAF2	778	972	3485	3677	-181.6
XR_211575.1	XM_425414	PLEKHA8	MNT	134	269	50	163	-123.92
XR_214236.1	NM_001039329	LOC101751705	PRDX6	227	359	226	348	-114.9
XR_212427.1	NM_001079758	POMT2	TMEM38A	37	159	56	195	-112.7
XR_213469.1	NM_001006137	LOC101751925	C12H3ORF37	216	375	1	165	-132.1
XR_213380.1	XM_003642274	LOC101748412	ASTN2	2	167	462	639	-172.21
XR_211110.1	XM_004946960	LOC101749462	LOC419144	226	379	205	398	-126.8
XR_211493.1	NM_204730	LOC101748531	ANXA6	1152	1310	60	184	-131.2
XR_212623.1	XM_422217	LOC101749034	C14ORF80	17	179	2752	2933	-168.17
XR_214099.1	NM_001012800	LOC101750978	GTF2H4	13	162	983	1140	-126.59
XR_213380.1	XM_420763	LOC101748412	GPR125	224	415	1171	1371	-171.42
XR_213744.1	NM_001277634	LOC101748786	C3H6ORF154	4526	4642	14	108	-105.3
XR_214330.1	NM_001030767	LOC101751494	CECR1	158	310	122	279	-114.7
XR_211699.1	NM_204381	LOC101751084	THY1	3295	3395	159	257	-101.8
XR_211729.1	XM_003641587	LOC101749980	SCN1A	163	293	1370	1492	-104.81
XR_213454.1	XM_419977	MANBAL	HS1BP3	86	228	784	935	-116.77
XR_212227.1	XM_422217	LOC101747722	C14ORF80	1134	1305	2747	2934	-165.9
XR_213134.1	NM_001004769	LOC101748782	BTC	267	425	48	192	-121.46
XR_213185.1	NM_001271892	CLEC16A	TERF2	14	194	77	252	-141.4
XR_211729.1	NM_206979	LOC101749980	GRIN1	73	263	148	316	-158.9
XR_213469.1	XM_424471	LOC101751925	ARSA	8	190	6	205	-181.7
XR_211970.1	NM_001012800	LOC101749693	GTF2H4	671	856	1066	1266	-181.8
XR_210164.1	NM_204730	PRR14L	ANXA6	13	211	8	204	-171.43
XR_213291.1	NM_204591	LOC101751924	TRAIL-LIKE	3534	3713	50	200	-142.44
XR_214292.1	XM_003643182	LOC101750331	SLC9A5	149	302	3656	3801	-126.9
XR_210242.1	NM_204223	LOC101751832	PFKM	21	141	1771	1918	-119.65
XR_212878.1	NM_001079718	LOC101747558	UBN1	2665	2792	259	380	-105.14
XR_212557.1	XM_003643182	LOC101751939	SLC9A5	2363	2507	3550	3737	-149.8
XR_214292.1	NM_001006430	LOC101750331	LOC422214	146	297	449	592	-125.12
XR_212983.1	NM_204219	LOC100857777	TRAF5	800	888	2267	2363	-102.8
XR_140299.2	XM_003642274	LOC100858152	ASTN2	1234	1413	459	634	-154.3
XR_212878.1	XM_003642363	LOC101747558	SYNGR2	2664	2854	121	302	-172.2
XR_212983.1	NM_001278018	LOC100857777	WBP2	131	261	572	707	-125.2
XR_211808.1	NM_001030704	LOC100859824	MMD	3020	3130	1003	1125	-108.83
XR_213779.1	NM_001031203	LOC101749181	NPC2	3760	3921	111	284	-138.27
XR_210242.1	XM_004937491	LOC101751832	PRPF18	2	170	821	970	-138.79
XR_214306.1	XM_003643401	LOC101750652	LOC100857892	844	998	296	436	-126.79
XR_211970.1	NM_001079498	LOC101749693	SUMO3	769	915	256	384	-131.75
XR_212983.1	NM_001006307	LOC100857777	ZNF593	941	1103	83	223	-128.7
XR_210250.1	NM_204159	LOC101748801	DLX5	2078	2206	573	705	-117.31
XR_213291.1	XM_004946960	LOC101751924	LOC419144	2468	2640	55	231	-137.91
XR_211869.1	XM_418515	LOC101747321	TBRG4	620	726	1707	1820	-123.82
XR_211465.1	XM_003642234	LOC101748313	MIF	500	633	1	132	-121.2
XR_211869.1	NM_001252141	LOC101747321	SRF	505	652	1473	1624	-130.4
XR_211230.1	NM_204730	LOC101749526	ANXA6	136	270	62	205	-112.41
XR_212623.1	XM_424471	LOC101749034	ARSA	56	178	86	212	-119.3
XR_214125.1	XM_004948280	LOC101752192	NUP210L	18	149	1326	1452	-110.01
XR_140299.2	NM_001030581	LOC100858152	CYB5B	1826	1959	165	287	-114.94
XR_210164.1	NM_001277634	PRR14L	C3H6ORF154	153	321	160	298	-130.5
XR_210209.1	XM_419977	LOC101749833	HS1BP3	343	485	556	688	-109.27
XR_212227.1	NM_204381	LOC101747722	THY1	12150	12341	300	469	-131.4
XR_210164.1	NM_204757	PRR14L	MAFF	27	173	300	453	-146.91
XR_212878.1	XM_004947041	LOC101747558	LOC100858089	2196	2394	142	299	-153.39
XR_213134.1	XM_001232709	LOC101748782	RHOBTB2	248	405	1409	1589	-144.59
XR_212557.1	NM_204864	LOC101751939	MEF2A	2376	2534	1642	1801	-147.9
XR_211663.1	NM_001199669	LOC101747375	BEST3	1327	1475	1013	1153	-118.86
XR_210291.1	NM_001030644	LOC101747848	CLCN7	5017	5209	190	384	-159.44
XR_211575.1	XM_421563	PLEKHA8	DKK1	2	190	81	281	-161.8
XR_211609.1	NM_204591	LOC101751579	TRAIL-LIKE	675	828	94	232	-121
XR_210605.1	NM_001012800	LOC101752243	GTF2H4	6818	6998	1514	1684	-154.11
XR_214292.1	NM_204757	LOC101750331	MAFF	401	553	342	536	-157.23
XR_210209.1	XM_004939962	LOC101749833	GATA6	291	455	1	182	-139.5
XR_211230.1	NM_001006340	LOC101749526	PEX11G	135	300	367	535	-128.4
XR_212427.1	NM_001030704	POMT2	MMD	40	149	1621	1735	-102.05
XR_210242.1	NM_001031056	LOC101751832	AARS2	8	134	289	389	-109.9
XR_211808.1	XM_003642274	LOC100859824	ASTN2	4956	5074	472	607	-128.13
XR_213291.1	NM_205202	LOC101751924	B4GALT1	2469	2652	570	769	-159.84
XR_210423.1	XM_423449	LOC101752035	ABCB6	1789	1900	6	123	-114.7
XR_212324.1	NM_001031284	OTOG	NRD1	8719	8823	143	261	-101
XR_212828.1	XM_001232709	LOC101751773	RHOBTB2	14	168	1157	1309	-140.3
XR_140299.2	NM_001199645	LOC100858152	KBTBD4	1824	1951	355	490	-112.32
XR_213679.1	XM_004946960	LOC101752000	LOC419144	1183	1376	116	308	-145.66
XR_212953.1	XM_417475	LOC769444	ACOT8	42	137	1800	1904	-100.8
XR_210186.1	XM_003642363	LOC101747957	SYNGR2	27	204	7	190	-141.28
XR_212958.1	NM_205202	LOC101750575	B4GALT1	2240	2405	638	814	-141.4
XR_212958.1	XM_422217	LOC101750575	C14ORF80	2271	2382	2775	2899	-120.6
XR_140343.2	NM_001006307	LOC100857913	ZNF593	5362	5483	86	212	-105.2
XR_213451.1	NM_001039329	LOC101750504	PRDX6	1292	1485	233	410	-150.33
XR_212283.1	XM_003640720	LOC101747787	C2H7ORF41	320	465	2133	2264	-120.94
XR_213134.1	NM_001012800	LOC101748782	GTF2H4	269	403	989	1102	-116.4
XR_211729.1	NM_001079498	LOC101749980	SUMO3	889	1065	218	379	-143.3
XR_214292.1	NM_204591	LOC101750331	TRAIL-LIKE	184	311	94	228	-111.05
XR_213185.1	NM_001012760	CLEC16A	TSC22D1	95	189	4	94	-110.9
XR_212953.1	NM_001030644	LOC769444	CLCN7	5	190	497	681	-167.84
XR_210291.1	NM_204591	LOC101747848	TRAIL-LIKE	5041	5235	47	232	-160.2
XR_212828.1	NM_001031056	LOC101751773	AARS2	18	183	367	552	-148.11
XR_212623.1	NM_001012800	LOC101749034	GTF2H4	3	202	1027	1225	-203.55
XR_210852.1	NM_205284	LOC101751677	LDHA	784	899	159	279	-100.1
XR_214330.1	NM_205202	LOC101751494	B4GALT1	168	331	646	773	-138.35
XR_210209.1	NM_204769	LOC101749833	VSX1	343	506	2306	2450	-137.07
XR_212283.1	XM_414820	LOC101747787	SMCR7	25	191	613	785	-152.14
XR_211465.1	XM_422217	LOC101748313	C14ORF80	1844	2000	1967	2126	-153.76
XR_213744.1	NM_206979	LOC101748786	GRIN1	1130	1330	217	417	-142.6
XR_214306.1	NM_001198927	LOC101750652	SLCO2A1	803	945	94	242	-124.25
XR_213187.1	XM_003642363	LOC100858908	SYNGR2	16	160	42	176	-110.39
XR_211465.1	NM_001278156	LOC101748313	TMEM183A	525	634	304	414	-112.01
XR_210209.1	NM_001012760	LOC101749833	TSC22D1	360	479	5	109	-104.6
XR_210605.1	XM_417143	LOC101752243	LATS2	6844	6998	1104	1277	-139.5
XR_213380.1	NM_001278156	LOC101748412	TMEM183A	327	415	405	498	-100.6
XR_214236.1	XM_414820	LOC101751705	SMCR7	224	364	319	479	-122.72
XR_212227.1	NM_204730	LOC101747722	ANXA6	12255	12418	64	206	-128.8
XR_211609.1	NM_204223	LOC101751579	PFKM	1226	1354	1757	1860	-105.41
XR_210186.1	XM_003641892	LOC101747957	IL34	29	165	505	639	-111.38
XR_214099.1	NM_001252141	LOC101750978	SRF	227	385	833	987	-145.04
XR_211970.1	NM_001012941	LOC101749693	APCDD1	777	913	353	505	-116.07
XR_212953.1	XM_423449	LOC769444	ABCB6	330	454	41	171	-111.2
XR_213451.1	XM_004939962	LOC101750504	GATA6	3878	3984	4	110	-100.9
XR_213451.1	XM_418956	LOC101750504	BMP6	1246	1446	207	406	-153.86
XR_213454.1	XM_003642520	MANBAL	NPHP4	415	599	20	214	-166.87
XR_211472.1	NM_204864	LOC101749027	MEF2A	441	566	2150	2254	-103.95
XR_210164.1	NM_204223	PRR14L	PFKM	56	256	1880	2067	-158.1
XR_212623.1	XM_004943264	LOC101749034	KIAA0040	3	144	722	874	-133.9
XR_210209.1	XM_004937947	LOC101749833	DCP1B	266	406	2604	2728	-111.4
XR_211740.1	XM_004940598	LOC101748534	PHKA1	504	626	367	489	-109.82
XR_212766.1	XM_004940598	LOC101751550	PHKA1	98	250	1	141	-120.66
XR_211493.1	NM_205202	LOC101748531	B4GALT1	1190	1334	649	769	-119.5
XR_211729.1	XM_004947041	LOC101749980	LOC100858089	52	240	200	370	-169.76
XR_212983.1	XM_004939962	LOC100857777	GATA6	799	928	15	156	-119.9
XR_212283.1	XM_003641132	LOC101747787	FAAH2	3	156	603	767	-167.41
XR_213291.1	NM_001031203	LOC101751924	NPC2	3614	3774	121	283	-152.13
XR_214253.1	NM_001030767	LOC101750209	CECR1	169	321	122	279	-114.7
XR_212557.1	XM_414820	LOC101751939	SMCR7	2352	2536	671	831	-155.33
XR_211575.1	NM_205202	PLEKHA8	B4GALT1	93	280	592	750	-149.32
XR_213134.1	NM_001039329	LOC101748782	PRDX6	283	422	247	382	-126.64
XR_212983.1	NM_001030767	LOC100857777	CECR1	44	230	73	271	-159.29
XR_211472.1	NM_204159	LOC101749027	DLX5	1	180	626	793	-144.83
XR_210852.1	NM_001198927	LOC101751677	SLCO2A1	770	901	133	269	-121.8
XR_214330.1	XM_418993	LOC101751494	KIAA1468	174	298	1787	1918	-116.33
XR_210242.1	NM_001252141	LOC101751832	SRF	2	136	436	624	-148.65
XR_213451.1	NM_204864	LOC101750504	MEF2A	762	960	1656	1829	-172.07
XR_213291.1	NM_001031094	LOC101751924	UBXN2A	3650	3778	627	757	-110.8
XR_211472.1	XM_004943264	LOC101749027	KIAA0040	40	152	904	1012	-105.21
XR_212283.1	NM_204757	LOC101747787	MAFF	2	185	399	594	-171.67
XR_213679.1	XM_004948280	LOC101752000	NUP210L	1	126	2668	2784	-111.74
XR_213852.1	NM_001271892	ZNF462	TERF2	665	818	81	232	-119.5
XR_213134.1	NM_001030644	LOC101748782	CLCN7	267	415	422	591	-138.22
XR_210488.1	NM_204742	LOC101748959	MKRN1	7676	7855	875	1067	-140.92
XR_213679.1	XM_418515	LOC101752000	TBRG4	1	125	1522	1639	-123.8
XR_212623.1	NM_001007834	LOC101749034	SYNGR3	11	145	1261	1388	-141.1
XR_214360.1	NM_001006242	LOC101751247	DNAL4	33	181	465	622	-119.2
XR_211808.1	XM_004937491	LOC100859824	PRPF18	811	975	2376	2529	-140.13
XR_212656.1	XM_003642274	SLC4A10	ASTN2	1644	1765	351	477	-104.5
XR_212983.1	NM_204730	LOC100857777	ANXA6	512	694	69	206	-133.14
XR_211729.1	XM_421563	LOC101749980	DKK1	30	161	1	107	-129.85
XR_212878.1	XM_417127	LOC101747558	RPL21	2320	2518	1359	1546	-148
XR_212623.1	NM_001277634	LOC101749034	C3H6ORF154	279	443	173	300	-136.31
XR_212557.1	XM_424471	LOC101751939	ARSA	2401	2535	87	211	-126.19
XR_210209.1	XM_003640813	LOC101749833	POP1	706	831	1303	1423	-143.3
XR_212828.1	NM_204730	LOC101751773	ANXA6	4795	4961	4	163	-162.56
XR_211729.1	XM_419066	LOC101749980	GABBR2	235	331	883	1001	-102.71
XR_212983.1	NM_001031031	LOC100857777	BCL11A	56	235	823	968	-141.81
XR_211493.1	NM_204757	LOC101748531	MAFF	1054	1237	383	580	-156.91
XR_210291.1	NM_001252027	LOC101747848	CYP46A1	5137	5289	748	898	-140.6
XR_211729.1	NM_001006171	LOC101749980	ARL6IP1	185	300	450	557	-103.2
XR_140299.2	NM_001252027	LOC100858152	CYP46A1	1858	2039	719	889	-133.4
XR_213454.1	XM_001232709	MANBAL	RHOBTB2	416	580	1468	1664	-165.91
XR_212227.1	XM_004941022	LOC101747722	FRAS1	12353	12457	586	698	-108.8
XR_213185.1	XM_003642363	CLEC16A	SYNGR2	1	201	128	310	-185.34
XR_140343.2	XM_413756	LOC100857913	CA12	4874	5025	37	180	-113.37
XR_210164.1	XM_004943264	PRR14L	KIAA0040	5906	6017	45	167	-109.8
XR_210423.1	NM_001031203	LOC101752035	NPC2	1298	1456	112	249	-120.32
XR_211609.1	XM_417475	LOC101751579	ACOT8	494	649	1075	1212	-132.7
XR_213291.1	XM_003640720	LOC101751924	C2H7ORF41	2288	2477	2103	2272	-141.32
XR_214253.1	NM_001007834	LOC101750209	SYNGR3	36	142	1667	1787	-116.2
XR_213779.1	XM_004936398	LOC101749181	INF2	1400	1509	53	144	-104.51
XR_211729.1	XM_004946960	LOC101749980	LOC419144	1	127	176	325	-115.95
XR_210291.1	NM_204718	LOC101747848	CITED4	5102	5248	364	563	-134.2
XR_212766.1	NM_204757	LOC101751550	MAFF	61	206	241	416	-119.76
XR_212283.1	XM_003643182	LOC101747787	SLC9A5	17	171	981	1141	-176.01
XR_210209.1	XM_420763	LOC101749833	GPR125	263	441	1182	1372	-151.3
XR_210291.1	NM_204381	LOC101747848	THY1	5115	5299	428	586	-172.72
XR_212337.1	NM_001006340	LOC101750119	PEX11G	239	429	1812	1980	-144.31
XR_213384.1	XM_003641892	LOC101751351	IL34	620	763	485	622	-122.94
XR_213469.1	NM_204718	LOC101751925	CITED4	185	305	1101	1228	-118.2
XR_213469.1	XM_423078	LOC101751925	KIRREL	1	196	1057	1253	-175.3
XR_210852.1	NM_001031491	LOC101751677	CTSA	781	914	188	316	-124.22
XR_210423.1	XM_003642274	LOC101752035	ASTN2	1391	1578	378	567	-166.37
XR_210605.1	NM_001199669	LOC101752243	BEST3	1039	1144	1487	1591	-112.5
XR_213469.1	XM_416113	LOC101751925	RPS16	139	306	2154	2330	-131.2
XR_214292.1	NM_001278018	LOC101750331	WBP2	136	303	1948	2115	-132.65
XR_210852.1	NM_204769	LOC101751677	VSX1	772	914	2305	2477	-150.4
XR_213454.1	NM_001007833	MANBAL	NUBP2	115	257	515	640	-102.7
XR_212324.1	XM_418515	OTOG	TBRG4	8677	8829	1506	1650	-135.22
XR_213454.1	XM_422510	MANBAL	LOC424677	2494	2667	62	257	-143.36
XR_211609.1	XM_423449	LOC101751579	ABCB6	607	741	5	118	-103.41
XR_211699.1	XM_003641892	LOC101751084	IL34	2278	2385	502	629	-106.3
XR_210291.1	XM_004946960	LOC101747848	LOC419144	5114	5245	3	126	-111.61
XR_213384.1	XM_003641132	LOC101751351	FAAH2	340	510	601	785	-139.6
XR_212747.1	XM_418956	LOC101750881	BMP6	14	186	138	301	-136.14
XR_212557.1	NM_204718	LOC101751939	CITED4	2394	2536	345	514	-124.61
XR_211699.1	XM_422217	LOC101751084	C14ORF80	2258	2453	1929	2123	-151.42
XR_212337.1	XM_003640720	LOC101750119	C2H7ORF41	192	359	2105	2282	-140.94
XR_213744.1	XM_423449	LOC101748786	ABCB6	5264	5373	1	106	-110.2
XR_140299.2	XM_003642520	LOC100858152	NPHP4	15	156	43	188	-129.5
XR_212878.1	XM_001232709	LOC101747558	RHOBTB2	2745	2874	1094	1247	-129.3
XR_212983.1	XM_001232709	LOC100857777	RHOBTB2	7	204	988	1188	-177.37
XR_212983.1	NM_001012800	LOC100857777	GTF2H4	808	995	1076	1266	-185.3
XR_212324.1	NM_204769	OTOG	VSX1	8781	8909	2235	2357	-109.2
XR_212283.1	NM_001278018	LOC101747787	WBP2	371	493	1972	2112	-112.51
XR_214330.1	NM_001031203	LOC101751494	NPC2	75	209	424	549	-126.93
XR_214330.1	NM_001271892	LOC101751494	TERF2	52	208	78	238	-132
XR_212878.1	XM_004940598	LOC101747558	PHKA1	42	196	109	246	-118.7
XR_210616.1	XM_417475	LOC101748364	ACOT8	5	183	1357	1534	-168.81
XR_211729.1	XM_003643182	LOC101749980	SLC9A5	1	184	3602	3798	-166.2
XR_210250.1	NM_001278018	LOC101748801	WBP2	2094	2210	121	226	-101.8
XR_211970.1	XM_414526	LOC101749693	PCYOX1L	848	978	12	112	-120.73
XR_210605.1	NM_001006340	LOC101752243	PEX11G	6812	6977	1786	1948	-140.9
XR_213667.1	NM_001278156	PRCC	TMEM183A	584	730	315	471	-134.34
XR_213451.1	XM_004943264	LOC101750504	KIAA0040	4105	4227	859	990	-118.22
XR_214306.1	XM_003642520	LOC101750652	NPHP4	877	1053	1	194	-161.61
XR_213384.1	XM_422217	LOC101751351	C14ORF80	1756	1884	2800	2931	-112.95
XR_211699.1	NM_204159	LOC101751084	DLX5	3281	3398	717	817	-108.1
XR_214253.1	XM_417475	LOC101750209	ACOT8	25	189	1749	1918	-172.86
XR_212958.1	XM_003642520	LOC101750575	NPHP4	2198	2323	1	154	-128.4
XR_213291.1	NM_001199669	LOC101751924	BEST3	2706	2873	1044	1196	-133.95
XR_140299.2	XM_414526	LOC100858152	PCYOX1L	491	589	5	111	-105.3
XR_210242.1	XM_420763	LOC101751832	GPR125	1	132	1180	1325	-118.09
XR_214253.1	XM_421563	LOC101750209	DKK1	31	189	5	193	-155.4
XR_213454.1	NM_001006137	MANBAL	C12H3ORF37	2376	2554	6	180	-139.14
XR_213185.1	XM_425414	CLEC16A	MNT	75	209	8	151	-141.1
XR_211575.1	NM_001031203	PLEKHA8	NPC2	81	269	103	283	-155.5
XR_211575.1	NM_001012760	PLEKHA8	TSC22D1	102	260	1	155	-169.1
XR_213291.1	XM_415728	LOC101751924	WBSCR17	2308	2500	818	971	-147.51
XR_211970.1	XM_003643182	LOC101749693	SLC9A5	764	944	932	1132	-198.7
XR_210291.1	XM_415765	LOC101747848	MDH2	5094	5253	455	586	-115.28
XR_212337.1	NM_204159	LOC101750119	DLX5	195	355	685	835	-133.99
XR_212539.1	XM_004940598	LOC101751958	PHKA1	87	227	30	190	-138.9
XR_214253.1	NM_001031203	LOC101750209	NPC2	86	220	424	549	-126.93
XR_211740.1	XM_004937491	LOC101748534	PRPF18	1065	1182	2723	2854	-115.33
XR_212557.1	XM_417475	LOC101751939	ACOT8	2198	2394	1469	1629	-133.25
XR_213469.1	NM_001031031	LOC101751925	BCL11A	1	192	725	916	-185.9
XR_212983.1	NM_001008453	LOC100857777	CCND3	93	248	619	812	-153.11
XR_212983.1	XM_004937491	LOC100857777	PRPF18	1	180	2560	2760	-163.32
XR_212747.1	XM_004947022	LOC101750881	PIGT	2438	2548	4	92	-107
XR_210209.1	NM_001012800	LOC101749833	GTF2H4	265	461	948	1135	-164.81
XR_211699.1	NM_001031056	LOC101751084	AARS2	2194	2312	285	391	-102.2
XR_214360.1	NM_001252141	LOC101751247	SRF	56	252	558	736	-149.38
XR_212766.1	NM_001199230	LOC101751550	NDUFAF2	80	249	3351	3544	-135.23
XR_214292.1	XM_417127	LOC101750331	RPL21	399	547	2054	2208	-127.15
XR_213187.1	NM_001008453	LOC100858908	CCND3	46	215	528	662	-119.49
XR_211970.1	XM_004939962	LOC101749693	GATA6	774	931	15	172	-158.4
XR_211699.1	XM_004937491	LOC101751084	PRPF18	2200	2399	830	999	-154.11
XR_213454.1	NM_001006340	MANBAL	PEX11G	332	532	1291	1454	-158.87
XR_212828.1	XM_417127	LOC101751773	RPL21	1672	1852	1489	1643	-142.71
XR_212227.1	XM_001232709	LOC101747722	RHOBTB2	1079	1223	1106	1242	-126.95
XR_210242.1	NM_001277634	LOC101751832	C3H6ORF154	18	152	135	301	-126.01
XR_212337.1	NM_001008453	LOC101750119	CCND3	3040	3209	171	324	-147.6
XR_212953.1	NM_001031491	LOC769444	CTSA	199	399	126	290	-139.99
XR_210209.1	NM_204223	LOC101749833	PFKM	393	503	1065	1163	-108.96
XR_211575.1	NM_204591	PLEKHA8	TRAIL-LIKE	104	248	88	231	-149.72
XR_210852.1	XM_004941022	LOC101751677	FRAS1	787	949	226	393	-143.84
XR_212828.1	NM_001031203	LOC101751773	NPC2	1563	1755	371	549	-145.33
XR_212539.1	XM_417143	LOC101751958	LATS2	110	237	1344	1455	-105.06
XR_210423.1	NM_001007834	LOC101752035	SYNGR3	3654	3804	1261	1408	-132.3
XR_210423.1	XM_003642363	LOC101752035	SYNGR2	1728	1901	333	473	-129.19
XR_211970.1	XM_003642234	LOC101749693	MIF	765	928	1	170	-135.65
XR_211472.1	NM_001006131	LOC101749027	DHODH	440	572	136	274	-117.11
XR_212427.1	XM_004943264	POMT2	KIAA0040	627	744	13	119	-104.3
XR_210605.1	NM_001031031	LOC101752243	BCL11A	3731	3920	722	884	-148.38
XR_212557.1	XM_420763	LOC101751939	GPR125	340	529	1203	1352	-153.96
XR_213185.1	XM_004941022	CLEC16A	FRAS1	3	195	813	1013	-174.6
XR_213779.1	NM_001006137	LOC101749181	C12H3ORF37	3626	3805	1	165	-135.91
XR_213779.1	NM_204864	LOC101749181	MEF2A	1079	1217	1645	1783	-122.76
XR_213679.1	XM_003641892	LOC101752000	IL34	1265	1423	499	639	-119.99
XR_210488.1	NM_001031056	LOC101748959	AARS2	7653	7832	257	448	-157
XR_212427.1	XM_003641587	POMT2	SCN1A	29	160	1623	1737	-103.04
XR_213744.1	XM_415728	LOC101748786	WBSCR17	67	265	716	882	-151.5
XR_213451.1	XM_001232709	LOC101750504	RHOBTB2	782	956	1374	1551	-166.91
XR_210209.1	NM_204718	LOC101749833	CITED4	354	479	331	481	-118.71
XR_214292.1	NM_001278156	LOC101750331	TMEM183A	48	231	305	494	-141.84
XR_212105.1	NM_001006131	LOC101751652	DHODH	45	175	219	353	-103.84
XR_212766.1	XM_003642363	LOC101751550	SYNGR2	106	294	145	320	-148.11
XR_213744.1	XM_004939962	LOC101748786	GATA6	376	523	2	159	-134.5
XR_212427.1	XM_419066	POMT2	GABBR2	5	122	885	1001	-114.51
XR_211609.1	NM_001030644	LOC101751579	CLCN7	617	784	63	213	-127.08
XR_212828.1	NM_204769	LOC101751773	VSX1	518	718	2243	2429	-173.3
XR_211465.1	XM_004943264	LOC101748313	KIAA0040	455	637	789	953	-138.82
XR_213667.1	XM_004947041	PRCC	LOC100858089	4	183	537	721	-154.3
XR_212105.1	NM_001012800	LOC101751652	GTF2H4	29	172	1514	1654	-107.8
XR_214253.1	NM_204223	LOC101750209	PFKM	53	253	1957	2148	-169.41
XR_210291.1	NM_001277634	LOC101747848	C3H6ORF154	5130	5253	14	130	-124.5
XR_212539.1	XM_419977	LOC101751958	HS1BP3	53	194	545	701	-114.3
XR_213925.1	NM_001030644	LOC101751560	CLCN7	92	253	622	818	-146.97
XR_211808.1	NM_001006131	LOC100859824	DHODH	8256	8453	230	414	-153.52
XR_211808.1	NM_001012538	LOC100859824	SLC37A3	2657	2812	167	314	-140.2
XR_211749.1	XM_417475	LOC101749449	ACOT8	326	492	513	671	-134.67
XR_212958.1	XM_423078	LOC101750575	KIRREL	2535	2667	3259	3388	-133.11
XR_212878.1	XM_423078	LOC101747558	KIRREL	3207	3392	1464	1658	-168.2
XR_213380.1	NM_001030644	LOC101748412	CLCN7	210	404	591	748	-156.65
XR_210488.1	NM_204381	LOC101748959	THY1	7700	7830	345	494	-130.2
XR_211575.1	NM_204718	PLEKHA8	CITED4	178	263	1119	1195	-107.2
XR_210423.1	XM_415728	LOC101752035	WBSCR17	3637	3812	940	1127	-140.9
XR_211110.1	XM_004937491	LOC101749462	PRPF18	527	675	3394	3530	-109.83
XR_213744.1	NM_204864	LOC101748786	MEF2A	1865	2014	1653	1797	-136.14
XR_211729.1	XM_415728	LOC101749980	WBSCR17	35	233	698	869	-143.91
XR_211970.1	XM_417222	LOC101749693	USP35	751	938	245	402	-164.55
XR_212427.1	XM_003641892	POMT2	IL34	31	195	443	637	-166.1
XR_210488.1	XM_422217	LOC101748959	C14ORF80	7700	7827	1104	1229	-129.72
XR_214099.1	NM_001199669	LOC101750978	BEST3	251	381	1408	1540	-105.42
XR_213185.1	XM_415765	CLEC16A	MDH2	7	185	720	907	-144.73
XR_212747.1	NM_001030704	LOC101750881	MMD	3142	3237	1039	1133	-100.6
XR_212983.1	XM_425414	LOC100857777	MNT	35	176	1	151	-127.6
XR_212656.1	NM_204757	SLC4A10	MAFF	2317	2466	454	594	-116.41
XR_212747.1	NM_001008453	LOC101750881	CCND3	19	126	304	424	-106.56
XR_212337.1	NM_001031031	LOC101750119	BCL11A	221	354	793	903	-111.7
XR_211663.1	NM_204591	LOC101747375	TRAIL-LIKE	1599	1737	108	234	-113.6
XR_214306.1	XM_417127	LOC101750652	RPL21	930	1046	1517	1649	-105.11
XR_212958.1	XM_004936398	LOC101750575	INF2	2208	2391	66	259	-148.73
XR_210488.1	NM_001007833	LOC101748959	NUBP2	7668	7861	437	616	-152.7
XR_214253.1	XM_417127	LOC101750209	RPL21	34	144	1964	2098	-113.33
XR_211749.1	XM_003641892	LOC101749449	IL34	344	456	505	615	-102.1
XR_140299.2	XM_001232709	LOC100858152	RHOBTB2	1353	1549	631	821	-156.74
XR_211729.1	XM_004941022	LOC101749980	FRAS1	50	250	949	1149	-182
XR_210242.1	NM_001007833	LOC101751832	NUBP2	27	156	190	327	-110.6
XR_212557.1	XM_004947041	LOC101751939	LOC100858089	2378	2535	150	306	-147.73
XR_210852.1	NM_001006484	LOC101751677	TTC7B	845	957	7	118	-100.8
XR_210291.1	XM_417143	LOC101747848	LATS2	5102	5290	1101	1298	-156.8
XR_212747.1	XM_425414	LOC101750881	MNT	35	131	61	158	-110.21
XR_213380.1	NM_204864	LOC101748412	MEF2A	307	445	2088	2267	-147.62
XR_213454.1	NM_001031311	MANBAL	PIK3CB	1696	1809	537	655	-101.7
XR_211575.1	XM_003643182	PLEKHA8	SLC9A5	54	252	3351	3535	-189.39
XR_214360.1	XM_004947041	LOC101751247	LOC100858089	24	209	543	703	-141.41
XR_210164.1	NM_001006307	PRR14L	ZNF593	60	215	83	233	-125.14
XR_212623.1	NM_001006307	LOC101749034	ZNF593	1	126	8	165	-122.5
XR_212171.1	NM_001030644	LOC101748484	CLCN7	1954	2094	317	449	-112.35
XR_210423.1	XM_004939962	LOC101752035	GATA6	1746	1890	15	174	-122.69
XR_212983.1	XM_418515	LOC100857777	TBRG4	21	193	1710	1866	-137.9
XR_211970.1	NM_204219	LOC101749693	TRAF5	785	925	2234	2374	-131.4
XR_212623.1	NM_001012580	LOC101749034	PDS5A	10	157	1382	1537	-122.6
XR_210209.1	NM_001277634	LOC101749833	C3H6ORF154	296	463	2	142	-131.11
XR_211970.1	NM_001278156	LOC101749693	TMEM183A	748	943	295	495	-178.32
XR_210423.1	XM_004940598	LOC101752035	PHKA1	1707	1891	7	190	-155.45
XR_214253.1	XM_423449	LOC101750209	ABCB6	36	138	1	110	-105.57
XR_210209.1	XM_004941022	LOC101749833	FRAS1	291	481	911	1111	-163.32
XR_213134.1	NM_204757	LOC101748782	MAFF	305	423	806	928	-108.16
XR_213667.1	NM_001030704	PRCC	MMD	9	165	991	1130	-128.34
XR_212747.1	NM_204381	LOC101750881	THY1	11	147	530	689	-132.4
XR_210164.1	XM_001232709	PRR14L	RHOBTB2	105	216	1179	1299	-106.4
XR_214306.1	XM_424471	LOC101750652	ARSA	796	996	36	205	-167.53
XR_212747.1	XM_001232709	LOC101750881	RHOBTB2	8	178	692	888	-153.1
XR_214306.1	NM_001030933	LOC101750652	SPPL2B	893	1071	999	1189	-140.6
XR_211465.1	XM_415728	LOC101748313	WBSCR17	514	670	811	969	-134.4
XR_140343.2	XM_419066	LOC100857913	GABBR2	2457	2581	572	698	-106.9
XR_212253.1	NM_204223	PRKG2	PFKM	1620	1769	1590	1749	-126.6
XR_210423.1	NM_001012760	LOC101752035	TSC22D1	3669	3793	22	141	-107.02
XR_213469.1	NM_204864	LOC101751925	MEF2A	29	191	3796	3953	-158.5
XR_211808.1	XM_417965	LOC100859824	ELK4	7510	7624	3808	3922	-110.3
XR_211575.1	XM_414820	PLEKHA8	SMCR7	79	265	684	880	-192.09
XR_210250.1	XM_004943264	LOC101748801	KIAA0040	2094	2204	712	820	-101.9
XR_213925.1	NM_001031031	LOC101751560	BCL11A	129	316	766	966	-150.27
XR_211699.1	XM_003642363	LOC101751084	SYNGR2	2192	2345	294	467	-123.6
XR_213779.1	NM_001199230	LOC101749181	NDUFAF2	1416	1569	3518	3647	-131.4
XR_213454.1	NM_001012538	MANBAL	SLC37A3	332	497	40	216	-142.52
XR_214292.1	NM_001008453	LOC101750331	CCND3	425	565	189	346	-149.05
XR_212828.1	XM_004937947	LOC101751773	DCP1B	57	208	4243	4391	-131.05
XR_213185.1	XM_004943264	CLEC16A	KIAA0040	26	206	39	226	-156.26
XR_214360.1	XM_004941022	LOC101751247	FRAS1	115	295	818	962	-137.76
XR_210291.1	NM_001199669	LOC101747848	BEST3	4924	5092	1748	1912	-124.4
XR_211609.1	NM_001277634	LOC101751579	C3H6ORF154	608	756	1	130	-102.7
XR_210488.1	NM_001010843	LOC101748959	LGALS8	7742	7862	65	185	-100.2
XR_211699.1	NM_001012941	LOC101751084	APCDD1	3309	3469	249	445	-138.5
XR_212747.1	XM_422217	LOC101750881	C14ORF80	3	174	2755	2932	-180.63
XR_211181.1	NM_204757	LOC101751115	MAFF	268	397	852	1021	-123.07
XR_213744.1	NM_204742	LOC101748786	MKRN1	1100	1250	783	930	-123.4
XR_213017.1	NM_001007834	LOC101748540	SYNGR3	100	218	1246	1358	-104.6
XR_213469.1	XM_004948280	LOC101751925	NUP210L	50	194	1511	1670	-137.34
XR_212878.1	NM_001006340	LOC101747558	PEX11G	2688	2854	1815	1962	-130.73
XR_212747.1	NM_205202	LOC101750881	B4GALT1	5	147	649	775	-130.25
XR_212983.1	NM_001004769	LOC100857777	BTC	239	341	22	115	-100.3
XR_140343.2	XM_003643182	LOC100857913	SLC9A5	1765	1923	3597	3757	-143.4
XR_210186.1	NM_204381	LOC101747957	THY1	25	151	285	414	-110.1
XR_213667.1	XM_422217	PRCC	C14ORF80	42	205	2771	2970	-180.06
XR_212747.1	XM_420763	LOC101750881	GPR125	2362	2560	1155	1347	-163.27
XR_213185.1	XM_424471	CLEC16A	ARSA	5040	5165	265	400	-116.8
XR_211575.1	NM_001030704	PLEKHA8	MMD	50	203	1020	1179	-133.33
XR_211729.1	XM_415765	LOC101749980	MDH2	197	337	607	767	-125.83
XR_213185.1	NM_001031056	CLEC16A	AARS2	1	185	279	467	-163.4
XR_212623.1	XM_004946960	LOC101749034	LOC419144	20	220	57	257	-159.06
XR_214253.1	NM_001030644	LOC101750209	CLCN7	27	200	662	818	-164.21
XR_211181.1	XM_004939962	LOC101751115	GATA6	268	375	26	139	-100.8
XR_211729.1	XM_418956	LOC101749980	BMP6	178	320	140	296	-138
XR_213469.1	XM_004941022	LOC101751925	FRAS1	1	180	815	1006	-184.39
XR_213380.1	XM_421563	LOC101748412	DKK1	2	179	47	247	-149.23
XR_213925.1	XM_003642274	LOC101751560	ASTN2	114	289	474	646	-133.2
XR_213779.1	NM_206979	LOC101749181	GRIN1	3707	3863	104	259	-125.03
XR_212427.1	XM_001232860	POMT2	WDR53	27	168	74	223	-122.72
XR_212623.1	NM_001278018	LOC101749034	WBP2	83	230	52	209	-126.4
XR_212953.1	NM_001079718	LOC769444	UBN1	330	454	247	404	-126.3
XR_211238.1	NM_001008453	LOC101751280	CCND3	6	155	207	327	-103.67
XR_210242.1	NM_204591	LOC101751832	TRAIL-LIKE	13	138	95	231	-119
XR_213380.1	XM_422217	LOC101748412	C14ORF80	44	233	2791	2991	-179.9
XR_214306.1	XM_004943264	LOC101750652	KIAA0040	761	946	172	372	-146.8
XR_212958.1	XM_001232709	LOC101750575	RHOBTB2	2118	2318	1024	1200	-161
XR_212227.1	XM_004937947	LOC101747722	DCP1B	9797	9921	4176	4323	-115.1
XR_212557.1	XM_003642274	LOC101751939	ASTN2	2364	2533	363	514	-142.24
XR_211808.1	NM_001031056	LOC100859824	AARS2	2652	2811	294	491	-145.64
XR_211493.1	NM_001031056	LOC101748531	AARS2	1177	1340	322	492	-140.96
XR_212227.1	XM_004946960	LOC101747722	LOC419144	1140	1313	72	257	-144.77
XR_211740.1	XM_003641892	LOC101748534	IL34	994	1128	471	608	-117.7
XR_213185.1	XM_420763	CLEC16A	GPR125	15	187	1183	1370	-164.02
XR_140343.2	XM_003642520	LOC100857913	NPHP4	4281	4460	1	179	-143.49
XR_213017.1	NM_001006340	LOC101748540	PEX11G	730	914	382	539	-132.8
XR_213925.1	NM_204757	LOC101751560	MAFF	4	139	795	941	-112.9
XR_212623.1	NM_001277586	LOC101749034	PDCD5	49	196	278	433	-116.45
XR_211729.1	NM_001012538	LOC101749980	SLC37A3	47	240	1074	1272	-149.49
XR_213779.1	NM_001012538	LOC101749181	SLC37A3	3708	3857	167	306	-125.34
XR_211808.1	NM_204159	LOC100859824	DLX5	3058	3172	734	838	-114.61
XR_213667.1	NM_204219	PRCC	TRAF5	184	327	2233	2352	-126.3
XR_212623.1	XM_004948280	LOC101749034	NUP210L	11	140	3023	3121	-137.11
XR_212953.1	NM_001252027	LOC769444	CYP46A1	353	514	734	894	-127.05
XR_213469.1	NM_001012538	LOC101751925	SLC37A3	3	194	120	304	-167.51
XR_210605.1	XM_417222	LOC101752243	USP35	865	1061	590	777	-137.86
XR_211465.1	NM_001031203	LOC101748313	NPC2	542	675	304	462	-126.7
XR_212958.1	NM_001006242	LOC101750575	DNAL4	2178	2342	355	527	-138.55
XR_214292.1	NM_204223	LOC101750331	PFKM	42	238	1548	1747	-161.8
XR_213291.1	NM_001006242	LOC101751924	DNAL4	3606	3744	587	787	-138.29
XR_213451.1	XM_003640720	LOC101750504	C2H7ORF41	3872	3982	2122	2217	-101.91
XR_210291.1	NM_001277658	LOC101747848	LOC417192	5066	5207	6	137	-120.72
XR_210488.1	XM_418505	LOC101748959	SNAP47	1368	1516	989	1129	-116.5
XR_211699.1	NM_204757	LOC101751084	MAFF	2189	2361	803	977	-139.61
XR_212324.1	NM_204381	OTOG	THY1	8	130	175	307	-112.1
XR_211740.1	NM_001008453	LOC101748534	CCND3	750	925	376	536	-137.48
XR_211663.1	NM_204718	LOC101747375	CITED4	1724	1890	332	511	-132.08
XR_213744.1	XM_004936398	LOC101748786	INF2	149	340	103	267	-143.43
XR_214330.1	XM_003642274	LOC101751494	ASTN2	15	202	452	629	-175.35
XR_214360.1	NM_204159	LOC101751247	DLX5	45	142	724	830	-103.94
XR_214236.1	XM_003642274	LOC101751705	ASTN2	44	240	459	649	-162.21
XR_211729.1	NM_001030704	LOC101749980	MMD	16	141	1037	1155	-104.9
XR_211472.1	NM_204591	LOC101749027	TRAIL-LIKE	433	570	48	216	-128
XR_211808.1	XM_418993	LOC100859824	KIAA1468	6564	6689	1788	1917	-115.1
XR_212227.1	NM_001012538	LOC101747722	SLC37A3	12337	12449	183	304	-108.3
XR_211575.1	NM_001031006	PLEKHA8	CCDC127	60	248	850	1035	-156.1
XR_212283.1	NM_001031031	LOC101747787	BCL11A	316	479	855	1015	-159.62
XR_211609.1	XM_422217	LOC101751579	C14ORF80	696	820	1000	1126	-114.7
XR_212878.1	NM_204757	LOC101747558	MAFF	2394	2544	425	592	-142.61
XR_213291.1	NM_001030618	LOC101751924	CNOT8	3652	3779	2	133	-107.4
XR_213134.1	XM_415728	LOC101748782	WBSCR17	307	407	1348	1435	-100.91
XR_213925.1	XM_004936398	LOC101751560	INF2	1	136	187	324	-118.4
XR_210423.1	XM_423078	LOC101752035	KIRREL	1491	1639	3259	3393	-130.6
XR_212828.1	NM_001198927	LOC101751773	SLCO2A1	26	148	132	238	-106.2
XR_213744.1	XM_004943264	LOC101748786	KIAA0040	1049	1249	778	959	-150.24
XR_211575.1	NM_001006307	PLEKHA8	ZNF593	58	242	1	181	-167.6
XR_213779.1	XM_001232709	LOC101749181	RHOBTB2	3747	3884	372	513	-127.32
XR_213667.1	NM_001031203	PRCC	NPC2	170	332	86	220	-130.15
XR_214236.1	XM_003642363	LOC101751705	SYNGR2	133	294	232	405	-148.16
XR_211575.1	NM_001031284	PLEKHA8	NRD1	131	264	116	239	-134.87
XR_212828.1	NM_206979	LOC101751773	GRIN1	21	201	137	295	-156.6
XR_213667.1	NM_001006242	PRCC	DNAL4	39	163	559	743	-135.35
XR_210488.1	NM_001006131	LOC101748959	DHODH	5678	5843	117	290	-141.51
XR_211970.1	XM_003642363	LOC101749693	SYNGR2	678	877	132	319	-193.1
XR_214292.1	XM_423449	LOC101750331	ABCB6	141	251	41	161	-100.6
XR_213852.1	XM_414820	ZNF462	SMCR7	673	794	646	760	-105.61
XR_212623.1	XM_418993	LOC101749034	KIAA1468	11	148	1802	1974	-143.41
XR_212828.1	NM_001006307	LOC101751773	ZNF593	4227	4422	29	209	-152.9
XR_210209.1	NM_204381	LOC101749833	THY1	284	473	241	424	-160.6
XR_214360.1	XM_424471	LOC101751247	ARSA	124	319	15	212	-150.82
XR_213185.1	XM_003643182	CLEC16A	SLC9A5	1	170	983	1145	-165.22
XR_214253.1	NM_001199230	LOC101750209	NDUFAF2	78	278	3492	3692	-191.21
XR_210423.1	NM_001012800	LOC101752035	GTF2H4	3530	3708	987	1175	-156.3
XR_210852.1	NM_001031203	LOC101751677	NPC2	792	905	134	226	-107.45
XR_210616.1	XM_418515	LOC101748364	TBRG4	13	204	2357	2539	-168.8
XR_211699.1	XM_424471	LOC101751084	ARSA	3256	3398	50	184	-116.39
XR_211465.1	NM_204219	LOC101748313	TRAF5	525	678	669	859	-141.9
XR_140299.2	NM_001006131	LOC100858152	DHODH	1360	1526	233	426	-143.12
XR_210209.1	NM_001006171	LOC101749833	ARL6IP1	235	364	679	805	-105.66
XR_213185.1	NM_001006171	CLEC16A	ARL6IP1	72	177	452	565	-110.8
XR_212539.1	NM_001012800	LOC101751958	GTF2H4	354	547	1094	1266	-144.87
XR_211225.1	NM_001030644	LOC101748717	CLCN7	335	522	211	389	-137.97
XR_211575.1	NM_001030644	PLEKHA8	CLCN7	57	251	343	527	-186.61
XR_210209.1	XM_415728	LOC101749833	WBSCR17	321	473	857	1004	-119.64
XR_214253.1	NM_001198927	LOC101750209	SLCO2A1	38	198	107	305	-140.62
XR_210616.1	NM_204159	LOC101748364	DLX5	3	198	623	816	-188.8
XR_213291.1	XM_004936398	LOC101751924	INF2	2297	2485	141	335	-175.7
XR_212958.1	XM_417475	LOC101750575	ACOT8	9	197	1643	1838	-152.48
XR_211740.1	XM_417222	LOC101748534	USP35	464	630	670	836	-135
XR_210616.1	XM_003643182	LOC101748364	SLC9A5	3	162	3561	3751	-144.97
XR_211493.1	NM_001008453	LOC101748531	CCND3	1134	1314	160	342	-170.71
XR_212283.1	NM_001006137	LOC101747787	C12H3ORF37	357	505	1	128	-112
XR_214330.1	NM_001199669	LOC101751494	BEST3	165	297	1419	1545	-114
XR_214330.1	XM_003641892	LOC101751494	IL34	105	305	487	639	-156.23
XR_213380.1	XM_004947041	LOC101748412	LOC100858089	264	427	101	291	-184.16
XR_211493.1	NM_001278018	LOC101748531	WBP2	1179	1313	47	238	-127.38
XR_210488.1	NM_204757	LOC101748959	MAFF	7704	7833	122	277	-129.05
XR_214306.1	NM_001007833	LOC101750652	NUBP2	909	1075	175	325	-138.6
XR_214253.1	NM_001031056	LOC101750209	AARS2	58	211	369	562	-139.01
XR_212227.1	XM_414526	LOC101747722	PCYOX1L	12378	12471	1	113	-108.93
XR_211472.1	XM_003642274	LOC101749027	ASTN2	5	194	362	562	-152.84
XR_213667.1	XM_417222	PRCC	USP35	100	278	506	698	-155.1
XR_212953.1	NM_001007833	LOC769444	NUBP2	341	443	546	671	-111.9
XR_211493.1	XM_422217	LOC101748531	C14ORF80	1105	1281	2773	2961	-164.5
XR_214253.1	XM_003641892	LOC101750209	IL34	116	316	487	639	-156.23
XR_213744.1	NM_001007833	LOC101748786	NUBP2	1143	1331	477	671	-162.72
XR_210164.1	NM_204591	PRR14L	TRAIL-LIKE	123	281	100	231	-123.9
XR_214330.1	NM_001006171	LOC101751494	ARL6IP1	92	189	451	556	-103.96
XR_212253.1	NM_001031203	PRKG2	NPC2	1658	1770	100	204	-101.07
XR_214330.1	XM_004947022	LOC101751494	PIGT	52	178	2	122	-112.3
XR_214360.1	NM_001031491	LOC101751247	CTSA	177	327	30	183	-129.96
XR_212427.1	XM_004941022	POMT2	FRAS1	5	202	888	1088	-174.67
XR_213925.1	XM_004937491	LOC101751560	PRPF18	155	326	1822	2002	-135.6
XR_211575.1	NM_001278018	PLEKHA8	WBP2	75	247	1969	2140	-141.5
XR_210242.1	XM_004939411	LOC101751832	RPL15	25	186	198	322	-108.8
XR_211808.1	NM_206979	LOC100859824	GRIN1	2709	2814	169	265	-100.2
XR_213925.1	XM_417965	LOC101751560	ELK4	101	273	3732	3912	-133.7
XR_210291.1	XM_418993	LOC101747848	KIAA1468	5173	5296	1833	1959	-108.92
XR_213291.1	NM_204864	LOC101751924	MEF2A	2348	2480	3815	3943	-120.7
XR_212227.1	XM_414820	LOC101747722	SMCR7	12362	12456	647	771	-111.13
XR_211609.1	XM_414820	LOC101751579	SMCR7	1222	1350	426	565	-108.71
XR_210250.1	NM_001007834	LOC101748801	SYNGR3	2101	2219	1671	1807	-115
XR_211740.1	NM_001278156	LOC101748534	TMEM183A	427	577	356	509	-117.6
XR_212171.1	NM_001008453	LOC101748484	CCND3	1830	1994	179	342	-151.86
XR_213667.1	NM_001007833	PRCC	NUBP2	233	345	486	604	-110.34
XR_213380.1	NM_204381	LOC101748412	THY1	11	181	426	612	-155.01
XR_211493.1	XM_004947041	LOC101748531	LOC100858089	1105	1260	327	500	-121.25
XR_211575.1	NM_001031395	PLEKHA8	ASH2L	60	186	115	242	-105.8
XR_210242.1	XM_001232709	LOC101751832	RHOBTB2	28	142	1106	1204	-100.1
XR_212983.1	NM_001198927	LOC100857777	SLCO2A1	16	149	104	239	-123.94
XR_212828.1	XM_422217	LOC101751773	C14ORF80	1054	1218	2758	2928	-140.04
XR_210616.1	NM_001278156	LOC101748364	TMEM183A	857	968	310	432	-105.9
XR_214360.1	XM_004943264	LOC101751247	KIAA0040	61	218	774	916	-110.88
XR_210242.1	NM_001278156	LOC101751832	TMEM183A	2	143	295	427	-117.4
XR_211869.1	NM_001199230	LOC101747321	NDUFAF2	495	638	3560	3701	-126.3
XR_140343.2	NM_001007834	LOC100857913	SYNGR3	4273	4399	1256	1372	-113.4
XR_213451.1	NM_204381	LOC101750504	THY1	3873	4041	313	474	-148
XR_140299.2	XM_003640720	LOC100858152	C2H7ORF41	1722	1901	2086	2274	-144.8
XR_212623.1	XM_001232709	LOC101749034	RHOBTB2	16	178	1122	1271	-159.8
XR_210291.1	NM_001012800	LOC101747848	GTF2H4	5006	5201	1135	1322	-144.1
XR_213679.1	NM_001079718	LOC101752000	UBN1	1317	1449	1375	1515	-112.83
XR_212283.1	XM_003641892	LOC101747787	IL34	31	222	446	639	-176.05
XR_212427.1	NM_001006430	POMT2	LOC422214	28	165	465	586	-113.06
XR_210250.1	NM_001006242	LOC101748801	DNAL4	2073	2206	657	789	-110.54
XR_210488.1	NM_001012538	LOC101748959	SLC37A3	7702	7832	98	235	-122.6
XR_211970.1	NM_001012580	LOC101749693	PDS5A	705	842	1403	1564	-123.6
XR_210291.1	NM_204742	LOC101747848	MKRN1	5092	5274	769	926	-145.46
XR_212953.1	NM_204757	LOC769444	MAFF	14	146	404	536	-108.75
XR_213454.1	NM_001031031	MANBAL	BCL11A	379	574	845	996	-154.2
XR_211575.1	NM_001199669	PLEKHA8	BEST3	120	284	1713	1887	-145.36
XR_213451.1	NM_001031203	LOC101750504	NPC2	2536	2657	439	546	-106.6
XR_211575.1	NM_001079498	PLEKHA8	SUMO3	103	214	251	379	-114.43
XR_213679.1	NM_001031056	LOC101752000	AARS2	8	153	283	430	-123.2
XR_211740.1	NM_001007834	LOC101748534	SYNGR3	416	583	1644	1773	-124.77
XR_210291.1	NM_001278018	LOC101747848	WBP2	5155	5310	1186	1347	-123.51
XR_212958.1	XM_001236426	LOC101750575	HDGF	2237	2332	3	101	-104.6
XR_210423.1	XM_420763	LOC101752035	GPR125	2937	3051	1216	1342	-114.4
XR_211729.1	XM_414526	LOC101749980	PCYOX1L	3	103	8	108	-104.71
XR_212983.1	NM_001012941	LOC100857777	APCDD1	126	294	237	400	-133.4
XR_212828.1	XM_414779	LOC101751773	AMZ1	34	150	1	118	-108.16
XR_211493.1	NM_001199230	LOC101748531	NDUFAF2	1104	1263	3472	3639	-143.88
XR_212227.1	NM_001006131	LOC101747722	DHODH	9630	9807	108	307	-154.02
XR_140299.2	XM_004936033	LOC100858152	DCUN1D4	1778	1902	83	198	-101.4
XR_213852.1	NM_001006242	ZNF462	DNAL4	639	780	565	681	-100.87
XR_211663.1	NM_001079718	LOC101747375	UBN1	1590	1736	242	404	-119.53
XR_212983.1	XM_003640813	LOC100857777	POP1	1687	1795	1319	1425	-101.6
XR_212283.1	NM_206979	LOC101747787	GRIN1	320	493	146	304	-154.2
XR_212766.1	XM_003641132	LOC101751550	FAAH2	104	249	611	764	-117.5
XR_214292.1	NM_001012538	LOC101750331	SLC37A3	152	308	906	1095	-134.75
XR_210605.1	XM_422217	LOC101752243	C14ORF80	1001	1187	1151	1324	-195.86
XR_212828.1	XM_003642363	LOC101751773	SYNGR2	20	134	681	792	-118
XR_214253.1	NM_001271892	LOC101750209	TERF2	63	219	78	238	-132
XR_211869.1	NM_001008453	LOC101747321	CCND3	514	668	154	302	-126.8
XR_211663.1	NM_205370	LOC101747375	KCNJ2	1698	1810	52	188	-106.3
XR_213679.1	NM_001008453	LOC101752000	CCND3	1014	1201	187	356	-145.4
XR_214253.1	NM_001007833	LOC101750209	NUBP2	30	228	463	637	-145.81
XR_210605.1	XM_004941022	LOC101752243	FRAS1	6755	6953	760	939	-161.01
XR_213779.1	XM_003640720	LOC101749181	C2H7ORF41	3707	3893	2080	2248	-137.78
XR_213779.1	XM_004937947	LOC101749181	DCP1B	3709	3874	4184	4340	-129.3
XR_212953.1	XM_417222	LOC769444	USP35	5	97	245	330	-103.6
XR_213779.1	NM_204159	LOC101749181	DLX5	1099	1249	682	830	-152.31
XR_214360.1	NM_001012538	LOC101751247	SLC37A3	169	322	1075	1238	-126.81
XR_212337.1	NM_204591	LOC101750119	TRAIL-LIKE	3081	3214	118	233	-114.9
XR_211465.1	XM_004940674	LOC101748313	DDX26B	521	627	657	756	-104.92
XR_211749.1	XM_004947041	LOC101749449	LOC100858089	331	489	548	684	-113.71
XR_140343.2	XM_417143	LOC100857913	LATS2	2327	2524	1237	1437	-148.89
XR_212958.1	XM_421563	LOC101750575	DKK1	6	206	64	237	-145.74
XR_214253.1	NM_001199669	LOC101750209	BEST3	176	308	1419	1545	-114
XR_213852.1	XM_417222	ZNF462	USP35	3279	3426	657	791	-117.21
XR_213291.1	XM_001236426	LOC101751924	HDGF	2366	2497	6	110	-116.71
XR_212878.1	XM_419066	LOC101747558	GABBR2	2667	2836	536	688	-125
XR_213469.1	NM_204381	LOC101751925	THY1	1	193	222	416	-198.3
XR_210605.1	XM_001232709	LOC101752243	RHOBTB2	6847	6992	1138	1273	-126.9
XR_211181.1	XM_417965	LOC101751115	ELK4	299	400	3802	3927	-108.57
XR_212191.1	XM_003642363	LOC101750593	SYNGR2	2054	2188	133	267	-117.2
XR_210423.1	NM_204769	LOC101752035	VSX1	3628	3796	2331	2450	-124.84
XR_212623.1	XM_417475	LOC101749034	ACOT8	4	186	1859	2059	-194.7
XR_211729.1	NM_001030644	LOC101749980	CLCN7	40	206	351	512	-137.09
XR_214253.1	NM_001006307	LOC101750209	ZNF593	37	125	1	122	-106
XR_211729.1	XM_423449	LOC101749980	ABCB6	30	147	1	111	-113.1
XR_211230.1	NM_001008453	LOC101749526	CCND3	150	324	186	343	-143.7
XR_213185.1	NM_001008453	CLEC16A	CCND3	1	188	214	404	-172.24
XR_212747.1	NM_001006131	LOC101750881	DHODH	9	187	77	277	-169
XR_210291.1	NM_001031031	LOC101747848	BCL11A	5128	5324	811	1011	-176.78
XR_211493.1	NM_001012800	LOC101748531	GTF2H4	4233	4366	1196	1322	-109.19
XR_213454.1	NM_001012760	MANBAL	TSC22D1	29	229	5	151	-156.64
XR_212623.1	NM_001199669	LOC101749034	BEST3	50	194	977	1106	-124.2
XR_210852.1	NM_204381	LOC101751677	THY1	773	952	425	583	-148.96
XR_210616.1	NM_204591	LOC101748364	TRAIL-LIKE	43	162	101	235	-113
XR_210488.1	NM_001039329	LOC101748959	PRDX6	7765	7868	1	88	-103
XR_140299.2	NM_001031006	LOC100858152	CCDC127	1730	1910	881	1053	-136.65
XR_213291.1	XM_414820	LOC101751924	SMCR7	2300	2500	625	807	-161
XR_211869.1	NM_001006171	LOC101747321	ARL6IP1	489	616	682	814	-101.2
XR_212324.1	XM_417475	OTOG	ACOT8	8474	8633	1429	1588	-122.43
XR_211465.1	NM_001006137	LOC101748313	C12H3ORF37	512	637	1	140	-115
XR_214306.1	XM_417143	LOC101750652	LATS2	831	1016	1215	1415	-158.4
XR_212983.1	XM_418956	LOC100857777	BMP6	54	169	207	323	-105.1
XR_214330.1	XM_003641132	LOC101751494	FAAH2	35	206	375	561	-165.9
XR_214330.1	XM_422217	LOC101751494	C14ORF80	42	233	1857	2033	-177.81
XR_211869.1	NM_001030644	LOC101747321	CLCN7	495	663	336	481	-135.41
XR_212557.1	NM_204591	LOC101751939	TRAIL-LIKE	2395	2536	97	233	-130.4
XR_212427.1	NM_204219	POMT2	TRAF5	4	116	2247	2349	-108.81
XR_210423.1	NM_001278018	LOC101752035	WBP2	3013	3157	66	229	-130.66
XR_214236.1	NM_001199669	LOC101751705	BEST3	20	180	1417	1572	-135
XR_213744.1	NM_204591	LOC101748786	TRAIL-LIKE	16	119	88	197	-108.4
XR_213744.1	NM_204223	LOC101748786	PFKM	192	338	1894	2077	-129.5
XR_212253.1	NM_204864	PRKG2	MEF2A	1657	1771	1662	1819	-113.26
XR_213744.1	XM_420763	LOC101748786	GPR125	1491	1687	1138	1338	-166.91
XR_210291.1	NM_001199230	LOC101747848	NDUFAF2	5130	5325	3533	3708	-178.71
XR_213451.1	XM_004948280	LOC101750504	NUP210L	3784	3976	1295	1476	-150.62
XR_213779.1	XM_423449	LOC101749181	ABCB6	1000	1126	2	112	-110.11
XR_210250.1	XM_003641132	LOC101748801	FAAH2	2043	2205	635	767	-132.24
XR_211729.1	NM_205202	LOC101749980	B4GALT1	199	300	648	752	-102.81
XR_140299.2	NM_001006242	LOC100858152	DNAL4	1727	1889	687	886	-147.73
XR_213291.1	NM_204769	LOC101751924	VSX1	2309	2491	2290	2472	-162.7
XR_212557.1	NM_001031056	LOC101751939	AARS2	2386	2520	279	395	-107.93
XR_214360.1	XM_003643182	LOC101751247	SLC9A5	65	262	3409	3591	-155.8
XR_212427.1	NM_001277634	POMT2	C3H6ORF154	2	102	200	296	-112.7
XR_211465.1	XM_417222	LOC101748313	USP35	302	467	355	513	-135.14
XR_212878.1	NM_001006137	LOC101747558	C12H3ORF37	3117	3262	12	147	-111.3
XR_211181.1	NM_001031491	LOC101751115	CTSA	35	207	57	226	-139.62
XR_140343.2	NM_001199230	LOC100857913	NDUFAF2	4	196	3491	3670	-160.76
XR_210605.1	XM_004946960	LOC101752243	LOC419144	522	644	146	254	-100.86
XR_214236.1	NM_001031056	LOC101751705	AARS2	186	371	315	478	-139.61
XR_212283.1	XM_423078	LOC101747787	KIRREL	149	299	3209	3392	-181.21
XR_212337.1	NM_204769	LOC101750119	VSX1	151	339	2236	2411	-143.15
XR_213852.1	NM_001006307	ZNF462	ZNF593	5357	5494	83	217	-104.18
XR_211465.1	XM_004939411	LOC101748313	RPL15	535	661	211	359	-114.7
XR_211699.1	XM_003641132	LOC101751084	FAAH2	3292	3439	158	331	-132.83
XR_210164.1	XM_003643182	PRR14L	SLC9A5	28	218	3573	3751	-157.16
XR_213185.1	XM_003642520	CLEC16A	NPHP4	6	185	18	188	-154.1
XR_211869.1	NM_001031056	LOC101747321	AARS2	502	651	230	370	-111.98
XR_140343.2	NM_001252141	LOC100857913	SRF	2448	2609	835	971	-132.2
XR_213384.1	NM_001006340	LOC101751351	PEX11G	1755	1872	1835	1961	-100.39
XR_214253.1	XM_419977	LOC101750209	HS1BP3	37	149	633	745	-110.26
XR_211465.1	NM_001007833	LOC101748313	NUBP2	437	559	258	395	-112.22
XR_211575.1	NM_001277695	PLEKHA8	TMEM207	108	272	2066	2226	-148.91
XR_211699.1	NM_001008453	LOC101751084	CCND3	2174	2336	201	324	-127.12
XR_211614.1	NM_204769	LOC101749468	VSX1	1401	1554	2141	2281	-124.66
XR_213667.1	NM_204718	PRCC	CITED4	1	141	433	571	-117.03
XR_210616.1	NM_001039329	LOC101748364	PRDX6	1	130	219	364	-115.72
XR_213454.1	XM_419066	MANBAL	GABBR2	523	690	1159	1338	-150.16
XR_211575.1	XM_001236426	PLEKHA8	HDGF	102	227	1	102	-139.73
XR_212283.1	NM_001031094	LOC101747787	UBXN2A	384	532	619	803	-126.24
XR_214236.1	NM_001007834	LOC101751705	SYNGR3	44	229	1303	1486	-140.7
XR_212983.1	NM_001039329	LOC100857777	PRDX6	21	182	71	218	-130.46
XR_212953.1	XM_003643182	LOC769444	SLC9A5	44	244	185	361	-146.71
XR_212828.1	NM_001199910	LOC101751773	PDP1	9	209	689	889	-146.69
XR_213925.1	XM_422217	LOC101751560	C14ORF80	115	305	2740	2934	-152.3
XR_213469.1	NM_001031006	LOC101751925	CCDC127	1	178	900	1052	-130.09
XR_211575.1	XM_004936398	PLEKHA8	INF2	55	249	103	296	-172.99
XR_214292.1	XM_414526	LOC101750331	PCYOX1L	378	517	5	113	-116.75
XR_214306.1	NM_001277695	LOC101750652	TMEM207	779	978	1121	1301	-152.82
XR_213679.1	NM_204381	LOC101752000	THY1	3	132	334	481	-123.91
XR_210164.1	XM_003641892	PRR14L	IL34	29	155	435	572	-120.9
XR_211493.1	XM_424471	LOC101748531	ARSA	1174	1312	72	187	-107.21
XR_212747.1	NM_001012538	LOC101750881	SLC37A3	7	135	110	228	-117.3
XR_212983.1	NM_001039312	LOC100857777	KIF2A	58	220	368	548	-131.28
XR_211465.1	XM_003642274	LOC101748313	ASTN2	458	648	484	663	-171.62
XR_211869.1	NM_204864	LOC101747321	MEF2A	544	679	3804	3919	-110.09
XR_212253.1	NM_204381	PRKG2	THY1	1664	1776	383	498	-100.9
XR_214330.1	XM_003642234	LOC101751494	MIF	68	197	1	127	-106.33
XR_212337.1	XM_003641587	LOC101750119	SCN1A	149	280	1944	2095	-120.1
XR_212324.1	XM_422217	OTOG	C14ORF80	8704	8848	2832	3000	-120.2
XR_214330.1	XM_417143	LOC101751494	LATS2	24	161	1103	1257	-128.73
XR_210291.1	NM_001278156	LOC101747848	TMEM183A	5127	5271	283	483	-139.07
XR_212747.1	XM_417222	LOC101750881	USP35	2438	2564	271	402	-124.6
XR_211729.1	NM_001278156	LOC101749980	TMEM183A	188	306	367	494	-119.23
XR_213291.1	XM_001232709	LOC101751924	RHOBTB2	2378	2537	1468	1642	-155.3
XR_214330.1	XM_004937853	LOC101751494	TMEM213	58	211	352	537	-136.36
XR_213779.1	NM_204718	LOC101749181	CITED4	3713	3828	1100	1204	-106.1
XR_211740.1	NM_001031203	LOC101748534	NPC2	774	947	139	278	-125.68
XR_213291.1	XM_004947041	LOC101751924	LOC100858089	3568	3768	100	295	-200.11
XR_212227.1	XM_421563	LOC101747722	DKK1	12176	12339	119	281	-120.87
XR_212983.1	NM_001007834	LOC100857777	SYNGR3	100	295	1244	1413	-162.03
XR_140343.2	NM_001012760	LOC100857913	TSC22D1	2423	2577	26	165	-120.93
XR_212623.1	NM_204742	LOC101749034	MKRN1	35	142	57	168	-100.21
XR_213454.1	NM_001277658	MANBAL	LOC417192	31	228	25	224	-150.83
XR_211493.1	NM_204223	LOC101748531	PFKM	1067	1248	1892	2057	-136.83
XR_211465.1	XM_414820	LOC101748313	SMCR7	377	559	624	801	-154.02
XR_212983.1	XM_004946960	LOC100857777	LOC419144	898	1089	73	256	-138.37
XR_213469.1	NM_001278018	LOC101751925	WBP2	4	180	1107	1298	-144.2
XR_212227.1	NM_001031491	LOC101747722	CTSA	1040	1230	124	320	-160.81
XR_212958.1	NM_001006131	LOC101750575	DHODH	2228	2396	97	291	-162.25
XR_140299.2	NM_001199230	LOC100858152	NDUFAF2	1826	1991	3556	3738	-180.52
XR_211230.1	XM_423078	LOC101749526	KIRREL	160	273	3258	3393	-110.27
XR_210616.1	NM_204769	LOC101748364	VSX1	835	1018	2277	2457	-196.7
XR_210250.1	NM_001012800	LOC101748801	GTF2H4	2101	2214	1052	1165	-123.3
XR_211412.1	NM_001012800	LOC101749707	GTF2H4	22	152	1048	1173	-105.5
XR_212539.1	NM_001007834	LOC101751958	SYNGR3	99	209	1652	1784	-104.7
XR_210164.1	XM_003640720	PRR14L	C2H7ORF41	89	282	2097	2287	-148.96
XR_214360.1	XM_420763	LOC101751247	GPR125	48	248	1157	1333	-139.45
XR_213744.1	XM_422217	LOC101748786	C14ORF80	359	549	2902	3101	-153.13
XR_210852.1	NM_001006131	LOC101751677	DHODH	845	964	118	251	-109.71
XR_210852.1	NM_204718	LOC101751677	CITED4	781	907	317	440	-111.9
XR_213380.1	XM_003642520	LOC101748412	NPHP4	323	441	26	195	-134.21
XR_212747.1	XM_004939357	LOC101750881	OSBPL3	2691	2835	356	500	-109.3
XR_212337.1	NM_204223	LOC101750119	PFKM	3901	4010	1540	1654	-113.9
XR_212623.1	XM_417143	LOC101749034	LATS2	6	140	1104	1227	-128.82
XR_213925.1	NM_001031491	LOC101751560	CTSA	171	321	30	183	-129.96
XR_213291.1	NM_001252141	LOC101751924	SRF	2265	2420	554	683	-136.29
XR_213469.1	NM_001006430	LOC101751925	LOC422214	1	159	432	586	-132
XR_210164.1	XM_004939962	PRR14L	GATA6	78	173	22	145	-103.44
XR_213779.1	NM_001006242	LOC101749181	DNAL4	976	1143	243	410	-126.46
XR_211575.1	NM_001252027	PLEKHA8	CYP46A1	94	265	708	897	-150.1
XR_212539.1	XM_004941022	LOC101751958	FRAS1	31	206	781	970	-154.14
XR_212337.1	XM_004940598	LOC101750119	PHKA1	3049	3167	94	212	-111.6
XR_212958.1	NM_001030704	LOC101750575	MMD	2275	2396	1037	1149	-102.64
XR_213779.1	NM_001031056	LOC101749181	AARS2	2834	2954	316	450	-118
XR_210488.1	XM_003642363	LOC101748959	SYNGR2	7676	7849	704	874	-161.3
XR_212337.1	XM_004948280	LOC101750119	NUP210L	149	314	3010	3128	-126.84
XR_212623.1	NM_204757	LOC101749034	MAFF	3	180	640	835	-178.17
XR_212283.1	XM_422217	LOC101747787	C14ORF80	1	191	2849	3048	-173
XR_214330.1	NM_001007834	LOC101751494	SYNGR3	25	131	1667	1787	-116.2
XR_211472.1	XM_419066	LOC101749027	GABBR2	68	238	552	705	-124.51
XR_214306.1	XM_418505	LOC101750652	SNAP47	841	1015	1117	1292	-131.54
XR_214236.1	XM_003642520	LOC101751705	NPHP4	169	338	37	213	-139.44
XR_213454.1	XM_004936398	MANBAL	INF2	40	229	212	385	-146.1
XR_214330.1	NM_001198927	LOC101751494	SLCO2A1	27	187	107	305	-140.62
XR_211609.1	NM_001277629	LOC101751579	CALML4	542	681	9	143	-105.34
XR_214306.1	XM_003642363	LOC101750652	SYNGR2	424	624	688	875	-167.51
XR_212958.1	XM_424471	LOC101750575	ARSA	1089	1206	298	399	-101
XR_211609.1	XM_003642363	LOC101751579	SYNGR2	677	822	737	874	-109.85
XR_213185.1	XM_422217	CLEC16A	C14ORF80	10	196	2795	2995	-171.9
XR_210209.1	XM_414820	LOC101749833	SMCR7	321	491	395	583	-144.54
XR_140299.2	XM_417127	LOC100858152	RPL21	1536	1703	2031	2203	-128.64
XR_213469.1	XM_004939962	LOC101751925	GATA6	4	180	4	193	-172.62
XR_210605.1	XM_003643182	LOC101752243	SLC9A5	486	681	966	1132	-140.61
XR_211493.1	NM_204769	LOC101748531	VSX1	1166	1310	2360	2481	-120.61
XR_211663.1	XM_003641132	LOC101747375	FAAH2	1610	1743	115	257	-131.61
XR_213134.1	NM_001031031	LOC101748782	BCL11A	298	424	870	975	-101.2
XR_211970.1	XM_414820	LOC101749693	SMCR7	764	938	627	817	-173
XR_213744.1	XM_417965	LOC101748786	ELK4	1275	1473	3276	3457	-154.46
XR_214360.1	XM_422217	LOC101751247	C14ORF80	121	311	2740	2934	-152.3
XR_210242.1	NM_001031203	LOC101751832	NPC2	29	142	344	452	-100.08
XR_212958.1	XM_414779	LOC101750575	AMZ1	2279	2395	19	121	-106.61
XR_211465.1	XM_003641132	LOC101748313	FAAH2	528	651	614	728	-143.43
XR_214292.1	NM_204864	LOC101750331	MEF2A	99	253	3828	3953	-124.71
XR_211465.1	XM_418956	LOC101748313	BMP6	437	559	219	340	-101
XR_211808.1	XM_004937947	LOC100859824	DCP1B	2679	2827	4185	4335	-195.2
XR_213380.1	NM_001008453	LOC101748412	CCND3	11	204	266	457	-177.42
XR_214330.1	XM_003643401	LOC101751494	LOC100857892	169	305	304	438	-115.78
XR_212557.1	NM_001252027	LOC101751939	CYP46A1	2397	2536	733	888	-109.78
XR_213744.1	XM_423078	LOC101748786	KIRREL	133	326	70	261	-180.36
XR_213185.1	NM_001012538	CLEC16A	SLC37A3	27	179	167	306	-124.22
XR_213134.1	XM_003642363	LOC101748782	SYNGR2	264	428	650	808	-152.69
XR_213779.1	XM_418505	LOC101749181	SNAP47	3760	3884	24	170	-112.6
XR_212623.1	NM_001278156	LOC101749034	TMEM183A	12	199	294	487	-173.61
XR_212747.1	NM_001031203	LOC101750881	NPC2	1295	1424	103	229	-119.98
XR_211970.1	NM_001277486	LOC101749693	ARPC3	760	865	217	351	-100.1
XR_213384.1	XM_001232709	LOC101751351	RHOBTB2	1499	1619	659	793	-104.7
XR_211973.1	NM_001252141	LOC101751050	SRF	4	154	387	528	-123.1
XR_213667.1	NM_001006430	PRCC	LOC422214	181	318	475	594	-109.24
XR_212427.1	XM_003642520	POMT2	NPHP4	18	168	70	188	-136.65
XR_211575.1	NM_001277586	PLEKHA8	PDCD5	55	233	257	455	-143.41
XR_212958.1	XM_417127	LOC101750575	RPL21	2291	2401	1869	1974	-103.3
XR_210488.1	NM_001001748	LOC101748959	CYB5A	7724	7847	478	623	-116.01
XR_211970.1	XM_421563	LOC101749693	DKK1	774	969	73	270	-166.54
XR_210852.1	NM_204730	LOC101751677	ANXA6	781	897	1	146	-116
XR_213185.1	XM_004936398	CLEC16A	INF2	40	184	144	288	-129.61
XR_213380.1	XM_417475	LOC101748412	ACOT8	9	191	1830	2025	-190.09
XR_210164.1	XM_420763	PRR14L	GPR125	5912	6020	1233	1352	-104.7
XR_210852.1	XM_004946960	LOC101751677	LOC419144	796	966	53	240	-130.4
XR_210488.1	XM_419066	LOC101748959	GABBR2	7752	7946	1180	1349	-149.23
XR_213667.1	XM_424471	PRCC	ARSA	506	616	86	186	-104.96
XR_212958.1	NM_204718	LOC101750575	CITED4	2236	2345	1	110	-110.3
XR_212958.1	XM_004946960	LOC101750575	LOC419144	2308	2486	68	265	-142.9
XR_214360.1	NM_204757	LOC101751247	MAFF	10	145	795	941	-112.9
XR_140299.2	NM_001030704	LOC100858152	MMD	1248	1366	1027	1135	-105
XR_214306.1	XM_004934684	LOC101750652	PPEF1	933	1065	170	276	-107.63
XR_210852.1	NM_001277486	LOC101751677	ARPC3	825	974	239	354	-106.73
XR_210164.1	XM_003642520	PRR14L	NPHP4	28	163	1	132	-111.7
XR_213451.1	NM_001012538	LOC101750504	SLC37A3	2435	2607	1061	1227	-136.8
XR_211472.1	NM_001012580	LOC101749027	PDS5A	459	622	1394	1541	-120.3
XR_210164.1	NM_204769	PRR14L	VSX1	114	208	1248	1342	-105.2
XR_213744.1	NM_001030644	LOC101748786	CLCN7	25	178	948	1090	-120.51
XR_213017.1	XM_414820	LOC101748540	SMCR7	716	889	636	804	-138.36
XR_214253.1	NM_001006171	LOC101750209	ARL6IP1	103	200	451	556	-103.96
XR_211575.1	XM_004941022	PLEKHA8	FRAS1	80	246	896	1064	-166.2
XR_213454.1	NM_001012941	MANBAL	APCDD1	74	220	186	368	-127.92
XR_210423.1	NM_204381	LOC101752035	THY1	1227	1339	453	560	-102
XR_211575.1	NM_001007834	PLEKHA8	SYNGR3	60	248	1255	1455	-170.97
XR_211575.1	XM_417475	PLEKHA8	ACOT8	4	200	2061	2258	-215.53
XR_212539.1	XM_001232709	LOC101751958	RHOBTB2	12	209	1074	1253	-154.73
XR_213744.1	NM_001031395	LOC101748786	ASH2L	474	589	313	451	-106.44
XR_211740.1	NM_001031006	LOC101748534	CCDC127	362	521	952	1100	-122.1
XR_212983.1	XM_004948280	LOC100857777	NUP210L	59	246	1341	1521	-171.3
XR_214306.1	XM_422217	LOC101750652	C14ORF80	743	941	1872	2069	-177.82
XR_211973.1	XM_003641892	LOC101751050	IL34	4	138	498	621	-106.71
XR_214360.1	XM_003642363	LOC101751247	SYNGR2	44	185	729	871	-120
XR_210164.1	NM_001031056	PRR14L	AARS2	105	301	277	470	-148.74
XR_213469.1	XM_003642234	LOC101751925	MIF	232	370	11	145	-115.7
XR_213925.1	XM_004940598	LOC101751560	PHKA1	25	137	55	162	-108
XR_212557.1	XM_001232709	LOC101751939	RHOBTB2	2367	2536	1533	1666	-132.51
XR_211729.1	XM_001232860	LOC101749980	WDR53	189	304	87	222	-107.21
XR_211110.1	XM_003643182	LOC101749462	SLC9A5	1175	1309	953	1094	-115.28
XR_210209.1	XM_418515	LOC101749833	TBRG4	342	512	1537	1705	-169.01
XR_211808.1	NM_001012800	LOC100859824	GTF2H4	8009	8185	1517	1643	-142.6
XR_140343.2	NM_204591	LOC100857913	TRAIL-LIKE	5336	5483	91	231	-116.5
XR_214292.1	NM_001079718	LOC101750331	UBN1	96	226	925	1039	-106.18
XR_211740.1	NM_204381	LOC101748534	THY1	773	920	520	653	-111.57
XR_212557.1	NM_001007834	LOC101751939	SYNGR3	2395	2519	1235	1405	-126.65
XR_212283.1	NM_001079718	LOC101747787	UBN1	305	476	206	393	-144.54
XR_210488.1	NM_001008453	LOC101748959	CCND3	7684	7850	131	329	-156.11
XR_211970.1	XM_418993	LOC101749693	KIAA1468	746	908	1791	1950	-136.01
XR_211575.1	XM_418993	PLEKHA8	KIAA1468	95	255	1306	1481	-150.35
XR_211973.1	XM_004947041	LOC101751050	LOC100858089	4	126	554	694	-107.14
XR_210164.1	XM_422217	PRR14L	C14ORF80	24	217	1795	1988	-167.8
XR_214330.1	NM_001007833	LOC101751494	NUBP2	19	217	463	637	-145.81
XR_212953.1	NM_204159	LOC769444	DLX5	239	414	624	820	-162.22
XR_213469.1	XM_004943264	LOC101751925	KIAA0040	151	335	114	304	-151.56
XR_212427.1	NM_001030644	POMT2	CLCN7	29	174	643	803	-166.56
XR_213469.1	XM_421563	LOC101751925	DKK1	93	264	77	277	-144.14
XR_214253.1	NM_204718	LOC101750209	CITED4	66	201	857	1024	-121.14
XR_214253.1	NM_001004769	LOC101750209	BTC	56	230	13	162	-138.69
XR_212958.1	XM_417143	LOC101750575	LATS2	2206	2387	1189	1351	-140.14
XR_210605.1	XM_417475	LOC101752243	ACOT8	428	610	1103	1272	-156.8
XR_213744.1	NM_001199230	LOC101748786	NDUFAF2	207	407	3528	3728	-175.61
XR_213384.1	XM_003643182	LOC101751351	SLC9A5	2015	2144	3946	4088	-115.1
XR_210852.1	XM_003641892	LOC101751677	IL34	781	890	263	366	-101.7
XR_210852.1	XM_004947041	LOC101751677	LOC100858089	785	972	476	674	-163.3
XR_212623.1	NM_001030644	LOC101749034	CLCN7	6	201	19	194	-186.3
XR_212171.1	XM_003642363	LOC101748484	SYNGR2	1948	2116	119	286	-140.51
XR_212828.1	XM_418956	LOC101751773	BMP6	538	732	149	346	-165.47
XR_210488.1	NM_001007834	LOC101748959	SYNGR3	7700	7831	1644	1773	-129.41
XR_211970.1	XM_001236426	LOC101749693	HDGF	867	985	1	110	-121.6
XR_140299.2	NM_204730	LOC100858152	ANXA6	1454	1542	75	180	-105.81
XR_212828.1	XM_003641587	LOC101751773	SCN1A	35	150	1613	1729	-101.46
XR_210852.1	XM_423078	LOC101751677	KIRREL	786	900	954	1056	-107.01
XR_210164.1	NM_001031031	PRR14L	BCL11A	114	279	765	905	-128.77
XR_212337.1	XM_003642363	LOC101750119	SYNGR2	172	344	199	342	-145.03
XR_213469.1	XM_414820	LOC101751925	SMCR7	1	175	613	786	-180
XR_212337.1	NM_204381	LOC101750119	THY1	149	318	516	666	-143.17
XR_213134.1	NM_001031491	LOC101748782	CTSA	269	428	122	267	-133.8
XR_213380.1	XM_004940674	LOC101748412	DDX26B	653	785	569	743	-118.91
XR_212557.1	XM_417222	LOC101751939	USP35	2397	2530	636	791	-121.31
XR_210291.1	NM_001031203	LOC101747848	NPC2	5078	5251	357	540	-151.31
XR_212953.1	XM_417127	LOC769444	RPL21	334	453	1289	1416	-114.8
XR_212539.1	NM_001006340	LOC101751958	PEX11G	59	221	1241	1386	-132.8
XR_214253.1	XM_414820	LOC101750209	SMCR7	15	211	638	794	-155.48
XR_213925.1	XM_004939962	LOC101751560	GATA6	109	283	10	172	-138.32
XR_210488.1	XM_424471	LOC101748959	ARSA	7676	7818	36	176	-128.71
XR_211729.1	XM_003642520	LOC101749980	NPHP4	134	301	58	194	-153.3
XR_214292.1	NM_001199230	LOC101750331	NDUFAF2	49	238	3556	3755	-170.42
XR_210164.1	XM_417475	PRR14L	ACOT8	28	211	1274	1473	-177.3
XR_213380.1	XM_004941022	LOC101748412	FRAS1	357	447	586	685	-100.5
XR_210209.1	NM_001007833	LOC101749833	NUBP2	409	513	9	141	-108.15
XR_212878.1	NM_001031031	LOC101747558	BCL11A	2665	2865	785	960	-144.16
XR_212427.1	XM_004936398	POMT2	INF2	1248	1442	82	250	-151.1
XR_211465.1	NM_001030644	LOC101748313	CLCN7	315	506	594	770	-138.5
XR_213451.1	NM_204159	LOC101750504	DLX5	2951	3053	683	820	-128.38
XR_212324.1	XM_415765	OTOG	MDH2	28	157	587	745	-110.55
XR_213779.1	XM_004941022	LOC101749181	FRAS1	972	1167	880	1080	-160.62
XR_210242.1	NM_001006131	LOC101751832	DHODH	391	590	178	373	-147.84
XR_211663.1	NM_001252141	LOC101747375	SRF	1604	1798	467	660	-158.93
XR_213667.1	XM_423449	PRCC	ABCB6	167	299	1	106	-117.8
XR_212747.1	NM_001012760	LOC101750881	TSC22D1	11	131	1	126	-126.42
XR_210291.1	XM_004937947	LOC101747848	DCP1B	5079	5241	4168	4340	-141.42
XR_212623.1	XM_414820	LOC101749034	SMCR7	27	193	643	804	-156.9
XR_213750.1	XM_003642363	LOC101751392	SYNGR2	258	389	28	177	-104.61
XR_210291.1	XM_004943264	LOC101747848	KIAA0040	5127	5295	707	891	-145.86
XR_211808.1	NM_001278156	LOC100859824	TMEM183A	7487	7620	351	494	-116.21
XR_213380.1	NM_206979	LOC101748412	GRIN1	294	397	179	296	-114.43
XR_212427.1	NM_001008453	POMT2	CCND3	7	186	215	415	-191.3
XR_214330.1	XM_420763	LOC101751494	GPR125	87	260	1186	1361	-145.41
XR_211729.1	NM_001252141	LOC101749980	SRF	35	226	552	723	-174.52
XR_211970.1	NM_001277634	LOC101749693	C3H6ORF154	742	934	99	299	-161.91
XR_214292.1	NM_001271892	LOC101750331	TERF2	25	186	107	253	-123.28
XR_210616.1	XM_414526	LOC101748364	PCYOX1L	4	127	10	107	-107.01
XR_212747.1	XM_424471	LOC101750881	ARSA	5	112	69	179	-116.74
XR_214360.1	XM_004936398	LOC101751247	INF2	6	142	187	324	-118.4
XR_210852.1	XM_003642274	LOC101751677	ASTN2	771	914	476	635	-141.3
XR_212539.1	NM_001012538	LOC101751958	SLC37A3	247	377	180	300	-104.14
XR_213469.1	NM_001007833	LOC101751925	NUBP2	26	206	425	608	-154.5
XR_210164.1	XM_004937491	PRR14L	PRPF18	44	197	970	1135	-126.63
XR_212227.1	XM_418993	LOC101747722	KIAA1468	12327	12473	1800	1932	-118.83
XR_210488.1	NM_001252141	LOC101748959	SRF	7683	7832	298	452	-153.6
XR_210250.1	XM_420763	LOC101748801	GPR125	2095	2212	1145	1258	-100.6
XR_212953.1	XM_414820	LOC769444	SMCR7	343	530	657	797	-145.61
XR_210164.1	XM_415765	PRR14L	MDH2	26	181	682	837	-125.2
XR_212983.1	NM_001031006	LOC100857777	CCDC127	898	1086	808	1006	-150.13
XR_210291.1	XM_001233521	LOC101747848	NOL9	5201	5309	1	96	-103.2
XR_213185.1	XM_417127	CLEC16A	RPL21	15	191	1372	1572	-153.64
XR_213454.1	XM_003640720	MANBAL	C2H7ORF41	333	486	257	390	-122.8
XR_212427.1	NM_001031491	POMT2	CTSA	1	96	123	227	-121.6
XR_214236.1	XM_423078	LOC101751705	KIRREL	193	386	3229	3393	-181.9
XR_213380.1	XM_001236426	LOC101748412	HDGF	578	719	1	100	-115.79
XR_213925.1	XM_001232860	LOC101751560	WDR53	192	328	118	261	-101.4
XR_212227.1	NM_204864	LOC101747722	MEF2A	1785	1936	1692	1825	-120.62
XR_211493.1	NM_001252141	LOC101748531	SRF	1193	1335	493	666	-138.24
XR_213185.1	NM_204730	CLEC16A	ANXA6	30	179	46	214	-152.54
XR_211740.1	XM_003642520	LOC101748534	NPHP4	743	893	61	195	-119.9
XR_212227.1	NM_001008453	LOC101747722	CCND3	9008	9145	188	327	-140.09
XR_211808.1	NM_204223	LOC100859824	PFKM	2660	2832	2218	2382	-217.7
XR_213185.1	XM_417143	CLEC16A	LATS2	59	185	1318	1440	-110.4
XR_212983.1	XM_422510	LOC100857777	LOC424677	1046	1192	206	386	-121.89
XR_212953.1	NM_001006131	LOC769444	DHODH	323	445	140	277	-113.9
XR_212983.1	XM_419977	LOC100857777	HS1BP3	150	271	358	479	-105.19
XR_213185.1	NM_001006131	CLEC16A	DHODH	5006	5161	134	286	-147.2
XR_212557.1	XM_004937491	LOC101751939	PRPF18	2401	2536	3378	3484	-111.14
XR_210209.1	NM_001008453	LOC101749833	CCND3	214	376	176	324	-139.83
XR_140343.2	XM_418956	LOC100857913	BMP6	2440	2573	208	328	-108.34
XR_210605.1	XM_419977	LOC101752243	HS1BP3	3763	3920	558	704	-116.9
XR_214236.1	XM_422217	LOC101751705	C14ORF80	44	242	2782	2961	-162.38
XR_212427.1	XM_419977	POMT2	HS1BP3	38	152	634	755	-103.6
XR_212623.1	XM_420763	LOC101749034	GPR125	83	225	1180	1355	-141.37
XR_211729.1	XM_414820	LOC101749980	SMCR7	52	237	638	817	-165.01
XR_211575.1	XM_417222	PLEKHA8	USP35	48	242	1010	1174	-157.21
XR_210852.1	XM_003643182	LOC101751677	SLC9A5	648	848	3552	3744	-152.06
XR_211808.1	NM_204864	LOC100859824	MEF2A	2686	2811	3804	3922	-113.1
XR_212427.1	NM_204864	POMT2	MEF2A	7	104	3827	3943	-128.51
XR_212983.1	XM_417475	LOC100857777	ACOT8	15	200	2242	2378	-155.56
XR_213744.1	XM_004940598	LOC101748786	PHKA1	244	438	303	488	-154.72
XR_210209.1	NM_001031491	LOC101749833	CTSA	361	519	117	293	-148.61
XR_212958.1	NM_001030644	LOC101750575	CLCN7	2232	2382	487	631	-131.55
XR_210605.1	XM_004939962	LOC101752243	GATA6	6813	6964	19	198	-131.1
XR_210423.1	XM_004943264	LOC101752035	KIAA0040	1765	1890	659	797	-108.9
XR_213779.1	NM_001008453	LOC101749181	CCND3	997	1188	234	423	-154.99
XR_212983.1	XM_414526	LOC100857777	PCYOX1L	573	681	5	143	-107.65
XR_211869.1	XM_004947041	LOC101747321	LOC100858089	781	886	160	278	-101.7
XR_213291.1	XM_420763	LOC101751924	GPR125	3561	3741	1169	1352	-159.53
XR_214253.1	NM_204864	LOC101750209	MEF2A	53	213	3812	3942	-134
XR_210488.1	NM_001006307	LOC101748959	ZNF593	7724	7888	11	170	-128.6
XR_213679.1	XM_417127	LOC101752000	RPL21	1314	1434	1284	1416	-111.56
XR_210488.1	NM_001277695	LOC101748959	TMEM207	7667	7833	2058	2216	-132.2
XR_213744.1	NM_001031056	LOC101748786	AARS2	2084	2259	313	491	-145.11
XR_213017.1	NM_204864	LOC101748540	MEF2A	906	1048	1681	1818	-115.8
XR_212878.1	XM_003642520	LOC101747558	NPHP4	2701	2876	11	211	-151.15
XR_212953.1	NM_001031031	LOC769444	BCL11A	5	113	722	863	-110.6
XR_213380.1	XM_003640720	LOC101748412	C2H7ORF41	644	803	2192	2309	-117.18
XR_211699.1	NM_204864	LOC101751084	MEF2A	3318	3444	3822	3953	-110.3
XR_214330.1	NM_204718	LOC101751494	CITED4	55	190	857	1024	-121.14
XR_140343.2	NM_204381	LOC100857913	THY1	2446	2636	330	522	-159.9
XR_140299.2	XM_003641132	LOC100858152	FAAH2	1289	1467	585	770	-164.5
XR_213185.1	XM_004937491	CLEC16A	PRPF18	5043	5153	4204	4310	-119.2
XR_212828.1	XM_414820	LOC101751773	SMCR7	1082	1282	749	945	-150.66
XR_213744.1	NM_001198927	LOC101748786	SLCO2A1	132	294	110	257	-149.51
XR_212983.1	NM_001012879	LOC100857777	TMEM30A	100	252	130	309	-128.46
XR_212427.1	XM_003641132	POMT2	FAAH2	1	160	606	770	-185.9
XR_211465.1	NM_001079498	LOC101748313	SUMO3	488	672	237	412	-154.39
XR_210242.1	XM_417475	LOC101751832	ACOT8	114	273	1441	1584	-123.37
XR_213451.1	NM_001031491	LOC101750504	CTSA	2470	2670	263	448	-173.2
XR_211663.1	NM_001007834	LOC101747375	SYNGR3	1758	1907	1260	1403	-131.02
XR_213744.1	NM_001012538	LOC101748786	SLC37A3	565	727	1064	1233	-145.4
XR_213667.1	NM_204223	PRCC	PFKM	8	120	2002	2134	-122.01
XR_214253.1	NM_001030704	LOC101750209	MMD	37	206	1021	1196	-140.74
XR_211699.1	XM_418515	LOC101751084	TBRG4	3245	3397	1504	1672	-141.3
XR_211740.1	XM_414820	LOC101748534	SMCR7	761	948	615	788	-149
XR_212958.1	XM_004937947	LOC101750575	DCP1B	1075	1201	4329	4480	-110.7
XR_210488.1	NM_001031094	LOC101748959	UBXN2A	7673	7832	643	810	-118.42
XR_211740.1	XM_004937947	LOC101748534	DCP1B	921	1101	4272	4463	-141.35
XR_211465.1	XM_004948280	LOC101748313	NUP210L	528	678	2596	2742	-150.9
XR_213679.1	XM_423078	LOC101752000	KIRREL	1312	1429	3287	3384	-107.26
XR_212623.1	NM_001031056	LOC101749034	AARS2	11	178	217	393	-139.4
XR_213017.1	XM_423078	LOC101748540	KIRREL	922	1037	2931	3035	-107.7
XR_212958.1	XM_414820	LOC101750575	SMCR7	2198	2394	682	880	-168
XR_213454.1	NM_001012800	MANBAL	GTF2H4	395	591	1611	1786	-153.76
XR_213667.1	NM_001252141	PRCC	SRF	14	160	820	970	-155.76
XR_211493.1	XM_420763	LOC101748531	GPR125	3877	4021	1207	1347	-127.4
XR_214253.1	NM_204381	LOC101750209	THY1	37	211	624	816	-154.95
XR_211465.1	NM_001277634	LOC101748313	C3H6ORF154	488	670	65	256	-169.75
XR_213667.1	NM_204381	PRCC	THY1	4	202	504	686	-188.2
XR_212828.1	NM_001031491	LOC101751773	CTSA	521	668	241	415	-150.91
XR_212283.1	NM_001271892	LOC101747787	TERF2	283	415	77	185	-110.44
XR_214292.1	NM_001030775	LOC101750331	COPS7A	56	241	17	181	-125.48
XR_214253.1	XM_423078	LOC101750209	KIRREL	120	280	3229	3382	-161
XR_211699.1	XM_004940598	LOC101751084	PHKA1	3282	3409	77	195	-119.81
XR_213017.1	XM_417222	LOC101748540	USP35	764	951	203	363	-143.4
XR_210852.1	XM_414820	LOC101751677	SMCR7	754	893	304	432	-114.21
XR_212958.1	XM_004948280	LOC101750575	NUP210L	2196	2390	2588	2777	-176.4
XR_210291.1	XM_415728	LOC101747848	WBSCR17	5137	5291	811	975	-136.64
XR_212953.1	NM_001006242	LOC769444	DNAL4	329	448	650	792	-116.3
XR_213291.1	NM_001012580	LOC101751924	PDS5A	2435	2552	1403	1518	-100.2
XR_211575.1	XM_422085	PLEKHA8	RALB	93	244	327	494	-124.6
XR_214292.1	XM_004937491	LOC101750331	PRPF18	175	345	2375	2538	-146.07
XR_211465.1	NM_001252141	LOC101748313	SRF	377	561	494	666	-157.63
XR_211729.1	NM_204769	LOC101749980	VSX1	144	286	2310	2461	-145.1
XR_211869.1	XM_001232709	LOC101747321	RHOBTB2	495	695	1052	1251	-161.11
XR_212953.1	NM_206979	LOC769444	GRIN1	275	403	185	301	-102
XR_214292.1	NM_001031006	LOC101750331	CCDC127	103	252	902	1062	-118.19
XR_213384.1	NM_204864	LOC101751351	MEF2A	1495	1606	1663	1795	-104.81
XR_211749.1	NM_204864	LOC101749449	MEF2A	361	488	2135	2255	-102.52
XR_213744.1	XM_003641587	LOC101748786	SCN1A	205	387	1613	1747	-128.87
XR_213667.1	NM_001006307	PRCC	ZNF593	132	278	86	231	-126.56
XR_212828.1	NM_001252141	LOC101751773	SRF	477	677	1431	1623	-171.96
XR_211808.1	NM_204718	LOC100859824	CITED4	2676	2796	233	364	-116.26
XR_211808.1	NM_001031031	LOC100859824	BCL11A	2655	2814	859	1015	-140.9
XR_210423.1	NM_001199669	LOC101752035	BEST3	2135	2290	1004	1142	-118.91
XR_210852.1	XM_417143	LOC101751677	LATS2	785	905	1189	1337	-121.84
XR_213454.1	NM_001006307	MANBAL	ZNF593	309	476	31	217	-154.23
XR_214330.1	XM_004937491	LOC101751494	PRPF18	98	264	2410	2574	-147.95
XR_211663.1	NM_001039329	LOC101747375	PRDX6	1716	1910	186	357	-136.19
XR_213185.1	NM_001006307	CLEC16A	ZNF593	50	180	96	230	-113.71
XR_212828.1	XM_418515	LOC101751773	TBRG4	5	172	1846	1993	-147
XR_214236.1	NM_001012760	LOC101751705	TSC22D1	230	347	4	107	-100.26
XR_210291.1	NM_001006307	LOC101747848	ZNF593	5135	5290	63	215	-124.5
XR_213451.1	NM_001006340	LOC101750504	PEX11G	2519	2678	1222	1405	-156.59
XR_211663.1	NM_001008453	LOC101747375	CCND3	1693	1861	185	325	-156.52
XR_210242.1	NM_204219	LOC101751832	TRAF5	2	123	233	360	-107.51
XR_212828.1	XM_004934684	LOC101751773	PPEF1	1683	1826	107	278	-129.61
XR_212747.1	NM_204864	LOC101750881	MEF2A	347	476	3807	3953	-139.5
XR_212105.1	NM_001039329	LOC101751652	PRDX6	74	212	256	384	-100.71
XR_213185.1	XM_001232709	CLEC16A	RHOBTB2	25	194	1107	1264	-159.6
XR_210164.1	NM_205202	PRR14L	B4GALT1	94	211	4	125	-101.1
XR_210209.1	XM_003642520	LOC101749833	NPHP4	338	493	55	182	-123.5
XR_214306.1	XM_417222	LOC101750652	USP35	793	992	212	399	-159.82
XR_214236.1	NM_205202	LOC101751705	B4GALT1	234	379	626	756	-113.11
XR_211729.1	XM_425414	LOC101749980	MNT	217	340	76	160	-118.4
XR_212337.1	XM_414820	LOC101750119	SMCR7	2964	3130	633	822	-149.67
XR_212324.1	NM_001031491	OTOG	CTSA	2208	2343	220	360	-117
XR_211749.1	XM_415728	LOC101749449	WBSCR17	342	490	833	958	-104.39
XR_212656.1	NM_001252141	SLC4A10	SRF	2710	2869	369	528	-123.8
XR_211472.1	NM_001039329	LOC101749027	PRDX6	31	162	341	459	-107.7
XR_213454.1	NM_001030767	MANBAL	CECR1	441	548	107	212	-101.6
XR_214253.1	XM_424471	LOC101750209	ARSA	37	149	70	198	-115.41
XR_214306.1	NM_001252141	LOC101750652	SRF	265	459	579	767	-159.7
XR_211729.1	XM_418515	LOC101749980	TBRG4	38	226	1557	1748	-185.21
XR_210488.1	NM_204591	LOC101748959	TRAIL-LIKE	7045	7151	132	232	-103.1
XR_211609.1	XM_004937853	LOC101751579	TMEM213	501	655	48	183	-110.82
XR_214292.1	XM_004936398	LOC101750331	INF2	50	230	217	387	-137.6
XR_210291.1	XM_419066	LOC101747848	GABBR2	5074	5255	1163	1330	-141.7
XR_211614.1	NM_001006242	LOC101749468	DNAL4	1370	1508	654	784	-105.13
XR_212623.1	NM_001031491	LOC101749034	CTSA	22	195	125	290	-157.8
XR_210291.1	XM_004948280	LOC101747848	NUP210L	4961	5120	1295	1448	-134.57
XR_213380.1	XM_004946960	LOC101748412	LOC419144	130	255	230	420	-126.99
XR_210164.1	NM_001277695	PRR14L	TMEM207	157	333	1061	1218	-127.07
XR_211465.1	NM_001006340	LOC101748313	PEX11G	437	636	1819	2015	-176.97
XR_210209.1	NM_001030644	LOC101749833	CLCN7	282	477	616	806	-175.1
XR_213469.1	NM_204742	LOC101751925	MKRN1	1	160	827	1007	-142.94
XR_212953.1	NM_001030775	LOC769444	COPS7A	323	454	345	482	-108.76
XR_140299.2	XM_414779	LOC100858152	AMZ1	1834	1950	11	96	-100.13
XR_213454.1	NM_204757	MANBAL	MAFF	25	201	835	1021	-159.19
XR_212983.1	NM_001252141	LOC100857777	SRF	171	329	826	973	-143.4
XR_210423.1	NM_001007833	LOC101752035	NUBP2	3015	3187	322	511	-136.76
XR_211493.1	XM_003640813	LOC101748531	POP1	1137	1286	1322	1475	-119.8
XR_211869.1	NM_001031491	LOC101747321	CTSA	760	898	224	354	-111.3
XR_213451.1	NM_001030644	LOC101750504	CLCN7	3782	3970	720	918	-161.82
XR_213744.1	XM_004941022	LOC101748786	FRAS1	133	309	905	1097	-157.26
XR_212953.1	XM_004936398	LOC769444	INF2	1	119	165	265	-103.91
XR_213451.1	XM_003641892	LOC101750504	IL34	2498	2667	1088	1262	-166.1
XR_213291.1	NM_204757	LOC101751924	MAFF	2266	2423	782	961	-149.3
XR_211729.1	XM_418993	LOC101749980	KIAA1468	185	302	1796	1941	-114.3
XR_210488.1	XM_004946960	LOC101748959	LOC419144	5703	5838	3	156	-122.7
XR_214292.1	NM_001006242	LOC101750331	DNAL4	29	226	473	673	-153.46
XR_210616.1	XM_003641132	LOC101748364	FAAH2	84	216	644	773	-122.31
XR_210488.1	NM_001006375	LOC101748959	SSR1	7709	7811	432	565	-100.16
XR_213185.1	XM_003641892	CLEC16A	IL34	75	199	1108	1263	-132
XR_214306.1	NM_001008453	LOC101750652	CCND3	381	574	529	729	-171.82
XR_140343.2	XM_004936398	LOC100857913	INF2	2444	2541	27	157	-106.56
XR_213667.1	NM_001079718	PRCC	UBN1	216	416	151	346	-170.8
XR_211740.1	NM_001030644	LOC101748534	CLCN7	424	597	780	942	-140.81
XR_214236.1	XM_003641132	LOC101751705	FAAH2	149	347	583	778	-162
XR_211575.1	NM_206979	PLEKHA8	GRIN1	54	253	139	324	-183.84
XR_213454.1	NM_206979	MANBAL	GRIN1	19	141	148	276	-118.9
XR_213451.1	XM_424471	LOC101750504	ARSA	1263	1394	72	235	-128.7
XR_210605.1	XM_417965	LOC101752243	ELK4	6833	6976	3800	3915	-114.7
XR_211869.1	XM_004936398	LOC101747321	INF2	489	623	199	331	-105.3
XR_210242.1	XM_003643182	LOC101751832	SLC9A5	328	458	929	1047	-115.3
XR_211465.1	NM_001006475	LOC101748313	ERH	534	644	245	373	-100.34
XR_211575.1	XM_003641587	PLEKHA8	SCN1A	72	223	1340	1523	-139.35
XR_212828.1	NM_001006430	LOC101751773	LOC422214	25	182	250	405	-141.2
XR_212958.1	NM_001031203	LOC101750575	NPC2	2274	2383	102	216	-113.2
XR_213852.1	NM_001031491	ZNF462	CTSA	627	751	281	414	-113.14
XR_214330.1	XM_004943264	LOC101751494	KIAA0040	167	282	854	974	-105.55
XR_213451.1	NM_001195550	LOC101750504	AKAP17A	1344	1486	682	807	-105.33
XR_211729.1	XM_003641132	LOC101749980	FAAH2	13	208	598	753	-166.48
XR_212958.1	NM_204742	LOC101750575	MKRN1	2255	2403	5	163	-131.7
XR_211970.1	XM_001232709	LOC101749693	RHOBTB2	750	932	1073	1271	-190.8
XR_212766.1	XM_423078	LOC101751550	KIRREL	68	224	3235	3380	-145.7
XR_212539.1	XM_417222	LOC101751958	USP35	57	228	1010	1179	-150.4
XR_211575.1	NM_001006171	PLEKHA8	ARL6IP1	143	253	449	556	-110.6
XR_213469.1	XM_003643401	LOC101751925	LOC100857892	3	175	69	264	-147.69
XR_212557.1	XM_003642363	LOC101751939	SYNGR2	2193	2382	108	274	-144.2
XR_211869.1	XM_003641892	LOC101747321	IL34	495	638	503	639	-123.62
XR_212227.1	XM_423449	LOC101747722	ABCB6	12370	12456	4	117	-103.7
XR_210209.1	XM_003640720	LOC101749833	C2H7ORF41	359	496	2113	2228	-109.43
XR_211740.1	NM_204769	LOC101748534	VSX1	393	587	2208	2408	-160.1
XR_211699.1	XM_001232709	LOC101751084	RHOBTB2	2179	2336	1299	1480	-131.7
XR_211729.1	XM_003642363	LOC101749980	SYNGR2	52	238	203	387	-170.18
XR_211663.1	NM_001031491	LOC101747375	CTSA	1783	1921	128	233	-103.12
XR_210209.1	XM_004940674	LOC101749833	DDX26B	357	512	129	287	-113.24
XR_212283.1	NM_205202	LOC101747787	B4GALT1	29	171	651	764	-129.94
XR_212828.1	NM_001012941	LOC101751773	APCDD1	547	718	242	386	-121.2
XR_212958.1	NM_001199669	LOC101750575	BEST3	2198	2327	1716	1857	-123
XR_212953.1	NM_204742	LOC769444	MKRN1	41	240	759	959	-159.1
XR_213380.1	XM_004937491	LOC101748412	PRPF18	211	337	1043	1166	-126.74
XR_213185.1	XM_003640720	CLEC16A	C2H7ORF41	22	201	2119	2303	-155.03
XR_211729.1	NM_001006131	LOC101749980	DHODH	1	163	133	301	-149.8
XR_212747.1	NM_001252141	LOC101750881	SRF	8	151	811	974	-154.23
XR_212623.1	NM_001012941	LOC101749034	APCDD1	6	122	258	380	-112.13
XR_211465.1	NM_001079718	LOC101748313	UBN1	556	679	282	403	-116.7
XR_212623.1	XM_003641132	LOC101749034	FAAH2	4	192	88	287	-189.5
XR_214330.1	NM_001006340	LOC101751494	PEX11G	40	214	1303	1489	-174
XR_211465.1	XM_414526	LOC101748313	PCYOX1L	1835	1952	6	116	-103.01
XR_212227.1	NM_205202	LOC101747722	B4GALT1	12352	12465	648	773	-105.8
XR_213451.1	XM_418993	LOC101750504	KIAA1468	2537	2666	1854	1994	-119
XR_211749.1	XM_003641132	LOC101749449	FAAH2	360	531	605	759	-121.06
XR_211110.1	NM_204159	LOC101749462	DLX5	1173	1314	691	821	-107.63
XR_211575.1	NM_204757	PLEKHA8	MAFF	55	224	110	308	-183.06
XR_210242.1	XM_418515	LOC101751832	TBRG4	7	136	1116	1252	-122.66
XR_213134.1	NM_001277634	LOC101748782	C3H6ORF154	265	424	70	236	-140.11
XR_211412.1	NM_204223	LOC101749707	PFKM	1	118	1512	1661	-107.67
XR_212828.1	NM_001006242	LOC101751773	DNAL4	465	664	652	843	-159.61
XR_211970.1	NM_001030704	LOC101749693	MMD	769	942	992	1140	-148.37
XR_211740.1	XM_418515	LOC101748534	TBRG4	742	939	708	903	-157.4
XR_214292.1	NM_001006340	LOC101750331	PEX11G	114	252	1832	1980	-139.3
XR_213451.1	NM_001199000	LOC101750504	NFAT5	4076	4211	26	156	-105.61
XR_213380.1	NM_204591	LOC101748412	TRAIL-LIKE	643	838	21	211	-163.5
XR_212283.1	XM_417143	LOC101747787	LATS2	366	558	1260	1450	-163.72
XR_212324.1	NM_001199230	OTOG	NDUFAF2	8676	8825	3524	3657	-123.61
XR_214125.1	XM_422217	LOC101752192	C14ORF80	110	263	2815	2934	-126.31
XR_213679.1	NM_001278024	LOC101752000	ATP6V0C	30	153	138	265	-102.75
XR_213451.1	NM_001252029	LOC101750504	USMG5	3996	4179	590	754	-130.35
XR_211808.1	XM_003642363	LOC100859824	SYNGR2	8287	8456	232	386	-139.02
XR_212747.1	XM_003642274	LOC101750881	ASTN2	32	229	468	660	-172.1
XR_212828.1	XM_420763	LOC101751773	GPR125	4260	4414	1207	1362	-146.27
XR_211465.1	XM_423449	LOC101748313	ABCB6	544	676	40	176	-127.1
XR_210250.1	NM_204769	LOC101748801	VSX1	4	119	1591	1693	-105.2
XR_214236.1	XM_004937947	LOC101751705	DCP1B	184	343	4222	4392	-134.51
XR_211740.1	NM_001079718	LOC101748534	UBN1	447	577	222	378	-120.19
XR_212623.1	NM_001006340	LOC101749034	PEX11G	6	186	1302	1497	-177.6
XR_212747.1	XM_004948280	LOC101750881	NUP210L	38	180	382	524	-149.6
XR_140299.2	XM_418515	LOC100858152	TBRG4	1073	1261	1510	1672	-146.64
XR_212539.1	XM_418505	LOC101751958	SNAP47	92	227	1080	1231	-112.6
XR_212337.1	XM_004939962	LOC101750119	GATA6	248	436	1	159	-137.73
XR_212983.1	XM_004944818	LOC100857777	LOC426699	987	1125	1290	1427	-124.3
XR_214360.1	XM_001232860	LOC101751247	WDR53	198	334	118	261	-101.4
XR_211575.1	XM_003642274	PLEKHA8	ASTN2	18	198	451	651	-194.7
XR_212427.1	XM_001232709	POMT2	RHOBTB2	1	158	1103	1285	-188.17
XR_210242.1	NM_001012800	LOC101751832	GTF2H4	1	123	953	1101	-123.62
XR_212983.1	NM_001012580	LOC100857777	PDS5A	807	993	1397	1597	-150.03
XR_140299.2	NM_204223	LOC100858152	PFKM	1245	1362	2258	2380	-111.7
XR_210291.1	NM_001007833	LOC101747848	NUBP2	5079	5260	200	383	-146.1
XR_210242.1	NM_204864	LOC101751832	MEF2A	323	451	3827	3944	-107.6
XR_210164.1	XM_001232860	PRR14L	WDR53	198	319	91	230	-105.02
XR_213454.1	NM_001030704	MANBAL	MMD	393	565	1006	1193	-144
XR_214236.1	XM_003643182	LOC101751705	SLC9A5	15	205	3972	4172	-145.61
XR_210616.1	XM_417222	LOC101748364	USP35	831	929	616	743	-100.81
XR_212747.1	NM_204223	LOC101750881	PFKM	1	176	2000	2145	-152.87
XR_213134.1	NM_204591	LOC101748782	TRAIL-LIKE	277	412	54	228	-125.64
XR_210209.1	NM_001012538	LOC101749833	SLC37A3	342	490	1069	1234	-125.29
XR_210209.1	NM_001012580	LOC101749833	PDS5A	1	163	1402	1594	-129.61
XR_212623.1	XM_003642274	LOC101749034	ASTN2	4	191	434	634	-188.61
XR_210242.1	NM_204757	LOC101751832	MAFF	21	152	74	211	-121.59
XR_211663.1	NM_001012538	LOC101747375	SLC37A3	1749	1918	116	296	-134.74
XR_213667.1	XM_417143	PRCC	LATS2	2	162	1278	1447	-128.64
XR_212953.1	NM_001199669	LOC769444	BEST3	5	107	1753	1865	-106.11
XR_212958.1	NM_001012800	LOC101750575	GTF2H4	2199	2395	1068	1259	-169.71
XR_210605.1	NM_204159	LOC101752243	DLX5	1709	1833	682	836	-131.56
XR_214360.1	NM_204381	LOC101751247	THY1	9	142	288	427	-112.86
XR_214292.1	XM_423078	LOC101750331	KIRREL	299	496	1464	1625	-169.76
XR_214330.1	NM_001006131	LOC101751494	DHODH	44	200	230	430	-157.6
XR_210423.1	NM_001031031	LOC101752035	BCL11A	3015	3153	868	1015	-114.64
XR_212427.1	XM_004947041	POMT2	LOC100858089	14	165	1	177	-164.7
XR_210488.1	XM_004937491	LOC101748959	PRPF18	7628	7820	719	914	-167.84
XR_211970.1	NM_001012538	LOC101749693	SLC37A3	745	911	111	300	-152.22
XR_211465.1	XM_418515	LOC101748313	TBRG4	509	678	1508	1680	-170.4
XR_211740.1	NM_001006307	LOC101748534	ZNF593	1031	1146	1	117	-100.23
XR_212427.1	XM_414526	POMT2	PCYOX1L	95	208	1	113	-117.62
XR_212983.1	XM_004937947	LOC100857777	DCP1B	51	223	4253	4421	-146.15
XR_213744.1	NM_001031203	LOC101748786	NPC2	4502	4641	127	249	-115.9
XR_210605.1	NM_001030644	LOC101752243	CLCN7	429	612	190	380	-151.19
XR_212958.1	NM_001277634	LOC101750575	C3H6ORF154	1102	1199	206	298	-101.5
XR_210291.1	NM_205140	LOC101747848	SLC16A8	5145	5262	187	314	-100.02
XR_213454.1	NM_001031023	MANBAL	UBXN2B	520	636	277	415	-108.8
XR_212427.1	NM_204730	POMT2	ANXA6	91	208	69	198	-126.3
XR_213779.1	XM_004937009	LOC101749181	ILKAP	2838	2980	39	174	-107.44
XR_210250.1	NM_001199230	LOC101748801	NDUFAF2	134	215	3120	3202	-114.6
XR_214330.1	XM_004939411	LOC101751494	RPL15	25	172	210	345	-108.7
XR_211465.1	XM_004939962	LOC101748313	GATA6	455	636	10	172	-156.74
XR_210423.1	NM_204757	LOC101752035	MAFF	2949	3148	761	961	-167
XR_210164.1	XM_004947022	PRR14L	PIGT	24	170	1	142	-109.72
XR_210164.1	XM_414526	PRR14L	PCYOX1L	52	194	1	119	-118.32
XR_212283.1	NM_001079758	LOC101747787	TMEM38A	19	152	1374	1482	-102.38
XR_214306.1	XM_414820	LOC101750652	SMCR7	467	618	687	809	-125.5
XR_213667.1	NM_001031491	PRCC	CTSA	4	154	280	426	-147.8
XR_211970.1	NM_204769	LOC101749693	VSX1	750	933	2214	2412	-184.31
XR_211740.1	XM_420763	LOC101748534	GPR125	1036	1222	1140	1335	-143.56
XR_211575.1	XM_004937947	PLEKHA8	DCP1B	59	249	4200	4392	-171.72
XR_214236.1	XM_417475	LOC101751705	ACOT8	127	319	1797	1986	-161.36
XR_212227.1	XM_003642274	LOC101747722	ASTN2	12243	12427	402	573	-166.05
XR_212427.1	NM_001006340	POMT2	PEX11G	1	121	1230	1362	-150.5
XR_213017.1	XM_422217	LOC101748540	C14ORF80	730	930	2858	3048	-157.11
XR_214330.1	NM_001006307	LOC101751494	ZNF593	26	114	1	122	-106
XR_214360.1	XM_418956	LOC101751247	BMP6	210	325	272	416	-102.59
XR_211729.1	NM_204864	LOC101749980	MEF2A	184	305	3827	3953	-132.5
XR_213925.1	NM_001079718	LOC101751560	UBN1	169	322	162	301	-114.27
XR_211729.1	XM_001232709	LOC101749980	RHOBTB2	36	208	911	1076	-149.5
XR_213667.1	NM_001039329	PRCC	PRDX6	98	279	228	416	-150.6
XR_212283.1	XM_417965	LOC101747787	ELK4	16	113	3806	3921	-113.8
XR_211465.1	NM_204381	LOC101748313	THY1	319	508	393	570	-154.17
XR_214099.1	XM_003640720	LOC101750978	C2H7ORF41	43	153	257	390	-101.9
XR_211465.1	NM_001079758	LOC101748313	TMEM38A	512	651	43	176	-114
XR_211465.1	XM_004940598	LOC101748313	PHKA1	539	670	354	489	-137.3
XR_140299.2	XM_004940598	LOC100858152	PHKA1	1253	1447	299	492	-163.6
XR_212283.1	XM_003642274	LOC101747787	ASTN2	29	199	462	660	-188.52
XR_212623.1	XM_423078	LOC101749034	KIRREL	258	380	3263	3393	-141.8
XR_213187.1	XM_004937491	LOC100858908	PRPF18	34	208	816	978	-128.1
XR_212983.1	NM_204742	LOC100857777	MKRN1	1669	1847	707	887	-142.31
XR_210852.1	XM_003642520	LOC101751677	NPHP4	781	907	53	211	-128.73
XR_214306.1	NM_204769	LOC101750652	VSX1	768	966	2325	2477	-147.97
XR_210164.1	XM_004947041	PRR14L	LOC100858089	85	281	514	708	-165.72
XR_211970.1	XM_004940663	LOC101749693	PHF6	747	934	486	680	-149.4
XR_213667.1	XM_004937491	PRCC	PRPF18	389	466	1066	1164	-101.9
XR_211609.1	NM_204769	LOC101751579	VSX1	290	406	2194	2301	-105.5
XR_213017.1	XM_004941022	LOC101748540	FRAS1	71	216	831	957	-123.44
XR_212878.1	NM_001252141	LOC101747558	SRF	2341	2487	846	979	-132.09
XR_212828.1	NM_001030644	LOC101751773	CLCN7	1	120	912	1090	-134.77
XR_213779.1	NM_001039329	LOC101749181	PRDX6	3750	3869	283	417	-111
XR_212828.1	XM_417475	LOC101751773	ACOT8	407	607	2267	2435	-151.43
XR_210605.1	NM_001031284	LOC101752243	NRD1	6836	6945	141	254	-103.86
XR_210250.1	NM_001039329	LOC101748801	PRDX6	2046	2202	213	360	-126.8
XR_212828.1	NM_001006131	LOC101751773	DHODH	529	681	315	500	-137.8
XR_210605.1	XM_003642363	LOC101752243	SYNGR2	1714	1831	749	878	-132.9
XR_211472.1	NM_001031056	LOC101749027	AARS2	447	584	351	492	-122.72
XR_212171.1	NM_001252141	LOC101748484	SRF	1948	2093	324	486	-130.5
XR_212539.1	XM_003641132	LOC101751958	FAAH2	14	214	443	626	-153.28
XR_214306.1	NM_001039329	LOC101750652	PRDX6	835	1026	317	502	-157.14
XR_213744.1	XM_414526	LOC101748786	PCYOX1L	1852	1951	1	113	-101.7
XR_213667.1	XM_004940598	PRCC	PHKA1	36	231	63	252	-190.4
XR_214253.1	NM_001006131	LOC101750209	DHODH	55	211	230	430	-157.6
XR_213744.1	XM_004948280	LOC101748786	NUP210L	16	182	2400	2552	-143.55
XR_210423.1	NM_001278156	LOC101752035	TMEM183A	3661	3805	378	493	-111.9
XR_212427.1	XM_004939962	POMT2	GATA6	11	160	25	173	-145.16
XR_140299.2	XM_004939962	LOC100858152	GATA6	510	690	4	173	-154.82
XR_213291.1	XM_424471	LOC101751924	ARSA	2335	2480	30	195	-136.09
XR_212171.1	XM_004947041	LOC101748484	LOC100858089	1919	2024	491	605	-107.1
XR_212171.1	XM_414820	LOC101748484	SMCR7	1925	2046	637	753	-101.4
XR_212171.1	NM_204769	LOC101748484	VSX1	1941	2045	2162	2313	-115.51
XR_212958.1	NM_001079718	LOC101750575	UBN1	2236	2382	225	382	-126.3
XR_210242.1	NM_001079718	LOC101751832	UBN1	21	156	197	315	-106.12
XR_213454.1	NM_001004769	MANBAL	BTC	332	513	14	179	-137.8
XR_212253.1	NM_204757	PRKG2	MAFF	1661	1770	809	927	-103.7
XR_214306.1	NM_001012538	LOC101750652	SLC37A3	901	1084	160	336	-157.79
XR_210488.1	NM_204223	LOC101748959	PFKM	7632	7825	1576	1770	-165.54
XR_214330.1	XM_417475	LOC101751494	ACOT8	14	178	1749	1918	-172.86
XR_211808.1	XM_001232860	LOC100859824	WDR53	5128	5260	87	205	-107.2
XR_210209.1	XM_003641892	LOC101749833	IL34	367	484	462	618	-120.55
XR_214306.1	XM_004937491	LOC101750652	PRPF18	877	1074	2645	2800	-155.12
XR_210291.1	XM_004936398	LOC101747848	INF2	5172	5316	184	336	-125.81
XR_212557.1	NM_001006131	LOC101751939	DHODH	2397	2536	60	189	-132.4
XR_214236.1	XM_004947022	LOC101751705	PIGT	174	334	1	142	-112.52
XR_212337.1	NM_001007834	LOC101750119	SYNGR3	172	356	1263	1435	-141.1
XR_212427.1	NM_001079498	POMT2	SUMO3	33	152	301	413	-116.81
XR_213469.1	NM_204159	LOC101751925	DLX5	35	194	667	840	-198.8
XR_212958.1	XM_003641892	LOC101750575	IL34	2249	2423	528	709	-150.29
XR_213744.1	NM_001006171	LOC101748786	ARL6IP1	1232	1357	451	562	-102.4
XR_140207.2	XM_423078	LOC100858812	KIRREL	680	822	493	617	-108.3
XR_210605.1	XM_003642274	LOC101752243	ASTN2	6949	7081	16	139	-126.41
XR_212337.1	XM_004937947	LOC101750119	DCP1B	457	592	4378	4518	-113.54
XR_213454.1	XM_003642274	MANBAL	ASTN2	965	1163	454	645	-180.82
XR_210605.1	NM_204381	LOC101752243	THY1	1695	1832	236	371	-130.71
XR_211493.1	XM_004941022	LOC101748531	FRAS1	1105	1305	896	1091	-158.04
XR_210852.1	XM_418993	LOC101751677	KIAA1468	858	981	1792	1935	-118.82
XR_213134.1	NM_001031006	LOC101748782	CCDC127	265	422	903	1055	-122.41
XR_211808.1	XM_418505	LOC100859824	SNAP47	2675	2811	1032	1196	-125.6
XR_212283.1	XM_003643401	LOC101747787	LOC100857892	371	479	143	260	-102.2
XR_213451.1	XM_004940598	LOC101750504	PHKA1	1258	1455	276	470	-160.55
XR_211575.1	XM_004943264	PLEKHA8	KIAA0040	53	251	838	1012	-167.3
XR_214330.1	NM_204730	LOC101751494	ANXA6	143	309	9	167	-147.39
XR_212283.1	NM_001252141	LOC101747787	SRF	18	196	576	726	-161.83
XR_213744.1	XM_417222	LOC101748786	USP35	43	242	515	706	-153.8
XR_212283.1	NM_001012800	LOC101747787	GTF2H4	170	349	1133	1333	-145.04
XR_211493.1	XM_003641892	LOC101748531	IL34	1170	1363	443	608	-151.89
XR_210164.1	NM_001199230	PRR14L	NDUFAF2	58	174	3564	3670	-116.4
XR_140299.2	XM_418993	LOC100858152	KIAA1468	1317	1511	1813	2010	-157.92
XR_211575.1	XM_003643401	PLEKHA8	LOC100857892	60	247	182	353	-143.5
XR_213134.1	XM_417475	LOC101748782	ACOT8	267	425	2271	2417	-140.04
XR_213134.1	XM_003642520	LOC101748782	NPHP4	243	423	42	203	-145
XR_213925.1	XM_004948280	LOC101751560	NUP210L	89	289	1316	1506	-159.69
XR_213779.1	NM_001031031	LOC101749181	BCL11A	1080	1248	745	900	-129.63
XR_211699.1	NM_204718	LOC101751084	CITED4	3315	3439	1081	1197	-106.1
XR_212283.1	XM_004946960	LOC101747787	LOC419144	103	253	244	420	-130.77
XR_210605.1	NM_001007834	LOC101752243	SYNGR3	1003	1139	1254	1405	-121
XR_213852.1	XM_417965	ZNF462	ELK4	665	824	3798	3920	-116.8
XR_213667.1	XM_418993	PRCC	KIAA1468	180	293	1792	1931	-111.6
XR_213454.1	NM_001252141	MANBAL	SRF	131	238	828	962	-121.96
XR_211181.1	NM_204223	LOC101751115	PFKM	266	429	1532	1705	-140.53
XR_212105.1	NM_001199669	LOC101751652	BEST3	14	203	1322	1499	-128.89
XR_214330.1	XM_418515	LOC101751494	TBRG4	46	200	1368	1551	-156.05
XR_212283.1	XM_418993	LOC101747787	KIAA1468	373	555	1296	1477	-148.49
XR_214099.1	XM_001232709	LOC101750978	RHOBTB2	127	321	1411	1611	-151.86
XR_213451.1	NM_001008453	LOC101750504	CCND3	1220	1384	162	350	-166.6
XR_211970.1	NM_205202	LOC101749693	B4GALT1	783	903	622	755	-128.4
XR_211970.1	XM_422217	LOC101749693	C14ORF80	719	901	2740	2934	-185.62
XR_211808.1	XM_003640720	LOC100859824	C2H7ORF41	886	1072	2100	2273	-144.7
XR_211493.1	NM_001031031	LOC101748531	BCL11A	1189	1314	772	910	-110.62
XR_212983.1	NM_001031203	LOC100857777	NPC2	3	142	406	598	-134.56
XR_214330.1	XM_414820	LOC101751494	SMCR7	4	200	638	794	-155.48
XR_213852.1	NM_204159	ZNF462	DLX5	615	781	666	824	-140.7
XR_212427.1	NM_204769	POMT2	VSX1	4	162	2205	2405	-188.74
XR_213744.1	XM_419977	LOC101748786	HS1BP3	463	583	641	759	-117.8
XR_214330.1	NM_001004769	LOC101751494	BTC	45	219	13	162	-138.69
XR_213469.1	XM_419066	LOC101751925	GABBR2	10	192	1164	1362	-153.46
XR_140343.2	XM_001232709	LOC100857913	RHOBTB2	2764	2880	1152	1264	-105.2
XR_140299.2	NM_001278156	LOC100858152	TMEM183A	1689	1804	307	420	-106.6
XR_213454.1	NM_001278145	MANBAL	ABHD5	1707	1865	871	1031	-126.52
XR_140299.2	XM_004936398	LOC100858152	INF2	1722	1890	187	373	-150.5
XR_211808.1	XM_004937853	LOC100859824	TMEM213	4265	4431	220	387	-237.71
XR_140299.2	NM_001031203	LOC100858152	NPC2	1693	1811	416	544	-102.91
XR_212958.1	NM_204381	LOC101750575	THY1	2233	2411	526	707	-173.9
XR_213380.1	NM_001012800	LOC101748412	GTF2H4	13	161	1492	1650	-156.8
XR_214099.1	XM_004948280	LOC101750978	NUP210L	2	185	1338	1501	-149.57
XR_211575.1	XM_417143	PLEKHA8	LATS2	97	242	1264	1409	-129.1
XR_214292.1	XM_004947041	LOC101750331	LOC100858089	112	297	98	285	-164.83
XR_211575.1	NM_001199645	PLEKHA8	KBTBD4	101	272	264	460	-151.51
XR_213017.1	NM_204591	LOC101748540	TRAIL-LIKE	468	604	35	175	-118.03
XR_214253.1	XM_003642274	LOC101750209	ASTN2	26	213	452	629	-175.35
XR_214360.1	NM_001079718	LOC101751247	UBN1	175	328	162	301	-114.27
XR_210605.1	XM_425414	LOC101752243	MNT	6177	6299	71	181	-109.3
XR_211465.1	NM_001006131	LOC101748313	DHODH	514	700	289	448	-143.39
XR_210605.1	NM_204591	LOC101752243	TRAIL-LIKE	557	688	79	235	-123.38
XR_211609.1	XM_001232709	LOC101751579	RHOBTB2	364	563	411	593	-149.43
XR_214306.1	NM_001199230	LOC101750652	NDUFAF2	656	818	3696	3877	-134.87
[truncated: 1,942 more rows]

## Sheet: IBV_coexpression_network_m
LOC101751924	0.919252	SMCR7
LOC101750575	-0.934628	TMEM231
LOC101751471	-0.929264	TMEM231
LOC101751392	-0.94104	LACC1
LOC101748717	-0.924685	LACC1
LOC101748412	-0.95901	LACC1
LOC101750575	-0.90733	LACC1
MIR34A	-0.900893	LACC1
LOC101749381	0.90496	LACC1
LOC101751471	-0.923605	LACC1
LOC101749181	-0.912367	LACC1
LOC101747321	-0.935349	LACC1
LOC101751958	-0.914524	LACC1
LOC101751924	0.916972	PDZK1
LOC101751392	0.903923	TUBD1
LOC101748717	0.910691	TUBD1
LOC101749181	0.916045	TUBD1
LOC101747321	0.914444	TUBD1
LOC101748412	0.908293	KCTD4
LOC101748801	-0.917962	KCTD4
LOC101751733	0.924084	KCTD4
LOC101749181	0.957293	KCTD4
LOC101747321	0.936093	KCTD4
LOC101748717	0.908702	PIAS2
LOC101748717	0.900001	GPR6
LOC101748412	0.911064	GPR6
LOC101751958	0.900762	GPR6
LOC101748412	0.902876	HEY1
FASTKD1	0.911252	C22ORF32
LOC101751392	0.904985	C22ORF32
LOC101748412	0.923116	C22ORF32
LOC101751733	0.959294	C22ORF32
LOC101749181	0.932502	C22ORF32
LOC101747321	0.934196	C22ORF32
LOC101748717	0.907259	NOL9
LOC101748412	0.926693	NOL9
LOC101749381	-0.910757	NOL9
LOC101749181	0.91624	NOL9
LOC101747321	0.923352	NOL9
LOC101751705	0.907538	LOC100857717
POMT2	-0.939609	LIG3
LOC101751471	-0.918184	LIG3
LOC101749475	0.904389	WEE2
POMT2	-0.907107	GSTK1
LOC101751471	-0.91276	GSTK1
LOC426699	0.900588	IGF2BP3
LOC101747787	0.918163	IGF2BP3
MIR17	0.903632	IGF2BP3
LOC101751733	0.928497	IGF2BP3
LOC101749181	0.908838	IGF2BP3
LOC101747321	0.906871	IGF2BP3
LOC100857913	0.903249	NME7
NME7	0.902652	SOGA1
LOC101751392	-0.915993	LOC101751264
LOC101748717	-0.909425	LOC101751264
LOC101748412	-0.927138	LOC101751264
LOC101750575	-0.94745	LOC101751264
LOC101749381	0.907365	LOC101751264
LOC101751471	-0.950834	LOC101751264
LOC101747321	-0.900831	LOC101751264
LOC426699	0.904114	COX18
LOC101749752	0.916788	COX18
LOC100857913	0.931991	COX18
LOC101748717	0.913027	IFT80
LOC101749381	-0.901204	IFT80
LOC101751924	0.909214	SOGA1
LOC101749181	0.902636	SOGA1
LOC101751392	-0.912245	PLEKHD1
LOC101748412	-0.900786	PLEKHD1
LOC101750575	-0.928431	PLEKHD1
LOC101748801	0.911511	PLEKHD1
POMT2	-0.905962	PLEKHD1
LOC101751115	0.919786	PLEKHD1
LOC101751471	-0.947134	PLEKHD1
LOC101749181	-0.926688	PLEKHD1
LOC101747321	-0.928745	PLEKHD1
LOC101751392	-0.936699	PBXIP1
LOC101748412	-0.920243	PBXIP1
LOC101750575	-0.934662	PBXIP1
LOC101748801	0.924648	PBXIP1
POMT2	-0.917334	PBXIP1
LOC101751115	0.935531	PBXIP1
LOC101751471	-0.957265	PBXIP1
LOC101749181	-0.941592	PBXIP1
LOC101747321	-0.9438	PBXIP1
LOC101749181	0.912594	RUFY2
LOC101747321	0.90501	RUFY2
LOC101748717	0.910648	EFCAB11
LOC101748412	0.908429	LOC101750280
LOC101749181	0.905148	LOC101750280
LOC101747321	0.912093	LOC101750280
MIR101-2	0.968211	ZNHIT6
LOC101751560	-0.944621	ZNHIT6
LOC101751247	-0.944621	ZNHIT6
LOC101748412	-0.910531	AURKAIP1
LOC101751958	-0.90933	AURKAIP1
LOC101748717	0.902402	C20H20ORF111
LOC426699	0.927834	WISP1
LOC101747787	0.911996	LOC100857573
LOC101751392	0.929731	LOC100857573
LOC101748412	0.903844	LOC100857573
LOC101751733	0.909709	LOC100857573
LOC101749181	0.931322	LOC100857573
LOC100857913	0.905425	LOC100857573
LOC101747321	0.938993	LOC100857573
LOC101751924	0.924871	HOXD10
POMT2	-0.901608	AMZ1
LOC101751392	0.94687	LOC100858243
LOC101748717	0.926741	LOC100858243
LOC101748412	0.936424	LOC100858243
LOC101751115	-0.904068	LOC100858243
LOC101749181	0.973565	LOC100858243
LOC100857913	0.900513	LOC100858243
LOC101747321	0.969482	LOC100858243
MIR101-2	-0.921832	ANKRD2
LOC101751560	0.900243	ANKRD2
LOC101751247	0.900243	ANKRD2
LOC101751471	0.910116	DLX5
LOC101751924	0.929279	C14ORF80
LOC101751939	0.927321	C14ORF80
LOC100857913	0.916959	C14ORF80
LOC101747321	0.908738	C14ORF80
LOC101751958	0.905513	C14ORF80
LOC101751733	0.933614	FRY
LOC101749181	0.923266	FRY
LOC101747321	0.910142	FRY
LOC101749752	0.900994	LOC426699
LOC100857913	0.911057	LOC426699
LOC101751471	0.955343	PRKAA2
LOC101751733	0.911965	MTHFSD
LOC101749181	0.911142	MTHFSD
LOC101751392	-0.900818	SERPINA4
LOC101751924	0.91063	C8H1ORF168
LOC101751733	0.912217	C8H1ORF168
LOC101751939	0.915783	C8H1ORF168
LOC101749181	0.916638	C8H1ORF168
LOC100857913	0.901221	C8H1ORF168
LOC101747321	0.910803	C8H1ORF168
LOC101747787	0.919017	SPPL2B
MIR17	0.9082	SPPL2B
LOC101751733	0.941754	SPPL2B
LOC101751392	0.91641	ARL15
LOC101748717	0.911133	ARL15
LOC101748412	0.920543	ARL15
LOC101751115	-0.90639	ARL15
LOC101751733	0.919435	ARL15
LOC101751939	0.903548	ARL15
LOC101749181	0.932556	ARL15
LOC101747321	0.936188	ARL15
LOC100857913	0.912052	LOC100858787
LOC100857913	0.912052	LOC100859293
LOC101751924	-0.934441	ABCB6
LOC101749181	-0.902454	ABCB6
LOC101747321	-0.905235	ABCB6
LOC101751924	0.908897	SEC16A
LOC101751392	0.917278	SEC16A
LOC101748412	0.927303	SEC16A
LOC101749181	0.934509	SEC16A
LOC101747321	0.94941	SEC16A
LOC101748412	0.901201	LOC101751912
LOC101751392	-0.912077	MRPS36
LOC101748412	-0.926209	MRPS36
LOC101749181	-0.912886	MRPS36
LOC101747321	-0.928374	MRPS36
LOC101751392	0.932311	LOC101749287
LOC101750575	0.906777	LOC101749287
POMT2	0.929285	LOC101749287
LOC101751115	-0.912394	LOC101749287
LOC101751471	0.943714	LOC101749287
LOC101747321	0.920709	LOC101749287
LOC101751471	-0.905805	COMMD3
LOC101748412	0.918546	LOC101750651
LOC101750575	0.902326	LOC101750651
LOC101751471	0.903181	LOC101750651
LOC101749181	0.904949	LOC101750651
LOC101747321	0.909813	LOC101750651
LOC101751705	0.901294	TSHZ2
LOC101748412	0.904389	LOC101747931
LOC101751733	0.906067	LOC101747931
LOC101749181	0.918491	LOC101747931
LOC101747321	0.914569	LOC101747931
LOC101751392	0.930202	NAGPA
LOC101750575	0.913583	NAGPA
POMT2	0.952195	NAGPA
LOC101751115	-0.909809	NAGPA
LOC101751471	0.977777	NAGPA
LOC101749181	0.906619	NAGPA
LOC101747321	0.926166	NAGPA
LOC101747833	0.914217	SLN
MIR101-2	0.950389	MAML2
LOC101751560	-0.913283	MAML2
LOC101751247	-0.913283	MAML2
LOC101748412	0.926918	ZNF618
LOC101751733	0.915933	ZNF618
LOC101749181	0.909745	ZNF618
LOC101747321	0.912438	ZNF618
LOC101748717	0.916152	CALR3
LOC101751392	0.949152	CTLA4
LOC101751471	0.923762	CTLA4
LOC101749181	0.914724	CTLA4
LOC101747321	0.941989	CTLA4
LOC101749475	0.912949	LOC427652
LOC100857913	0.902628	TLR2-2
