# Supplementary material for: Microarray analysis of infectious bronchitis virus infection of chicken primary dendritic cells
Source: BMC Genomics. 2019 Jul 8;20:557. doi: 10.1186/s12864-019-5940-6 (PMC6615177; doi:10.1186/s12864-019-5940-6)
Supplement: Supplementary file 7 — GO and KEEG analysis of differentially expressed lncRNAs target in IBV-stimulated avian BMDCs. (XLS 458 kb) [file 12864_2019_5940_MOESM7_ESM.xls]

GOID	GONAME	GOCAT	GOLEVEL	Number_symbols_within_mylist_and_GO	Number_symbols_within_reflist_and_GO	Number_symbols_within_mylist	Number_symbols_within_reflist	Symbols_within_mylist	Enrichment_Score	Pvalue	Qvalue
GO:0060976	coronary vasculature development	biological_process	9	3	10	171	8990	GATA6,SRF,BVES	15.77192982	0.000735473	0.5385074
GO:0055007	cardiac muscle cell differentiation	biological_process	9	5	45	171	8990	DKK1,GATA6,SRF,MEF2A,BVES	5.841455491	0.001550472	0.5385074
GO:0060947	cardiac vascular smooth muscle cell differentiation	biological_process	10	2	4	171	8990	GATA6,SRF	26.28654971	0.002104635	0.5385074
GO:0031907	microbody lumen	cellular_component	9	2	4	173	9055	ACOT8,ABCD3	26.17052023	0.002123235	0.5385074
GO:0005782	peroxisomal matrix	cellular_component	10	2	4	173	9055	ACOT8,ABCD3	26.17052023	0.002123235	0.5385074
GO:0003682	chromatin binding	molecular_function	2	12	257	151	8392	SIN3B,HOXD10,PRKAA2,WBP2,ELK4,TERF2,GATA6,MNT,SRF,MEF2A,MKRN1,RNF20	2.594995748	0.002261073	0.5385074
GO:0048738	cardiac muscle tissue development	biological_process	8	7	96	171	8990	SIN3B,HEY1,DKK1,GATA6,SRF,MEF2A,BVES	3.833455166	0.00229383	0.5385074
GO:0031468	nuclear envelope reassembly	biological_process	6	2	5	171	8990	UBXN2A,UBXN2B	21.02923977	0.003463887	0.5385074
GO:0001649	osteoblast differentiation	biological_process	5	7	107	171	8990	PIAS2,HEY1,IFT80,DLX5,GTF2H4,BMP6,ERH	3.439361644	0.004217909	0.5385074
GO:0035051	cardiocyte differentiation	biological_process	8	5	58	171	8990	DKK1,GATA6,SRF,MEF2A,BVES	4.532163743	0.004770091	0.5385074
GO:0090140	regulation of mitochondrial fission	biological_process	7	2	6	171	8990	SMCR7,INF2	17.52436647	0.005130994	0.5385074
GO:0016559	peroxisome fission	biological_process	5	2	6	171	8990	PEX11G,ACOT8	17.52436647	0.005130994	0.5385074
GO:0015485	cholesterol binding	molecular_function	5	3	20	151	8392	NPC2,ANXA6,OSBPL3	8.336423841	0.005200222	0.5385074
GO:0032934	sterol binding	molecular_function	4	3	22	151	8392	NPC2,ANXA6,OSBPL3	7.578567128	0.006842838	0.5385074
GO:0035886	vascular smooth muscle cell differentiation	biological_process	8	2	7	171	8990	GATA6,SRF	15.02088555	0.00709389	0.5385074
GO:0015732	prostaglandin transport	biological_process	11	2	7	171	8990	SLCO2A1,MIF	15.02088555	0.00709389	0.5385074
GO:0048285	organelle fission	biological_process	4	9	182	171	8990	SKA2,SMCR7,WEE2,INF2,PEX11G,ACOT8,LATS2,PDS5A,KIF2A	2.599768652	0.007872796	0.5385074
GO:0071466	cellular response to xenobiotic stimulus	biological_process	5	3	22	171	8990	CYP46A1,GRIN1,LOC424677	7.169059011	0.007982482	0.5385074
GO:0006805	xenobiotic metabolic process	biological_process	6	3	22	171	8990	CYP46A1,GRIN1,LOC424677	7.169059011	0.007982482	0.5385074
GO:0010876	lipid localization	biological_process	3	8	152	171	8990	PLEKHA8,OSBPL6,SLCO2A1,NPC2,TMEM30A,MIF,OSBPL3,ABHD5	2.767005232	0.00839577	0.5385074
GO:0055003	cardiac myofibril assembly	biological_process	11	2	8	171	8990	SRF,MEF2A	13.14327485	0.009340852	0.5385074
GO:0097228	sperm principal piece	cellular_component	10	2	8	173	9055	PFKM,KIF2A	13.08526012	0.009421244	0.5385074
GO:0097038	perinuclear endoplasmic reticulum	cellular_component	9	2	8	173	9055	OSBPL6,OSBPL3	13.08526012	0.009421244	0.5385074
GO:0005783	endoplasmic reticulum	cellular_component	7	20	597	173	9055	OSBPL6,LOC100858243,SPPL2B,ABCB6,CALR3,INF2,THY1,PIGT,CYB5A,SSR1,ARL6IP1,LOC417192,GRIN1,BVES,TMEM30A,TMEM38A,UBXN2A,OSBPL3,UBXN2B,LOC420050	1.753468692	0.009854187	0.5385074
GO:0006221	pyrimidine nucleotide biosynthetic process	biological_process	9	3	24	171	8990	NME7,DHODH,ERH	6.571637427	0.010204183	0.5385074
GO:0051861	glycolipid binding	molecular_function	3	2	9	151	8392	PLEKHA8,THY1	12.35025754	0.010657091	0.5385074
GO:0008599	protein phosphatase type 1 regulator activity	molecular_function	9	2	9	151	8392	UBXN2A,UBXN2B	12.35025754	0.010657091	0.5385074
GO:0072528	pyrimidine-containing compound biosynthetic process	biological_process	5	3	25	171	8990	NME7,DHODH,ERH	6.30877193	0.011436138	0.5385074
GO:0014706	striated muscle tissue development	biological_process	5	10	228	171	8990	SIN3B,HEY1,HOXD10,ANKRD2,DKK1,MAFF,GATA6,SRF,MEF2A,BVES	2.305837694	0.011656651	0.5385074
GO:0020037	heme binding	molecular_function	4	5	76	151	8392	ABCB6,CYB5B,CYB5A,CYP46A1,LOC424677	3.656326246	0.011712066	0.5385074
GO:0001711	endodermal cell fate commitment	biological_process	10	2	9	171	8990	DKK1,GATA6	11.68291098	0.011860492	0.5385074
GO:0055013	cardiac muscle cell development	biological_process	10	3	26	171	8990	SRF,MEF2A,BVES	6.066126856	0.012750126	0.5385074
GO:0006869	lipid transport	biological_process	5	7	134	171	8990	PLEKHA8,OSBPL6,SLCO2A1,NPC2,TMEM30A,MIF,OSBPL3	2.74635594	0.013890133	0.5385074
GO:0046906	tetrapyrrole binding	molecular_function	3	5	80	151	8392	ABCB6,CYB5B,CYB5A,CYP46A1,LOC424677	3.473509934	0.014397769	0.5385074
GO:0043231	intracellular membrane-bounded organelle	cellular_component	6	115	5266	173	9055	RNF138,PLEKHA8,PRCC,LOC424430,OSBPL6,ZNF462,SIN3B,SMCR7,TMEM231,TUBD1,PIAS2,HEY1,C22ORF32,LIG3,WEE2,GSTK1,IGF2BP3,NME7,COX18,IFT80,AURKAIP1,HOXD10,LOC100858243,ANKRD2,DLX5,PRKAA2,SPPL2B,ABCB6,SEC16A,MRPS36,CALR3,CTLA4,INF2,CYB5B,MDH2,RPL21,PEX11G,CCND3,CDKL5,NPHP4,THY1,ACOT8,AARS2,ZNF593,WBP2,ELK4,NDUFAF2,TBRG4,TERF2,NUBP2,CLCN7,PCYOX1L,PIGT,LATS2,CTSA,NPC2,MAFF,ANXA6,GATA6,SYNGR3,DCP1B,BCL11A,PO…	1.143034495	0.01459621	0.5385074
GO:0006220	pyrimidine nucleotide metabolic process	biological_process	8	3	28	171	8990	NME7,DHODH,ERH	5.63283208	0.015627212	0.5385074
GO:0060537	muscle tissue development	biological_process	4	10	241	171	8990	SIN3B,HEY1,HOXD10,ANKRD2,DKK1,MAFF,GATA6,SRF,MEF2A,BVES	2.181456407	0.016643957	0.5385074
GO:0007031	peroxisome organization	biological_process	4	3	29	171	8990	PEX11G,ACOT8,ABCD3	5.438596491	0.017191473	0.5385074
GO:0009410	response to xenobiotic stimulus	biological_process	3	3	29	171	8990	CYP46A1,GRIN1,LOC424677	5.438596491	0.017191473	0.5385074
GO:0051145	smooth muscle cell differentiation	biological_process	6	3	29	171	8990	HEY1,GATA6,SRF	5.438596491	0.017191473	0.5385074
GO:0090314	positive regulation of protein targeting to membrane	biological_process	10	2	11	171	8990	SMCR7,PDZK1	9.558745348	0.017673872	0.5385074
GO:0090136	epithelial cell-cell adhesion	biological_process	5	2	11	171	8990	SRF,BVES	9.558745348	0.017673872	0.5385074
GO:0052815	medium-chain acyl-CoA hydrolase activity	molecular_function	8	1	1	151	8392	ACOT8	55.57615894	0.017993327	0.5385074
GO:0010736	serum response element binding	molecular_function	7	1	1	151	8392	SRF	55.57615894	0.017993327	0.5385074
GO:0071714	icosanoid transmembrane transporter activity	molecular_function	13	1	1	151	8392	SLCO2A1	55.57615894	0.017993327	0.5385074
GO:0008988	rRNA (adenine-N6-)-methyltransferase activity	molecular_function	14	1	1	151	8392	METTL16	55.57615894	0.017993327	0.5385074
GO:0015562	efflux transmembrane transporter activity	molecular_function	7	1	1	151	8392	ABCB6	55.57615894	0.017993327	0.5385074
GO:0038062	protein tyrosine kinase collagen receptor activity	molecular_function	11	1	1	151	8392	GTF2H4	55.57615894	0.017993327	0.5385074
GO:0015132	prostaglandin transmembrane transporter activity	molecular_function	14	1	1	151	8392	SLCO2A1	55.57615894	0.017993327	0.5385074
GO:0052907	23S rRNA (adenine(1618)-N(6))-methyltransferase activity	molecular_function	15	1	1	151	8392	METTL16	55.57615894	0.017993327	0.5385074
GO:0050178	phenylpyruvate tautomerase activity	molecular_function	6	1	1	151	8392	MIF	55.57615894	0.017993327	0.5385074
GO:0003696	satellite DNA binding	molecular_function	6	1	1	151	8392	HEY1	55.57615894	0.017993327	0.5385074
GO:0005157	macrophage colony-stimulating factor receptor binding	molecular_function	5	1	1	151	8392	IL34	55.57615894	0.017993327	0.5385074
GO:0015439	heme-transporting ATPase activity	molecular_function	16	1	1	151	8392	ABCB6	55.57615894	0.017993327	0.5385074
GO:0004152	dihydroorotate dehydrogenase activity	molecular_function	7	1	1	151	8392	DHODH	55.57615894	0.017993327	0.5385074
GO:0033781	cholesterol 24-hydroxylase activity	molecular_function	7	1	1	151	8392	CYP46A1	55.57615894	0.017993327	0.5385074
GO:0035939	microsatellite binding	molecular_function	7	1	1	151	8392	HEY1	55.57615894	0.017993327	0.5385074
GO:0043449	cellular alkene metabolic process	biological_process	4	1	1	171	8990	GRIN1	52.57309942	0.019021135	0.5385074
GO:0090082	positive regulation of heart induction by negative regulation of canonical Wnt receptor signaling pathway	biological_process	14	1	1	171	8990	DKK1	52.57309942	0.019021135	0.5385074
GO:2000820	negative regulation of transcription from RNA polymerase II promoter involved in smooth muscle cell differentiation	biological_process	12	1	1	171	8990	HEY1	52.57309942	0.019021135	0.5385074
GO:1900673	olefin metabolic process	biological_process	3	1	1	171	8990	GRIN1	52.57309942	0.019021135	0.5385074
GO:0021586	pons maturation	biological_process	11	1	1	171	8990	GRIN1	52.57309942	0.019021135	0.5385074
GO:0010735	positive regulation of transcription via serum response element binding	biological_process	12	1	1	171	8990	SRF	52.57309942	0.019021135	0.5385074
GO:0060166	olfactory pit development	biological_process	8	1	1	171	8990	DLX5	52.57309942	0.019021135	0.5385074
GO:0044090	positive regulation of vacuole organization	biological_process	7	1	1	171	8990	RALB	52.57309942	0.019021135	0.5385074
GO:0007493	endodermal cell fate determination	biological_process	11	1	1	171	8990	GATA6	52.57309942	0.019021135	0.5385074
GO:1901321	positive regulation of heart induction	biological_process	13	1	1	171	8990	DKK1	52.57309942	0.019021135	0.5385074
GO:0055064	chloride ion homeostasis	biological_process	8	1	1	171	8990	CA12	52.57309942	0.019021135	0.5385074
GO:1901296	negative regulation of canonical Wnt receptor signaling pathway involved in cardiac muscle cell fate commitment	biological_process	13	1	1	171	8990	DKK1	52.57309942	0.019021135	0.5385074
GO:0061078	positive regulation of prostaglandin secretion involved in immune response	biological_process	15	1	1	171	8990	MIF	52.57309942	0.019021135	0.5385074
GO:0003201	epithelial to mesenchymal transition involved in coronary vasculature morphogenesis	biological_process	11	1	1	171	8990	BVES	52.57309942	0.019021135	0.5385074
GO:0090323	prostaglandin secretion involved in immune response	biological_process	13	1	1	171	8990	MIF	52.57309942	0.019021135	0.5385074
GO:0035038	female pronucleus assembly	biological_process	6	1	1	171	8990	WEE2	52.57309942	0.019021135	0.5385074
GO:0018964	propylene metabolic process	biological_process	7	1	1	171	8990	GRIN1	52.57309942	0.019021135	0.5385074
GO:2000343	positive regulation of chemokine (C-X-C motif) ligand 2 production	biological_process	7	1	1	171	8990	MIF	52.57309942	0.019021135	0.5385074
GO:0032912	negative regulation of transforming growth factor beta2 production	biological_process	7	1	1	171	8990	GATA6	52.57309942	0.019021135	0.5385074
GO:0070375	ERK5 cascade	biological_process	8	1	1	171	8990	MEF2A	52.57309942	0.019021135	0.5385074
GO:0090081	regulation of heart induction by regulation of canonical Wnt receptor signaling pathway	biological_process	13	1	1	171	8990	DKK1	52.57309942	0.019021135	0.5385074
GO:0071442	positive regulation of histone H3-K14 acetylation	biological_process	15	1	1	171	8990	WBP2	52.57309942	0.019021135	0.5385074
GO:0071440	regulation of histone H3-K14 acetylation	biological_process	14	1	1	171	8990	WBP2	52.57309942	0.019021135	0.5385074
GO:2000786	positive regulation of autophagic vacuole assembly	biological_process	10	1	1	171	8990	RALB	52.57309942	0.019021135	0.5385074
GO:0038063	collagen-activated tyrosine kinase receptor signaling pathway	biological_process	8	1	1	171	8990	GTF2H4	52.57309942	0.019021135	0.5385074
GO:0030038	contractile actin filament bundle assembly	biological_process	8	1	1	171	8990	SRF	52.57309942	0.019021135	0.5385074
GO:0090031	positive regulation of steroid hormone biosynthetic process	biological_process	9	1	1	171	8990	BMP6	52.57309942	0.019021135	0.5385074
GO:0043504	mitochondrial DNA repair	biological_process	8	1	1	171	8990	LIG3	52.57309942	0.019021135	0.5385074
GO:0032349	positive regulation of aldosterone biosynthetic process	biological_process	10	1	1	171	8990	BMP6	52.57309942	0.019021135	0.5385074
GO:0070143	mitochondrial alanyl-tRNA aminoacylation	biological_process	12	1	1	171	8990	AARS2	52.57309942	0.019021135	0.5385074
GO:0003199	endocardial cushion to mesenchymal transition involved in heart valve formation	biological_process	12	1	1	171	8990	HEY1	52.57309942	0.019021135	0.5385074
GO:0008355	olfactory learning	biological_process	9	1	1	171	8990	GRIN1	52.57309942	0.019021135	0.5385074
GO:0055083	monovalent inorganic anion homeostasis	biological_process	7	1	1	171	8990	CA12	52.57309942	0.019021135	0.5385074
GO:0045607	regulation of auditory receptor cell differentiation	biological_process	12	1	1	171	8990	DLL1	52.57309942	0.019021135	0.5385074
GO:0090238	positive regulation of arachidonic acid secretion	biological_process	14	1	1	171	8990	MIF	52.57309942	0.019021135	0.5385074
GO:0001682	tRNA 5'-leader removal	biological_process	10	1	1	171	8990	POP1	52.57309942	0.019021135	0.5385074
GO:0045608	negative regulation of auditory receptor cell differentiation	biological_process	13	1	1	171	8990	DLL1	52.57309942	0.019021135	0.5385074
GO:0032346	positive regulation of aldosterone metabolic process	biological_process	9	1	1	171	8990	BMP6	52.57309942	0.019021135	0.5385074
GO:0038039	G-protein coupled receptor heterodimeric complex	cellular_component	5	1	1	173	9055	GABBR2	52.34104046	0.019105467	0.5385074
GO:0000806	Y chromosome	cellular_component	9	1	1	173	9055	SIN3B	52.34104046	0.019105467	0.5385074
GO:0070421	DNA ligase III-XRCC1 complex	cellular_component	9	1	1	173	9055	LIG3	52.34104046	0.019105467	0.5385074
GO:0097470	ribbon synapse	cellular_component	2	1	1	173	9055	NPHP4	52.34104046	0.019105467	0.5385074
GO:0000805	X chromosome	cellular_component	9	1	1	173	9055	SIN3B	52.34104046	0.019105467	0.5385074
GO:0010638	positive regulation of organelle organization	biological_process	6	8	177	171	8990	SMCR7,WBP2,TERF2,KIRREL,PDCD5,ARPC3,RALB,RNF20	2.376185284	0.019620706	0.5385074
GO:0055006	cardiac cell development	biological_process	9	3	31	171	8990	SRF,MEF2A,BVES	5.087719298	0.020573379	0.5385074
GO:0044438	microbody part	cellular_component	8	3	31	173	9055	PEX11G,ACOT8,ABCD3	5.06526198	0.020815047	0.5385074
GO:0044439	peroxisomal part	cellular_component	9	3	31	173	9055	PEX11G,ACOT8,ABCD3	5.06526198	0.020815047	0.5385074
GO:0003309	type B pancreatic cell differentiation	biological_process	8	2	12	171	8990	GATA6,BMP6	8.762183236	0.020946433	0.5385074
GO:0032365	intracellular lipid transport	biological_process	6	2	12	171	8990	PLEKHA8,NPC2	8.762183236	0.020946433	0.5385074
GO:0090313	regulation of protein targeting to membrane	biological_process	9	2	12	171	8990	SMCR7,PDZK1	8.762183236	0.020946433	0.5385074
GO:0001105	RNA polymerase II transcription coactivator activity	molecular_function	13	2	13	151	8392	WBP2,MEF2A	8.550178299	0.022028897	0.5385074
GO:0060349	bone morphogenesis	biological_process	8	4	58	171	8990	IFT80,DLX5,GTF2H4,BMP6	3.625730994	0.024191363	0.5385074
GO:0043627	response to estrogen stimulus	biological_process	6	3	33	171	8990	WBP2,GATA6,ASH2L	4.779372674	0.024294344	0.5385074
GO:0071773	cellular response to BMP stimulus	biological_process	7	2	13	171	8990	DLX5,GATA6	8.088169141	0.024449297	0.5385074
GO:0046716	muscle cell homeostasis	biological_process	5	2	13	171	8990	SRF,PFKM	8.088169141	0.024449297	0.5385074
GO:0005496	steroid binding	molecular_function	3	3	35	151	8392	NPC2,ANXA6,OSBPL3	4.763670766	0.024547454	0.5385074
GO:0046658	anchored to plasma membrane	cellular_component	7	2	13	173	9055	NTNG2,THY1	8.052467763	0.024652757	0.5385074
GO:0030326	embryonic limb morphogenesis	biological_process	7	5	87	171	8990	TMEM231,HOXD10,DLX5,FRAS1,DKK1	3.021442495	0.024834385	0.5385074
GO:0035113	embryonic appendage morphogenesis	biological_process	6	5	87	171	8990	TMEM231,HOXD10,DLX5,FRAS1,DKK1	3.021442495	0.024834385	0.5385074
GO:0030178	negative regulation of Wnt receptor signaling pathway	biological_process	8	5	87	171	8990	IFT80,NPHP4,DKK1,LATS2,APCDD1	3.021442495	0.024834385	0.5385074
GO:0044441	cilium part	cellular_component	9	5	87	173	9055	TMEM231,NME7,NPHP4,PFKM,KIF2A	3.008105774	0.025258649	0.5385074
GO:0015301	anion:anion antiporter activity	molecular_function	10	2	14	151	8392	SLC4A10,SLC37A3	7.939451277	0.025400885	0.5385074
GO:0043565	sequence-specific DNA binding	molecular_function	5	15	483	151	8392	HEY1,HOXD10,DLX5,WBP2,ELK4,TERF2,MAFF,GATA6,BCL11A,MNT,SRF,MEF2A,VSX1,HNF4G,NFAT5	1.725967669	0.026960941	0.5385074
GO:0045667	regulation of osteoblast differentiation	biological_process	6	4	60	171	8990	PIAS2,HEY1,GTF2H4,BMP6	3.504873294	0.027010405	0.5385074
GO:0015103	inorganic anion transmembrane transporter activity	molecular_function	10	4	64	151	8392	SLC4A10,CLCN7,SLC37A3,BEST3	3.473509934	0.027818131	0.5385074
GO:0071772	response to BMP stimulus	biological_process	5	2	14	171	8990	DLX5,GATA6	7.510442774	0.028172627	0.5385074
GO:0008593	regulation of Notch signaling pathway	biological_process	7	3	35	171	8990	HEY1,ERH,DLL1	4.506265664	0.028354306	0.5385074
GO:0072527	pyrimidine-containing compound metabolic process	biological_process	4	3	35	171	8990	NME7,DHODH,ERH	4.506265664	0.028354306	0.5385074
GO:0048878	chemical homeostasis	biological_process	4	18	586	171	8990	SLC4A10,GPR6,C22ORF32,PRKAA2,THY1,SLC9A5,NDUFAF2,NPC2,ANXA6,SLC37A3,PIK3CB,BMP6,CA12,SRF,GRIN1,BVES,PFKM,SCN1A	1.614873361	0.029578184	0.5385074
GO:0030111	regulation of Wnt receptor signaling pathway	biological_process	7	7	157	171	8990	IFT80,DLX5,NPHP4,DKK1,LATS2,APCDD1,ATP6V0C	2.344023541	0.030112547	0.5385074
GO:0043178	alcohol binding	molecular_function	3	3	38	151	8392	NPC2,ANXA6,OSBPL3	4.387591495	0.030434627	0.5385074
GO:0045669	positive regulation of osteoblast differentiation	biological_process	7	3	36	171	8990	HEY1,GTF2H4,BMP6	4.381091618	0.030510953	0.5385074
GO:0043588	skin development	biological_process	7	3	36	171	8990	ABCB6,FRAS1,SRF	4.381091618	0.030510953	0.5385074
GO:0044445	cytosolic part	cellular_component	8	6	124	173	9055	RPL21,PIK3CB,SNAP47,PFKM,RPL15,RPS16	2.53263099	0.031345519	0.5385074
GO:0045736	negative regulation of cyclin-dependent protein kinase activity	biological_process	12	2	15	171	8990	WEE2,LATS2	7.009746589	0.032106871	0.5385074
GO:0006998	nuclear envelope organization	biological_process	5	2	15	171	8990	UBXN2A,UBXN2B	7.009746589	0.032106871	0.5385074
GO:0000266	mitochondrial fission	biological_process	5	2	15	171	8990	SMCR7,INF2	7.009746589	0.032106871	0.5385074
GO:0046112	nucleobase biosynthetic process	biological_process	7	2	15	171	8990	DHODH,CECR1	7.009746589	0.032106871	0.5385074
GO:0030551	cyclic nucleotide binding	molecular_function	5	2	16	151	8392	PRKG2,BVES	6.947019868	0.032721259	0.5385074
GO:0060350	endochondral bone morphogenesis	biological_process	9	3	37	171	8990	DLX5,GTF2H4,BMP6	4.262683736	0.032751617	0.5385074
GO:0031090	organelle membrane	cellular_component	3	28	1031	173	9055	OSBPL6,SMCR7,TMEM231,C22ORF32,GSTK1,SPPL2B,ABCB6,SEC16A,CYB5B,MDH2,PEX11G,CLCN7,PCYOX1L,PIGT,ANXA6,SYNGR3,CYB5A,SSR1,WBSCR17,DHODH,ARL6IP1,BVES,TMEM30A,TMEM38A,ATP6V0C,ABCD3,OSBPL3,USMG5	1.421483155	0.034212771	0.5385074
GO:2001252	positive regulation of chromosome organization	biological_process	7	3	38	171	8990	WBP2,TERF2,RNF20	4.150507849	0.035075872	0.5385074
GO:0030060	L-malate dehydrogenase activity	molecular_function	7	1	2	151	8392	MDH2	27.78807947	0.035665	0.5385074
GO:0015245	fatty acid transporter activity	molecular_function	11	1	2	151	8392	SLCO2A1	27.78807947	0.035665	0.5385074
GO:0008073	ornithine decarboxylase inhibitor activity	molecular_function	8	1	2	151	8392	OAZ2	27.78807947	0.035665	0.5385074
GO:0004459	L-lactate dehydrogenase activity	molecular_function	7	1	2	151	8392	LDHA	27.78807947	0.035665	0.5385074
GO:0031685	adenosine receptor binding	molecular_function	5	1	2	151	8392	CECR1	27.78807947	0.035665	0.5385074
GO:0004679	AMP-activated protein kinase activity	molecular_function	10	1	2	151	8392	PRKAA2	27.78807947	0.035665	0.5385074
GO:0004965	G-protein coupled GABA receptor activity	molecular_function	9	1	2	151	8392	GABBR2	27.78807947	0.035665	0.5385074
GO:0003909	DNA ligase activity	molecular_function	8	1	2	151	8392	LIG3	27.78807947	0.035665	0.5385074
GO:0004457	lactate dehydrogenase activity	molecular_function	6	1	2	151	8392	LDHA	27.78807947	0.035665	0.5385074
GO:0003910	DNA ligase (ATP) activity	molecular_function	9	1	2	151	8392	LIG3	27.78807947	0.035665	0.5385074
GO:0001735	prenylcysteine oxidase activity	molecular_function	7	1	2	151	8392	PCYOX1L	27.78807947	0.035665	0.5385074
GO:0042171	lysophosphatidic acid acyltransferase activity	molecular_function	8	1	2	151	8392	ABHD5	27.78807947	0.035665	0.5385074
GO:0071617	lysophospholipid acyltransferase activity	molecular_function	6	1	2	151	8392	ABHD5	27.78807947	0.035665	0.5385074
GO:0000171	ribonuclease MRP activity	molecular_function	9	1	2	151	8392	POP1	27.78807947	0.035665	0.5385074
GO:0004167	dopachrome isomerase activity	molecular_function	6	1	2	151	8392	MIF	27.78807947	0.035665	0.5385074
GO:0004692	cGMP-dependent protein kinase activity	molecular_function	11	1	2	151	8392	PRKG2	27.78807947	0.035665	0.5385074
GO:0010698	acetyltransferase activator activity	molecular_function	7	1	2	151	8392	PDCD5	27.78807947	0.035665	0.5385074
GO:0097001	ceramide binding	molecular_function	4	1	2	151	8392	PLEKHA8	27.78807947	0.035665	0.5385074
GO:0044463	cell projection part	cellular_component	4	11	311	173	9055	PRSS12,TMEM231,PDZK1,NME7,IFT80,NPHP4,THY1,KIRREL,GRIN1,PFKM,KIF2A	1.85129082	0.035990673	0.5385074
GO:0060972	left/right pattern formation	biological_process	6	2	16	171	8990	NME7,DLL1	6.571637427	0.036242759	0.5385074
GO:1901571	fatty acid derivative transport	biological_process	5	2	16	171	8990	SLCO2A1,MIF	6.571637427	0.036242759	0.5385074
GO:0071715	icosanoid transport	biological_process	9	2	16	171	8990	SLCO2A1,MIF	6.571637427	0.036242759	0.5385074
GO:0010002	cardioblast differentiation	biological_process	9	2	16	171	8990	GATA6,SRF	6.571637427	0.036242759	0.5385074
GO:0031514	motile cilium	cellular_component	8	5	96	173	9055	TMEM231,NME7,NPHP4,PFKM,KIF2A	2.726095857	0.036503664	0.5385074
GO:0036126	sperm flagellum	cellular_component	9	2	16	173	9055	PFKM,KIF2A	6.542630058	0.036538256	0.5385074
GO:0097223	sperm part	cellular_component	3	2	16	173	9055	PFKM,KIF2A	6.542630058	0.036538256	0.5385074
GO:0000785	chromatin	cellular_component	9	8	199	173	9055	SIN3B,ANKRD2,DLX5,WBP2,SRF,MEF2A,PDS5A,RNF20	2.104162431	0.036885198	0.5385074
GO:0003705	RNA polymerase II distal enhancer sequence-specific DNA binding transcription factor activity	molecular_function	12	3	41	151	8392	GATA6,SRF,MEF2A	4.066548215	0.036997345	0.5385074
GO:0000977	RNA polymerase II regulatory region sequence-specific DNA binding	molecular_function	8	8	212	151	8392	DLX5,WBP2,GATA6,BCL11A,MNT,SRF,MEF2A,NFAT5	2.097213545	0.037328998	0.5385074
GO:0001012	RNA polymerase II regulatory region DNA binding	molecular_function	7	8	212	151	8392	DLX5,WBP2,GATA6,BCL11A,MNT,SRF,MEF2A,NFAT5	2.097213545	0.037328998	0.5385074
GO:0021626	central nervous system maturation	biological_process	7	1	2	171	8990	GRIN1	26.28654971	0.037682541	0.5385074
GO:0003308	negative regulation of Wnt receptor signaling pathway involved in heart development	biological_process	11	1	2	171	8990	DKK1	26.28654971	0.037682541	0.5385074
GO:0070127	tRNA aminoacylation for mitochondrial protein translation	biological_process	11	1	2	171	8990	AARS2	26.28654971	0.037682541	0.5385074
GO:0055005	ventricular cardiac myofibril development	biological_process	12	1	2	171	8990	MEF2A	26.28654971	0.037682541	0.5385074
GO:1901295	regulation of canonical Wnt receptor signaling pathway involved in cardiac muscle cell fate commitment	biological_process	12	1	2	171	8990	DKK1	26.28654971	0.037682541	0.5385074
GO:0002317	plasma cell differentiation	biological_process	13	1	2	171	8990	LGALS8	26.28654971	0.037682541	0.5385074
GO:0070863	positive regulation of protein exit from endoplasmic reticulum	biological_process	9	1	2	171	8990	TMEM30A	26.28654971	0.037682541	0.5385074
GO:2000980	regulation of inner ear receptor cell differentiation	biological_process	11	1	2	171	8990	DLL1	26.28654971	0.037682541	0.5385074
GO:0045632	negative regulation of mechanoreceptor differentiation	biological_process	11	1	2	171	8990	DLL1	26.28654971	0.037682541	0.5385074
GO:0035621	ER to Golgi ceramide transport	biological_process	7	1	2	171	8990	PLEKHA8	26.28654971	0.037682541	0.5385074
GO:0048208	COPII vesicle coating	biological_process	10	1	2	171	8990	SEC16A	26.28654971	0.037682541	0.5385074
GO:0043615	astrocyte cell migration	biological_process	9	1	2	171	8990	APCDD1	26.28654971	0.037682541	0.5385074
GO:0060921	sinoatrial node cell differentiation	biological_process	11	1	2	171	8990	BVES	26.28654971	0.037682541	0.5385074
GO:0031087	deadenylation-independent decapping of nuclear-transcribed mRNA	biological_process	11	1	2	171	8990	DCP1B	26.28654971	0.037682541	0.5385074
GO:0042663	regulation of endodermal cell fate specification	biological_process	12	1	2	171	8990	DKK1	26.28654971	0.037682541	0.5385074
GO:0071635	negative regulation of transforming growth factor beta production	biological_process	6	1	2	171	8990	GATA6	26.28654971	0.037682541	0.5385074
GO:0030328	prenylcysteine catabolic process	biological_process	10	1	2	171	8990	PCYOX1L	26.28654971	0.037682541	0.5385074
GO:0007386	compartment pattern specification	biological_process	7	1	2	171	8990	DLL1	26.28654971	0.037682541	0.5385074
GO:0048207	vesicle targeting, rough ER to cis-Golgi	biological_process	9	1	2	171	8990	SEC16A	26.28654971	0.037682541	0.5385074
GO:0044205	'de novo' UMP biosynthetic process	biological_process	12	1	2	171	8990	DHODH	26.28654971	0.037682541	0.5385074
GO:0090381	regulation of heart induction	biological_process	12	1	2	171	8990	DKK1	26.28654971	0.037682541	0.5385074
GO:2000981	negative regulation of inner ear receptor cell differentiation	biological_process	12	1	2	171	8990	DLL1	26.28654971	0.037682541	0.5385074
GO:0090237	regulation of arachidonic acid secretion	biological_process	13	1	2	171	8990	MIF	26.28654971	0.037682541	0.5385074
GO:0045590	negative regulation of regulatory T cell differentiation	biological_process	13	1	2	171	8990	CTLA4	26.28654971	0.037682541	0.5385074
GO:0060931	sinoatrial node cell development	biological_process	12	1	2	171	8990	BVES	26.28654971	0.037682541	0.5385074
GO:0017196	N-terminal peptidyl-methionine acetylation	biological_process	10	1	2	171	8990	NAA30	26.28654971	0.037682541	0.5385074
GO:0030329	prenylcysteine metabolic process	biological_process	9	1	2	171	8990	PCYOX1L	26.28654971	0.037682541	0.5385074
GO:0042760	very long-chain fatty acid catabolic process	biological_process	10	1	2	171	8990	ABCD3	26.28654971	0.037682541	0.5385074
GO:0044375	regulation of peroxisome size	biological_process	5	1	2	171	8990	PEX11G	26.28654971	0.037682541	0.5385074
GO:0045589	regulation of regulatory T cell differentiation	biological_process	12	1	2	171	8990	CTLA4	26.28654971	0.037682541	0.5385074
GO:0000098	sulfur amino acid catabolic process	biological_process	9	1	2	171	8990	PCYOX1L	26.28654971	0.037682541	0.5385074
GO:0045631	regulation of mechanoreceptor differentiation	biological_process	10	1	2	171	8990	DLL1	26.28654971	0.037682541	0.5385074
GO:0090500	endocardial cushion to mesenchymal transition	biological_process	11	1	2	171	8990	HEY1	26.28654971	0.037682541	0.5385074
GO:0021578	hindbrain maturation	biological_process	9	1	2	171	8990	GRIN1	26.28654971	0.037682541	0.5385074
GO:0032911	negative regulation of transforming growth factor beta1 production	biological_process	7	1	2	171	8990	GATA6	26.28654971	0.037682541	0.5385074
GO:0090091	positive regulation of extracellular matrix disassembly	biological_process	7	1	2	171	8990	GTF2H4	26.28654971	0.037682541	0.5385074
GO:0001757	somite specification	biological_process	8	1	2	171	8990	DLL1	26.28654971	0.037682541	0.5385074
GO:0031086	nuclear-transcribed mRNA catabolic process, deadenylation-independent decay	biological_process	10	1	2	171	8990	DCP1B	26.28654971	0.037682541	0.5385074
GO:0000491	small nucleolar ribonucleoprotein complex assembly	biological_process	7	1	2	171	8990	ZNHIT6	26.28654971	0.037682541	0.5385074
GO:0035627	ceramide transport	biological_process	6	1	2	171	8990	PLEKHA8	26.28654971	0.037682541	0.5385074
GO:2000341	regulation of chemokine (C-X-C motif) ligand 2 production	biological_process	6	1	2	171	8990	MIF	26.28654971	0.037682541	0.5385074
GO:0042662	negative regulation of mesodermal cell fate specification	biological_process	13	1	2	171	8990	DKK1	26.28654971	0.037682541	0.5385074
GO:0000492	box C/D snoRNP assembly	biological_process	8	1	2	171	8990	ZNHIT6	26.28654971	0.037682541	0.5385074
GO:0000172	ribonuclease MRP complex	cellular_component	7	1	2	173	9055	POP1	26.17052023	0.037847984	0.5385074
GO:0030849	autosome	cellular_component	8	1	2	173	9055	SIN3B	26.17052023	0.037847984	0.5385074
GO:0043083	synaptic cleft	cellular_component	3	1	2	173	9055	PRSS12	26.17052023	0.037847984	0.5385074
GO:0005945	6-phosphofructokinase complex	cellular_component	9	1	2	173	9055	PFKM	26.17052023	0.037847984	0.5385074
GO:0038037	G-protein coupled receptor dimeric complex	cellular_component	4	1	2	173	9055	GABBR2	26.17052023	0.037847984	0.5385074
GO:0033503	HULC complex	cellular_component	11	1	2	173	9055	RNF20	26.17052023	0.037847984	0.5385074
GO:0006401	RNA catabolic process	biological_process	7	4	67	171	8990	CTIF,DCP1B,POP1,CNOT8	3.138692502	0.038374268	0.5385074
GO:0031300	intrinsic to organelle membrane	cellular_component	7	6	131	173	9055	C22ORF32,SPPL2B,ABCB6,PEX11G,PIGT,BVES	2.397299563	0.039405994	0.5385074
GO:0044070	regulation of anion transport	biological_process	7	3	40	171	8990	PDZK1,CLCN7,MIF	3.942982456	0.039973049	0.5385074
GO:0000045	autophagic vacuole assembly	biological_process	8	3	40	171	8990	UBXN2A,RALB,UBXN2B	3.942982456	0.039973049	0.5385074
GO:0031966	mitochondrial membrane	cellular_component	10	9	240	173	9055	SMCR7,C22ORF32,GSTK1,ABCB6,CYB5B,MDH2,DHODH,ABCD3,USMG5	1.962789017	0.040508348	0.5385074
GO:0046132	pyrimidine ribonucleoside biosynthetic process	biological_process	9	2	17	171	8990	NME7,DHODH	6.185070519	0.040571293	0.5385074
GO:0061384	heart trabecula morphogenesis	biological_process	5	2	17	171	8990	HEY1,SRF	6.185070519	0.040571293	0.5385074
GO:0045747	positive regulation of Notch signaling pathway	biological_process	8	2	17	171	8990	ERH,DLL1	6.185070519	0.040571293	0.5385074
GO:0060795	cell fate commitment involved in formation of primary germ layer	biological_process	8	2	17	171	8990	DKK1,GATA6	6.185070519	0.040571293	0.5385074
GO:0046134	pyrimidine nucleoside biosynthetic process	biological_process	8	2	17	171	8990	NME7,DHODH	6.185070519	0.040571293	0.5385074
GO:0009220	pyrimidine ribonucleotide biosynthetic process	biological_process	10	2	17	171	8990	NME7,DHODH	6.185070519	0.040571293	0.5385074
GO:0035869	ciliary transition zone	cellular_component	10	2	17	173	9055	TMEM231,NPHP4	6.157769466	0.04089982	0.5385074
GO:0000145	exocyst	cellular_component	9	2	17	173	9055	RALB,EXOC3	6.157769466	0.04089982	0.5385074
GO:0005773	vacuole	cellular_component	7	9	241	173	9055	SPPL2B,CLCN7,PCYOX1L,NPC2,ANXA6,LGMN,PRDX6,ATP6V0C,RALB	1.954644665	0.041415377	0.5385074
GO:0051260	protein homooligomerization	biological_process	7	6	134	171	8990	SMCR7,KCTD4,ANXA6,BVES,KCNJ2,MIF	2.354019377	0.042450311	0.5385074
GO:0003007	heart morphogenesis	biological_process	8	6	134	171	8990	HEY1,DKK1,GATA6,SRF,BVES,DLL1	2.354019377	0.042450311	0.5385074
GO:0035107	appendage morphogenesis	biological_process	5	5	101	171	8990	TMEM231,HOXD10,DLX5,FRAS1,DKK1	2.602628684	0.043199136	0.5385074
GO:0035108	limb morphogenesis	biological_process	6	5	101	171	8990	TMEM231,HOXD10,DLX5,FRAS1,DKK1	2.602628684	0.043199136	0.5385074
GO:0050770	regulation of axonogenesis	biological_process	13	4	70	171	8990	THY1,BCL11A,SRF,GRIN1	3.004177109	0.043965624	0.5385074
GO:0001076	RNA polymerase II transcription factor binding transcription factor activity	molecular_function	11	4	74	151	8392	SIN3B,WBP2,SRF,MEF2A	3.004116699	0.043969646	0.5385074
GO:0005777	peroxisome	cellular_component	8	4	70	173	9055	GSTK1,PEX11G,ACOT8,ABCD3	2.990916598	0.044569213	0.5385074
GO:0042579	microbody	cellular_component	7	4	70	173	9055	GSTK1,PEX11G,ACOT8,ABCD3	2.990916598	0.044569213	0.5385074
GO:0060317	cardiac epithelial to mesenchymal transition	biological_process	10	2	18	171	8990	HEY1,BVES	5.841455491	0.04508374	0.5385074
GO:0000002	mitochondrial genome maintenance	biological_process	5	2	18	171	8990	LIG3,MEF2A	5.841455491	0.04508374	0.5385074
GO:0036075	replacement ossification	biological_process	4	2	18	171	8990	DLX5,BMP6	5.841455491	0.04508374	0.5385074
GO:0001958	endochondral ossification	biological_process	10	2	18	171	8990	DLX5,BMP6	5.841455491	0.04508374	0.5385074
GO:0007338	single fertilization	biological_process	5	3	42	171	8990	WEE2,HOXD10,ARSA	3.755221387	0.045197549	0.5385074
GO:0051053	negative regulation of DNA metabolic process	biological_process	8	3	42	171	8990	LIG3,TERF2,PDS5A	3.755221387	0.045197549	0.5385074
GO:0006612	protein targeting to membrane	biological_process	8	3	42	171	8990	SMCR7,PDZK1,ARL6IP1	3.755221387	0.045197549	0.5385074
GO:0032592	integral to mitochondrial membrane	cellular_component	12	2	18	173	9055	C22ORF32,ABCB6	5.815671162	0.045446302	0.5385074
GO:0043227	membrane-bounded organelle	cellular_component	2	125	5977	173	9055	RNF138,PLEKHA8,PRCC,LOC424430,OSBPL6,ZNF462,SIN3B,SMCR7,TMEM231,PDZK1,TUBD1,PIAS2,HEY1,C22ORF32,LIG3,WEE2,GSTK1,IGF2BP3,NME7,SOGA1,COX18,IFT80,ZNHIT6,AURKAIP1,HOXD10,LOC100858243,ANKRD2,DLX5,PRKAA2,SPPL2B,ARL15,ABCB6,SEC16A,MRPS36,CALR3,CTLA4,INF2,CYB5B,MDH2,RPL21,PEX11G,CCND3,CDKL5,NPHP4,THY1,ACOT8,AARS2,ARSA,ZNF593,WBP2,GTF2H4,ELK4,NDUFAF2,TBRG4,TERF2,NUBP2,CLCN7,PCYOX1L,PIGT,LATS2,CTSA,NPC2,MA…	1.094634442	0.04575784	0.5385074
GO:0055080	cation homeostasis	biological_process	6	9	247	171	8990	SLC4A10,GPR6,C22ORF32,THY1,SLC9A5,ANXA6,PIK3CB,BMP6,GRIN1	1.915619007	0.046047764	0.5385074
GO:0032388	positive regulation of intracellular transport	biological_process	7	5	103	171	8990	OAZ2,SMCR7,PDZK1,THY1,TMEM30A	2.552092205	0.046345554	0.5385074
GO:0000981	sequence-specific DNA binding RNA polymerase II transcription factor activity	molecular_function	11	9	265	151	8392	DLX5,ELK4,GATA6,BCL11A,MNT,SRF,MEF2A,HNF4G,NFAT5	1.88749219	0.049493924	0.5385074
GO:0055081	anion homeostasis	biological_process	6	2	19	171	8990	SLC37A3,CA12	5.534010465	0.049771626	0.5385074
GO:0009218	pyrimidine ribonucleotide metabolic process	biological_process	9	2	19	171	8990	NME7,DHODH	5.534010465	0.049771626	0.5385074
GO:0010821	regulation of mitochondrion organization	biological_process	6	3	44	171	8990	SMCR7,INF2,PDCD5	3.584529506	0.050743364	0.5385074
GO:0044085	cellular component biogenesis	biological_process	2	29	1124	171	8990	SMCR7,TMEM231,TUBD1,KCTD4,NOL9,WEE2,IFT80,ZNHIT6,THY1,AARS2,DKK1,NUBP2,ANXA6,KIRREL,SRF,GRIN1,BVES,UBN1,SNAP47,PFKM,KCNJ2,RPS16,MIF,ARPC3,UBXN2A,KIF2A,RALB,UBXN2B,METTL16	1.356423383	0.052558538	0.5385074
GO:0034235	GPI anchor binding	molecular_function	5	1	3	151	8392	THY1	18.52538631	0.053020731	0.5385074
GO:0017089	glycolipid transporter activity	molecular_function	7	1	3	151	8392	PLEKHA8	18.52538631	0.053020731	0.5385074
GO:0003872	6-phosphofructokinase activity	molecular_function	9	1	3	151	8392	PFKM	18.52538631	0.053020731	0.5385074
GO:0030547	receptor inhibitor activity	molecular_function	8	1	3	151	8392	DKK1	18.52538631	0.053020731	0.5385074
GO:0048019	receptor antagonist activity	molecular_function	9	1	3	151	8392	DKK1	18.52538631	0.053020731	0.5385074
GO:0038064	collagen receptor activity	molecular_function	8	1	3	151	8392	GTF2H4	18.52538631	0.053020731	0.5385074
GO:0038036	sphingosine-1-phosphate receptor activity	molecular_function	10	1	3	151	8392	GPR6	18.52538631	0.053020731	0.5385074
GO:0051731	polynucleotide 5'-hydroxyl-kinase activity	molecular_function	8	1	3	151	8392	NOL9	18.52538631	0.053020731	0.5385074
GO:0046934	phosphatidylinositol-4,5-bisphosphate 3-kinase activity	molecular_function	10	1	3	151	8392	PIK3CB	18.52538631	0.053020731	0.5385074
GO:0016290	palmitoyl-CoA hydrolase activity	molecular_function	8	1	3	151	8392	ACOT8	18.52538631	0.053020731	0.5385074
GO:0052813	phosphatidylinositol bisphosphate kinase activity	molecular_function	9	1	3	151	8392	PIK3CB	18.52538631	0.053020731	0.5385074
GO:0042500	aspartic endopeptidase activity, intramembrane cleaving	molecular_function	8	1	3	151	8392	SPPL2B	18.52538631	0.053020731	0.5385074
GO:0004185	serine-type carboxypeptidase activity	molecular_function	8	1	3	151	8392	CTSA	18.52538631	0.053020731	0.5385074
GO:0042289	MHC class II protein binding	molecular_function	5	1	3	151	8392	MIF	18.52538631	0.053020731	0.5385074
GO:0070061	fructose binding	molecular_function	4	1	3	151	8392	PFKM	18.52538631	0.053020731	0.5385074
GO:0016635	oxidoreductase activity, acting on the CH-CH group of donors, quinone or related compound as acceptor	molecular_function	6	1	3	151	8392	DHODH	18.52538631	0.053020731	0.5385074
GO:0004813	alanine-tRNA ligase activity	molecular_function	7	1	3	151	8392	AARS2	18.52538631	0.053020731	0.5385074
GO:0016684	oxidoreductase activity, acting on peroxide as acceptor	molecular_function	5	2	21	151	8392	GSTK1,PRDX6	5.292967518	0.054026242	0.5385074
GO:0004601	peroxidase activity	molecular_function	6	2	21	151	8392	GSTK1,PRDX6	5.292967518	0.054026242	0.5385074
GO:0055065	metal ion homeostasis	biological_process	7	7	179	171	8990	GPR6,C22ORF32,THY1,ANXA6,PIK3CB,BMP6,GRIN1	2.055931262	0.054554406	0.5385074
GO:0046131	pyrimidine ribonucleoside metabolic process	biological_process	8	2	20	171	8990	NME7,DHODH	5.257309942	0.054626733	0.5385074
GO:0031018	endocrine pancreas development	biological_process	7	2	20	171	8990	GATA6,BMP6	5.257309942	0.054626733	0.5385074
GO:0006914	autophagy	biological_process	4	5	108	171	8990	SOGA1,PRKAA2,UBXN2A,RALB,UBXN2B	2.433939788	0.054795732	0.5385074
GO:0070925	organelle assembly	biological_process	4	5	108	171	8990	WEE2,UBXN2A,KIF2A,RALB,UBXN2B	2.433939788	0.054795732	0.5385074
GO:0048642	negative regulation of skeletal muscle tissue development	biological_process	10	1	3	171	8990	DKK1	17.52436647	0.055990984	0.5385074
GO:0002901	mature B cell apoptotic process	biological_process	10	1	3	171	8990	MIF	17.52436647	0.055990984	0.5385074
GO:0035907	dorsal aorta development	biological_process	11	1	3	171	8990	SRF	17.52436647	0.055990984	0.5385074
GO:0006154	adenosine catabolic process	biological_process	10	1	3	171	8990	CECR1	17.52436647	0.055990984	0.5385074
GO:0001661	conditioned taste aversion	biological_process	9	1	3	171	8990	GRIN1	17.52436647	0.055990984	0.5385074
GO:0042048	olfactory behavior	biological_process	5	1	3	171	8990	GRIN1	17.52436647	0.055990984	0.5385074
GO:0032908	regulation of transforming growth factor beta1 production	biological_process	6	1	3	171	8990	GATA6	17.52436647	0.055990984	0.5385074
GO:0007635	chemosensory behavior	biological_process	4	1	3	171	8990	GRIN1	17.52436647	0.055990984	0.5385074
GO:0032693	negative regulation of interleukin-10 production	biological_process	6	1	3	171	8990	DLL1	17.52436647	0.055990984	0.5385074
GO:0061317	canonical Wnt receptor signaling pathway involved in cardiac muscle cell fate commitment	biological_process	11	1	3	171	8990	DKK1	17.52436647	0.055990984	0.5385074
GO:0060563	neuroepithelial cell differentiation	biological_process	5	1	3	171	8990	TMEM231	17.52436647	0.055990984	0.5385074
GO:0032905	transforming growth factor beta1 production	biological_process	5	1	3	171	8990	GATA6	17.52436647	0.055990984	0.5385074
GO:0002906	negative regulation of mature B cell apoptotic process	biological_process	12	1	3	171	8990	MIF	17.52436647	0.055990984	0.5385074
GO:0071360	cellular response to exogenous dsRNA	biological_process	8	1	3	171	8990	RALB	17.52436647	0.055990984	0.5385074
GO:0035912	dorsal aorta morphogenesis	biological_process	12	1	3	171	8990	SRF	17.52436647	0.055990984	0.5385074
GO:0001714	endodermal cell fate specification	biological_process	11	1	3	171	8990	DKK1	17.52436647	0.055990984	0.5385074
GO:0070861	regulation of protein exit from endoplasmic reticulum	biological_process	8	1	3	171	8990	TMEM30A	17.52436647	0.055990984	0.5385074
GO:0010896	regulation of triglyceride catabolic process	biological_process	9	1	3	171	8990	ABHD5	17.52436647	0.055990984	0.5385074
GO:1900194	negative regulation of oocyte maturation	biological_process	11	1	3	171	8990	WEE2	17.52436647	0.055990984	0.5385074
GO:1900222	negative regulation of beta-amyloid clearance	biological_process	5	1	3	171	8990	SRF	17.52436647	0.055990984	0.5385074
GO:0032527	protein exit from endoplasmic reticulum	biological_process	7	1	3	171	8990	TMEM30A	17.52436647	0.055990984	0.5385074
GO:0060920	cardiac pacemaker cell differentiation	biological_process	10	1	3	171	8990	BVES	17.52436647	0.055990984	0.5385074
GO:0010898	positive regulation of triglyceride catabolic process	biological_process	10	1	3	171	8990	ABHD5	17.52436647	0.055990984	0.5385074
GO:0016255	attachment of GPI anchor to protein	biological_process	10	1	3	171	8990	PIGT	17.52436647	0.055990984	0.5385074
GO:0006288	base-excision repair, DNA ligation	biological_process	9	1	3	171	8990	LIG3	17.52436647	0.055990984	0.5385074
GO:0006419	alanyl-tRNA aminoacylation	biological_process	11	1	3	171	8990	AARS2	17.52436647	0.055990984	0.5385074
GO:0003307	regulation of Wnt receptor signaling pathway involved in heart development	biological_process	10	1	3	171	8990	DKK1	17.52436647	0.055990984	0.5385074
GO:0097242	beta-amyloid clearance	biological_process	3	1	3	171	8990	SRF	17.52436647	0.055990984	0.5385074
GO:0003163	sinoatrial node development	biological_process	9	1	3	171	8990	BVES	17.52436647	0.055990984	0.5385074
GO:0015838	amino-acid betaine transport	biological_process	6	1	3	171	8990	PDZK1	17.52436647	0.055990984	0.5385074
GO:0060830	ciliary receptor clustering involved in smoothened signaling pathway	biological_process	8	1	3	171	8990	NME7	17.52436647	0.055990984	0.5385074
GO:0008347	glial cell migration	biological_process	8	1	3	171	8990	APCDD1	17.52436647	0.055990984	0.5385074
GO:0060179	male mating behavior	biological_process	6	1	3	171	8990	GRIN1	17.52436647	0.055990984	0.5385074
GO:0015879	carnitine transport	biological_process	10	1	3	171	8990	PDZK1	17.52436647	0.055990984	0.5385074
GO:0016078	tRNA catabolic process	biological_process	9	1	3	171	8990	POP1	17.52436647	0.055990984	0.5385074
GO:1900221	regulation of beta-amyloid clearance	biological_process	4	1	3	171	8990	SRF	17.52436647	0.055990984	0.5385074
GO:0060486	Clara cell differentiation	biological_process	10	1	3	171	8990	GATA6	17.52436647	0.055990984	0.5385074
GO:0045066	regulatory T cell differentiation	biological_process	11	1	3	171	8990	CTLA4	17.52436647	0.055990984	0.5385074
GO:0046886	positive regulation of hormone biosynthetic process	biological_process	7	1	3	171	8990	BMP6	17.52436647	0.055990984	0.5385074
GO:0031627	telomeric loop formation	biological_process	8	1	3	171	8990	TERF2	17.52436647	0.055990984	0.5385074
GO:0042494	detection of bacterial lipoprotein	biological_process	7	1	3	171	8990	TLR2-2	17.52436647	0.055990984	0.5385074
GO:2000171	negative regulation of dendrite development	biological_process	13	1	3	171	8990	BCL11A	17.52436647	0.055990984	0.5385074
GO:0003129	heart induction	biological_process	11	1	3	171	8990	DKK1	17.52436647	0.055990984	0.5385074
GO:0038065	collagen-activated signaling pathway	biological_process	6	1	3	171	8990	GTF2H4	17.52436647	0.055990984	0.5385074
GO:0072567	chemokine (C-X-C motif) ligand 2 production	biological_process	5	1	3	171	8990	MIF	17.52436647	0.055990984	0.5385074
GO:0046103	inosine biosynthetic process	biological_process	10	1	3	171	8990	CECR1	17.52436647	0.055990984	0.5385074
GO:0002905	regulation of mature B cell apoptotic process	biological_process	11	1	3	171	8990	MIF	17.52436647	0.055990984	0.5385074
GO:0060926	cardiac pacemaker cell development	biological_process	11	1	3	171	8990	BVES	17.52436647	0.055990984	0.5385074
GO:0010893	positive regulation of steroid biosynthetic process	biological_process	8	1	3	171	8990	BMP6	17.52436647	0.055990984	0.5385074
GO:0030327	prenylated protein catabolic process	biological_process	9	1	3	171	8990	PCYOX1L	17.52436647	0.055990984	0.5385074
GO:0005784	Sec61 translocon complex	cellular_component	12	1	3	173	9055	ARL6IP1	17.44701349	0.056234408	0.5385074
GO:0031417	NatC complex	cellular_component	8	1	3	173	9055	NAA30	17.44701349	0.056234408	0.5385074
GO:0031362	anchored to external side of plasma membrane	cellular_component	8	1	3	173	9055	THY1	17.44701349	0.056234408	0.5385074
GO:0071256	translocon complex	cellular_component	11	1	3	173	9055	ARL6IP1	17.44701349	0.056234408	0.5385074
GO:0070761	pre-snoRNP complex	cellular_component	6	1	3	173	9055	ZNHIT6	17.44701349	0.056234408	0.5385074
GO:0005740	mitochondrial envelope	cellular_component	9	9	256	173	9055	SMCR7,C22ORF32,GSTK1,ABCB6,CYB5B,MDH2,DHODH,ABCD3,USMG5	1.840114704	0.056700084	0.5413508
GO:0005743	mitochondrial inner membrane	cellular_component	11	7	180	173	9055	C22ORF32,GSTK1,CYB5B,MDH2,DHODH,ABCD3,USMG5	2.035484907	0.056990574	0.5425097
GO:0044444	cytoplasmic part	cellular_component	6	75	3376	173	9055	PRSS12,OAZ2,CTIF,LOC424430,OSBPL6,SMCR7,GPR6,C22ORF32,LIG3,GSTK1,COX18,AURKAIP1,LOC100858243,ANKRD2,SPPL2B,ABCB6,SEC16A,MRPS36,CALR3,CTLA4,INF2,CYB5B,MDH2,RPL21,PEX11G,THY1,ACOT8,AARS2,NDUFAF2,TBRG4,TERF2,CLCN7,PCYOX1L,PIGT,CTSA,NPC2,ANXA6,PIK3CB,KIRREL,PHKA1,SYNGR3,DCP1B,CYB5A,SSR1,WBSCR17,DHODH,PDP1,ARL6IP1,SYNGR2,LOC417192,GRIN1,BVES,TMEM30A,LGMN,SNAP47,PFKM,NRD1,TMEM38A,RPL15,RPS16,PRDX6,ATP6…	1.162789702	0.057161568	0.5425275
GO:0061061	muscle structure development	biological_process	3	10	299	171	8990	SIN3B,HEY1,HOXD10,ANKRD2,DKK1,MAFF,GATA6,SRF,MEF2A,BVES	1.758297639	0.059019221	0.55649
GO:0006213	pyrimidine nucleoside metabolic process	biological_process	7	2	21	171	8990	NME7,DHODH	5.006961849	0.059641083	0.55649
GO:0060325	face morphogenesis	biological_process	6	2	21	171	8990	DLX5,DKK1	5.006961849	0.059641083	0.55649
GO:0010822	positive regulation of mitochondrion organization	biological_process	7	2	21	171	8990	SMCR7,PDCD5	5.006961849	0.059641083	0.55649
GO:0055074	calcium ion homeostasis	biological_process	8	6	146	171	8990	GPR6,C22ORF32,THY1,ANXA6,PIK3CB,GRIN1	2.160538332	0.059754698	0.55649
GO:0008544	epidermis development	biological_process	6	5	111	171	8990	ABCB6,FRAS1,LATS2,MAFF,SRF	2.368157631	0.060267352	0.55649
GO:0001104	RNA polymerase II transcription cofactor activity	molecular_function	12	3	50	151	8392	SIN3B,WBP2,MEF2A	3.334569536	0.060604408	0.55649
GO:0051100	negative regulation of binding	biological_process	4	3	48	171	8990	ZNF462,HEY1,RALB	3.285818713	0.062770246	0.55649
GO:0007569	cell aging	biological_process	4	3	48	171	8990	MNT,SRF,MIF	3.285818713	0.062770246	0.55649
GO:0001190	RNA polymerase II transcription factor binding transcription factor activity involved in positive regulation of transcription	molecular_function	12	2	23	151	8392	WBP2,MEF2A	4.832709473	0.063599612	0.55649
GO:0051130	positive regulation of cellular component organization	biological_process	5	12	386	171	8990	SMCR7,WBP2,GTF2H4,TERF2,KIRREL,BCL11A,SRF,TMEM30A,PDCD5,ARPC3,RALB,RNF20	1.634396873	0.06414662	0.55649
GO:0051146	striated muscle cell differentiation	biological_process	6	7	186	171	8990	ANKRD2,DKK1,MAFF,GATA6,SRF,MEF2A,BVES	1.978557505	0.064356317	0.55649
GO:0050771	negative regulation of axonogenesis	biological_process	14	2	22	171	8990	THY1,BCL11A	4.779372674	0.064806943	0.55649
GO:0048146	positive regulation of fibroblast proliferation	biological_process	6	2	22	171	8990	GTF2H4,MIF	4.779372674	0.064806943	0.55649
GO:0043392	negative regulation of DNA binding	biological_process	6	2	22	171	8990	ZNF462,HEY1	4.779372674	0.064806943	0.55649
GO:0090316	positive regulation of intracellular protein transport	biological_process	8	4	80	171	8990	OAZ2,SMCR7,PDZK1,TMEM30A	2.628654971	0.065720144	0.55649
GO:0051259	protein oligomerization	biological_process	6	7	187	171	8990	SMCR7,KCTD4,ANXA6,BVES,PFKM,KCNJ2,MIF	1.967976983	0.065838718	0.55649
GO:0000079	regulation of cyclin-dependent protein kinase activity	biological_process	11	3	49	171	8990	WEE2,CCND3,LATS2	3.218761189	0.065965918	0.55649
GO:0000956	nuclear-transcribed mRNA catabolic process	biological_process	9	3	49	171	8990	CTIF,DCP1B,CNOT8	3.218761189	0.065965918	0.55649
GO:0043229	intracellular organelle	cellular_component	5	121	5820	173	9055	PRSS12,RNF138,PLEKHA8,PRCC,LOC424430,OSBPL6,ZNF462,SIN3B,SKA2,SMCR7,TMEM231,TUBD1,PIAS2,HEY1,C22ORF32,LIG3,WEE2,GSTK1,IGF2BP3,NME7,COX18,IFT80,AURKAIP1,HOXD10,LOC100858243,ANKRD2,DLX5,PRKAA2,SPPL2B,ABCB6,SEC16A,MRPS36,CALR3,CTLA4,INF2,CYB5B,MDH2,RPL21,PEX11G,CCND3,CDKL5,NPHP4,THY1,ACOT8,AARS2,ZNF593,WBP2,ELK4,NDUFAF2,TBRG4,TERF2,NUBP2,CLCN7,PCYOX1L,PIGT,LATS2,CTSA,NPC2,MAFF,ANXA6,GATA6,DNAL4,SYNG…	1.088190016	0.066667105	0.55649
GO:0048736	appendage development	biological_process	4	5	115	171	8990	TMEM231,HOXD10,DLX5,FRAS1,DKK1	2.285786931	0.068030244	0.55649
GO:0060173	limb development	biological_process	5	5	115	171	8990	TMEM231,HOXD10,DLX5,FRAS1,DKK1	2.285786931	0.068030244	0.55649
GO:0044454	nuclear chromosome part	cellular_component	11	7	188	173	9055	SIN3B,LIG3,DLX5,WBP2,TERF2,SRF,MEF2A	1.948868528	0.068626216	0.55649
GO:0001503	ossification	biological_process	3	7	189	171	8990	PIAS2,HEY1,IFT80,DLX5,GTF2H4,BMP6,ERH	1.94715183	0.068865358	0.55649
GO:0048471	perinuclear region of cytoplasm	cellular_component	7	8	227	173	9055	CTIF,OSBPL6,CTLA4,INF2,ANXA6,KIRREL,BVES,OSBPL3	1.844618166	0.06932749	0.55649
GO:0016670	oxidoreductase activity, acting on a sulfur group of donors, oxygen as acceptor	molecular_function	6	1	4	151	8392	PCYOX1L	13.89403974	0.070066132	0.55649
GO:0048027	mRNA 5'-UTR binding	molecular_function	6	1	4	151	8392	IGF2BP3	13.89403974	0.070066132	0.55649
GO:0042979	ornithine decarboxylase regulator activity	molecular_function	7	1	4	151	8392	OAZ2	13.89403974	0.070066132	0.55649
GO:0015315	organophosphate:inorganic phosphate antiporter activity	molecular_function	12	1	4	151	8392	SLC37A3	13.89403974	0.070066132	0.55649
GO:0019789	SUMO ligase activity	molecular_function	7	1	4	151	8392	SUMO3	13.89403974	0.070066132	0.55649
GO:0016595	glutamate binding	molecular_function	6	1	4	151	8392	GRIN1	13.89403974	0.070066132	0.55649
GO:0003923	GPI-anchor transamidase activity	molecular_function	4	1	4	151	8392	PIGT	13.89403974	0.070066132	0.55649
GO:0003691	double-stranded telomeric DNA binding	molecular_function	7	1	4	151	8392	TERF2	13.89403974	0.070066132	0.55649
GO:0004596	peptide alpha-N-acetyltransferase activity	molecular_function	9	1	4	151	8392	NAA30	13.89403974	0.070066132	0.55649
GO:0008510	sodium:bicarbonate symporter activity	molecular_function	13	1	4	151	8392	SLC4A10	13.89403974	0.070066132	0.55649
GO:0051920	peroxiredoxin activity	molecular_function	6	1	4	151	8392	PRDX6	13.89403974	0.070066132	0.55649
GO:0047617	acyl-CoA hydrolase activity	molecular_function	7	1	4	151	8392	ACOT8	13.89403974	0.070066132	0.55649
GO:0016863	intramolecular oxidoreductase activity, transposing C=C bonds	molecular_function	5	1	4	151	8392	MIF	13.89403974	0.070066132	0.55649
GO:0034212	peptide N-acetyltransferase activity	molecular_function	8	1	4	151	8392	NAA30	13.89403974	0.070066132	0.55649
GO:0000288	nuclear-transcribed mRNA catabolic process, deadenylation-dependent decay	biological_process	10	2	23	171	8990	DCP1B,CNOT8	4.571573862	0.070116812	0.55649
GO:0044427	chromosomal part	cellular_component	8	11	350	173	9055	SIN3B,SKA2,LIG3,ANKRD2,DLX5,WBP2,TERF2,SRF,MEF2A,PDS5A,RNF20	1.645004129	0.071851622	0.55649
GO:0042692	muscle cell differentiation	biological_process	5	8	230	171	8990	HEY1,ANKRD2,DKK1,MAFF,GATA6,SRF,MEF2A,BVES	1.828629545	0.072113298	0.55649
GO:0070475	rRNA base methylation	biological_process	12	1	4	171	8990	METTL16	13.14327485	0.073953101	0.55649
GO:0006705	mineralocorticoid biosynthetic process	biological_process	7	1	4	171	8990	BMP6	13.14327485	0.073953101	0.55649
GO:0019856	pyrimidine nucleobase biosynthetic process	biological_process	8	1	4	171	8990	DHODH	13.14327485	0.073953101	0.55649
GO:0035845	photoreceptor cell outer segment organization	biological_process	11	1	4	171	8990	NPHP4	13.14327485	0.073953101	0.55649
GO:0051006	positive regulation of lipoprotein lipase activity	biological_process	8	1	4	171	8990	ABHD5	13.14327485	0.073953101	0.55649
GO:0043247	telomere maintenance in response to DNA damage	biological_process	8	1	4	171	8990	TERF2	13.14327485	0.073953101	0.55649
GO:0042661	regulation of mesodermal cell fate specification	biological_process	12	1	4	171	8990	DKK1	13.14327485	0.073953101	0.55649
GO:0008212	mineralocorticoid metabolic process	biological_process	6	1	4	171	8990	BMP6	13.14327485	0.073953101	0.55649
GO:0044154	histone H3-K14 acetylation	biological_process	13	1	4	171	8990	WBP2	13.14327485	0.073953101	0.55649
GO:0006207	'de novo' pyrimidine nucleobase biosynthetic process	biological_process	9	1	4	171	8990	DHODH	13.14327485	0.073953101	0.55649
GO:0032344	regulation of aldosterone metabolic process	biological_process	8	1	4	171	8990	BMP6	13.14327485	0.073953101	0.55649
GO:0046101	hypoxanthine biosynthetic process	biological_process	9	1	4	171	8990	CECR1	13.14327485	0.073953101	0.55649
GO:0033033	negative regulation of myeloid cell apoptotic process	biological_process	9	1	4	171	8990	MIF	13.14327485	0.073953101	0.55649
GO:0046102	inosine metabolic process	biological_process	9	1	4	171	8990	CECR1	13.14327485	0.073953101	0.55649
GO:0090520	sphingolipid mediated signaling pathway	biological_process	5	1	4	171	8990	GPR6	13.14327485	0.073953101	0.55649
GO:0032352	positive regulation of hormone metabolic process	biological_process	6	1	4	171	8990	BMP6	13.14327485	0.073953101	0.55649
GO:0018206	peptidyl-methionine modification	biological_process	8	1	4	171	8990	NAA30	13.14327485	0.073953101	0.55649
GO:0010739	positive regulation of protein kinase A signaling cascade	biological_process	9	1	4	171	8990	MIF	13.14327485	0.073953101	0.55649
GO:0006002	fructose 6-phosphate metabolic process	biological_process	5	1	4	171	8990	PFKM	13.14327485	0.073953101	0.55649
GO:0031848	protection from non-homologous end joining at telomere	biological_process	9	1	4	171	8990	TERF2	13.14327485	0.073953101	0.55649
GO:1901228	positive regulation of transcription from RNA polymerase II promoter involved in heart development	biological_process	12	1	4	171	8990	SRF	13.14327485	0.073953101	0.55649
GO:0032341	aldosterone metabolic process	biological_process	7	1	4	171	8990	BMP6	13.14327485	0.073953101	0.55649
GO:0048311	mitochondrion distribution	biological_process	6	1	4	171	8990	MEF2A	13.14327485	0.073953101	0.55649
GO:0072014	proximal tubule development	biological_process	11	1	4	171	8990	DLL1	13.14327485	0.073953101	0.55649
GO:0032342	aldosterone biosynthetic process	biological_process	8	1	4	171	8990	BMP6	13.14327485	0.073953101	0.55649
GO:0003257	positive regulation of transcription from RNA polymerase II promoter involved in myocardial precursor cell differentiation	biological_process	13	1	4	171	8990	SRF	13.14327485	0.073953101	0.55649
GO:0010566	regulation of ketone biosynthetic process	biological_process	6	1	4	171	8990	BMP6	13.14327485	0.073953101	0.55649
GO:0060261	positive regulation of transcription initiation from RNA polymerase II promoter	biological_process	12	1	4	171	8990	SRF	13.14327485	0.073953101	0.55649
GO:0051891	positive regulation of cardioblast differentiation	biological_process	11	1	4	171	8990	GATA6	13.14327485	0.073953101	0.55649
GO:0032347	regulation of aldosterone biosynthetic process	biological_process	9	1	4	171	8990	BMP6	13.14327485	0.073953101	0.55649
GO:0003376	sphingosine-1-phosphate signaling pathway	biological_process	7	1	4	171	8990	GPR6	13.14327485	0.073953101	0.55649
GO:0046836	glycolipid transport	biological_process	6	1	4	171	8990	PLEKHA8	13.14327485	0.073953101	0.55649
GO:0003310	pancreatic A cell differentiation	biological_process	8	1	4	171	8990	GATA6	13.14327485	0.073953101	0.55649
GO:1900193	regulation of oocyte maturation	biological_process	10	1	4	171	8990	WEE2	13.14327485	0.073953101	0.55649
GO:0010891	negative regulation of sequestering of triglyceride	biological_process	7	1	4	171	8990	ABHD5	13.14327485	0.073953101	0.55649
GO:0043103	hypoxanthine salvage	biological_process	10	1	4	171	8990	CECR1	13.14327485	0.073953101	0.55649
GO:0060923	cardiac muscle cell fate commitment	biological_process	10	1	4	171	8990	DKK1	13.14327485	0.073953101	0.55649
GO:0044391	ribosomal subunit	cellular_component	8	4	83	173	9055	MRPS36,RPL21,RPL15,RPS16	2.522459781	0.074107883	0.55649
GO:0005964	phosphorylase kinase complex	cellular_component	7	1	4	173	9055	PHKA1	13.08526012	0.074271466	0.55649
GO:0042765	GPI-anchor transamidase complex	cellular_component	12	1	4	173	9055	PIGT	13.08526012	0.074271466	0.55649
GO:0031233	intrinsic to external side of plasma membrane	cellular_component	7	1	4	173	9055	THY1	13.08526012	0.074271466	0.55649
GO:0000978	RNA polymerase II core promoter proximal region sequence-specific DNA binding	molecular_function	9	5	125	151	8392	DLX5,BCL11A,SRF,MEF2A,NFAT5	2.223046358	0.074648197	0.55649
GO:0071840	cellular component organization or biogenesis	biological_process	1	61	2728	171	8990	ZNF462,SIN3B,SKA2,NTNG2,SMCR7,TMEM231,PDZK1,TUBD1,KCTD4,HEY1,NOL9,LIG3,WEE2,NME7,COX18,IFT80,ZNHIT6,WISP1,DLX5,PRKAA2,SEC16A,INF2,PEX11G,NPHP4,THY1,ACOT8,AARS2,WBP2,GTF2H4,ELK4,DKK1,TERF2,NUBP2,LATS2,ANXA6,KIRREL,BCL11A,SRF,LOC417192,GRIN1,MEF2A,BVES,TMEM30A,PDS5A,UBN1,SNAP47,PFKM,KCNJ2,ASH2L,PDCD5,RPS16,MIF,ARPC3,ABCD3,STX16,UBXN2A,KIF2A,RALB,UBXN2B,RNF20,METTL16	1.175571505	0.075529143	0.55649
GO:0060323	head morphogenesis	biological_process	5	2	24	171	8990	DLX5,DKK1	4.381091618	0.075563414	0.55649
GO:0022607	cellular component assembly	biological_process	3	26	1024	171	8990	SMCR7,TMEM231,TUBD1,KCTD4,WEE2,IFT80,ZNHIT6,THY1,AARS2,DKK1,NUBP2,ANXA6,KIRREL,SRF,GRIN1,BVES,UBN1,SNAP47,PFKM,KCNJ2,MIF,ARPC3,UBXN2A,KIF2A,RALB,UBXN2B	1.334863852	0.07564139	0.55649
GO:0031334	positive regulation of protein complex assembly	biological_process	7	4	84	171	8990	SMCR7,KIRREL,SRF,ARPC3	2.503480925	0.075737225	0.55649
GO:0044212	transcription regulatory region DNA binding	molecular_function	6	10	332	151	8392	HEY1,DLX5,WBP2,GATA6,BCL11A,MNT,SRF,MEF2A,ASH2L,NFAT5	1.673980691	0.076136667	0.55649
GO:0030003	cellular cation homeostasis	biological_process	7	7	194	171	8990	SLC4A10,GPR6,C22ORF32,THY1,PIK3CB,BMP6,GRIN1	1.896967505	0.076793055	0.55649
GO:0006875	cellular metal ion homeostasis	biological_process	8	6	157	171	8990	GPR6,C22ORF32,THY1,PIK3CB,BMP6,GRIN1	2.009163035	0.078836351	0.55649
GO:0004693	cyclin-dependent protein kinase activity	molecular_function	10	3	56	151	8392	WEE2,CCND3,LATS2	2.977294229	0.079404201	0.55649
GO:0050801	ion homeostasis	biological_process	5	13	444	171	8990	SLC4A10,GPR6,C22ORF32,THY1,SLC9A5,ANXA6,SLC37A3,PIK3CB,BMP6,CA12,GRIN1,BVES,SCN1A	1.53930246	0.08035458	0.55649
GO:0051222	positive regulation of protein transport	biological_process	7	5	121	171	8990	OAZ2,SMCR7,PDZK1,TMEM30A,MIF	2.172442125	0.080666918	0.55649
GO:0000975	regulatory region DNA binding	molecular_function	5	10	336	151	8392	HEY1,DLX5,WBP2,GATA6,BCL11A,MNT,SRF,MEF2A,ASH2L,NFAT5	1.654052349	0.080983809	0.55649
GO:0001067	regulatory region nucleic acid binding	molecular_function	4	10	336	151	8392	HEY1,DLX5,WBP2,GATA6,BCL11A,MNT,SRF,MEF2A,ASH2L,NFAT5	1.654052349	0.080983809	0.55649
GO:0042461	photoreceptor cell development	biological_process	10	2	25	171	8990	NPHP4,THY1	4.205847953	0.081139699	0.55649
GO:0061383	trabecula morphogenesis	biological_process	4	2	25	171	8990	HEY1,SRF	4.205847953	0.081139699	0.55649
GO:0009952	anterior/posterior pattern specification	biological_process	6	5	122	171	8990	HEY1,HOXD10,DKK1,SRF,DLL1	2.154635222	0.082887392	0.55649
GO:0000976	transcription regulatory region sequence-specific DNA binding	molecular_function	7	8	251	151	8392	DLX5,WBP2,GATA6,BCL11A,MNT,SRF,MEF2A,NFAT5	1.771351679	0.08292806	0.55649
GO:0007368	determination of left/right symmetry	biological_process	7	3	54	171	8990	NME7,SRF,DLL1	2.920727745	0.083021245	0.55649
GO:0009798	axis specification	biological_process	5	3	54	171	8990	HEY1,SRF,DLL1	2.920727745	0.083021245	0.55649
GO:0060348	bone development	biological_process	6	4	87	171	8990	IFT80,DLX5,GTF2H4,BMP6	2.417153996	0.083726354	0.55649
GO:0001077	RNA polymerase II core promoter proximal region sequence-specific DNA binding transcription factor activity involved in positive regulation of transcription	molecular_function	13	4	92	151	8392	DLX5,SRF,MEF2A,NFAT5	2.416354737	0.08378081	0.55649
GO:0008021	synaptic vesicle	cellular_component	11	3	54	173	9055	SYNGR3,SYNGR2,GRIN1	2.907835581	0.083879831	0.55649
GO:0072507	divalent inorganic cation homeostasis	biological_process	7	6	160	171	8990	GPR6,C22ORF32,THY1,ANXA6,PIK3CB,GRIN1	1.971491228	0.084574229	0.55649
GO:0005764	lysosome	cellular_component	9	7	198	173	9055	SPPL2B,CLCN7,NPC2,ANXA6,LGMN,PRDX6,ATP6V0C	1.850440824	0.085041734	0.55649
GO:0015297	antiporter activity	molecular_function	9	3	58	151	8392	SLC4A10,SLC9A5,SLC37A3	2.874628911	0.086172439	0.55649
GO:0000790	nuclear chromatin	cellular_component	12	5	123	173	9055	SIN3B,DLX5,WBP2,SRF,MEF2A	2.127684572	0.086389773	0.55649
GO:0000323	lytic vacuole	cellular_component	8	7	199	173	9055	SPPL2B,CLCN7,NPC2,ANXA6,LGMN,PRDX6,ATP6V0C	1.841142127	0.086797441	0.55649
GO:0016433	rRNA (adenine) methyltransferase activity	molecular_function	13	1	5	151	8392	METTL16	11.11523179	0.086806716	0.55649
GO:0016886	ligase activity, forming phosphoric ester bonds	molecular_function	4	1	5	151	8392	LIG3	11.11523179	0.086806716	0.55649
GO:0070008	serine-type exopeptidase activity	molecular_function	7	1	5	151	8392	CTSA	11.11523179	0.086806716	0.55649
GO:0033130	acetylcholine receptor binding	molecular_function	4	1	5	151	8392	UBXN2A	11.11523179	0.086806716	0.55649
GO:0042287	MHC protein binding	molecular_function	4	1	5	151	8392	MIF	11.11523179	0.086806716	0.55649
GO:0035174	histone serine kinase activity	molecular_function	11	1	5	151	8392	PRKAA2	11.11523179	0.086806716	0.55649
GO:0004586	ornithine decarboxylase activity	molecular_function	6	1	5	151	8392	OAZ2	11.11523179	0.086806716	0.55649
GO:0015232	heme transporter activity	molecular_function	7	1	5	151	8392	ABCB6	11.11523179	0.086806716	0.55649
GO:0071837	HMG box domain binding	molecular_function	4	1	5	151	8392	DLX5	11.11523179	0.086806716	0.55649
GO:0045125	bioactive lipid receptor activity	molecular_function	9	1	5	151	8392	GPR6	11.11523179	0.086806716	0.55649
GO:0044183	protein binding involved in protein folding	molecular_function	7	1	5	151	8392	CALR3	11.11523179	0.086806716	0.55649
GO:0004526	ribonuclease P activity	molecular_function	11	1	5	151	8392	POP1	11.11523179	0.086806716	0.55649
GO:0016615	malate dehydrogenase activity	molecular_function	6	1	5	151	8392	MDH2	11.11523179	0.086806716	0.55649
GO:0009948	anterior/posterior axis specification	biological_process	7	2	26	171	8990	HEY1,SRF	4.04408457	0.08683883	0.55649
GO:0032535	regulation of cellular component size	biological_process	4	6	162	171	8990	INF2,PEX11G,KIRREL,BCL11A,SRF,ARPC3	1.94715183	0.088525248	0.55649
GO:0019866	organelle inner membrane	cellular_component	8	7	200	173	9055	C22ORF32,GSTK1,CYB5B,MDH2,DHODH,ABCD3,USMG5	1.831936416	0.088573797	0.55649
GO:0006461	protein complex assembly	biological_process	5	14	495	171	8990	SMCR7,TUBD1,KCTD4,AARS2,DKK1,ANXA6,KIRREL,SRF,BVES,SNAP47,PFKM,KCNJ2,MIF,ARPC3	1.486915943	0.088621551	0.55649
GO:0000987	core promoter proximal region sequence-specific DNA binding	molecular_function	8	5	132	151	8392	DLX5,BCL11A,SRF,MEF2A,NFAT5	2.105157536	0.089350003	0.55649
GO:0001159	core promoter proximal region DNA binding	molecular_function	7	5	132	151	8392	DLX5,BCL11A,SRF,MEF2A,NFAT5	2.105157536	0.089350003	0.55649
GO:0070271	protein complex biogenesis	biological_process	3	14	496	171	8990	SMCR7,TUBD1,KCTD4,AARS2,DKK1,ANXA6,KIRREL,SRF,BVES,SNAP47,PFKM,KCNJ2,MIF,ARPC3	1.483918129	0.089731789	0.55649
GO:0006402	mRNA catabolic process	biological_process	8	3	56	171	8990	CTIF,DCP1B,CNOT8	2.81641604	0.090322884	0.55649
GO:0044429	mitochondrial part	cellular_component	8	10	323	173	9055	SMCR7,C22ORF32,GSTK1,ABCB6,MRPS36,CYB5B,MDH2,DHODH,ABCD3,USMG5	1.620465649	0.090322925	0.55649
GO:0006707	cholesterol catabolic process	biological_process	7	1	5	171	8990	CYP46A1	10.51461988	0.091575405	0.55649
GO:0043649	dicarboxylic acid catabolic process	biological_process	8	1	5	171	8990	ACOT8	10.51461988	0.091575405	0.55649
GO:2000144	positive regulation of DNA-dependent transcription, initiation	biological_process	11	1	5	171	8990	SRF	10.51461988	0.091575405	0.55649
GO:0010715	regulation of extracellular matrix disassembly	biological_process	6	1	5	171	8990	GTF2H4	10.51461988	0.091575405	0.55649
GO:0045603	positive regulation of endothelial cell differentiation	biological_process	8	1	5	171	8990	BMP6	10.51461988	0.091575405	0.55649
GO:0016045	detection of bacterium	biological_process	5	1	5	171	8990	TLR2-2	10.51461988	0.091575405	0.55649
GO:0014887	cardiac muscle adaptation	biological_process	7	1	5	171	8990	GATA6	10.51461988	0.091575405	0.55649
GO:0032305	positive regulation of icosanoid secretion	biological_process	13	1	5	171	8990	MIF	10.51461988	0.091575405	0.55649
GO:0016233	telomere capping	biological_process	8	1	5	171	8990	TERF2	10.51461988	0.091575405	0.55649
GO:0046549	retinal cone cell development	biological_process	13	1	5	171	8990	THY1	10.51461988	0.091575405	0.55649
GO:0006108	malate metabolic process	biological_process	8	1	5	171	8990	MDH2	10.51461988	0.091575405	0.55649
GO:0031293	membrane protein intracellular domain proteolysis	biological_process	7	1	5	171	8990	SPPL2B	10.51461988	0.091575405	0.55649
GO:0040016	embryonic cleavage	biological_process	5	1	5	171	8990	PIK3CB	10.51461988	0.091575405	0.55649
GO:0045059	positive thymic T cell selection	biological_process	13	1	5	171	8990	SRF	10.51461988	0.091575405	0.55649
GO:0032464	positive regulation of protein homooligomerization	biological_process	9	1	5	171	8990	SMCR7	10.51461988	0.091575405	0.55649
GO:0006654	phosphatidic acid biosynthetic process	biological_process	8	1	5	171	8990	ABHD5	10.51461988	0.091575405	0.55649
GO:0061179	negative regulation of insulin secretion involved in cellular response to glucose stimulus	biological_process	12	1	5	171	8990	NDUFAF2	10.51461988	0.091575405	0.55649
GO:0002903	negative regulation of B cell apoptotic process	biological_process	11	1	5	171	8990	MIF	10.51461988	0.091575405	0.55649
GO:0009996	negative regulation of cell fate specification	biological_process	8	1	5	171	8990	DKK1	10.51461988	0.091575405	0.55649
GO:0042789	mRNA transcription from RNA polymerase II promoter	biological_process	10	1	5	171	8990	SRF	10.51461988	0.091575405	0.55649
GO:0035404	histone-serine phosphorylation	biological_process	10	1	5	171	8990	PRKAA2	10.51461988	0.091575405	0.55649
GO:0044273	sulfur compound catabolic process	biological_process	4	1	5	171	8990	PCYOX1L	10.51461988	0.091575405	0.55649
GO:0015886	heme transport	biological_process	6	1	5	171	8990	ABCB6	10.51461988	0.091575405	0.55649
GO:0043589	skin morphogenesis	biological_process	8	1	5	171	8990	SRF	10.51461988	0.091575405	0.55649
GO:0060911	cardiac cell fate commitment	biological_process	9	1	5	171	8990	DKK1	10.51461988	0.091575405	0.55649
GO:0003299	muscle hypertrophy in response to stress	biological_process	6	1	5	171	8990	GATA6	10.51461988	0.091575405	0.55649
GO:0010763	positive regulation of fibroblast migration	biological_process	9	1	5	171	8990	GTF2H4	10.51461988	0.091575405	0.55649
GO:0048671	negative regulation of collateral sprouting	biological_process	15	1	5	171	8990	BCL11A	10.51461988	0.091575405	0.55649
GO:2000193	positive regulation of fatty acid transport	biological_process	12	1	5	171	8990	MIF	10.51461988	0.091575405	0.55649
GO:0060510	Type II pneumocyte differentiation	biological_process	10	1	5	171	8990	GATA6	10.51461988	0.091575405	0.55649
GO:0048672	positive regulation of collateral sprouting	biological_process	15	1	5	171	8990	BCL11A	10.51461988	0.091575405	0.55649
GO:0090141	positive regulation of mitochondrial fission	biological_process	8	1	5	171	8990	SMCR7	10.51461988	0.091575405	0.55649
GO:0032308	positive regulation of prostaglandin secretion	biological_process	14	1	5	171	8990	MIF	10.51461988	0.091575405	0.55649
GO:0016127	sterol catabolic process	biological_process	6	1	5	171	8990	CYP46A1	10.51461988	0.091575405	0.55649
GO:0060631	regulation of meiosis I	biological_process	10	1	5	171	8990	WEE2	10.51461988	0.091575405	0.55649
GO:0061316	canonical Wnt receptor signaling pathway involved in heart development	biological_process	10	1	5	171	8990	DKK1	10.51461988	0.091575405	0.55649
GO:0048199	vesicle targeting, to, from or within Golgi	biological_process	8	1	5	171	8990	SEC16A	10.51461988	0.091575405	0.55649
GO:0070198	protein localization to chromosome, telomeric region	biological_process	8	1	5	171	8990	TERF2	10.51461988	0.091575405	0.55649
GO:0032493	response to bacterial lipoprotein	biological_process	6	1	5	171	8990	TLR2-2	10.51461988	0.091575405	0.55649
GO:0014898	cardiac muscle hypertrophy in response to stress	biological_process	8	1	5	171	8990	GATA6	10.51461988	0.091575405	0.55649
GO:0051103	DNA ligation involved in DNA repair	biological_process	8	1	5	171	8990	LIG3	10.51461988	0.091575405	0.55649
GO:0051205	protein insertion into membrane	biological_process	6	1	5	171	8990	COX18	10.51461988	0.091575405	0.55649
GO:1901678	iron coordination entity transport	biological_process	5	1	5	171	8990	ABCB6	10.51461988	0.091575405	0.55649
GO:0022028	tangential migration from the subventricular zone to the olfactory bulb	biological_process	12	1	5	171	8990	SRF	10.51461988	0.091575405	0.55649
GO:0046473	phosphatidic acid metabolic process	biological_process	7	1	5	171	8990	ABHD5	10.51461988	0.091575405	0.55649
GO:0006855	drug transmembrane transport	biological_process	6	1	5	171	8990	TMEM30A	10.51461988	0.091575405	0.55649
GO:0042670	retinal cone cell differentiation	biological_process	12	1	5	171	8990	THY1	10.51461988	0.091575405	0.55649
GO:0032206	positive regulation of telomere maintenance	biological_process	9	1	5	171	8990	TERF2	10.51461988	0.091575405	0.55649
GO:0031371	ubiquitin conjugating enzyme complex	cellular_component	5	1	5	173	9055	RNF20	10.46820809	0.091965758	0.55649
GO:0071556	integral to lumenal side of endoplasmic reticulum membrane	cellular_component	12	1	5	173	9055	SPPL2B	10.46820809	0.091965758	0.55649
GO:0048188	Set1C/COMPASS complex	cellular_component	13	1	5	173	9055	ASH2L	10.46820809	0.091965758	0.55649
GO:0071458	integral to cytosolic side of endoplasmic reticulum membrane	cellular_component	12	1	5	173	9055	SPPL2B	10.46820809	0.091965758	0.55649
GO:0030677	ribonuclease P complex	cellular_component	6	1	5	173	9055	POP1	10.46820809	0.091965758	0.55649
GO:0044214	fully spanning plasma membrane	cellular_component	3	1	5	173	9055	BVES	10.46820809	0.091965758	0.55649
GO:0030870	Mre11 complex	cellular_component	9	1	5	173	9055	TERF2	10.46820809	0.091965758	0.55649
GO:0043195	terminal bouton	cellular_component	8	1	5	173	9055	PRSS12	10.46820809	0.091965758	0.55649
GO:0030681	multimeric ribonuclease P complex	cellular_component	7	1	5	173	9055	POP1	10.46820809	0.091965758	0.55649
GO:0005655	nucleolar ribonuclease P complex	cellular_component	12	1	5	173	9055	POP1	10.46820809	0.091965758	0.55649
GO:0015698	inorganic anion transport	biological_process	7	4	90	171	8990	SLC4A10,CLCN7,SLC37A3,BEST3	2.336582196	0.092112272	0.55649
GO:0007160	cell-matrix adhesion	biological_process	5	4	90	171	8990	THY1,PIK3CB,SRF,LOC100857892	2.336582196	0.092112272	0.55649
GO:0061025	membrane fusion	biological_process	4	4	90	171	8990	SNAP47,STX16,UBXN2A,UBXN2B	2.336582196	0.092112272	0.55649
GO:0009112	nucleobase metabolic process	biological_process	6	2	27	171	8990	DHODH,CECR1	3.89430366	0.092654182	0.5587117
GO:0003677	DNA binding	molecular_function	4	23	961	151	8392	ZNF462,PIAS2,HEY1,LIG3,HOXD10,DLX5,TSHZ2,WBP2,ELK4,TERF2,MAFF,GATA6,BCL11A,MNT,SRF,MEF2A,UBN1,VSX1,ASH2L,PDCD5,HNF4G,NFAT5,LOC420050	1.330126593	0.09303611	0.5599622
GO:0031301	integral to organelle membrane	cellular_component	8	5	126	173	9055	C22ORF32,SPPL2B,ABCB6,PEX11G,PIGT	2.077025415	0.093424343	0.5612459
GO:0006997	nucleus organization	biological_process	4	3	57	171	8990	WEE2,UBXN2A,UBXN2B	2.767005232	0.094071269	0.5626925
GO:0016236	macroautophagy	biological_process	7	3	57	171	8990	UBXN2A,RALB,UBXN2B	2.767005232	0.094071269	0.5626925
GO:0007517	muscle organ development	biological_process	6	7	204	171	8990	SIN3B,HEY1,HOXD10,ANKRD2,DKK1,MAFF,GATA6	1.803978902	0.094191357	0.5626925
GO:0031227	intrinsic to endoplasmic reticulum membrane	cellular_component	10	3	57	173	9055	SPPL2B,PIGT,BVES	2.754791603	0.095027487	0.5666323
GO:0016667	oxidoreductase activity, acting on a sulfur group of donors	molecular_function	5	2	29	151	8392	GSTK1,PCYOX1L	3.832838548	0.095255906	0.5669405
GO:0000982	RNA polymerase II core promoter proximal region sequence-specific DNA binding transcription factor activity	molecular_function	12	5	135	151	8392	DLX5,BCL11A,SRF,MEF2A,NFAT5	2.058376257	0.096080734	0.5707907
GO:0006357	regulation of transcription from RNA polymerase II promoter	biological_process	10	22	866	171	8990	ZNF462,SIN3B,PIAS2,HEY1,HOXD10,ANKRD2,DLX5,WBP2,ELK4,DKK1,GATA6,BCL11A,MNT,BMP6,SRF,GRIN1,MEF2A,UBN1,ASH2L,HNF4G,NFAT5,DLL1	1.335575274	0.097521668	0.5744024
GO:0010506	regulation of autophagy	biological_process	6	3	58	171	8990	SOGA1,PRKAA2,RALB	2.719298246	0.0978829	0.5744024
GO:0060324	face development	biological_process	4	2	28	171	8990	DLX5,DKK1	3.755221387	0.098579333	0.5744024
GO:0035987	endodermal cell differentiation	biological_process	9	2	28	171	8990	DKK1,GATA6	3.755221387	0.098579333	0.5744024
GO:0055024	regulation of cardiac muscle tissue development	biological_process	9	2	28	171	8990	DKK1,GATA6	3.755221387	0.098579333	0.5744024
GO:0005778	peroxisomal membrane	cellular_component	10	2	28	173	9055	PEX11G,ABCD3	3.738645747	0.099318478	0.5744024
GO:0031903	microbody membrane	cellular_component	8	2	28	173	9055	PEX11G,ABCD3	3.738645747	0.099318478	0.5744024
GO:0044432	endoplasmic reticulum part	cellular_component	8	9	288	173	9055	OSBPL6,SPPL2B,PIGT,CYB5A,SSR1,ARL6IP1,BVES,TMEM38A,OSBPL3	1.635657514	0.100349801	0.5744024
GO:0009267	cellular response to starvation	biological_process	6	4	93	171	8990	PRKAA2,UBXN2A,RALB,UBXN2B	2.261208577	0.100883154	0.5744024
GO:0000979	RNA polymerase II core promoter sequence-specific DNA binding	molecular_function	9	2	30	151	8392	WBP2,GATA6	3.705077263	0.100899232	0.5744024
GO:0004722	protein serine/threonine phosphatase activity	molecular_function	8	2	30	151	8392	PDP1,ILKAP	3.705077263	0.100899232	0.5744024
GO:0005484	SNAP receptor activity	molecular_function	3	2	30	151	8392	SNAP47,STX16	3.705077263	0.100899232	0.5744024
GO:0007219	Notch signaling pathway	biological_process	6	3	59	171	8990	HEY1,ERH,DLL1	2.673208445	0.101756409	0.5744024
GO:0009566	fertilization	biological_process	4	3	59	171	8990	WEE2,HOXD10,ARSA	2.673208445	0.101756409	0.5744024
GO:0000922	spindle pole	cellular_component	10	3	59	173	9055	NUBP2,LATS2,KIF2A	2.661408837	0.102778827	0.5744024
GO:0000983	RNA polymerase II core promoter sequence-specific DNA binding transcription factor activity	molecular_function	12	1	6	151	8392	SRF	9.262693157	0.103247897	0.5744024
GO:0008443	phosphofructokinase activity	molecular_function	8	1	6	151	8392	PFKM	9.262693157	0.103247897	0.5744024
GO:0016289	CoA hydrolase activity	molecular_function	6	1	6	151	8392	ACOT8	9.262693157	0.103247897	0.5744024
GO:0015114	phosphate ion transmembrane transporter activity	molecular_function	11	1	6	151	8392	SLC37A3	9.262693157	0.103247897	0.5744024
GO:0050291	sphingosine N-acyltransferase activity	molecular_function	7	1	6	151	8392	LOC420050	9.262693157	0.103247897	0.5744024
GO:0005452	inorganic anion exchanger activity	molecular_function	11	1	6	151	8392	SLC4A10	9.262693157	0.103247897	0.5744024
GO:0043422	protein kinase B binding	molecular_function	6	1	6	151	8392	ANKRD2	9.262693157	0.103247897	0.5744024
GO:0005549	odorant binding	molecular_function	2	1	6	151	8392	LOC101747931	9.262693157	0.103247897	0.5744024
GO:0016594	glycine binding	molecular_function	6	1	6	151	8392	GRIN1	9.262693157	0.103247897	0.5744024
GO:0046625	sphingolipid binding	molecular_function	3	1	6	151	8392	PLEKHA8	9.262693157	0.103247897	0.5744024
GO:0045664	regulation of neuron differentiation	biological_process	9	7	209	171	8990	THY1,BCL11A,BMP6,SRF,GRIN1,TMEM30A,DLL1	1.760821512	0.103653496	0.5744024
GO:0048705	skeletal system morphogenesis	biological_process	7	5	131	171	8990	IFT80,HOXD10,DLX5,GTF2H4,BMP6	2.006606848	0.10430318	0.5744024
GO:0031058	positive regulation of histone modification	biological_process	10	2	29	171	8990	WBP2,RNF20	3.625730994	0.104608064	0.5744024
GO:0001947	heart looping	biological_process	10	2	29	171	8990	SRF,DLL1	3.625730994	0.104608064	0.5744024
GO:0048639	positive regulation of developmental growth	biological_process	5	2	29	171	8990	BCL11A,SRF	3.625730994	0.104608064	0.5744024
GO:0007005	mitochondrion organization	biological_process	4	6	170	171	8990	SMCR7,LIG3,INF2,AARS2,MEF2A,PDCD5	1.855521156	0.10532034	0.5744024
GO:0000228	nuclear chromosome	cellular_component	10	7	209	173	9055	SIN3B,LIG3,DLX5,WBP2,TERF2,SRF,MEF2A	1.753049202	0.105482187	0.5744024
GO:0009855	determination of bilateral symmetry	biological_process	6	3	60	171	8990	NME7,SRF,DLL1	2.628654971	0.105690409	0.5744024
GO:0015718	monocarboxylic acid transport	biological_process	9	3	60	171	8990	PDZK1,SLCO2A1,MIF	2.628654971	0.105690409	0.5744024
GO:0031490	chromatin DNA binding	molecular_function	6	2	31	151	8392	WBP2,SRF	3.585558641	0.106633132	0.5744024
GO:0022626	cytosolic ribosome	cellular_component	9	3	60	173	9055	RPL21,RPL15,RPS16	2.617052023	0.106746192	0.5744024
GO:0046100	hypoxanthine metabolic process	biological_process	8	1	6	171	8990	CECR1	8.762183236	0.108864287	0.5744024
GO:0032306	regulation of prostaglandin secretion	biological_process	13	1	6	171	8990	MIF	8.762183236	0.108864287	0.5744024
GO:0010447	response to acidity	biological_process	4	1	6	171	8990	LGMN	8.762183236	0.108864287	0.5744024
GO:0035435	phosphate ion transmembrane transport	biological_process	9	1	6	171	8990	SLC37A3	8.762183236	0.108864287	0.5744024
GO:0032490	detection of molecule of bacterial origin	biological_process	6	1	6	171	8990	TLR2-2	8.762183236	0.108864287	0.5744024
GO:2000380	regulation of mesoderm development	biological_process	5	1	6	171	8990	DKK1	8.762183236	0.108864287	0.5744024
GO:0045601	regulation of endothelial cell differentiation	biological_process	7	1	6	171	8990	BMP6	8.762183236	0.108864287	0.5744024
GO:0003256	regulation of transcription from RNA polymerase II promoter involved in myocardial precursor cell differentiation	biological_process	12	1	6	171	8990	SRF	8.762183236	0.108864287	0.5744024
GO:2000051	negative regulation of non-canonical Wnt receptor signaling pathway	biological_process	9	1	6	171	8990	IFT80	8.762183236	0.108864287	0.5744024
GO:2000678	negative regulation of transcription regulatory region DNA binding	biological_process	8	1	6	171	8990	HEY1	8.762183236	0.108864287	0.5744024
GO:0090244	Wnt receptor signaling pathway involved in somitogenesis	biological_process	8	1	6	171	8990	DKK1	8.762183236	0.108864287	0.5744024
GO:0031666	positive regulation of lipopolysaccharide-mediated signaling pathway	biological_process	10	1	6	171	8990	MIF	8.762183236	0.108864287	0.5744024
GO:0042219	cellular modified amino acid catabolic process	biological_process	9	1	6	171	8990	PCYOX1L	8.762183236	0.108864287	0.5744024
GO:0060218	hematopoietic stem cell differentiation	biological_process	8	1	6	171	8990	SRF	8.762183236	0.108864287	0.5744024
GO:0033523	histone H2B ubiquitination	biological_process	11	1	6	171	8990	RNF20	8.762183236	0.108864287	0.5744024
GO:0032310	prostaglandin secretion	biological_process	12	1	6	171	8990	MIF	8.762183236	0.108864287	0.5744024
GO:0032205	negative regulation of telomere maintenance	biological_process	9	1	6	171	8990	TERF2	8.762183236	0.108864287	0.5744024
GO:0003222	ventricular trabecula myocardium morphogenesis	biological_process	12	1	6	171	8990	HEY1	8.762183236	0.108864287	0.5744024
GO:0006273	lagging strand elongation	biological_process	10	1	6	171	8990	LIG3	8.762183236	0.108864287	0.5744024
GO:0043619	regulation of transcription from RNA polymerase II promoter in response to oxidative stress	biological_process	12	1	6	171	8990	ANKRD2	8.762183236	0.108864287	0.5744024
GO:0043928	exonucleolytic nuclear-transcribed mRNA catabolic process involved in deadenylation-dependent decay	biological_process	11	1	6	171	8990	CNOT8	8.762183236	0.108864287	0.5744024
GO:0048934	peripheral nervous system neuron differentiation	biological_process	9	1	6	171	8990	HOXD10	8.762183236	0.108864287	0.5744024
GO:0032909	regulation of transforming growth factor beta2 production	biological_process	6	1	6	171	8990	GATA6	8.762183236	0.108864287	0.5744024
GO:0007501	mesodermal cell fate specification	biological_process	11	1	6	171	8990	DKK1	8.762183236	0.108864287	0.5744024
GO:0051890	regulation of cardioblast differentiation	biological_process	10	1	6	171	8990	GATA6	8.762183236	0.108864287	0.5744024
GO:0048935	peripheral nervous system neuron development	biological_process	10	1	6	171	8990	HOXD10	8.762183236	0.108864287	0.5744024
GO:0090208	positive regulation of triglyceride metabolic process	biological_process	9	1	6	171	8990	ABHD5	8.762183236	0.108864287	0.5744024
GO:0090009	primitive streak formation	biological_process	8	1	6	171	8990	SRF	8.762183236	0.108864287	0.5744024
GO:0021548	pons development	biological_process	10	1	6	171	8990	GRIN1	8.762183236	0.108864287	0.5744024
GO:0006700	C21-steroid hormone biosynthetic process	biological_process	7	1	6	171	8990	BMP6	8.762183236	0.108864287	0.5744024
GO:0032906	transforming growth factor beta2 production	biological_process	5	1	6	171	8990	GATA6	8.762183236	0.108864287	0.5744024
GO:0060430	lung saccule development	biological_process	9	1	6	171	8990	GATA6	8.762183236	0.108864287	0.5744024
GO:0031306	intrinsic to mitochondrial outer membrane	cellular_component	12	1	6	173	9055	ABCB6	8.723506744	0.109323761	0.5749355
GO:0031307	integral to mitochondrial outer membrane	cellular_component	13	1	6	173	9055	ABCB6	8.723506744	0.109323761	0.5749355
GO:0009799	specification of symmetry	biological_process	5	3	61	171	8990	NME7,SRF,DLL1	2.585562266	0.109683502	0.5758833
GO:0031224	intrinsic to membrane	cellular_component	3	45	1982	173	9055	SLC4A10,BAI1,GPR87,MANBAL,NTNG2,TMEM231,GPR6,C22ORF32,COX18,SPPL2B,ABCB6,LOC101747931,TLR2-2,MMD,FRAS1,PEX11G,LOC419144,GPR125,THY1,SLC9A5,ARSA,GTF2H4,CLCN7,PIGT,ANXA6,SLC37A3,KIRREL,SYNGR3,CYB5A,WBSCR17,ARL6IP1,CA12,SYNGR2,GRIN1,BVES,TMEM30A,KCNJ2,TMEM38A,APCDD1,ATP6V0C,ABCD3,STX16,SCN1A,LOC420050,DLL1	1.188368729	0.110481489	0.5791252
GO:0061371	determination of heart left/right asymmetry	biological_process	8	2	30	171	8990	SRF,DLL1	3.504873294	0.110734346	0.5795037
GO:0005876	spindle microtubule	cellular_component	10	2	30	173	9055	SKA2,KIF2A	3.489402697	0.111552857	0.5798808
GO:0031225	anchored to membrane	cellular_component	4	2	30	173	9055	NTNG2,THY1	3.489402697	0.111552857	0.5798808
GO:0006874	cellular calcium ion homeostasis	biological_process	9	5	134	171	8990	GPR6,C22ORF32,THY1,PIK3CB,GRIN1	1.961682814	0.111998225	0.5798808
GO:0042110	T cell activation	biological_process	6	6	173	171	8990	CTLA4,CCND3,THY1,BCL11A,SRF,LGALS8	1.823344488	0.112019373	0.5798808
GO:0019888	protein phosphatase regulator activity	molecular_function	8	2	32	151	8392	UBXN2A,UBXN2B	3.473509934	0.112452572	0.5798808
GO:0016043	cellular component organization	biological_process	2	58	2645	171	8990	ZNF462,SIN3B,SKA2,NTNG2,SMCR7,TMEM231,PDZK1,TUBD1,KCTD4,HEY1,LIG3,WEE2,NME7,COX18,IFT80,ZNHIT6,WISP1,DLX5,PRKAA2,SEC16A,INF2,PEX11G,NPHP4,THY1,ACOT8,AARS2,WBP2,GTF2H4,ELK4,DKK1,TERF2,NUBP2,LATS2,ANXA6,KIRREL,BCL11A,SRF,LOC417192,GRIN1,MEF2A,BVES,TMEM30A,PDS5A,UBN1,SNAP47,PFKM,KCNJ2,ASH2L,PDCD5,MIF,ARPC3,ABCD3,STX16,UBXN2A,KIF2A,RALB,UBXN2B,RNF20	1.15283167	0.112500779	0.5798808
GO:0030278	regulation of ossification	biological_process	4	4	97	171	8990	PIAS2,HEY1,GTF2H4,BMP6	2.167962862	0.113153782	0.5798808
GO:0042594	response to starvation	biological_process	5	4	97	171	8990	PRKAA2,UBXN2A,RALB,UBXN2B	2.167962862	0.113153782	0.5798808
GO:0043270	positive regulation of ion transport	biological_process	7	3	62	171	8990	PDZK1,THY1,MIF	2.543859649	0.113734277	0.5798808
GO:0001071	nucleic acid binding transcription factor activity	molecular_function	9	15	594	151	8392	HEY1,HOXD10,DLX5,GTF2H4,ELK4,MAFF,GATA6,BCL11A,TSC22D1,MNT,SRF,MEF2A,UBN1,HNF4G,NFAT5	1.403438357	0.114104677	0.5798808
GO:0003700	sequence-specific DNA binding transcription factor activity	molecular_function	10	15	594	151	8392	HEY1,HOXD10,DLX5,GTF2H4,ELK4,MAFF,GATA6,BCL11A,TSC22D1,MNT,SRF,MEF2A,UBN1,HNF4G,NFAT5	1.403438357	0.114104677	0.5798808
GO:0005929	cilium	cellular_component	7	6	174	173	9055	TMEM231,NME7,IFT80,NPHP4,PFKM,KIF2A	1.804863464	0.116090186	0.5798808
GO:0015908	fatty acid transport	biological_process	10	2	31	171	8990	SLCO2A1,MIF	3.391812865	0.116952344	0.5798808
GO:0050772	positive regulation of axonogenesis	biological_process	14	2	31	171	8990	BCL11A,SRF	3.391812865	0.116952344	0.5798808
GO:0046546	development of primary male sexual characteristics	biological_process	6	3	63	171	8990	NUP210L,GATA6,BMP6	2.503480925	0.117841312	0.5798808
GO:0019205	nucleobase-containing compound kinase activity	molecular_function	7	2	33	151	8392	NOL9,NME7	3.368252057	0.118352671	0.5798808
GO:0070700	BMP receptor binding	molecular_function	6	1	7	151	8392	BMP6	7.939451277	0.119394995	0.5798808
GO:0030552	cAMP binding	molecular_function	8	1	7	151	8392	BVES	7.939451277	0.119394995	0.5798808
GO:0004689	phosphorylase kinase activity	molecular_function	11	1	7	151	8392	PHKA1	7.939451277	0.119394995	0.5798808
GO:0043560	insulin receptor substrate binding	molecular_function	3	1	7	151	8392	PIK3CB	7.939451277	0.119394995	0.5798808
GO:0035005	1-phosphatidylinositol-4-phosphate 3-kinase activity	molecular_function	10	1	7	151	8392	PIK3CB	7.939451277	0.119394995	0.5798808
GO:0031432	titin binding	molecular_function	4	1	7	151	8392	ANKRD2	7.939451277	0.119394995	0.5798808
GO:0048545	response to steroid hormone stimulus	biological_process	5	4	99	171	8990	WBP2,GATA6,ASH2L,HNF4G	2.124165633	0.119526525	0.5798808
GO:0008284	positive regulation of cell proliferation	biological_process	5	10	344	171	8990	DLX5,GTF2H4,IL34,GATA6,TSC22D1,BMP6,BTC,ASH2L,MIF,CNOT8	1.528287774	0.120075283	0.5798808
GO:0030136	clathrin-coated vesicle	cellular_component	10	4	99	173	9055	CTLA4,SYNGR3,SYNGR2,GRIN1	2.114789514	0.120949827	0.5798808
GO:0031669	cellular response to nutrient levels	biological_process	5	4	100	171	8990	PRKAA2,UBXN2A,RALB,UBXN2B	2.102923977	0.122770306	0.5798808
GO:0005126	cytokine receptor binding	molecular_function	4	4	106	151	8392	IL34,BMP6,TRAIL-LIKE,MIF	2.097213545	0.123617045	0.5798808
GO:0031975	envelope	cellular_component	3	12	432	173	9055	OSBPL6,SMCR7,C22ORF32,GSTK1,ABCB6,CYB5B,MDH2,DHODH,TMEM38A,ABCD3,OSBPL3,USMG5	1.453917791	0.123641304	0.5798808
GO:0031967	organelle envelope	cellular_component	7	12	432	173	9055	OSBPL6,SMCR7,C22ORF32,GSTK1,ABCB6,CYB5B,MDH2,DHODH,TMEM38A,ABCD3,OSBPL3,USMG5	1.453917791	0.123641304	0.5798808
GO:0005774	vacuolar membrane	cellular_component	9	5	138	173	9055	SPPL2B,CLCN7,PCYOX1L,ANXA6,ATP6V0C	1.89641451	0.124355954	0.5798808
GO:0048522	positive regulation of cellular process	biological_process	4	46	2061	171	8990	ZNF462,SMCR7,PDZK1,PIAS2,HEY1,IFT80,AURKAIP1,HOXD10,DLX5,PRKAA2,CTLA4,CCND3,THY1,WBP2,GTF2H4,IL34,DKK1,TERF2,KIRREL,GATA6,BCL11A,TSC22D1,BMP6,SRF,GRIN1,MEF2A,BVES,TMEM30A,BTC,SNAP47,PFKM,ASH2L,PDCD5,SUMO3,MIF,ATP6V0C,ARPC3,HNF4G,LGALS8,CNOT8,RALB,ERH,NFAT5,ABHD5,RNF20,DLL1	1.173392806	0.124629647	0.5798808
GO:0006366	transcription from RNA polymerase II promoter	biological_process	9	22	894	171	8990	ZNF462,SIN3B,PIAS2,HEY1,HOXD10,ANKRD2,DLX5,WBP2,ELK4,DKK1,GATA6,BCL11A,MNT,BMP6,SRF,GRIN1,MEF2A,UBN1,ASH2L,HNF4G,NFAT5,DLL1	1.293745176	0.12481054	0.5798808
GO:2000758	positive regulation of peptidyl-lysine acetylation	biological_process	11	1	7	171	8990	WBP2	7.510442774	0.125826019	0.5798808
GO:1900115	extracellular regulation of signal transduction	biological_process	6	1	7	171	8990	DKK1	7.510442774	0.125826019	0.5798808
GO:2000785	regulation of autophagic vacuole assembly	biological_process	9	1	7	171	8990	RALB	7.510442774	0.125826019	0.5798808
GO:0035970	peptidyl-threonine dephosphorylation	biological_process	8	1	7	171	8990	PDP1	7.510442774	0.125826019	0.5798808
GO:0014072	response to isoquinoline alkaloid	biological_process	6	1	7	171	8990	GRIN1	7.510442774	0.125826019	0.5798808
GO:0035066	positive regulation of histone acetylation	biological_process	13	1	7	171	8990	WBP2	7.510442774	0.125826019	0.5798808
GO:0061029	eyelid development in camera-type eye	biological_process	9	1	7	171	8990	SRF	7.510442774	0.125826019	0.5798808
GO:0002313	mature B cell differentiation involved in immune response	biological_process	12	1	7	171	8990	LGALS8	7.510442774	0.125826019	0.5798808
GO:0006222	UMP biosynthetic process	biological_process	11	1	7	171	8990	DHODH	7.510442774	0.125826019	0.5798808
GO:1900116	extracellular negative regulation of signal transduction	biological_process	7	1	7	171	8990	DKK1	7.510442774	0.125826019	0.5798808
GO:0045940	positive regulation of steroid metabolic process	biological_process	7	1	7	171	8990	BMP6	7.510442774	0.125826019	0.5798808
GO:0061081	positive regulation of myeloid leukocyte cytokine production involved in immune response	biological_process	8	1	7	171	8990	MIF	7.510442774	0.125826019	0.5798808
GO:0071371	cellular response to gonadotropin stimulus	biological_process	7	1	7	171	8990	GATA6	7.510442774	0.125826019	0.5798808
GO:0000290	deadenylation-dependent decapping of nuclear-transcribed mRNA	biological_process	11	1	7	171	8990	DCP1B	7.510442774	0.125826019	0.5798808
GO:0060281	regulation of oocyte development	biological_process	9	1	7	171	8990	WEE2	7.510442774	0.125826019	0.5798808
GO:0009174	pyrimidine ribonucleoside monophosphate biosynthetic process	biological_process	10	1	7	171	8990	DHODH	7.510442774	0.125826019	0.5798808
GO:0043368	positive T cell selection	biological_process	12	1	7	171	8990	SRF	7.510442774	0.125826019	0.5798808
GO:0019433	triglyceride catabolic process	biological_process	8	1	7	171	8990	ABHD5	7.510442774	0.125826019	0.5798808
GO:0009173	pyrimidine ribonucleoside monophosphate metabolic process	biological_process	9	1	7	171	8990	DHODH	7.510442774	0.125826019	0.5798808
GO:0043278	response to morphine	biological_process	7	1	7	171	8990	GRIN1	7.510442774	0.125826019	0.5798808
GO:0045815	positive regulation of gene expression, epigenetic	biological_process	7	1	7	171	8990	WBP2	7.510442774	0.125826019	0.5798808
GO:0051085	chaperone mediated protein folding requiring cofactor	biological_process	9	1	7	171	8990	LOC417192	7.510442774	0.125826019	0.5798808
GO:0033032	regulation of myeloid cell apoptotic process	biological_process	8	1	7	171	8990	MIF	7.510442774	0.125826019	0.5798808
GO:0046049	UMP metabolic process	biological_process	10	1	7	171	8990	DHODH	7.510442774	0.125826019	0.5798808
GO:0090344	negative regulation of cell aging	biological_process	6	1	7	171	8990	MIF	7.510442774	0.125826019	0.5798808
GO:0060219	camera-type eye photoreceptor cell differentiation	biological_process	11	1	7	171	8990	THY1	7.510442774	0.125826019	0.5798808
GO:0043096	purine nucleobase salvage	biological_process	9	1	7	171	8990	CECR1	7.510442774	0.125826019	0.5798808
GO:1901522	positive regulation of transcription from RNA polymerase II promoter involved in cellular response to chemical stimulus	biological_process	12	1	7	171	8990	DLX5	7.510442774	0.125826019	0.5798808
GO:0032462	regulation of protein homooligomerization	biological_process	8	1	7	171	8990	SMCR7	7.510442774	0.125826019	0.5798808
GO:0035988	chondrocyte proliferation	biological_process	3	1	7	171	8990	GTF2H4	7.510442774	0.125826019	0.5798808
GO:0033561	regulation of water loss via skin	biological_process	7	1	7	171	8990	SRF	7.510442774	0.125826019	0.5798808
GO:0090030	regulation of steroid hormone biosynthetic process	biological_process	8	1	7	171	8990	BMP6	7.510442774	0.125826019	0.5798808
GO:0009299	mRNA transcription	biological_process	9	1	7	171	8990	SRF	7.510442774	0.125826019	0.5798808
GO:0003188	heart valve formation	biological_process	10	1	7	171	8990	HEY1	7.510442774	0.125826019	0.5798808
GO:0001921	positive regulation of receptor recycling	biological_process	8	1	7	171	8990	BVES	7.510442774	0.125826019	0.5798808
GO:0003306	Wnt receptor signaling pathway involved in heart development	biological_process	9	1	7	171	8990	DKK1	7.510442774	0.125826019	0.5798808
GO:0032303	regulation of icosanoid secretion	biological_process	12	1	7	171	8990	MIF	7.510442774	0.125826019	0.5798808
GO:0006271	DNA strand elongation involved in DNA replication	biological_process	9	1	7	171	8990	LIG3	7.510442774	0.125826019	0.5798808
GO:0060977	coronary vasculature morphogenesis	biological_process	10	1	7	171	8990	BVES	7.510442774	0.125826019	0.5798808
GO:0036010	protein localization to endosome	biological_process	7	1	7	171	8990	TMEM30A	7.510442774	0.125826019	0.5798808
GO:0016055	Wnt receptor signaling pathway	biological_process	6	7	220	171	8990	IFT80,DLX5,NPHP4,DKK1,LATS2,APCDD1,ATP6V0C	1.672780436	0.126211212	0.5798808
GO:0046474	glycerophospholipid biosynthetic process	biological_process	7	3	65	171	8990	PIGT,PIK3CB,ABHD5	2.426450742	0.12621844	0.5798808
GO:0000783	nuclear telomere cap complex	cellular_component	13	1	7	173	9055	TERF2	7.477291495	0.126351829	0.5798808
GO:0031414	N-terminal protein acetyltransferase complex	cellular_component	7	1	7	173	9055	NAA30	7.477291495	0.126351829	0.5798808
GO:0000940	condensed chromosome outer kinetochore	cellular_component	12	1	7	173	9055	SKA2	7.477291495	0.126351829	0.5798808
GO:0031305	integral to mitochondrial inner membrane	cellular_component	13	1	7	173	9055	C22ORF32	7.477291495	0.126351829	0.5798808
GO:0033179	proton-transporting V-type ATPase, V0 domain	cellular_component	5	1	7	173	9055	ATP6V0C	7.477291495	0.126351829	0.5798808
GO:0031588	AMP-activated protein kinase complex	cellular_component	5	1	7	173	9055	PRKAA2	7.477291495	0.126351829	0.5798808
GO:0031616	spindle pole centrosome	cellular_component	11	1	7	173	9055	NUBP2	7.477291495	0.126351829	0.5798808
GO:0031248	protein acetyltransferase complex	cellular_component	5	1	7	173	9055	NAA30	7.477291495	0.126351829	0.5798808
GO:0001741	XY body	cellular_component	9	1	7	173	9055	SIN3B	7.477291495	0.126351829	0.5798808
GO:0017146	N-methyl-D-aspartate selective glutamate receptor complex	cellular_component	9	1	7	173	9055	GRIN1	7.477291495	0.126351829	0.5798808
GO:0000782	telomere cap complex	cellular_component	10	1	7	173	9055	TERF2	7.477291495	0.126351829	0.5798808
GO:0031304	intrinsic to mitochondrial inner membrane	cellular_component	12	1	7	173	9055	C22ORF32	7.477291495	0.126351829	0.5798808
GO:0007519	skeletal muscle tissue development	biological_process	8	5	140	171	8990	SIN3B,HOXD10,ANKRD2,DKK1,MAFF	1.877610693	0.128182807	0.5874435
GO:0016044	cellular membrane organization	biological_process	4	9	306	171	8990	PDZK1,NME7,COX18,SEC16A,TMEM30A,SNAP47,STX16,UBXN2A,UBXN2B	1.54626763	0.129051724	0.588244
GO:0003143	embryonic heart tube morphogenesis	biological_process	9	2	33	171	8990	SRF,DLL1	3.186248449	0.129641053	0.588244
GO:0048645	organ formation	biological_process	7	2	33	171	8990	DKK1,GATA6	3.186248449	0.129641053	0.588244
GO:0050773	regulation of dendrite development	biological_process	12	2	33	171	8990	BCL11A,GRIN1	3.186248449	0.129641053	0.588244
GO:0046530	photoreceptor cell differentiation	biological_process	9	2	33	171	8990	NPHP4,THY1	3.186248449	0.129641053	0.588244
GO:0060393	regulation of pathway-restricted SMAD protein phosphorylation	biological_process	9	2	33	171	8990	DKK1,BMP6	3.186248449	0.129641053	0.588244
GO:0010171	body morphogenesis	biological_process	4	2	33	171	8990	DLX5,DKK1	3.186248449	0.129641053	0.588244
GO:0016209	antioxidant activity	molecular_function	1	2	35	151	8392	GSTK1,PRDX6	3.175780511	0.130376039	0.5907434
GO:0031201	SNARE complex	cellular_component	7	2	33	173	9055	SNAP47,STX16	3.17218427	0.13057885	0.5908279
GO:0005125	cytokine activity	molecular_function	4	3	70	151	8392	BMP6,TRAIL-LIKE,MIF	2.381835383	0.131426019	0.5923172
GO:0030425	dendrite	cellular_component	5	5	141	173	9055	PRSS12,THY1,KIRREL,GRIN1,SNAP47	1.856065265	0.132752359	0.5923172
GO:0090090	negative regulation of canonical Wnt receptor signaling pathway	biological_process	9	3	67	171	8990	NPHP4,DKK1,LATS2	2.354019377	0.134803376	0.5923172
GO:0046661	male sex differentiation	biological_process	5	3	67	171	8990	NUP210L,GATA6,BMP6	2.354019377	0.134803376	0.5923172
GO:0048167	regulation of synaptic plasticity	biological_process	8	3	67	171	8990	SRF,GRIN1,SNAP47	2.354019377	0.134803376	0.5923172
GO:0003206	cardiac chamber morphogenesis	biological_process	9	3	67	171	8990	HEY1,GATA6,SRF	2.354019377	0.134803376	0.5923172
GO:0035173	histone kinase activity	molecular_function	10	1	8	151	8392	PRKAA2	6.947019868	0.135253237	0.5923172
GO:0005247	voltage-gated chloride channel activity	molecular_function	13	1	8	151	8392	CLCN7	6.947019868	0.135253237	0.5923172
GO:0030553	cGMP binding	molecular_function	8	1	8	151	8392	PRKG2	6.947019868	0.135253237	0.5923172
GO:0004549	tRNA-specific ribonuclease activity	molecular_function	9	1	8	151	8392	POP1	6.947019868	0.135253237	0.5923172
GO:0004000	adenosine deaminase activity	molecular_function	6	1	8	151	8392	CECR1	6.947019868	0.135253237	0.5923172
GO:0004602	glutathione peroxidase activity	molecular_function	7	1	8	151	8392	GSTK1	6.947019868	0.135253237	0.5923172
GO:0044437	vacuolar part	cellular_component	8	5	142	173	9055	SPPL2B,CLCN7,PCYOX1L,ANXA6,ATP6V0C	1.842994382	0.135606995	0.5923172
GO:0060322	head development	biological_process	3	2	34	171	8990	DLX5,DKK1	3.09253526	0.136100993	0.5923172
GO:0001706	endoderm formation	biological_process	8	2	34	171	8990	DKK1,GATA6	3.09253526	0.136100993	0.5923172
GO:0048145	regulation of fibroblast proliferation	biological_process	5	2	34	171	8990	GTF2H4,MIF	3.09253526	0.136100993	0.5923172
GO:0043648	dicarboxylic acid metabolic process	biological_process	7	2	34	171	8990	MDH2,ACOT8	3.09253526	0.136100993	0.5923172
GO:0015935	small ribosomal subunit	cellular_component	9	2	34	173	9055	MRPS36,RPS16	3.078884733	0.137078416	0.5923172
GO:0005694	chromosome	cellular_component	7	11	397	173	9055	SIN3B,SKA2,LIG3,ANKRD2,DLX5,WBP2,TERF2,SRF,MEF2A,PDS5A,RNF20	1.450255529	0.138242022	0.5923172
GO:0060538	skeletal muscle organ development	biological_process	7	5	144	171	8990	SIN3B,HOXD10,ANKRD2,DKK1,MAFF	1.825454841	0.139535885	0.5923172
GO:0010975	regulation of neuron projection development	biological_process	11	5	144	171	8990	THY1,BCL11A,SRF,GRIN1,TMEM30A	1.825454841	0.139535885	0.5923172
GO:0072503	cellular divalent inorganic cation homeostasis	biological_process	8	5	144	171	8990	GPR6,C22ORF32,THY1,PIK3CB,GRIN1	1.825454841	0.139535885	0.5923172
GO:0010648	negative regulation of cell communication	biological_process	5	14	535	171	8990	PIAS2,HEY1,IFT80,PRKAA2,NPHP4,THY1,DKK1,LATS2,MNT,SRF,LGMN,APCDD1,MIF,RGS12	1.375744658	0.139899342	0.5923172
GO:0023057	negative regulation of signaling	biological_process	4	14	536	171	8990	PIAS2,HEY1,IFT80,PRKAA2,NPHP4,THY1,DKK1,LATS2,MNT,SRF,LGMN,APCDD1,MIF,RGS12	1.37317797	0.141359828	0.5923172
GO:0004721	phosphoprotein phosphatase activity	molecular_function	7	5	153	151	8392	PDP1,PPEF1,UBXN2A,UBXN2B,ILKAP	1.816214344	0.141552684	0.5923172
GO:0010388	cullin deneddylation	biological_process	10	1	8	171	8990	COPS7A	6.571637427	0.142466758	0.5923172
GO:0003128	heart field specification	biological_process	10	1	8	171	8990	DKK1	6.571637427	0.142466758	0.5923172
GO:0034767	positive regulation of ion transmembrane transport	biological_process	8	1	8	171	8990	PDZK1	6.571637427	0.142466758	0.5923172
GO:0050996	positive regulation of lipid catabolic process	biological_process	7	1	8	171	8990	ABHD5	6.571637427	0.142466758	0.5923172
GO:0045721	negative regulation of gluconeogenesis	biological_process	10	1	8	171	8990	SOGA1	6.571637427	0.142466758	0.5923172
GO:0034698	response to gonadotropin stimulus	biological_process	5	1	8	171	8990	GATA6	6.571637427	0.142466758	0.5923172
GO:0006206	pyrimidine nucleobase metabolic process	biological_process	7	1	8	171	8990	DHODH	6.571637427	0.142466758	0.5923172
GO:0010888	negative regulation of lipid storage	biological_process	6	1	8	171	8990	ABHD5	6.571637427	0.142466758	0.5923172
GO:0032461	positive regulation of protein oligomerization	biological_process	8	1	8	171	8990	SMCR7	6.571637427	0.142466758	0.5923172
GO:0006474	N-terminal protein amino acid acetylation	biological_process	9	1	8	171	8990	NAA30	6.571637427	0.142466758	0.5923172
GO:0006706	steroid catabolic process	biological_process	5	1	8	171	8990	CYP46A1	6.571637427	0.142466758	0.5923172
GO:0006903	vesicle targeting	biological_process	7	1	8	171	8990	SEC16A	6.571637427	0.142466758	0.5923172
GO:0031295	T cell costimulation	biological_process	9	1	8	171	8990	LGALS8	6.571637427	0.142466758	0.5923172
GO:0015697	quaternary ammonium group transport	biological_process	5	1	8	171	8990	PDZK1	6.571637427	0.142466758	0.5923172
GO:0014888	striated muscle adaptation	biological_process	6	1	8	171	8990	GATA6	6.571637427	0.142466758	0.5923172
GO:0010454	negative regulation of cell fate commitment	biological_process	7	1	8	171	8990	DKK1	6.571637427	0.142466758	0.5923172
GO:0032892	positive regulation of organic acid transport	biological_process	7	1	8	171	8990	MIF	6.571637427	0.142466758	0.5923172
GO:0006183	GTP biosynthetic process	biological_process	11	1	8	171	8990	NME7	6.571637427	0.142466758	0.5923172
GO:0007617	mating behavior	biological_process	5	1	8	171	8990	GRIN1	6.571637427	0.142466758	0.5923172
GO:0021520	spinal cord motor neuron cell fate specification	biological_process	11	1	8	171	8990	HOXD10	6.571637427	0.142466758	0.5923172
GO:0031294	lymphocyte costimulation	biological_process	8	1	8	171	8990	LGALS8	6.571637427	0.142466758	0.5923172
GO:0006266	DNA ligation	biological_process	7	1	8	171	8990	LIG3	6.571637427	0.142466758	0.5923172
GO:0010889	regulation of sequestering of triglyceride	biological_process	6	1	8	171	8990	ABHD5	6.571637427	0.142466758	0.5923172
GO:0044088	regulation of vacuole organization	biological_process	6	1	8	171	8990	RALB	6.571637427	0.142466758	0.5923172
GO:0072070	loop of Henle development	biological_process	11	1	8	171	8990	DLL1	6.571637427	0.142466758	0.5923172
GO:1901213	regulation of transcription from RNA polymerase II promoter involved in heart development	biological_process	11	1	8	171	8990	SRF	6.571637427	0.142466758	0.5923172
GO:2000060	positive regulation of protein ubiquitination involved in ubiquitin-dependent protein catabolic process	biological_process	12	1	8	171	8990	SUMO3	6.571637427	0.142466758	0.5923172
GO:0060394	negative regulation of pathway-restricted SMAD protein phosphorylation	biological_process	10	1	8	171	8990	DKK1	6.571637427	0.142466758	0.5923172
GO:0043518	negative regulation of DNA damage response, signal transduction by p53 class mediator	biological_process	9	1	8	171	8990	MIF	6.571637427	0.142466758	0.5923172
GO:0045662	negative regulation of myoblast differentiation	biological_process	12	1	8	171	8990	ANKRD2	6.571637427	0.142466758	0.5923172
GO:0001710	mesodermal cell fate commitment	biological_process	10	1	8	171	8990	DKK1	6.571637427	0.142466758	0.5923172
GO:0003198	epithelial to mesenchymal transition involved in endocardial cushion formation	biological_process	11	1	8	171	8990	HEY1	6.571637427	0.142466758	0.5923172
GO:0032801	receptor catabolic process	biological_process	6	1	8	171	8990	LGMN	6.571637427	0.142466758	0.5923172
GO:0006228	UTP biosynthetic process	biological_process	11	1	8	171	8990	NME7	6.571637427	0.142466758	0.5923172
GO:0000291	nuclear-transcribed mRNA catabolic process, exonucleolytic	biological_process	10	1	8	171	8990	CNOT8	6.571637427	0.142466758	0.5923172
GO:0071157	negative regulation of cell cycle arrest	biological_process	8	1	8	171	8990	MIF	6.571637427	0.142466758	0.5923172
GO:0060389	pathway-restricted SMAD protein phosphorylation	biological_process	8	2	35	171	8990	DKK1,BMP6	3.004177109	0.142631095	0.5923172
GO:0030239	myofibril assembly	biological_process	8	2	35	171	8990	SRF,MEF2A	3.004177109	0.142631095	0.5923172
GO:0030867	rough endoplasmic reticulum membrane	cellular_component	10	1	8	173	9055	ARL6IP1	6.542630058	0.143056198	0.5923172
GO:0007568	aging	biological_process	3	3	69	171	8990	MNT,SRF,MIF	2.285786931	0.143584545	0.5923172
GO:1901659	glycosyl compound biosynthetic process	biological_process	4	3	69	171	8990	NME7,DHODH,CECR1	2.285786931	0.143584545	0.5923172
GO:0042455	ribonucleoside biosynthetic process	biological_process	8	3	69	171	8990	NME7,DHODH,CECR1	2.285786931	0.143584545	0.5923172
GO:0009163	nucleoside biosynthetic process	biological_process	7	3	69	171	8990	NME7,DHODH,CECR1	2.285786931	0.143584545	0.5923172
GO:0022625	cytosolic large ribosomal subunit	cellular_component	10	2	35	173	9055	RPL21,RPL15	2.990916598	0.143648	0.5923172
GO:0007507	heart development	biological_process	7	8	272	171	8990	SIN3B,HEY1,DKK1,GATA6,SRF,MEF2A,BVES,DLL1	1.54626763	0.146991352	0.6053251
GO:0001704	formation of primary germ layer	biological_process	7	3	70	171	8990	DKK1,GATA6,SRF	2.253132832	0.148045094	0.6081303
GO:0000149	SNARE binding	molecular_function	3	3	74	151	8392	SNAP47,STX16,EXOC3	2.253087525	0.148051669	0.6081303
GO:0048144	fibroblast proliferation	biological_process	3	2	36	171	8990	GTF2H4,MIF	2.920727745	0.149226398	0.6103027
GO:0030888	regulation of B cell proliferation	biological_process	8	2	36	171	8990	CTLA4,MIF	2.920727745	0.149226398	0.6103027
GO:0009887	organ morphogenesis	biological_process	6	13	496	171	8990	HEY1,IFT80,HOXD10,DLX5,FRAS1,THY1,GTF2H4,DKK1,GATA6,BMP6,SRF,BVES,DLL1	1.377923977	0.14989117	0.6103027
GO:0008649	rRNA methyltransferase activity	molecular_function	12	1	9	151	8392	METTL16	6.175128771	0.150827755	0.6103027
GO:0015106	bicarbonate transmembrane transporter activity	molecular_function	11	1	9	151	8392	SLC4A10	6.175128771	0.150827755	0.6103027
GO:0051184	cofactor transporter activity	molecular_function	6	1	9	151	8392	ABCB6	6.175128771	0.150827755	0.6103027
GO:0042800	histone methyltransferase activity (H3-K4 specific)	molecular_function	12	1	9	151	8392	ASH2L	6.175128771	0.150827755	0.6103027
GO:0016202	regulation of striated muscle tissue development	biological_process	8	3	71	171	8990	ANKRD2,DKK1,GATA6	2.221398567	0.152550354	0.6103027
GO:0048634	regulation of muscle organ development	biological_process	7	3	71	171	8990	ANKRD2,DKK1,GATA6	2.221398567	0.152550354	0.6103027
GO:0065003	macromolecular complex assembly	biological_process	4	16	636	171	8990	SMCR7,TUBD1,KCTD4,ZNHIT6,AARS2,DKK1,ANXA6,KIRREL,SRF,BVES,UBN1,SNAP47,PFKM,KCNJ2,MIF,ARPC3	1.322593696	0.152611444	0.6103027
GO:0019208	phosphatase regulator activity	molecular_function	7	2	39	151	8392	UBXN2A,UBXN2B	2.850059433	0.155191599	0.6103027
GO:0005254	chloride channel activity	molecular_function	12	2	39	151	8392	CLCN7,BEST3	2.850059433	0.155191599	0.6103027
GO:0060840	artery development	biological_process	9	2	37	171	8990	HEY1,SRF	2.841789158	0.155882099	0.6103027
GO:0031109	microtubule polymerization or depolymerization	biological_process	6	2	37	171	8990	SKA2,KIF2A	2.841789158	0.155882099	0.6103027
GO:0030500	regulation of bone mineralization	biological_process	8	2	37	171	8990	GTF2H4,BMP6	2.841789158	0.155882099	0.6103027
GO:0016021	integral to membrane	cellular_component	4	43	1943	173	9055	SLC4A10,BAI1,GPR87,MANBAL,TMEM231,GPR6,C22ORF32,COX18,SPPL2B,ABCB6,LOC101747931,TLR2-2,MMD,FRAS1,PEX11G,LOC419144,GPR125,SLC9A5,ARSA,GTF2H4,CLCN7,PIGT,ANXA6,SLC37A3,KIRREL,SYNGR3,CYB5A,WBSCR17,ARL6IP1,CA12,SYNGR2,GRIN1,BVES,TMEM30A,KCNJ2,TMEM38A,APCDD1,ATP6V0C,ABCD3,STX16,SCN1A,LOC420050,DLL1	1.158345208	0.157226723	0.6103027
GO:0008509	anion transmembrane transporter activity	molecular_function	9	5	159	151	8392	SLC4A10,SLCO2A1,CLCN7,SLC37A3,BEST3	1.747677954	0.158492074	0.6103027
GO:0070986	left/right axis specification	biological_process	7	1	9	171	8990	DLL1	5.841455491	0.158792541	0.6103027
GO:0007616	long-term memory	biological_process	8	1	9	171	8990	GRIN1	5.841455491	0.158792541	0.6103027
GO:0055015	ventricular cardiac muscle cell development	biological_process	11	1	9	171	8990	MEF2A	5.841455491	0.158792541	0.6103027
GO:0045843	negative regulation of striated muscle tissue development	biological_process	9	1	9	171	8990	DKK1	5.841455491	0.158792541	0.6103027
GO:0033057	multicellular organismal reproductive behavior	biological_process	4	1	9	171	8990	GRIN1	5.841455491	0.158792541	0.6103027
GO:0045987	positive regulation of smooth muscle contraction	biological_process	8	1	9	171	8990	SRF	5.841455491	0.158792541	0.6103027
GO:2000725	regulation of cardiac muscle cell differentiation	biological_process	10	1	9	171	8990	DKK1	5.841455491	0.158792541	0.6103027
GO:0046051	UTP metabolic process	biological_process	10	1	9	171	8990	NME7	5.841455491	0.158792541	0.6103027
GO:0034764	positive regulation of transmembrane transport	biological_process	7	1	9	171	8990	PDZK1	5.841455491	0.158792541	0.6103027
GO:0010738	regulation of protein kinase A signaling cascade	biological_process	8	1	9	171	8990	MIF	5.841455491	0.158792541	0.6103027
GO:0009130	pyrimidine nucleoside monophosphate biosynthetic process	biological_process	9	1	9	171	8990	DHODH	5.841455491	0.158792541	0.6103027
GO:2000272	negative regulation of receptor activity	biological_process	7	1	9	171	8990	DKK1	5.841455491	0.158792541	0.6103027
GO:0040015	negative regulation of multicellular organism growth	biological_process	5	1	9	171	8990	LGMN	5.841455491	0.158792541	0.6103027
GO:0003148	outflow tract septum morphogenesis	biological_process	11	1	9	171	8990	GATA6	5.841455491	0.158792541	0.6103027
GO:0060292	long term synaptic depression	biological_process	9	1	9	171	8990	SRF	5.841455491	0.158792541	0.6103027
GO:0051668	localization within membrane	biological_process	4	1	9	171	8990	COX18	5.841455491	0.158792541	0.6103027
GO:0032367	intracellular cholesterol transport	biological_process	8	1	9	171	8990	NPC2	5.841455491	0.158792541	0.6103027
GO:0031638	zymogen activation	biological_process	7	1	9	171	8990	PRSS12	5.841455491	0.158792541	0.6103027
GO:0003323	type B pancreatic cell development	biological_process	9	1	9	171	8990	BMP6	5.841455491	0.158792541	0.6103027
GO:0030220	platelet formation	biological_process	9	1	9	171	8990	SRF	5.841455491	0.158792541	0.6103027
GO:0016082	synaptic vesicle priming	biological_process	10	1	9	171	8990	SNAP47	5.841455491	0.158792541	0.6103027
GO:0051646	mitochondrion localization	biological_process	5	1	9	171	8990	MEF2A	5.841455491	0.158792541	0.6103027
GO:0007379	segment specification	biological_process	7	1	9	171	8990	DLL1	5.841455491	0.158792541	0.6103027
GO:0060134	prepulse inhibition	biological_process	7	1	9	171	8990	GRIN1	5.841455491	0.158792541	0.6103027
GO:0048635	negative regulation of muscle organ development	biological_process	8	1	9	171	8990	DKK1	5.841455491	0.158792541	0.6103027
GO:0008207	C21-steroid hormone metabolic process	biological_process	6	1	9	171	8990	BMP6	5.841455491	0.158792541	0.6103027
GO:0002902	regulation of B cell apoptotic process	biological_process	10	1	9	171	8990	MIF	5.841455491	0.158792541	0.6103027
GO:0090114	COPII-coated vesicle budding	biological_process	8	1	9	171	8990	SEC16A	5.841455491	0.158792541	0.6103027
GO:0070884	regulation of calcineurin-NFAT signaling cascade	biological_process	9	1	9	171	8990	NFAT5	5.841455491	0.158792541	0.6103027
GO:0005765	lysosomal membrane	cellular_component	10	4	110	173	9055	SPPL2B,CLCN7,ANXA6,ATP6V0C	1.903310562	0.158938706	0.6103027
GO:0016580	Sin3 complex	cellular_component	14	1	9	173	9055	SIN3B	5.815671162	0.159442987	0.6103027
GO:0031083	BLOC-1 complex	cellular_component	10	1	9	173	9055	SNAP47	5.815671162	0.159442987	0.6103027
GO:0033017	sarcoplasmic reticulum membrane	cellular_component	10	1	9	173	9055	TMEM38A	5.815671162	0.159442987	0.6103027
GO:0005763	mitochondrial small ribosomal subunit	cellular_component	11	1	9	173	9055	MRPS36	5.815671162	0.159442987	0.6103027
GO:0036038	TCTN-B9D complex	cellular_component	11	1	9	173	9055	TMEM231	5.815671162	0.159442987	0.6103027
GO:0001518	voltage-gated sodium channel complex	cellular_component	8	1	9	173	9055	SCN1A	5.815671162	0.159442987	0.6103027
GO:0000314	organellar small ribosomal subunit	cellular_component	10	1	9	173	9055	MRPS36	5.815671162	0.159442987	0.6103027
GO:0009888	tissue development	biological_process	3	20	830	171	8990	SIN3B,HEY1,GSTK1,IFT80,HOXD10,ANKRD2,DLX5,ABCB6,FRAS1,GTF2H4,DKK1,LATS2,MAFF,ANXA6,GATA6,BMP6,SRF,MEF2A,BVES,DLL1	1.266821673	0.160462939	0.6103027
GO:0006996	organelle organization	biological_process	3	34	1509	171	8990	ZNF462,SIN3B,SKA2,SMCR7,LIG3,WEE2,PRKAA2,SEC16A,INF2,PEX11G,THY1,ACOT8,AARS2,WBP2,ELK4,TERF2,LATS2,KIRREL,SRF,LOC417192,MEF2A,PDS5A,UBN1,SNAP47,ASH2L,PDCD5,ARPC3,ABCD3,STX16,UBXN2A,KIF2A,RALB,UBXN2B,RNF20	1.184549622	0.160570041	0.6103027
GO:0031668	cellular response to extracellular stimulus	biological_process	4	4	111	171	8990	PRKAA2,UBXN2A,RALB,UBXN2B	1.894526105	0.160793326	0.6103027
GO:1901861	regulation of muscle tissue development	biological_process	5	3	73	171	8990	ANKRD2,DKK1,GATA6	2.160538332	0.161689228	0.6103027
GO:0031016	pancreas development	biological_process	6	2	38	171	8990	GATA6,BMP6	2.767005232	0.162593557	0.6103027
GO:0001707	mesoderm formation	biological_process	8	2	38	171	8990	DKK1,SRF	2.767005232	0.162593557	0.6103027
GO:0016575	histone deacetylation	biological_process	9	2	38	171	8990	SIN3B,ELK4	2.767005232	0.162593557	0.6103027
GO:0048518	positive regulation of biological process	biological_process	3	49	2260	171	8990	OAZ2,ZNF462,SMCR7,PDZK1,PIAS2,HEY1,IFT80,AURKAIP1,HOXD10,DLX5,PRKAA2,CTLA4,TLR2-2,CCND3,THY1,WBP2,GTF2H4,IL34,DKK1,TERF2,KIRREL,GATA6,SYNGR3,BCL11A,TSC22D1,BMP6,SRF,GRIN1,MEF2A,BVES,TMEM30A,BTC,SNAP47,PFKM,ASH2L,PDCD5,SUMO3,MIF,ATP6V0C,ARPC3,HNF4G,LGALS8,CNOT8,RALB,ERH,NFAT5,ABHD5,RNF20,DLL1	1.139859235	0.163082401	0.6103027
GO:0009896	positive regulation of catabolic process	biological_process	5	4	112	171	8990	OAZ2,PRKAA2,CNOT8,ABHD5	1.877610693	0.164446483	0.6103027
GO:0044424	intracellular part	cellular_component	4	135	6750	173	9055	PRSS12,OAZ2,CTIF,RNF138,PLEKHA8,PRCC,LOC424430,OSBPL6,ZNF462,DLEC1,SIN3B,SKA2,SMCR7,TMEM231,TUBD1,PIAS2,GPR6,HEY1,C22ORF32,LIG3,WEE2,GSTK1,IGF2BP3,NME7,COX18,IFT80,ZNHIT6,AURKAIP1,WISP1,HOXD10,LOC100858243,ANKRD2,DLX5,PRKAA2,SPPL2B,ABCB6,SEC16A,MRPS36,CALR3,CTLA4,INF2,CYB5B,MDH2,RPL21,PEX11G,CCND3,CDKL5,NPHP4,THY1,ACOT8,AARS2,ZNF593,WBP2,ELK4,NDUFAF2,TBRG4,TERF2,NUBP2,CLCN7,PCYOX1L,PIGT,LATS2,CTS…	1.046820809	0.164655812	0.6103027
GO:0008392	arachidonic acid epoxygenase activity	molecular_function	7	1	10	151	8392	LOC424677	5.557615894	0.166123593	0.6103027
GO:0004535	poly(A)-specific ribonuclease activity	molecular_function	12	1	10	151	8392	CNOT8	5.557615894	0.166123593	0.6103027
GO:0004089	carbonate dehydratase activity	molecular_function	6	1	10	151	8392	CA12	5.557615894	0.166123593	0.6103027
GO:0016411	acylglycerol O-acyltransferase activity	molecular_function	7	1	10	151	8392	ABHD5	5.557615894	0.166123593	0.6103027
GO:0005112	Notch binding	molecular_function	4	1	10	151	8392	DLL1	5.557615894	0.166123593	0.6103027
GO:0004972	N-methyl-D-aspartate selective glutamate receptor activity	molecular_function	14	1	10	151	8392	GRIN1	5.557615894	0.166123593	0.6103027
GO:0008391	arachidonic acid monooxygenase activity	molecular_function	6	1	10	151	8392	LOC424677	5.557615894	0.166123593	0.6103027
GO:0007033	vacuole organization	biological_process	4	3	74	171	8990	UBXN2A,RALB,UBXN2B	2.131341868	0.166319962	0.6103027
GO:0010604	positive regulation of macromolecule metabolic process	biological_process	5	27	1173	171	8990	OAZ2,ZNF462,PIAS2,AURKAIP1,HOXD10,DLX5,CCND3,WBP2,GTF2H4,IL34,TERF2,GATA6,BMP6,SRF,GRIN1,MEF2A,BVES,ASH2L,PDCD5,SUMO3,MIF,HNF4G,CNOT8,RALB,NFAT5,RNF20,DLL1	1.210122493	0.16775535	0.6103027
GO:0060828	regulation of canonical Wnt receptor signaling pathway	biological_process	8	4	113	171	8990	DLX5,NPHP4,DKK1,LATS2	1.86099467	0.168129577	0.6103027
GO:0044712	single-organism catabolic process	biological_process	3	4	113	171	8990	ACOT8,PCYOX1L,CYP46A1,ABCD3	1.86099467	0.168129577	0.6103027
GO:0044282	small molecule catabolic process	biological_process	4	4	113	171	8990	ACOT8,PCYOX1L,CYP46A1,ABCD3	1.86099467	0.168129577	0.6103027
GO:0042592	homeostatic process	biological_process	3	20	836	171	8990	SLC4A10,GPR6,C22ORF32,PRKAA2,THY1,SLC9A5,NDUFAF2,TERF2,NPC2,ANXA6,SLC37A3,PIK3CB,BMP6,CA12,SRF,GRIN1,BVES,PFKM,MIF,SCN1A	1.257729651	0.168269468	0.6103027
GO:0005739	mitochondrion	cellular_component	7	22	928	173	9055	LOC424430,SMCR7,C22ORF32,LIG3,GSTK1,COX18,AURKAIP1,ABCB6,MRPS36,CYB5B,MDH2,ACOT8,AARS2,NDUFAF2,TBRG4,CTSA,CYB5A,DHODH,PDP1,NRD1,ABCD3,USMG5	1.240843632	0.168932436	0.6103027
GO:0006690	icosanoid metabolic process	biological_process	7	2	39	171	8990	MIF,LOC424677	2.69605638	0.169356278	0.6103027
GO:0008306	associative learning	biological_process	8	2	39	171	8990	SRF,GRIN1	2.69605638	0.169356278	0.6103027
GO:0033559	unsaturated fatty acid metabolic process	biological_process	9	2	39	171	8990	MIF,LOC424677	2.69605638	0.169356278	0.6103027
GO:0061387	regulation of extent of cell growth	biological_process	6	2	39	171	8990	BCL11A,SRF	2.69605638	0.169356278	0.6103027
GO:1901568	fatty acid derivative metabolic process	biological_process	3	2	39	171	8990	MIF,LOC424677	2.69605638	0.169356278	0.6103027
GO:0048332	mesoderm morphogenesis	biological_process	5	2	39	171	8990	DKK1,SRF	2.69605638	0.169356278	0.6103027
GO:0009893	positive regulation of metabolic process	biological_process	4	29	1273	171	8990	OAZ2,ZNF462,PIAS2,AURKAIP1,HOXD10,DLX5,PRKAA2,CCND3,WBP2,GTF2H4,IL34,TERF2,GATA6,BMP6,SRF,GRIN1,MEF2A,BVES,ASH2L,PDCD5,SUMO3,MIF,HNF4G,CNOT8,RALB,NFAT5,ABHD5,RNF20,DLL1	1.197658981	0.170431573	0.6103027
GO:0061024	membrane organization	biological_process	3	9	327	171	8990	PDZK1,NME7,COX18,SEC16A,TMEM30A,SNAP47,STX16,UBXN2A,UBXN2B	1.446966039	0.170656492	0.6103027
GO:0048638	regulation of developmental growth	biological_process	4	3	75	171	8990	GATA6,BCL11A,SRF	2.102923977	0.170989649	0.6103027
GO:0045017	glycerolipid biosynthetic process	biological_process	6	3	75	171	8990	PIGT,PIK3CB,ABHD5	2.102923977	0.170989649	0.6103027
GO:0000988	protein binding transcription factor activity	molecular_function	9	7	253	151	8392	SIN3B,HEY1,WBP2,BCL11A,SRF,MEF2A,RNF20	1.537680287	0.171031006	0.6103027
GO:0046461	neutral lipid catabolic process	biological_process	6	1	10	171	8990	ABHD5	5.257309942	0.174809296	0.6103027
GO:0022616	DNA strand elongation	biological_process	7	1	10	171	8990	LIG3	5.257309942	0.174809296	0.6103027
GO:0006595	polyamine metabolic process	biological_process	7	1	10	171	8990	OAZ2	5.257309942	0.174809296	0.6103027
GO:0050860	negative regulation of T cell receptor signaling pathway	biological_process	12	1	10	171	8990	THY1	5.257309942	0.174809296	0.6103027
GO:0002335	mature B cell differentiation	biological_process	11	1	10	171	8990	LGALS8	5.257309942	0.174809296	0.6103027
GO:0050482	arachidonic acid secretion	biological_process	12	1	10	171	8990	MIF	5.257309942	0.174809296	0.6103027
GO:1901797	negative regulation of signal transduction by p53 class mediator	biological_process	8	1	10	171	8990	MIF	5.257309942	0.174809296	0.6103027
GO:1901862	negative regulation of muscle tissue development	biological_process	6	1	10	171	8990	DKK1	5.257309942	0.174809296	0.6103027
GO:0032366	intracellular sterol transport	biological_process	7	1	10	171	8990	NPC2	5.257309942	0.174809296	0.6103027
GO:0036344	platelet morphogenesis	biological_process	7	1	10	171	8990	SRF	5.257309942	0.174809296	0.6103027
GO:0046464	acylglycerol catabolic process	biological_process	7	1	10	171	8990	ABHD5	5.257309942	0.174809296	0.6103027
GO:0060379	cardiac muscle cell myoblast differentiation	biological_process	10	1	10	171	8990	SRF	5.257309942	0.174809296	0.6103027
GO:0051560	mitochondrial calcium ion homeostasis	biological_process	10	1	10	171	8990	C22ORF32	5.257309942	0.174809296	0.6103027
GO:0003161	cardiac conduction system development	biological_process	8	1	10	171	8990	BVES	5.257309942	0.174809296	0.6103027
GO:0030730	sequestering of triglyceride	biological_process	5	1	10	171	8990	ABHD5	5.257309942	0.174809296	0.6103027
GO:0031629	synaptic vesicle fusion to presynaptic membrane	biological_process	10	1	10	171	8990	SNAP47	5.257309942	0.174809296	0.6103027
GO:0051084	'de novo' posttranslational protein folding	biological_process	8	1	10	171	8990	LOC417192	5.257309942	0.174809296	0.6103027
GO:0033028	myeloid cell apoptotic process	biological_process	7	1	10	171	8990	MIF	5.257309942	0.174809296	0.6103027
GO:0006458	'de novo' protein folding	biological_process	7	1	10	171	8990	LOC417192	5.257309942	0.174809296	0.6103027
GO:0060347	heart trabecula formation	biological_process	10	1	10	171	8990	SRF	5.257309942	0.174809296	0.6103027
GO:0043576	regulation of respiratory gaseous exchange	biological_process	4	1	10	171	8990	GRIN1	5.257309942	0.174809296	0.6103027
GO:0090207	regulation of triglyceride metabolic process	biological_process	8	1	10	171	8990	ABHD5	5.257309942	0.174809296	0.6103027
GO:0007064	mitotic sister chromatid cohesion	biological_process	10	1	10	171	8990	PDS5A	5.257309942	0.174809296	0.6103027
GO:0046457	prostanoid biosynthetic process	biological_process	11	1	10	171	8990	MIF	5.257309942	0.174809296	0.6103027
GO:0060766	negative regulation of androgen receptor signaling pathway	biological_process	9	1	10	171	8990	PIAS2	5.257309942	0.174809296	0.6103027
GO:2000191	regulation of fatty acid transport	biological_process	11	1	10	171	8990	MIF	5.257309942	0.174809296	0.6103027
GO:0060009	Sertoli cell development	biological_process	10	1	10	171	8990	NUP210L	5.257309942	0.174809296	0.6103027
GO:0070207	protein homotrimerization	biological_process	8	1	10	171	8990	MIF	5.257309942	0.174809296	0.6103027
GO:0051601	exocyst localization	biological_process	7	1	10	171	8990	EXOC3	5.257309942	0.174809296	0.6103027
GO:0046085	adenosine metabolic process	biological_process	9	1	10	171	8990	CECR1	5.257309942	0.174809296	0.6103027
GO:0006901	vesicle coating	biological_process	6	1	10	171	8990	SEC16A	5.257309942	0.174809296	0.6103027
GO:0009595	detection of biotic stimulus	biological_process	3	1	10	171	8990	TLR2-2	5.257309942	0.174809296	0.6103027
GO:0016572	histone phosphorylation	biological_process	9	1	10	171	8990	PRKAA2	5.257309942	0.174809296	0.6103027
GO:0001516	prostaglandin biosynthetic process	biological_process	12	1	10	171	8990	MIF	5.257309942	0.174809296	0.6103027
GO:0035855	megakaryocyte development	biological_process	10	1	10	171	8990	SRF	5.257309942	0.174809296	0.6103027
GO:0030889	negative regulation of B cell proliferation	biological_process	9	1	10	171	8990	CTLA4	5.257309942	0.174809296	0.6103027
GO:0031167	rRNA methylation	biological_process	11	1	10	171	8990	METTL16	5.257309942	0.174809296	0.6103027
GO:0060045	positive regulation of cardiac muscle cell proliferation	biological_process	12	1	10	171	8990	GATA6	5.257309942	0.174809296	0.6103027
GO:0048670	regulation of collateral sprouting	biological_process	14	1	10	171	8990	BCL11A	5.257309942	0.174809296	0.6103027
GO:2000677	regulation of transcription regulatory region DNA binding	biological_process	7	1	10	171	8990	HEY1	5.257309942	0.174809296	0.6103027
GO:0009129	pyrimidine nucleoside monophosphate metabolic process	biological_process	8	1	10	171	8990	DHODH	5.257309942	0.174809296	0.6103027
GO:0005732	small nucleolar ribonucleoprotein complex	cellular_component	6	1	10	173	9055	POP1	5.234104046	0.175518199	0.6103027
GO:0005779	integral to peroxisomal membrane	cellular_component	12	1	10	173	9055	PEX11G	5.234104046	0.175518199	0.6103027
GO:0031231	intrinsic to peroxisomal membrane	cellular_component	11	1	10	173	9055	PEX11G	5.234104046	0.175518199	0.6103027
GO:0045334	clathrin-coated endocytic vesicle	cellular_component	11	1	10	173	9055	CTLA4	5.234104046	0.175518199	0.6103027
GO:0070822	Sin3-type complex	cellular_component	13	1	10	173	9055	SIN3B	5.234104046	0.175518199	0.6103027
GO:0043679	axon terminus	cellular_component	7	1	10	173	9055	PRSS12	5.234104046	0.175518199	0.6103027
GO:0001673	male germ cell nucleus	cellular_component	9	1	10	173	9055	TERF2	5.234104046	0.175518199	0.6103027
GO:0060170	cilium membrane	cellular_component	10	1	10	173	9055	TMEM231	5.234104046	0.175518199	0.6103027
GO:0030509	BMP signaling pathway	biological_process	11	3	76	171	8990	DLX5,DKK1,BMP6	2.075253924	0.175696863	0.6103027
GO:0044242	cellular lipid catabolic process	biological_process	5	3	76	171	8990	PRDX6,ABCD3,ABHD5	2.075253924	0.175696863	0.6103027
GO:0006364	rRNA processing	biological_process	9	3	76	171	8990	NOL9,RPS16,METTL16	2.075253924	0.175696863	0.6103027
GO:0060255	regulation of macromolecule metabolic process	biological_process	4	51	2376	171	8990	OAZ2,CTIF,PRKG2,ZNF462,SIN3B,PIAS2,HEY1,LIG3,WEE2,IGF2BP3,AURKAIP1,HOXD10,ANKRD2,DLX5,TSHZ2,CCND3,THY1,WBP2,GTF2H4,ELK4,IL34,DKK1,TERF2,LATS2,MAFF,KIRREL,GATA6,BCL11A,TSC22D1,MNT,BMP6,SRF,GRIN1,MEF2A,BVES,PDS5A,UBN1,VSX1,ASH2L,USP35,PDCD5,SUMO3,MIF,HNF4G,UBXN2A,CNOT8,RALB,AKAP17A,NFAT5,RNF20,DLL1	1.128462992	0.17593205	0.6103027
GO:0046620	regulation of organ growth	biological_process	4	2	40	171	8990	LATS2,GATA6	2.628654971	0.176165922	0.6103027
GO:0070167	regulation of biomineral tissue development	biological_process	7	2	40	171	8990	GTF2H4,BMP6	2.628654971	0.176165922	0.6103027
GO:0006885	regulation of pH	biological_process	8	2	40	171	8990	SLC4A10,SLC9A5	2.628654971	0.176165922	0.6103027
GO:0016788	hydrolase activity, acting on ester bonds	molecular_function	4	13	543	151	8392	ACOT8,ARSA,POP1,PDP1,UBN1,PPEF1,PRDX6,PLCXD1,UBXN2A,CNOT8,UBXN2B,ILKAP,ABHD5	1.330552608	0.178460122	0.6170058
GO:0003002	regionalization	biological_process	5	6	199	171	8990	HEY1,NME7,HOXD10,DKK1,SRF,DLL1	1.585118575	0.17848548	0.6170058
GO:0031410	cytoplasmic vesicle	cellular_component	7	11	420	173	9055	PRSS12,SPPL2B,CTLA4,PIGT,ANXA6,SYNGR3,SYNGR2,GRIN1,TMEM30A,PRDX6,DLL1	1.370836774	0.179824245	0.6182079
GO:0043226	organelle	cellular_component	1	129	6443	173	9055	PRSS12,RNF138,PLEKHA8,PRCC,LOC424430,OSBPL6,ZNF462,SIN3B,SKA2,SMCR7,TMEM231,PDZK1,TUBD1,PIAS2,HEY1,C22ORF32,LIG3,WEE2,GSTK1,IGF2BP3,NME7,SOGA1,COX18,IFT80,ZNHIT6,AURKAIP1,HOXD10,LOC100858243,ANKRD2,DLX5,PRKAA2,SPPL2B,ARL15,ABCB6,SEC16A,MRPS36,CALR3,CTLA4,INF2,CYB5B,MDH2,RPL21,PEX11G,CCND3,CDKL5,NPHP4,THY1,ACOT8,AARS2,ARSA,ZNF593,WBP2,GTF2H4,ELK4,NDUFAF2,TBRG4,TERF2,NUBP2,CLCN7,PCYOX1L,PIGT,LATS2,…	1.047958128	0.180422509	0.6182079
GO:0003205	cardiac chamber development	biological_process	8	3	77	171	8990	HEY1,GATA6,SRF	2.048302575	0.180440186	0.6182079
GO:0006820	anion transport	biological_process	6	7	243	171	8990	SLC4A10,PDZK1,SLCO2A1,CLCN7,SLC37A3,BEST3,MIF	1.514451423	0.180558515	0.6182079
GO:0005253	anion channel activity	molecular_function	11	2	43	151	8392	CLCN7,BEST3	2.584937625	0.180815505	0.6182079
GO:0001608	G-protein coupled nucleotide receptor activity	molecular_function	9	1	11	151	8392	GPR87	5.052378085	0.181145704	0.6182079
GO:0070696	transmembrane receptor protein serine/threonine kinase binding	molecular_function	5	1	11	151	8392	BMP6	5.052378085	0.181145704	0.6182079
GO:0045028	G-protein coupled purinergic nucleotide receptor activity	molecular_function	10	1	11	151	8392	GPR87	5.052378085	0.181145704	0.6182079
GO:0008308	voltage-gated anion channel activity	molecular_function	12	1	11	151	8392	CLCN7	5.052378085	0.181145704	0.6182079
GO:0050750	low-density lipoprotein particle receptor binding	molecular_function	5	1	11	151	8392	DKK1	5.052378085	0.181145704	0.6182079
GO:0005248	voltage-gated sodium channel activity	molecular_function	14	1	11	151	8392	SCN1A	5.052378085	0.181145704	0.6182079
GO:0016884	carbon-nitrogen ligase activity, with glutamine as amido-N-donor	molecular_function	5	1	11	151	8392	FAAH2	5.052378085	0.181145704	0.6182079
GO:0031589	cell-substrate adhesion	biological_process	4	5	158	171	8990	THY1,PIK3CB,SRF,BVES,LOC100857892	1.663705678	0.18248579	0.6221195
GO:0051101	regulation of DNA binding	biological_process	5	2	41	171	8990	ZNF462,HEY1	2.564541435	0.18301829	0.6226115
GO:0001708	cell fate specification	biological_process	6	2	41	171	8990	HOXD10,DKK1	2.564541435	0.18301829	0.6226115
GO:0009968	negative regulation of signal transduction	biological_process	6	13	516	171	8990	PIAS2,HEY1,IFT80,PRKAA2,NPHP4,THY1,DKK1,LATS2,MNT,LGMN,APCDD1,MIF,RGS12	1.324516071	0.183277577	0.6228331
GO:0031325	positive regulation of cellular metabolic process	biological_process	5	27	1187	171	8990	ZNF462,PIAS2,AURKAIP1,HOXD10,DLX5,PRKAA2,CCND3,WBP2,GTF2H4,IL34,TERF2,GATA6,BMP6,SRF,GRIN1,MEF2A,BVES,ASH2L,SUMO3,MIF,HNF4G,CNOT8,RALB,NFAT5,ABHD5,RNF20,DLL1	1.195849776	0.183933393	0.6236707
GO:0001228	RNA polymerase II transcription regulatory region sequence-specific DNA binding transcription factor activity involved in positive regulation of transcription	molecular_function	12	4	124	151	8392	DLX5,SRF,MEF2A,NFAT5	1.792779321	0.184234342	0.6236707
GO:0007224	smoothened signaling pathway	biological_process	6	3	78	171	8990	TMEM231,NME7,IFT80	2.022042285	0.185218207	0.6236707
GO:0005789	endoplasmic reticulum membrane	cellular_component	9	7	244	173	9055	SPPL2B,PIGT,CYB5A,SSR1,ARL6IP1,BVES,TMEM38A	1.501587226	0.185934922	0.6236707
GO:0042113	B cell activation	biological_process	6	4	118	171	8990	CTLA4,BCL11A,MIF,LGALS8	1.782138963	0.186970633	0.6236707
GO:0016747	transferase activity, transferring acyl groups other than amino-acyl groups	molecular_function	5	4	125	151	8392	PDCD5,ABHD5,NAA30,LOC420050	1.778437086	0.187857025	0.6236707
GO:0044265	cellular macromolecule catabolic process	biological_process	5	11	427	171	8990	CTIF,PCYOX1L,DCP1B,POP1,LGMN,USP35,SUMO3,UBXN2A,CNOT8,UBXN2B,RNF20	1.35434214	0.189763359	0.6236707
GO:0008654	phospholipid biosynthetic process	biological_process	6	3	79	171	8990	PIGT,PIK3CB,ABHD5	1.996446813	0.190029525	0.6236707
GO:0033173	calcineurin-NFAT signaling cascade	biological_process	8	1	11	171	8990	NFAT5	4.779372674	0.190522838	0.6236707
GO:0043584	nose development	biological_process	7	1	11	171	8990	DLX5	4.779372674	0.190522838	0.6236707
GO:0007143	female meiosis	biological_process	9	1	11	171	8990	WEE2	4.779372674	0.190522838	0.6236707
GO:0031649	heat generation	biological_process	6	1	11	171	8990	PRKAA2	4.779372674	0.190522838	0.6236707
GO:0034724	DNA replication-independent nucleosome organization	biological_process	7	1	11	171	8990	UBN1	4.779372674	0.190522838	0.6236707
GO:0019835	cytolysis	biological_process	4	1	11	171	8990	MMD	4.779372674	0.190522838	0.6236707
GO:0010762	regulation of fibroblast migration	biological_process	8	1	11	171	8990	GTF2H4	4.779372674	0.190522838	0.6236707
GO:0090200	positive regulation of release of cytochrome c from mitochondria	biological_process	11	1	11	171	8990	PDCD5	4.779372674	0.190522838	0.6236707
GO:0035909	aorta morphogenesis	biological_process	11	1	11	171	8990	SRF	4.779372674	0.190522838	0.6236707
GO:0035589	G-protein coupled purinergic nucleotide receptor signaling pathway	biological_process	8	1	11	171	8990	GPR87	4.779372674	0.190522838	0.6236707
GO:0000338	protein deneddylation	biological_process	9	1	11	171	8990	COPS7A	4.779372674	0.190522838	0.6236707
GO:0045581	negative regulation of T cell differentiation	biological_process	12	1	11	171	8990	CTLA4	4.779372674	0.190522838	0.6236707
GO:0006336	DNA replication-independent nucleosome assembly	biological_process	11	1	11	171	8990	UBN1	4.779372674	0.190522838	0.6236707
GO:0061014	positive regulation of mRNA catabolic process	biological_process	10	1	11	171	8990	CNOT8	4.779372674	0.190522838	0.6236707
GO:0043618	regulation of transcription from RNA polymerase II promoter in response to stress	biological_process	11	1	11	171	8990	ANKRD2	4.779372674	0.190522838	0.6236707
GO:0006613	cotranslational protein targeting to membrane	biological_process	9	1	11	171	8990	ARL6IP1	4.779372674	0.190522838	0.6236707
GO:0003272	endocardial cushion formation	biological_process	10	1	11	171	8990	HEY1	4.779372674	0.190522838	0.6236707
GO:0031664	regulation of lipopolysaccharide-mediated signaling pathway	biological_process	9	1	11	171	8990	MIF	4.779372674	0.190522838	0.6236707
GO:0046885	regulation of hormone biosynthetic process	biological_process	6	1	11	171	8990	BMP6	4.779372674	0.190522838	0.6236707
GO:0009113	purine nucleobase biosynthetic process	biological_process	8	1	11	171	8990	CECR1	4.779372674	0.190522838	0.6236707
GO:0032204	regulation of telomere maintenance	biological_process	8	1	11	171	8990	TERF2	4.779372674	0.190522838	0.6236707
GO:0015012	heparan sulfate proteoglycan biosynthetic process	biological_process	8	1	11	171	8990	LOC100858243	4.779372674	0.190522838	0.6236707
GO:0051491	positive regulation of filopodium assembly	biological_process	8	1	11	171	8990	SRF	4.779372674	0.190522838	0.6236707
GO:0001783	B cell apoptotic process	biological_process	9	1	11	171	8990	MIF	4.779372674	0.190522838	0.6236707
GO:0042659	regulation of cell fate specification	biological_process	7	1	11	171	8990	DKK1	4.779372674	0.190522838	0.6236707
GO:0006779	porphyrin-containing compound biosynthetic process	biological_process	6	1	11	171	8990	ABCB6	4.779372674	0.190522838	0.6236707
GO:0033137	negative regulation of peptidyl-serine phosphorylation	biological_process	11	1	11	171	8990	DKK1	4.779372674	0.190522838	0.6236707
GO:0042149	cellular response to glucose starvation	biological_process	7	1	11	171	8990	PRKAA2	4.779372674	0.190522838	0.6236707
GO:0043198	dendritic shaft	cellular_component	6	1	11	173	9055	KIRREL	4.758276406	0.191287723	0.6242635
GO:0000307	cyclin-dependent protein kinase holoenzyme complex	cellular_component	5	1	11	173	9055	CCND3	4.758276406	0.191287723	0.6242635
GO:0005885	Arp2/3 protein complex	cellular_component	9	1	11	173	9055	ARPC3	4.758276406	0.191287723	0.6242635
GO:0030246	carbohydrate binding	molecular_function	2	3	84	151	8392	WBSCR17,PFKM,LGALS8	1.984862819	0.192249363	0.6267642
GO:0007409	axonogenesis	biological_process	12	6	204	171	8990	NTNG2,DLX5,THY1,BCL11A,SRF,GRIN1	1.54626763	0.192813051	0.6274968
GO:0005840	ribosome	cellular_component	7	4	119	173	9055	MRPS36,RPL21,RPL15,RPS16	1.759362705	0.1928653	0.6274968
GO:0008610	lipid biosynthetic process	biological_process	4	7	248	171	8990	PRKAA2,PIGT,PIK3CB,BMP6,MIF,ABHD5,LOC420050	1.483918129	0.193528253	0.6290158
GO:0016072	rRNA metabolic process	biological_process	8	3	80	171	8990	NOL9,RPS16,METTL16	1.971491228	0.194872748	0.6327447
GO:0035035	histone acetyltransferase binding	molecular_function	4	1	12	151	8392	MEF2A	4.631346578	0.195898956	0.6342918
GO:0033612	receptor serine/threonine kinase binding	molecular_function	4	1	12	151	8392	BMP6	4.631346578	0.195898956	0.6342918
GO:0048641	regulation of skeletal muscle tissue development	biological_process	9	2	43	171	8990	ANKRD2,DKK1	2.445260438	0.196835114	0.6342918
GO:0006661	phosphatidylinositol biosynthetic process	biological_process	8	2	43	171	8990	PIGT,PIK3CB	2.445260438	0.196835114	0.6342918
GO:0035050	embryonic heart tube development	biological_process	8	2	43	171	8990	SRF,DLL1	2.445260438	0.196835114	0.6342918
GO:0016042	lipid catabolic process	biological_process	4	4	121	171	8990	CYP46A1,PRDX6,ABCD3,ABHD5	1.7379537	0.198591364	0.6342918
GO:0031625	ubiquitin protein ligase binding	molecular_function	5	4	128	151	8392	PIAS2,ATP6V0C,RALB,RNF20	1.736754967	0.198861252	0.6342918
GO:0007067	mitosis	biological_process	8	5	163	171	8990	SKA2,WEE2,LATS2,PDS5A,KIF2A	1.612671761	0.198902606	0.6342918
GO:0000280	nuclear division	biological_process	5	5	163	171	8990	SKA2,WEE2,LATS2,PDS5A,KIF2A	1.612671761	0.198902606	0.6342918
GO:0016054	organic acid catabolic process	biological_process	5	3	81	171	8990	ACOT8,PCYOX1L,ABCD3	1.94715183	0.199746494	0.6342918
GO:0046395	carboxylic acid catabolic process	biological_process	7	3	81	171	8990	ACOT8,PCYOX1L,ABCD3	1.94715183	0.199746494	0.6342918
GO:0043112	receptor metabolic process	biological_process	5	3	81	171	8990	DKK1,BVES,LGMN	1.94715183	0.199746494	0.6342918
GO:0005200	structural constituent of cytoskeleton	molecular_function	2	2	46	151	8392	TUBD1,ARPC3	2.416354737	0.200422681	0.6342918
GO:0005178	integrin binding	molecular_function	4	2	46	151	8392	WISP1,THY1	2.416354737	0.200422681	0.6342918
GO:0001933	negative regulation of protein phosphorylation	biological_process	9	5	164	171	8990	WEE2,THY1,DKK1,LATS2,KIRREL	1.602838397	0.202246206	0.6342918
GO:0000122	negative regulation of transcription from RNA polymerase II promoter	biological_process	11	9	342	171	8990	SIN3B,HEY1,ANKRD2,ELK4,DKK1,GATA6,BCL11A,MNT,MEF2A	1.383502616	0.203782461	0.6342918
GO:0006476	protein deacetylation	biological_process	8	2	44	171	8990	SIN3B,ELK4	2.389686337	0.203791864	0.6342918
GO:0042175	nuclear outer membrane-endoplasmic reticulum membrane network	cellular_component	4	7	251	173	9055	SPPL2B,PIGT,CYB5A,SSR1,ARL6IP1,BVES,TMEM38A	1.459710292	0.204493146	0.6342918
GO:0005737	cytoplasm	cellular_component	5	100	4928	173	9055	PRSS12,OAZ2,CTIF,LOC424430,OSBPL6,DLEC1,SIN3B,SMCR7,TUBD1,GPR6,C22ORF32,LIG3,WEE2,GSTK1,IGF2BP3,COX18,AURKAIP1,WISP1,LOC100858243,ANKRD2,DLX5,PRKAA2,SPPL2B,ABCB6,SEC16A,MRPS36,CALR3,CTLA4,INF2,CYB5B,MDH2,RPL21,PEX11G,CDKL5,THY1,ACOT8,AARS2,ELK4,NDUFAF2,TBRG4,TERF2,NUBP2,CLCN7,PCYOX1L,PIGT,LATS2,CTSA,NPC2,ANXA6,PIK3CB,KIRREL,PHKA1,SYNGR3,DCP1B,CYB5A,TSC22D1,SSR1,WBSCR17,DHODH,PDP1,ARL6IP1,SYNGR2,S…	1.062115269	0.205104384	0.6342918
GO:0005741	mitochondrial outer membrane	cellular_component	11	2	44	173	9055	SMCR7,ABCB6	2.379138203	0.205151445	0.6342918
GO:0016605	PML body	cellular_component	13	2	44	173	9055	PIAS2,SUMO3	2.379138203	0.205151445	0.6342918
GO:0002076	osteoblast development	biological_process	6	1	12	171	8990	HEY1	4.381091618	0.205938875	0.6342918
GO:0003203	endocardial cushion morphogenesis	biological_process	9	1	12	171	8990	HEY1	4.381091618	0.205938875	0.6342918
GO:0003351	epithelial cilium movement	biological_process	6	1	12	171	8990	NME7	4.381091618	0.205938875	0.6342918
GO:0002833	positive regulation of response to biotic stimulus	biological_process	5	1	12	171	8990	MIF	4.381091618	0.205938875	0.6342918
GO:0071604	transforming growth factor beta production	biological_process	4	1	12	171	8990	GATA6	4.381091618	0.205938875	0.6342918
GO:0043101	purine-containing compound salvage	biological_process	6	1	12	171	8990	CECR1	4.381091618	0.205938875	0.6342918
GO:0000154	rRNA modification	biological_process	10	1	12	171	8990	METTL16	4.381091618	0.205938875	0.6342918
GO:0048821	erythrocyte development	biological_process	10	1	12	171	8990	SRF	4.381091618	0.205938875	0.6342918
GO:0071359	cellular response to dsRNA	biological_process	7	1	12	171	8990	RALB	4.381091618	0.205938875	0.6342918
GO:0048665	neuron fate specification	biological_process	10	1	12	171	8990	HOXD10	4.381091618	0.205938875	0.6342918
GO:0045910	negative regulation of DNA recombination	biological_process	9	1	12	171	8990	LIG3	4.381091618	0.205938875	0.6342918
GO:0006303	double-strand break repair via nonhomologous end joining	biological_process	9	1	12	171	8990	LIG3	4.381091618	0.205938875	0.6342918
GO:0001556	oocyte maturation	biological_process	9	1	12	171	8990	WEE2	4.381091618	0.205938875	0.6342918
GO:0010669	epithelial structure maintenance	biological_process	6	1	12	171	8990	SRF	4.381091618	0.205938875	0.6342918
GO:0060575	intestinal epithelial cell differentiation	biological_process	7	1	12	171	8990	GATA6	4.381091618	0.205938875	0.6342918
GO:0015893	drug transport	biological_process	5	1	12	171	8990	TMEM30A	4.381091618	0.205938875	0.6342918
GO:0048730	epidermis morphogenesis	biological_process	7	1	12	171	8990	SRF	4.381091618	0.205938875	0.6342918
GO:0043620	regulation of DNA-dependent transcription in response to stress	biological_process	10	1	12	171	8990	ANKRD2	4.381091618	0.205938875	0.6342918
GO:2000058	regulation of protein ubiquitination involved in ubiquitin-dependent protein catabolic process	biological_process	11	1	12	171	8990	SUMO3	4.381091618	0.205938875	0.6342918
GO:0015701	bicarbonate transport	biological_process	8	1	12	171	8990	SLC4A10	4.381091618	0.205938875	0.6342918
GO:0071634	regulation of transforming growth factor beta production	biological_process	5	1	12	171	8990	GATA6	4.381091618	0.205938875	0.6342918
GO:0055012	ventricular cardiac muscle cell differentiation	biological_process	10	1	12	171	8990	MEF2A	4.381091618	0.205938875	0.6342918
GO:0000959	mitochondrial RNA metabolic process	biological_process	7	1	12	171	8990	AARS2	4.381091618	0.205938875	0.6342918
GO:0050858	negative regulation of antigen receptor-mediated signaling pathway	biological_process	11	1	12	171	8990	THY1	4.381091618	0.205938875	0.6342918
GO:0061082	myeloid leukocyte cytokine production	biological_process	5	1	12	171	8990	MIF	4.381091618	0.205938875	0.6342918
GO:0035904	aorta development	biological_process	10	1	12	171	8990	SRF	4.381091618	0.205938875	0.6342918
GO:0009268	response to pH	biological_process	3	1	12	171	8990	LGMN	4.381091618	0.205938875	0.6342918
GO:0000460	maturation of 5.8S rRNA	biological_process	10	1	12	171	8990	NOL9	4.381091618	0.205938875	0.6342918
GO:0060008	Sertoli cell differentiation	biological_process	9	1	12	171	8990	NUP210L	4.381091618	0.205938875	0.6342918
GO:0033014	tetrapyrrole biosynthetic process	biological_process	5	1	12	171	8990	ABCB6	4.381091618	0.205938875	0.6342918
GO:0044389	small conjugating protein ligase binding	molecular_function	4	4	130	151	8392	PIAS2,ATP6V0C,RALB,RNF20	1.71003566	0.206305108	0.6342918
GO:0034706	sodium channel complex	cellular_component	7	1	12	173	9055	SCN1A	4.361753372	0.206757341	0.6342918
GO:0030014	CCR4-NOT complex	cellular_component	5	1	12	173	9055	CNOT8	4.361753372	0.206757341	0.6342918
GO:0000795	synaptonemal complex	cellular_component	12	1	12	173	9055	LIG3	4.361753372	0.206757341	0.6342918
GO:0000803	sex chromosome	cellular_component	8	1	12	173	9055	SIN3B	4.361753372	0.206757341	0.6342918
GO:0009725	response to hormone stimulus	biological_process	4	7	253	171	8990	SOGA1,WBP2,LATS2,GATA6,SRF,ASH2L,HNF4G	1.454591683	0.206863163	0.6342918
GO:0005516	calmodulin binding	molecular_function	3	2	47	151	8392	PHKA1,GRIN1	2.364942934	0.207014798	0.6342918
GO:0015108	chloride transmembrane transporter activity	molecular_function	11	2	47	151	8392	CLCN7,BEST3	2.364942934	0.207014798	0.6342918
GO:0044446	intracellular organelle part	cellular_component	6	74	3579	173	9055	PRCC,OSBPL6,SIN3B,SKA2,SMCR7,TMEM231,TUBD1,PIAS2,C22ORF32,LIG3,WEE2,GSTK1,NME7,IFT80,AURKAIP1,ANKRD2,DLX5,PRKAA2,SPPL2B,ABCB6,SEC16A,MRPS36,CYB5B,MDH2,RPL21,PEX11G,CDKL5,NPHP4,ACOT8,ZNF593,WBP2,ELK4,TERF2,NUBP2,CLCN7,PCYOX1L,PIGT,LATS2,ANXA6,GATA6,DNAL4,SYNGR3,BCL11A,POP1,CYB5A,MNT,SSR1,WBSCR17,DHODH,ARL6IP1,SRF,MEF2A,PRPF18,BVES,TMEM30A,PDS5A,PFKM,TMEM38A,ASH2L,RPL15,RPS16,SUMO3,MIF,PHF6,ATP6V0C…	1.082212069	0.210146515	0.6372942
GO:0070273	phosphatidylinositol-4-phosphate binding	molecular_function	5	1	13	151	8392	PLEKHA8	4.275089149	0.210388127	0.6372942
GO:0042056	chemoattractant activity	molecular_function	6	1	13	151	8392	MIF	4.275089149	0.210388127	0.6372942
GO:0016307	phosphatidylinositol phosphate kinase activity	molecular_function	9	1	13	151	8392	PIK3CB	4.275089149	0.210388127	0.6372942
GO:0050136	NADH dehydrogenase (quinone) activity	molecular_function	7	1	13	151	8392	NDUFAF2	4.275089149	0.210388127	0.6372942
GO:0042162	telomeric DNA binding	molecular_function	6	1	13	151	8392	TERF2	4.275089149	0.210388127	0.6372942
GO:0005451	monovalent cation:hydrogen antiporter activity	molecular_function	14	1	13	151	8392	SLC9A5	4.275089149	0.210388127	0.6372942
GO:0008137	NADH dehydrogenase (ubiquinone) activity	molecular_function	8	1	13	151	8392	NDUFAF2	4.275089149	0.210388127	0.6372942
GO:0004364	glutathione transferase activity	molecular_function	5	1	13	151	8392	GSTK1	4.275089149	0.210388127	0.6372942
GO:0070325	lipoprotein particle receptor binding	molecular_function	4	1	13	151	8392	DKK1	4.275089149	0.210388127	0.6372942
GO:0015385	sodium:hydrogen antiporter activity	molecular_function	15	1	13	151	8392	SLC9A5	4.275089149	0.210388127	0.6372942
GO:0001756	somitogenesis	biological_process	7	2	45	171	8990	DKK1,DLL1	2.336582196	0.210775921	0.6372942
GO:0001818	negative regulation of cytokine production	biological_process	5	2	45	171	8990	GATA6,DLL1	2.336582196	0.210775921	0.6372942
GO:0032846	positive regulation of homeostatic process	biological_process	5	2	45	171	8990	THY1,TERF2	2.336582196	0.210775921	0.6372942
GO:0043254	regulation of protein complex assembly	biological_process	6	5	167	171	8990	SMCR7,DKK1,KIRREL,SRF,ARPC3	1.574044893	0.212390148	0.6415702
GO:0008170	N-methyltransferase activity	molecular_function	6	2	48	151	8392	ASH2L,METTL16	2.315673289	0.21362996	0.6417829
GO:0045944	positive regulation of transcription from RNA polymerase II promoter	biological_process	11	12	486	171	8990	ZNF462,PIAS2,HOXD10,DLX5,WBP2,GATA6,SRF,GRIN1,MEF2A,ASH2L,NFAT5,DLL1	1.29810122	0.214448827	0.6417829
GO:0000087	M phase of mitotic cell cycle	biological_process	7	5	168	171	8990	SKA2,WEE2,LATS2,PDS5A,KIF2A	1.564675578	0.215807803	0.6417829
GO:0051050	positive regulation of transport	biological_process	5	8	302	171	8990	OAZ2,SMCR7,PDZK1,THY1,SYNGR3,TMEM30A,PFKM,MIF	1.392664885	0.217146721	0.6417829
GO:0051093	negative regulation of developmental process	biological_process	4	9	348	171	8990	BAI1,WEE2,ANKRD2,CTLA4,THY1,DKK1,BCL11A,MIF,DLL1	1.359649123	0.217741199	0.6417829
GO:0031032	actomyosin structure organization	biological_process	6	2	46	171	8990	SRF,MEF2A	2.285786931	0.217783757	0.6417829
GO:0043130	ubiquitin binding	molecular_function	4	2	49	151	8392	UBXN2A,UBXN2B	2.268414651	0.220265229	0.6417829
GO:0019725	cellular homeostasis	biological_process	4	12	489	171	8990	SLC4A10,GPR6,C22ORF32,THY1,NDUFAF2,PIK3CB,BMP6,SRF,GRIN1,BVES,PFKM,SCN1A	1.290137409	0.220415788	0.6417829
GO:0048668	collateral sprouting	biological_process	13	1	13	171	8990	BCL11A	4.04408457	0.221063006	0.6417829
GO:0060914	heart formation	biological_process	9	1	13	171	8990	DKK1	4.04408457	0.221063006	0.6417829
GO:0045061	thymic T cell selection	biological_process	12	1	13	171	8990	SRF	4.04408457	0.221063006	0.6417829
GO:0061013	regulation of mRNA catabolic process	biological_process	9	1	13	171	8990	CNOT8	4.04408457	0.221063006	0.6417829
GO:2000826	regulation of heart morphogenesis	biological_process	9	1	13	171	8990	DKK1	4.04408457	0.221063006	0.6417829
GO:0006692	prostanoid metabolic process	biological_process	10	1	13	171	8990	MIF	4.04408457	0.221063006	0.6417829
GO:0072506	trivalent inorganic anion homeostasis	biological_process	7	1	13	171	8990	SLC37A3	4.04408457	0.221063006	0.6417829
GO:0001919	regulation of receptor recycling	biological_process	7	1	13	171	8990	BVES	4.04408457	0.221063006	0.6417829
GO:1901070	guanosine-containing compound biosynthetic process	biological_process	10	1	13	171	8990	NME7	4.04408457	0.221063006	0.6417829
GO:0010737	protein kinase A signaling cascade	biological_process	7	1	13	171	8990	MIF	4.04408457	0.221063006	0.6417829
GO:0032459	regulation of protein oligomerization	biological_process	7	1	13	171	8990	SMCR7	4.04408457	0.221063006	0.6417829
GO:0046036	CTP metabolic process	biological_process	10	1	13	171	8990	NME7	4.04408457	0.221063006	0.6417829
GO:0030539	male genitalia development	biological_process	8	1	13	171	8990	BMP6	4.04408457	0.221063006	0.6417829
GO:0061311	cell surface receptor signaling pathway involved in heart development	biological_process	8	1	13	171	8990	DKK1	4.04408457	0.221063006	0.6417829
GO:0022617	extracellular matrix disassembly	biological_process	5	1	13	171	8990	GTF2H4	4.04408457	0.221063006	0.6417829
GO:0007618	mating	biological_process	4	1	13	171	8990	GRIN1	4.04408457	0.221063006	0.6417829
GO:1901185	negative regulation of ERBB signaling pathway	biological_process	10	1	13	171	8990	LGMN	4.04408457	0.221063006	0.6417829
GO:0016226	iron-sulfur cluster assembly	biological_process	5	1	13	171	8990	NUBP2	4.04408457	0.221063006	0.6417829
GO:0030858	positive regulation of epithelial cell differentiation	biological_process	7	1	13	171	8990	BMP6	4.04408457	0.221063006	0.6417829
GO:0032042	mitochondrial DNA metabolic process	biological_process	7	1	13	171	8990	LIG3	4.04408457	0.221063006	0.6417829
GO:0048169	regulation of long-term neuronal synaptic plasticity	biological_process	10	1	13	171	8990	GRIN1	4.04408457	0.221063006	0.6417829
GO:0048333	mesodermal cell differentiation	biological_process	9	1	13	171	8990	DKK1	4.04408457	0.221063006	0.6417829
GO:0009209	pyrimidine ribonucleoside triphosphate biosynthetic process	biological_process	10	1	13	171	8990	NME7	4.04408457	0.221063006	0.6417829
GO:0006241	CTP biosynthetic process	biological_process	11	1	13	171	8990	NME7	4.04408457	0.221063006	0.6417829
GO:0003416	endochondral bone growth	biological_process	10	1	13	171	8990	GTF2H4	4.04408457	0.221063006	0.6417829
GO:0032653	regulation of interleukin-10 production	biological_process	5	1	13	171	8990	DLL1	4.04408457	0.221063006	0.6417829
GO:0006693	prostaglandin metabolic process	biological_process	11	1	13	171	8990	MIF	4.04408457	0.221063006	0.6417829
GO:0045933	positive regulation of muscle contraction	biological_process	7	1	13	171	8990	SRF	4.04408457	0.221063006	0.6417829
GO:0070932	histone H3 deacetylation	biological_process	10	1	13	171	8990	ELK4	4.04408457	0.221063006	0.6417829
GO:0060765	regulation of androgen receptor signaling pathway	biological_process	8	1	13	171	8990	PIAS2	4.04408457	0.221063006	0.6417829
GO:0051181	cofactor transport	biological_process	5	1	13	171	8990	ABCB6	4.04408457	0.221063006	0.6417829
GO:0055062	phosphate ion homeostasis	biological_process	8	1	13	171	8990	SLC37A3	4.04408457	0.221063006	0.6417829
GO:0001975	response to amphetamine	biological_process	6	1	13	171	8990	GRIN1	4.04408457	0.221063006	0.6417829
GO:0014075	response to amine stimulus	biological_process	5	1	13	171	8990	GRIN1	4.04408457	0.221063006	0.6417829
GO:0031163	metallo-sulfur cluster assembly	biological_process	4	1	13	171	8990	NUBP2	4.04408457	0.221063006	0.6417829
GO:0000791	euchromatin	cellular_component	10	1	13	173	9055	ANKRD2	4.026233882	0.221932723	0.6425633
GO:0043073	germ cell nucleus	cellular_component	8	1	13	173	9055	TERF2	4.026233882	0.221932723	0.6425633
GO:0033177	proton-transporting two-sector ATPase complex, proton-transporting domain	cellular_component	4	1	13	173	9055	ATP6V0C	4.026233882	0.221932723	0.6425633
GO:0031667	response to nutrient levels	biological_process	4	4	127	171	8990	PRKAA2,UBXN2A,RALB,UBXN2B	1.655845651	0.222457998	0.6435034
GO:0042326	negative regulation of phosphorylation	biological_process	8	5	170	171	8990	WEE2,THY1,DKK1,LATS2,KIRREL	1.54626763	0.222695139	0.643609
GO:0097110	scaffold protein binding	molecular_function	3	1	14	151	8392	PHF6	3.969725639	0.224617915	0.6445011
GO:0016502	nucleotide receptor activity	molecular_function	8	1	14	151	8392	GPR87	3.969725639	0.224617915	0.6445011
GO:0001614	purinergic nucleotide receptor activity	molecular_function	9	1	14	151	8392	GPR87	3.969725639	0.224617915	0.6445011
GO:0016891	endoribonuclease activity, producing 5'-phosphomonoesters	molecular_function	10	1	14	151	8392	POP1	3.969725639	0.224617915	0.6445011
GO:0016303	1-phosphatidylinositol-3-kinase activity	molecular_function	10	1	14	151	8392	PIK3CB	3.969725639	0.224617915	0.6445011
GO:0005164	tumor necrosis factor receptor binding	molecular_function	6	1	14	151	8392	TRAIL-LIKE	3.969725639	0.224617915	0.6445011
GO:0030135	coated vesicle	cellular_component	9	4	127	173	9055	CTLA4,SYNGR3,SYNGR2,GRIN1	1.648536707	0.224741646	0.6445011
GO:0060021	palate development	biological_process	3	2	47	171	8990	DLX5,FRAS1	2.237153167	0.224811965	0.6445011
GO:0035601	protein deacylation	biological_process	7	2	47	171	8990	SIN3B,ELK4	2.237153167	0.224811965	0.6445011
GO:0048585	negative regulation of response to stimulus	biological_process	4	14	587	171	8990	PIAS2,HEY1,IFT80,PRKAA2,NPHP4,THY1,DKK1,LATS2,MNT,GRIN1,LGMN,APCDD1,MIF,RGS12	1.253872899	0.226452946	0.6486259
GO:0004540	ribonuclease activity	molecular_function	8	2	50	151	8392	POP1,CNOT8	2.223046358	0.226917764	0.6487987
GO:0042826	histone deacetylase binding	molecular_function	4	2	50	151	8392	MEF2A,PHF6	2.223046358	0.226917764	0.6487987
GO:0031331	positive regulation of cellular catabolic process	biological_process	6	3	87	171	8990	PRKAA2,CNOT8,ABHD5	1.812865497	0.229554085	0.6543819
GO:0014031	mesenchymal cell development	biological_process	8	3	87	171	8990	HEY1,ANXA6,BVES	1.812865497	0.229554085	0.6543819
GO:0006644	phospholipid metabolic process	biological_process	5	5	172	171	8990	PIGT,PIK3CB,GATA6,PRDX6,ABHD5	1.528287774	0.22964906	0.6543819
GO:0003735	structural constituent of ribosome	molecular_function	2	3	92	151	8392	RPL21,RPL15,RPS16	1.812266052	0.229686421	0.6543819
GO:0042100	B cell proliferation	biological_process	7	2	48	171	8990	CTLA4,MIF	2.190545809	0.231857257	0.6570654
GO:0031345	negative regulation of cell projection organization	biological_process	6	2	48	171	8990	THY1,BCL11A	2.190545809	0.231857257	0.6570654
GO:0045834	positive regulation of lipid metabolic process	biological_process	6	2	48	171	8990	BMP6,ABHD5	2.190545809	0.231857257	0.6570654
GO:0009593	detection of chemical stimulus	biological_process	3	2	48	171	8990	LOC101747931,TLR2-2	2.190545809	0.231857257	0.6570654
GO:0007492	endoderm development	biological_process	4	2	48	171	8990	DKK1,GATA6	2.190545809	0.231857257	0.6570654
GO:0050707	regulation of cytokine secretion	biological_process	9	2	48	171	8990	TLR2-2,MIF	2.190545809	0.231857257	0.6570654
GO:0071822	protein complex subunit organization	biological_process	4	15	638	171	8990	SMCR7,TUBD1,KCTD4,AARS2,DKK1,ANXA6,KIRREL,SRF,BVES,SNAP47,PFKM,KCNJ2,MIF,ARPC3,KIF2A	1.236044657	0.232125612	0.6572453
GO:0005319	lipid transporter activity	molecular_function	6	2	51	151	8392	PLEKHA8,SLCO2A1	2.179457213	0.233584815	0.6574887
GO:0001046	core promoter sequence-specific DNA binding	molecular_function	8	2	51	151	8392	WBP2,GATA6	2.179457213	0.233584815	0.6574887
GO:0046503	glycerolipid catabolic process	biological_process	6	1	14	171	8990	ABHD5	3.755221387	0.235900728	0.6574887
GO:0070830	tight junction assembly	biological_process	7	1	14	171	8990	SRF	3.755221387	0.235900728	0.6574887
GO:0036092	phosphatidylinositol-3-phosphate biosynthetic process	biological_process	9	1	14	171	8990	PIK3CB	3.755221387	0.235900728	0.6574887
GO:0034661	ncRNA catabolic process	biological_process	8	1	14	171	8990	POP1	3.755221387	0.235900728	0.6574887
GO:0035590	purinergic nucleotide receptor signaling pathway	biological_process	7	1	14	171	8990	GPR87	3.755221387	0.235900728	0.6574887
GO:0097150	neuronal stem cell maintenance	biological_process	8	1	14	171	8990	DLL1	3.755221387	0.235900728	0.6574887
GO:0033108	mitochondrial respiratory chain complex assembly	biological_process	7	1	14	171	8990	AARS2	3.755221387	0.235900728	0.6574887
GO:0006090	pyruvate metabolic process	biological_process	8	1	14	171	8990	LDHA	3.755221387	0.235900728	0.6574887
GO:0071277	cellular response to calcium ion	biological_process	7	1	14	171	8990	MEF2A	3.755221387	0.235900728	0.6574887
GO:0071391	cellular response to estrogen stimulus	biological_process	8	1	14	171	8990	WBP2	3.755221387	0.235900728	0.6574887
GO:0009208	pyrimidine ribonucleoside triphosphate metabolic process	biological_process	9	1	14	171	8990	NME7	3.755221387	0.235900728	0.6574887
GO:0051281	positive regulation of release of sequestered calcium ion into cytosol	biological_process	15	1	14	171	8990	THY1	3.755221387	0.235900728	0.6574887
GO:0000726	non-recombinational repair	biological_process	8	1	14	171	8990	LIG3	3.755221387	0.235900728	0.6574887
GO:0032722	positive regulation of chemokine production	biological_process	6	1	14	171	8990	MIF	3.755221387	0.235900728	0.6574887
GO:0060359	response to ammonium ion	biological_process	4	1	14	171	8990	GRIN1	3.755221387	0.235900728	0.6574887
GO:0060260	regulation of transcription initiation from RNA polymerase II promoter	biological_process	11	1	14	171	8990	SRF	3.755221387	0.235900728	0.6574887
GO:0031082	BLOC complex	cellular_component	9	1	14	173	9055	SNAP47	3.738645747	0.236819434	0.6586972
GO:0000784	nuclear chromosome, telomeric region	cellular_component	12	1	14	173	9055	TERF2	3.738645747	0.236819434	0.6586972
GO:0046649	lymphocyte activation	biological_process	5	7	264	171	8990	CTLA4,CCND3,THY1,BCL11A,SRF,MIF,LGALS8	1.393983697	0.237365609	0.6586972
GO:0051223	regulation of protein transport	biological_process	6	6	219	171	8990	OAZ2,SMCR7,PDZK1,TLR2-2,TMEM30A,MIF	1.440358888	0.238214702	0.6586972
GO:0008484	sulfuric ester hydrolase activity	molecular_function	5	1	15	151	8392	ARSA	3.705077263	0.238592932	0.6586972
GO:0005234	extracellular-glutamate-gated ion channel activity	molecular_function	14	1	15	151	8392	GRIN1	3.705077263	0.238592932	0.6586972
GO:0005242	inward rectifier potassium channel activity	molecular_function	15	1	15	151	8392	KCNJ2	3.705077263	0.238592932	0.6586972
GO:0016862	intramolecular oxidoreductase activity, interconverting keto- and enol-groups	molecular_function	5	1	15	151	8392	MIF	3.705077263	0.238592932	0.6586972
GO:0004550	nucleoside diphosphate kinase activity	molecular_function	10	1	15	151	8392	NME7	3.705077263	0.238592932	0.6586972
GO:0000030	mannosyltransferase activity	molecular_function	6	1	15	151	8392	POMT2	3.705077263	0.238592932	0.6586972
GO:0015299	solute:hydrogen antiporter activity	molecular_function	13	1	15	151	8392	SLC9A5	3.705077263	0.238592932	0.6586972
GO:0030307	positive regulation of cell growth	biological_process	6	2	49	171	8990	BCL11A,SRF	2.145840792	0.238916463	0.6590232
GO:0015077	monovalent inorganic cation transmembrane transporter activity	molecular_function	11	6	232	151	8392	SLC4A10,SLC9A5,KCNJ2,TMEM38A,ATP6V0C,SCN1A	1.437314455	0.239509613	0.6600918
GO:0015934	large ribosomal subunit	cellular_component	9	2	49	173	9055	RPL21,RPL15	2.136368998	0.240451374	0.6621185
GO:0042593	glucose homeostasis	biological_process	6	3	90	171	8990	PRKAA2,NDUFAF2,PFKM	1.752436647	0.244761802	0.6671338
GO:0033500	carbohydrate homeostasis	biological_process	5	3	90	171	8990	PRKAA2,NDUFAF2,PFKM	1.752436647	0.244761802	0.6671338
GO:0043269	regulation of ion transport	biological_process	6	7	267	171	8990	PDZK1,THY1,CLCN7,KCNJ2,BEST3,MIF,SCN1A	1.378320958	0.24593558	0.6671338
GO:0050767	regulation of neurogenesis	biological_process	8	7	267	171	8990	THY1,BCL11A,BMP6,SRF,GRIN1,TMEM30A,DLL1	1.378320958	0.24593558	0.6671338
GO:0050768	negative regulation of neurogenesis	biological_process	9	2	50	171	8990	THY1,BCL11A	2.102923977	0.245986525	0.6671338
GO:0051899	membrane depolarization	biological_process	8	2	50	171	8990	GRIN1,SCN1A	2.102923977	0.245986525	0.6671338
GO:0046467	membrane lipid biosynthetic process	biological_process	6	2	50	171	8990	PIGT,LOC420050	2.102923977	0.245986525	0.6671338
GO:0055001	muscle cell development	biological_process	6	4	133	171	8990	ANKRD2,SRF,MEF2A,BVES	1.581145847	0.247035176	0.6671338
GO:0033157	regulation of intracellular protein transport	biological_process	7	4	133	171	8990	OAZ2,SMCR7,PDZK1,TMEM30A	1.581145847	0.247035176	0.6671338
GO:0031968	organelle outer membrane	cellular_component	8	2	50	173	9055	SMCR7,ABCB6	2.093641618	0.24755487	0.6671338
GO:0019867	outer membrane	cellular_component	2	2	50	173	9055	SMCR7,ABCB6	2.093641618	0.24755487	0.6671338
GO:0033044	regulation of chromosome organization	biological_process	6	3	91	171	8990	WBP2,TERF2,RNF20	1.733179102	0.249867531	0.6671338
GO:0031346	positive regulation of cell projection organization	biological_process	6	3	91	171	8990	BCL11A,SRF,TMEM30A	1.733179102	0.249867531	0.6671338
GO:0060560	developmental growth involved in morphogenesis	biological_process	5	3	91	171	8990	GTF2H4,BCL11A,SRF	1.733179102	0.249867531	0.6671338
GO:0031365	N-terminal protein amino acid modification	biological_process	7	1	15	171	8990	NAA30	3.504873294	0.250457432	0.6671338
GO:0006778	porphyrin-containing compound metabolic process	biological_process	5	1	15	171	8990	ABCB6	3.504873294	0.250457432	0.6671338
GO:0009148	pyrimidine nucleoside triphosphate biosynthetic process	biological_process	9	1	15	171	8990	NME7	3.504873294	0.250457432	0.6671338
GO:0032613	interleukin-10 production	biological_process	4	1	15	171	8990	DLL1	3.504873294	0.250457432	0.6671338
GO:0032890	regulation of organic acid transport	biological_process	6	1	15	171	8990	MIF	3.504873294	0.250457432	0.6671338
GO:0030201	heparan sulfate proteoglycan metabolic process	biological_process	7	1	15	171	8990	LOC100858243	3.504873294	0.250457432	0.6671338
GO:0032350	regulation of hormone metabolic process	biological_process	5	1	15	171	8990	BMP6	3.504873294	0.250457432	0.6671338
GO:0042738	exogenous drug catabolic process	biological_process	5	1	15	171	8990	LOC424677	3.504873294	0.250457432	0.6671338
GO:0007214	gamma-aminobutyric acid signaling pathway	biological_process	7	1	15	171	8990	GABBR2	3.504873294	0.250457432	0.6671338
GO:2000050	regulation of non-canonical Wnt receptor signaling pathway	biological_process	8	1	15	171	8990	IFT80	3.504873294	0.250457432	0.6671338
GO:0002720	positive regulation of cytokine production involved in immune response	biological_process	7	1	15	171	8990	MIF	3.504873294	0.250457432	0.6671338
GO:2001021	negative regulation of response to DNA damage stimulus	biological_process	7	1	15	171	8990	MIF	3.504873294	0.250457432	0.6671338
GO:0006099	tricarboxylic acid cycle	biological_process	7	1	15	171	8990	MDH2	3.504873294	0.250457432	0.6671338
GO:0000184	nuclear-transcribed mRNA catabolic process, nonsense-mediated decay	biological_process	10	1	15	171	8990	CTIF	3.504873294	0.250457432	0.6671338
GO:0042737	drug catabolic process	biological_process	4	1	15	171	8990	LOC424677	3.504873294	0.250457432	0.6671338
GO:0032845	negative regulation of homeostatic process	biological_process	5	1	15	171	8990	TERF2	3.504873294	0.250457432	0.6671338
GO:0006165	nucleoside diphosphate phosphorylation	biological_process	9	1	15	171	8990	NME7	3.504873294	0.250457432	0.6671338
GO:0032309	icosanoid secretion	biological_process	10	1	15	171	8990	MIF	3.504873294	0.250457432	0.6671338
GO:0060487	lung epithelial cell differentiation	biological_process	9	1	15	171	8990	GATA6	3.504873294	0.250457432	0.6671338
GO:0040020	regulation of meiosis	biological_process	9	1	15	171	8990	WEE2	3.504873294	0.250457432	0.6671338
GO:0034629	cellular protein complex localization	biological_process	6	1	15	171	8990	EXOC3	3.504873294	0.250457432	0.6671338
GO:0043330	response to exogenous dsRNA	biological_process	6	1	15	171	8990	RALB	3.504873294	0.250457432	0.6671338
GO:0001782	B cell homeostasis	biological_process	7	1	15	171	8990	MIF	3.504873294	0.250457432	0.6671338
GO:0051004	regulation of lipoprotein lipase activity	biological_process	7	1	15	171	8990	ABHD5	3.504873294	0.250457432	0.6671338
GO:0010761	fibroblast migration	biological_process	7	1	15	171	8990	GTF2H4	3.504873294	0.250457432	0.6671338
GO:0060548	negative regulation of cell death	biological_process	5	8	315	171	8990	WISP1,PRKAA2,GATA6,TSC22D1,GRIN1,LGMN,BTC,MIF	1.335189826	0.250959499	0.6671338
GO:0010927	cellular component assembly involved in morphogenesis	biological_process	5	4	134	171	8990	TMEM231,IFT80,SRF,MEF2A	1.569346251	0.251190159	0.6671338
GO:0030992	intraflagellar transport particle B	cellular_component	10	1	15	173	9055	IFT80	3.489402697	0.251422934	0.6671338
GO:0044306	neuron projection terminus	cellular_component	5	1	15	173	9055	PRSS12	3.489402697	0.251422934	0.6671338
GO:0005942	phosphatidylinositol 3-kinase complex	cellular_component	9	1	15	173	9055	PIK3CB	3.489402697	0.251422934	0.6671338
GO:0001106	RNA polymerase II transcription corepressor activity	molecular_function	13	1	16	151	8392	SIN3B	3.473509934	0.252317711	0.6678508
GO:0019239	deaminase activity	molecular_function	3	1	16	151	8392	CECR1	3.473509934	0.252317711	0.6678508
GO:0016790	thiolester hydrolase activity	molecular_function	5	1	16	151	8392	ACOT8	3.473509934	0.252317711	0.6678508
GO:0090501	RNA phosphodiester bond hydrolysis	biological_process	7	2	51	171	8990	POP1,CNOT8	2.061690173	0.253064495	0.6678958
GO:0061053	somite development	biological_process	5	2	51	171	8990	DKK1,DLL1	2.061690173	0.253064495	0.6678958
GO:0009755	hormone-mediated signaling pathway	biological_process	7	2	51	171	8990	LATS2,HNF4G	2.061690173	0.253064495	0.6678958
GO:0045595	regulation of cell differentiation	biological_process	5	16	698	171	8990	PIAS2,HEY1,WEE2,ANKRD2,CTLA4,THY1,GTF2H4,DKK1,MAFF,GATA6,BCL11A,BMP6,SRF,GRIN1,TMEM30A,DLL1	1.205114027	0.253167502	0.6678958
GO:0005819	spindle	cellular_component	9	4	134	173	9055	SKA2,NUBP2,LATS2,KIF2A	1.562419118	0.253670382	0.6683045
GO:0015081	sodium ion transmembrane transporter activity	molecular_function	12	3	97	151	8392	SLC4A10,SLC9A5,SCN1A	1.718850277	0.253739042	0.6683045
GO:0006091	generation of precursor metabolites and energy	biological_process	3	4	135	171	8990	MDH2,NDUFAF2,PHKA1,PFKM	1.557721464	0.255360148	0.6714716
GO:0071496	cellular response to external stimulus	biological_process	3	4	135	171	8990	PRKAA2,UBXN2A,RALB,UBXN2B	1.557721464	0.255360148	0.6714716
GO:0006790	sulfur compound metabolic process	biological_process	3	3	93	171	8990	GSTK1,LOC100858243,PCYOX1L	1.695906433	0.260126318	0.6782303
GO:0007498	mesoderm development	biological_process	4	2	52	171	8990	DKK1,SRF	2.022042285	0.260147533	0.6782303
GO:0006817	phosphate ion transport	biological_process	8	1	16	171	8990	SLC37A3	3.285818713	0.26473841	0.6782303
GO:0006879	cellular iron ion homeostasis	biological_process	9	1	16	171	8990	BMP6	3.285818713	0.26473841	0.6782303
GO:0000038	very long-chain fatty acid metabolic process	biological_process	9	1	16	171	8990	ABCD3	3.285818713	0.26473841	0.6782303
GO:0035036	sperm-egg recognition	biological_process	6	1	16	171	8990	ARSA	3.285818713	0.26473841	0.6782303
GO:0060479	lung cell differentiation	biological_process	8	1	16	171	8990	GATA6	3.285818713	0.26473841	0.6782303
GO:0050994	regulation of lipid catabolic process	biological_process	6	1	16	171	8990	ABHD5	3.285818713	0.26473841	0.6782303
GO:2000142	regulation of DNA-dependent transcription, initiation	biological_process	10	1	16	171	8990	SRF	3.285818713	0.26473841	0.6782303
GO:0016925	protein sumoylation	biological_process	9	1	16	171	8990	SUMO3	3.285818713	0.26473841	0.6782303
GO:0032024	positive regulation of insulin secretion	biological_process	11	1	16	171	8990	PFKM	3.285818713	0.26473841	0.6782303
GO:0048640	negative regulation of developmental growth	biological_process	5	1	16	171	8990	BCL11A	3.285818713	0.26473841	0.6782303
GO:0045746	negative regulation of Notch signaling pathway	biological_process	8	1	16	171	8990	HEY1	3.285818713	0.26473841	0.6782303
GO:0045880	positive regulation of smoothened signaling pathway	biological_process	8	1	16	171	8990	IFT80	3.285818713	0.26473841	0.6782303
GO:0045620	negative regulation of lymphocyte differentiation	biological_process	11	1	16	171	8990	CTLA4	3.285818713	0.26473841	0.6782303
GO:0043516	regulation of DNA damage response, signal transduction by p53 class mediator	biological_process	8	1	16	171	8990	MIF	3.285818713	0.26473841	0.6782303
GO:0086010	membrane depolarization involved in regulation of action potential	biological_process	9	1	16	171	8990	SCN1A	3.285818713	0.26473841	0.6782303
GO:0007339	binding of sperm to zona pellucida	biological_process	7	1	16	171	8990	ARSA	3.285818713	0.26473841	0.6782303
GO:0031503	protein complex localization	biological_process	4	1	16	171	8990	EXOC3	3.285818713	0.26473841	0.6782303
GO:0003179	heart valve morphogenesis	biological_process	9	1	16	171	8990	HEY1	3.285818713	0.26473841	0.6782303
GO:0070206	protein trimerization	biological_process	7	1	16	171	8990	MIF	3.285818713	0.26473841	0.6782303
GO:0050805	negative regulation of synaptic transmission	biological_process	8	1	16	171	8990	SRF	3.285818713	0.26473841	0.6782303
GO:0017144	drug metabolic process	biological_process	3	1	16	171	8990	LOC424677	3.285818713	0.26473841	0.6782303
GO:0010390	histone monoubiquitination	biological_process	11	1	16	171	8990	RNF20	3.285818713	0.26473841	0.6782303
GO:0045604	regulation of epidermal cell differentiation	biological_process	8	1	16	171	8990	MAFF	3.285818713	0.26473841	0.6782303
GO:0072132	mesenchyme morphogenesis	biological_process	7	1	16	171	8990	HEY1	3.285818713	0.26473841	0.6782303
GO:0010677	negative regulation of cellular carbohydrate metabolic process	biological_process	7	1	16	171	8990	SOGA1	3.285818713	0.26473841	0.6782303
GO:0001964	startle response	biological_process	6	1	16	171	8990	GRIN1	3.285818713	0.26473841	0.6782303
GO:0090342	regulation of cell aging	biological_process	5	1	16	171	8990	MIF	3.285818713	0.26473841	0.6782303
GO:0048762	mesenchymal cell differentiation	biological_process	7	3	94	171	8990	HEY1,ANXA6,BVES	1.677864875	0.265276962	0.6782303
GO:0005791	rough endoplasmic reticulum	cellular_component	8	1	16	173	9055	ARL6IP1	3.271315029	0.265748579	0.6782303
GO:0031526	brush border membrane	cellular_component	7	1	16	173	9055	PDZK1	3.271315029	0.265748579	0.6782303
GO:0000175	3'-5'-exoribonuclease activity	molecular_function	11	1	17	151	8392	CNOT8	3.26918582	0.265796701	0.6782303
GO:0016917	GABA receptor activity	molecular_function	8	1	17	151	8392	GABBR2	3.26918582	0.265796701	0.6782303
GO:0004465	lipoprotein lipase activity	molecular_function	6	1	17	151	8392	ABHD5	3.26918582	0.265796701	0.6782303
GO:0015035	protein disulfide oxidoreductase activity	molecular_function	7	1	17	151	8392	GSTK1	3.26918582	0.265796701	0.6782303
GO:0009894	regulation of catabolic process	biological_process	4	12	511	171	8990	OAZ2,SOGA1,PRKAA2,THY1,BVES,USP35,SUMO3,UBXN2A,CNOT8,RALB,ABHD5,RGS12	1.234593333	0.266177845	0.6782303
GO:0032182	small conjugating protein binding	molecular_function	3	2	56	151	8392	UBXN2A,UBXN2B	1.984862819	0.267047978	0.6782303
GO:0006906	vesicle fusion	biological_process	6	2	53	171	8990	SNAP47,STX16	1.983890544	0.267232902	0.6782303
GO:0055067	monovalent inorganic cation homeostasis	biological_process	7	2	53	171	8990	SLC4A10,SLC9A5	1.983890544	0.267232902	0.6782303
GO:0007030	Golgi organization	biological_process	4	2	53	171	8990	UBXN2A,UBXN2B	1.983890544	0.267232902	0.6782303
GO:0051153	regulation of striated muscle cell differentiation	biological_process	7	2	53	171	8990	ANKRD2,DKK1	1.983890544	0.267232902	0.6782303
GO:0030838	positive regulation of actin filament polymerization	biological_process	11	2	53	171	8990	KIRREL,ARPC3	1.983890544	0.267232902	0.6782303
GO:0030183	B cell differentiation	biological_process	10	2	53	171	8990	BCL11A,LGALS8	1.983890544	0.267232902	0.6782303
GO:0031399	regulation of protein modification process	biological_process	7	15	657	171	8990	WEE2,CCND3,THY1,WBP2,GTF2H4,IL34,DKK1,LATS2,KIRREL,BMP6,SUMO3,MIF,UBXN2A,RALB,RNF20	1.200299073	0.267462682	0.6782769
GO:0033043	regulation of organelle organization	biological_process	5	10	416	171	8990	SKA2,SMCR7,INF2,WBP2,TERF2,KIRREL,PDCD5,ARPC3,RALB,RNF20	1.263776428	0.268029669	0.6791779
GO:0090066	regulation of anatomical structure size	biological_process	3	6	229	171	8990	INF2,PEX11G,KIRREL,BCL11A,SRF,ARPC3	1.37746112	0.270148497	0.6792058
GO:0032268	regulation of cellular protein metabolic process	biological_process	6	19	855	171	8990	CTIF,WEE2,IGF2BP3,AURKAIP1,CCND3,THY1,WBP2,GTF2H4,IL34,DKK1,LATS2,KIRREL,BMP6,USP35,SUMO3,MIF,UBXN2A,RALB,RNF20	1.168291098	0.270600669	0.6792058
GO:0009991	response to extracellular stimulus	biological_process	3	4	139	171	8990	PRKAA2,UBXN2A,RALB,UBXN2B	1.512894947	0.272176927	0.6792058
GO:0016324	apical plasma membrane	cellular_component	6	3	95	173	9055	THY1,TMEM30A,PFKM	1.652874962	0.272619523	0.6792058
GO:0009057	macromolecule catabolic process	biological_process	4	12	514	171	8990	OAZ2,CTIF,PCYOX1L,DCP1B,POP1,LGMN,USP35,SUMO3,UBXN2A,CNOT8,UBXN2B,RNF20	1.227387535	0.272665214	0.6792058
GO:0016791	phosphatase activity	molecular_function	6	6	243	151	8392	PDP1,UBN1,PPEF1,UBXN2A,UBXN2B,ILKAP	1.372250838	0.272839775	0.6792058
GO:0042995	cell projection	cellular_component	3	15	657	173	9055	PRSS12,NTNG2,TMEM231,PDZK1,NME7,IFT80,NPHP4,THY1,KIRREL,GRIN1,SNAP47,PFKM,GABBR2,ARPC3,KIF2A	1.195000924	0.273113144	0.6792058
GO:0005925	focal adhesion	cellular_component	5	6	229	173	9055	THY1,GTF2H4,ANXA6,RPS16,ATP6V0C,ARPC3	1.371380973	0.273463399	0.6792058
GO:0016023	cytoplasmic membrane-bounded vesicle	cellular_component	8	9	369	173	9055	SPPL2B,CTLA4,PIGT,ANXA6,SYNGR3,SYNGR2,GRIN1,TMEM30A,PRDX6	1.276610743	0.27351493	0.6792058
GO:0008584	male gonad development	biological_process	8	2	54	171	8990	NUP210L,GATA6	1.94715183	0.274317965	0.6792058
GO:0045333	cellular respiration	biological_process	5	2	54	171	8990	MDH2,NDUFAF2	1.94715183	0.274317965	0.6792058
GO:0035914	skeletal muscle cell differentiation	biological_process	9	2	54	171	8990	ANKRD2,MAFF	1.94715183	0.274317965	0.6792058
GO:0022603	regulation of anatomical structure morphogenesis	biological_process	4	10	419	171	8990	BAI1,SMCR7,INF2,THY1,DKK1,GATA6,BCL11A,SRF,GRIN1,BVES	1.25472791	0.27523447	0.6792058
GO:0015980	energy derivation by oxidation of organic compounds	biological_process	4	3	96	171	8990	MDH2,NDUFAF2,PHKA1	1.642909357	0.275614846	0.6792058
GO:0070160	occluding junction	cellular_component	3	2	54	173	9055	BVES,UBN1	1.938557054	0.276014075	0.6792058
GO:0044448	cell cortex part	cellular_component	8	2	54	173	9055	RALB,EXOC3	1.938557054	0.276014075	0.6792058
GO:0005923	tight junction	cellular_component	4	2	54	173	9055	BVES,UBN1	1.938557054	0.276014075	0.6792058
GO:0030176	integral to endoplasmic reticulum membrane	cellular_component	11	2	54	173	9055	SPPL2B,PIGT	1.938557054	0.276014075	0.6792058
GO:0030098	lymphocyte differentiation	biological_process	9	4	140	171	8990	CTLA4,BCL11A,SRF,LGALS8	1.502088555	0.276412048	0.6792058
GO:0002702	positive regulation of production of molecular mediator of immune response	biological_process	6	1	17	171	8990	MIF	3.09253526	0.278748855	0.6792058
GO:0042181	ketone biosynthetic process	biological_process	5	1	17	171	8990	BMP6	3.09253526	0.278748855	0.6792058
GO:0001759	organ induction	biological_process	9	1	17	171	8990	DKK1	3.09253526	0.278748855	0.6792058
GO:0090278	negative regulation of peptide hormone secretion	biological_process	10	1	17	171	8990	NDUFAF2	3.09253526	0.278748855	0.6792058
GO:0045773	positive regulation of axon extension	biological_process	15	1	17	171	8990	SRF	3.09253526	0.278748855	0.6792058
GO:0010883	regulation of lipid storage	biological_process	5	1	17	171	8990	ABHD5	3.09253526	0.278748855	0.6792058
GO:0051970	negative regulation of transmission of nerve impulse	biological_process	7	1	17	171	8990	SRF	3.09253526	0.278748855	0.6792058
GO:0006506	GPI anchor biosynthetic process	biological_process	9	1	17	171	8990	PIGT	3.09253526	0.278748855	0.6792058
GO:0045737	positive regulation of cyclin-dependent protein kinase activity	biological_process	12	1	17	171	8990	CCND3	3.09253526	0.278748855	0.6792058
GO:0046676	negative regulation of insulin secretion	biological_process	11	1	17	171	8990	NDUFAF2	3.09253526	0.278748855	0.6792058
GO:0019369	arachidonic acid metabolic process	biological_process	10	1	17	171	8990	LOC424677	3.09253526	0.278748855	0.6792058
GO:0051445	regulation of meiotic cell cycle	biological_process	5	1	17	171	8990	WEE2	3.09253526	0.278748855	0.6792058
GO:0002792	negative regulation of peptide secretion	biological_process	9	1	17	171	8990	NDUFAF2	3.09253526	0.278748855	0.6792058
GO:0001709	cell fate determination	biological_process	6	1	17	171	8990	GATA6	3.09253526	0.278748855	0.6792058
GO:0071158	positive regulation of cell cycle arrest	biological_process	8	1	17	171	8990	GATA6	3.09253526	0.278748855	0.6792058
GO:0060043	regulation of cardiac muscle cell proliferation	biological_process	11	1	17	171	8990	GATA6	3.09253526	0.278748855	0.6792058
GO:0045058	T cell selection	biological_process	11	1	17	171	8990	SRF	3.09253526	0.278748855	0.6792058
GO:0070229	negative regulation of lymphocyte apoptotic process	biological_process	10	1	17	171	8990	MIF	3.09253526	0.278748855	0.6792058
GO:0009147	pyrimidine nucleoside triphosphate metabolic process	biological_process	8	1	17	171	8990	NME7	3.09253526	0.278748855	0.6792058
GO:0019200	carbohydrate kinase activity	molecular_function	7	1	18	151	8392	PFKM	3.087564386	0.279034277	0.6792058
GO:0004190	aspartic-type endopeptidase activity	molecular_function	7	1	18	151	8392	SPPL2B	3.087564386	0.279034277	0.6792058
GO:0015036	disulfide oxidoreductase activity	molecular_function	6	1	18	151	8392	GSTK1	3.087564386	0.279034277	0.6792058
GO:0004690	cyclic nucleotide-dependent protein kinase activity	molecular_function	10	1	18	151	8392	PRKG2	3.087564386	0.279034277	0.6792058
GO:0016655	oxidoreductase activity, acting on NAD(P)H, quinone or similar compound as acceptor	molecular_function	6	1	18	151	8392	NDUFAF2	3.087564386	0.279034277	0.6792058
GO:0030545	receptor regulator activity	molecular_function	7	1	18	151	8392	DKK1	3.087564386	0.279034277	0.6792058
GO:0016896	exoribonuclease activity, producing 5'-phosphomonoesters	molecular_function	10	1	18	151	8392	CNOT8	3.087564386	0.279034277	0.6792058
GO:0003730	mRNA 3'-UTR binding	molecular_function	6	1	18	151	8392	IGF2BP3	3.087564386	0.279034277	0.6792058
GO:0015296	anion:cation symporter activity	molecular_function	11	1	18	151	8392	SLC4A10	3.087564386	0.279034277	0.6792058
GO:0003954	NADH dehydrogenase activity	molecular_function	6	1	18	151	8392	NDUFAF2	3.087564386	0.279034277	0.6792058
GO:0052742	phosphatidylinositol kinase activity	molecular_function	9	1	18	151	8392	PIK3CB	3.087564386	0.279034277	0.6792058
GO:0043394	proteoglycan binding	molecular_function	4	1	18	151	8392	CECR1	3.087564386	0.279034277	0.6792058
GO:0042169	SH2 domain binding	molecular_function	4	1	18	151	8392	SYNGR3	3.087564386	0.279034277	0.6792058
GO:0045177	apical part of cell	cellular_component	3	4	140	173	9055	THY1,TMEM30A,LGMN,PFKM	1.495458299	0.27905025	0.6792058
GO:0031902	late endosome membrane	cellular_component	10	1	17	173	9055	ANXA6	3.078884733	0.279801626	0.6802802
GO:0016410	N-acyltransferase activity	molecular_function	6	2	58	151	8392	NAA30,LOC420050	1.916419274	0.280448603	0.6802802
GO:0035725	sodium ion transmembrane transport	biological_process	9	3	97	171	8990	SLC4A10,SLC9A5,SCN1A	1.625972147	0.280799773	0.6802802
GO:0050863	regulation of T cell activation	biological_process	7	3	97	171	8990	CTLA4,THY1,LGALS8	1.625972147	0.280799773	0.6802802
GO:0044422	organelle part	cellular_component	2	74	3654	173	9055	PRCC,OSBPL6,SIN3B,SKA2,SMCR7,TMEM231,TUBD1,PIAS2,C22ORF32,LIG3,WEE2,GSTK1,NME7,IFT80,AURKAIP1,ANKRD2,DLX5,PRKAA2,SPPL2B,ABCB6,SEC16A,MRPS36,CYB5B,MDH2,RPL21,PEX11G,CDKL5,NPHP4,ACOT8,ZNF593,WBP2,ELK4,TERF2,NUBP2,CLCN7,PCYOX1L,PIGT,LATS2,ANXA6,GATA6,DNAL4,SYNGR3,BCL11A,POP1,CYB5A,MNT,SSR1,WBSCR17,DHODH,ARL6IP1,SRF,MEF2A,PRPF18,BVES,TMEM30A,PDS5A,PFKM,TMEM38A,ASH2L,RPL15,RPS16,SUMO3,MIF,PHF6,ATP6V0C…	1.059999177	0.280883471	0.6802802
GO:0033036	macromolecule localization	biological_process	2	24	1110	171	8990	OAZ2,PLEKHA8,OSBPL6,SMCR7,TMEM231,PDZK1,IGF2BP3,NME7,COX18,TLR2-2,FRAS1,WBP2,SLCO2A1,TERF2,LATS2,NPC2,ARL6IP1,TMEM30A,SUMO3,MIF,STX16,OSBPL3,ABHD5,EXOC3	1.136715663	0.28115158	0.6802802
GO:0009913	epidermal cell differentiation	biological_process	7	2	55	171	8990	LATS2,MAFF	1.91174907	0.281400187	0.6802802
GO:0050663	cytokine secretion	biological_process	8	2	55	171	8990	TLR2-2,MIF	1.91174907	0.281400187	0.6802802
GO:0008344	adult locomotory behavior	biological_process	5	2	55	171	8990	HOXD10,GRIN1	1.91174907	0.281400187	0.6802802
GO:0044267	cellular protein metabolic process	biological_process	5	46	2226	171	8990	CTIF,POMT2,PRKG2,SIN3B,WEE2,IGF2BP3,AURKAIP1,PRKAA2,CALR3,MDH2,RPL21,CCND3,CDKL5,THY1,AARS2,WBP2,GTF2H4,ELK4,IL34,DKK1,TBRG4,PCYOX1L,PIGT,LATS2,PIK3CB,KIRREL,PHKA1,WBSCR17,BMP6,PDP1,LOC417192,LGMN,MKRN1,ASH2L,RPL15,USP35,RPS16,SUMO3,MIF,COPS7A,UBXN2A,RALB,UBXN2B,ILKAP,RNF20,NAA30	1.08641625	0.28272167	0.6824347
GO:0005506	iron ion binding	molecular_function	6	3	103	151	8392	CYP46A1,PPEF1,LOC424677	1.618723076	0.283044994	0.6824347
GO:0043566	structure-specific DNA binding	molecular_function	5	3	103	151	8392	WBP2,TERF2,SRF	1.618723076	0.283044994	0.6824347
GO:0005924	cell-substrate adherens junction	cellular_component	4	6	232	173	9055	THY1,GTF2H4,ANXA6,RPS16,ATP6V0C,ARPC3	1.353647598	0.283322278	0.6824347
GO:0031344	regulation of cell projection organization	biological_process	5	5	187	171	8990	THY1,BCL11A,SRF,GRIN1,TMEM30A	1.405697845	0.283586817	0.6824347
GO:0006473	protein acetylation	biological_process	8	3	98	171	8990	MDH2,WBP2,NAA30	1.609380594	0.285993845	0.6824347
GO:0030217	T cell differentiation	biological_process	10	3	98	171	8990	CTLA4,BCL11A,SRF	1.609380594	0.285993845	0.6824347
GO:0097159	organic cyclic compound binding	molecular_function	2	56	2905	151	8392	CTIF,PRKG2,ZNF462,TUBD1,PIAS2,HEY1,LIG3,WEE2,IGF2BP3,NME7,HOXD10,DLX5,PRKAA2,MTHFSD,ARL15,ABCB6,TSHZ2,CYB5B,CDKL5,AARS2,WBP2,GTF2H4,ELK4,TERF2,NUBP2,LATS2,NPC2,MAFF,ANXA6,PIK3CB,GATA6,DCP1B,BCL11A,CYB5A,MNT,CYP46A1,SRF,LOC417192,MEF2A,BVES,UBN1,RHOBTB2,PFKM,VSX1,ASH2L,PDCD5,ABCD3,HNF4G,LOC424677,CNOT8,KIF2A,OSBPL3,RALB,AKAP17A,NFAT5,LOC420050	1.071347642	0.286671898	0.6824347
GO:0006821	chloride transport	biological_process	8	2	56	171	8990	CLCN7,BEST3	1.877610693	0.288477124	0.6824347
GO:0048588	developmental cell growth	biological_process	6	2	56	171	8990	BCL11A,SRF	1.877610693	0.288477124	0.6824347
GO:0035282	segmentation	biological_process	6	2	56	171	8990	DKK1,DLL1	1.877610693	0.288477124	0.6824347
GO:0010565	regulation of cellular ketone metabolic process	biological_process	5	2	56	171	8990	SOGA1,BMP6	1.877610693	0.288477124	0.6824347
GO:0010769	regulation of cell morphogenesis involved in differentiation	biological_process	7	4	143	171	8990	THY1,BCL11A,SRF,GRIN1	1.470576207	0.289181288	0.6824347
GO:0016570	histone modification	biological_process	8	6	235	171	8990	SIN3B,PRKAA2,WBP2,ELK4,ASH2L,RNF20	1.3422919	0.289804988	0.6824347
GO:0014070	response to organic cyclic compound	biological_process	4	6	235	171	8990	WBP2,GATA6,GRIN1,ASH2L,HNF4G,RALB	1.3422919	0.289804988	0.6824347
GO:0000904	cell morphogenesis involved in differentiation	biological_process	6	9	377	171	8990	NTNG2,HEY1,DLX5,THY1,DKK1,BCL11A,SRF,GRIN1,BVES	1.255060729	0.289899143	0.6824347
GO:0016893	endonuclease activity, active with either ribo- or deoxyribonucleic acids and producing 5'-phosphomonoesters	molecular_function	9	1	19	151	8392	POP1	2.925060997	0.292034734	0.6824347
GO:0019825	oxygen binding	molecular_function	2	1	19	151	8392	LOC424677	2.925060997	0.292034734	0.6824347
GO:0035586	purinergic receptor activity	molecular_function	8	1	19	151	8392	GPR87	2.925060997	0.292034734	0.6824347
GO:0070001	aspartic-type peptidase activity	molecular_function	6	1	19	151	8392	SPPL2B	2.925060997	0.292034734	0.6824347
GO:0004532	exoribonuclease activity	molecular_function	9	1	19	151	8392	CNOT8	2.925060997	0.292034734	0.6824347
GO:0008395	steroid hydroxylase activity	molecular_function	6	1	19	151	8392	LOC424677	2.925060997	0.292034734	0.6824347
GO:0046983	protein dimerization activity	molecular_function	3	12	553	151	8392	HEY1,SPPL2B,TERF2,ANXA6,BCL11A,MNT,BMP6,SRF,MEF2A,PFKM,CECR1,ABCD3	1.205992599	0.292240726	0.6824347
GO:0055082	cellular chemical homeostasis	biological_process	5	10	426	171	8990	SLC4A10,GPR6,C22ORF32,THY1,NDUFAF2,PIK3CB,BMP6,GRIN1,BVES,SCN1A	1.234110315	0.29227253	0.6824347
GO:0003170	heart valve development	biological_process	8	1	18	171	8990	HEY1	2.920727745	0.292493862	0.6824347
GO:0032007	negative regulation of TOR signaling cascade	biological_process	8	1	18	171	8990	PRKAA2	2.920727745	0.292493862	0.6824347
GO:0006749	glutathione metabolic process	biological_process	9	1	18	171	8990	GSTK1	2.920727745	0.292493862	0.6824347
GO:0045912	negative regulation of carbohydrate metabolic process	biological_process	6	1	18	171	8990	SOGA1	2.920727745	0.292493862	0.6824347
GO:0045494	photoreceptor cell maintenance	biological_process	8	1	18	171	8990	NPHP4	2.920727745	0.292493862	0.6824347
GO:0034134	toll-like receptor 2 signaling pathway	biological_process	12	1	18	171	8990	TLR2-2	2.920727745	0.292493862	0.6824347
GO:0051148	negative regulation of muscle cell differentiation	biological_process	7	1	18	171	8990	ANKRD2	2.920727745	0.292493862	0.6824347
GO:0002042	cell migration involved in sprouting angiogenesis	biological_process	12	1	18	171	8990	SRF	2.920727745	0.292493862	0.6824347
GO:0033013	tetrapyrrole metabolic process	biological_process	4	1	18	171	8990	ABCB6	2.920727745	0.292493862	0.6824347
GO:0051489	regulation of filopodium assembly	biological_process	7	1	18	171	8990	SRF	2.920727745	0.292493862	0.6824347
GO:0010524	positive regulation of calcium ion transport into cytosol	biological_process	14	1	18	171	8990	THY1	2.920727745	0.292493862	0.6824347
GO:0042462	eye photoreceptor cell development	biological_process	11	1	18	171	8990	THY1	2.920727745	0.292493862	0.6824347
GO:0003338	metanephros morphogenesis	biological_process	9	1	18	171	8990	FRAS1	2.920727745	0.292493862	0.6824347
GO:0033344	cholesterol efflux	biological_process	8	1	18	171	8990	NPC2	2.920727745	0.292493862	0.6824347
GO:0007588	excretion	biological_process	4	1	18	171	8990	KIRREL	2.920727745	0.292493862	0.6824347
GO:0055021	regulation of cardiac muscle tissue growth	biological_process	10	1	18	171	8990	GATA6	2.920727745	0.292493862	0.6824347
GO:0051650	establishment of vesicle localization	biological_process	6	1	18	171	8990	SEC16A	2.920727745	0.292493862	0.6824347
GO:0010453	regulation of cell fate commitment	biological_process	6	1	18	171	8990	DKK1	2.920727745	0.292493862	0.6824347
GO:0045332	phospholipid translocation	biological_process	7	1	18	171	8990	TMEM30A	2.920727745	0.292493862	0.6824347
GO:0002090	regulation of receptor internalization	biological_process	8	1	18	171	8990	DKK1	2.920727745	0.292493862	0.6824347
GO:0009395	phospholipid catabolic process	biological_process	6	1	18	171	8990	PRDX6	2.920727745	0.292493862	0.6824347
GO:0050856	regulation of T cell receptor signaling pathway	biological_process	11	1	18	171	8990	THY1	2.920727745	0.292493862	0.6824347
GO:0060343	trabecula formation	biological_process	7	1	18	171	8990	SRF	2.920727745	0.292493862	0.6824347
GO:0060284	regulation of cell development	biological_process	6	9	378	171	8990	WEE2,ANKRD2,THY1,BCL11A,BMP6,SRF,GRIN1,TMEM30A,DLL1	1.251740462	0.2925024	0.6824347
GO:0006629	lipid metabolic process	biological_process	3	13	572	171	8990	PRKAA2,PIGT,PIK3CB,GATA6,BMP6,CYP46A1,PRDX6,MIF,PLCXD1,ABCD3,LOC424677,ABHD5,LOC420050	1.194843169	0.292900928	0.6824839
GO:0030055	cell-substrate junction	cellular_component	2	6	235	173	9055	THY1,GTF2H4,ANXA6,RPS16,ATP6V0C,ARPC3	1.336366991	0.293260698	0.6824839
GO:0034470	ncRNA processing	biological_process	8	4	144	171	8990	NOL9,POP1,RPS16,METTL16	1.460363873	0.293456871	0.6824839
GO:0032391	photoreceptor connecting cilium	cellular_component	10	1	18	173	9055	NPHP4	2.907835581	0.293587233	0.6824839
GO:0030672	synaptic vesicle membrane	cellular_component	12	1	18	173	9055	SYNGR3	2.907835581	0.293587233	0.6824839
GO:0016407	acetyltransferase activity	molecular_function	6	2	60	151	8392	PDCD5,NAA30	1.852538631	0.293831927	0.6825582
GO:0030282	bone mineralization	biological_process	7	2	57	171	8990	GTF2H4,BMP6	1.844670155	0.295546428	0.685548
GO:0035265	organ growth	biological_process	3	2	57	171	8990	LATS2,GATA6	1.844670155	0.295546428	0.685548
GO:0051251	positive regulation of lymphocyte activation	biological_process	7	3	100	171	8990	THY1,MIF,LGALS8	1.577192982	0.29640499	0.6866018
GO:0005829	cytosol	cellular_component	7	16	718	173	9055	OAZ2,OSBPL6,GPR6,ANKRD2,RPL21,PIK3CB,ARL6IP1,SNAP47,PFKM,RPL15,RPS16,LDHA,UBXN2A,OSBPL3,UBXN2B,ABHD5	1.166374161	0.296428767	0.6866018
GO:0030529	ribonucleoprotein complex	cellular_component	5	9	378	173	9055	ZNHIT6,MRPS36,RPL21,DCP1B,POP1,PRPF18,RPL15,RPS16,NAA30	1.246215249	0.296902795	0.6872036
GO:0031513	nonmotile primary cilium	cellular_component	9	2	57	173	9055	TMEM231,NPHP4	1.836527736	0.297331758	0.6877003
GO:0000989	transcription factor binding transcription factor activity	molecular_function	10	6	251	151	8392	SIN3B,WBP2,BCL11A,SRF,MEF2A,RNF20	1.32851376	0.29776346	0.6882026
GO:0034660	ncRNA metabolic process	biological_process	7	5	191	171	8990	NOL9,AARS2,POP1,RPS16,METTL16	1.376259147	0.298390234	0.6891547
GO:0043066	negative regulation of apoptotic process	biological_process	7	7	285	171	8990	PRKAA2,GATA6,TSC22D1,GRIN1,LGMN,BTC,MIF	1.291269108	0.299186441	0.6902805
GO:0044092	negative regulation of molecular function	biological_process	3	10	429	171	8990	OAZ2,ZNF462,HEY1,WEE2,SERPINA4,THY1,DKK1,LATS2,UBN1,RALB	1.225480173	0.299664316	0.6902805
GO:0016569	covalent chromatin modification	biological_process	7	6	238	171	8990	SIN3B,PRKAA2,WBP2,ELK4,ASH2L,RNF20	1.325372254	0.299747751	0.6902805
GO:0015078	hydrogen ion transmembrane transporter activity	molecular_function	12	2	61	151	8392	SLC9A5,ATP6V0C	1.822169146	0.300512145	0.6902805
GO:0001837	epithelial to mesenchymal transition	biological_process	9	2	58	171	8990	HEY1,BVES	1.812865497	0.302605839	0.6902805
GO:0030168	platelet activation	biological_process	6	2	58	171	8990	PIK3CB,SRF	1.812865497	0.302605839	0.6902805
GO:0035270	endocrine system development	biological_process	5	2	58	171	8990	GATA6,BMP6	1.812865497	0.302605839	0.6902805
GO:0044260	cellular macromolecule metabolic process	biological_process	4	77	3849	171	8990	CTIF,POMT2,PRKG2,ZNF462,SIN3B,PIAS2,HEY1,NOL9,LIG3,WEE2,IGF2BP3,AURKAIP1,HOXD10,LOC100858243,ANKRD2,DLX5,PRKAA2,CALR3,MDH2,RPL21,CCND3,CDKL5,THY1,AARS2,WBP2,GTF2H4,ELK4,IL34,DKK1,TBRG4,TERF2,PCYOX1L,PIGT,LATS2,MAFF,PIK3CB,KIRREL,PHKA1,GATA6,DCP1B,BCL11A,POP1,TSC22D1,MNT,WBSCR17,BMP6,PDP1,SRF,LOC417192,GRIN1,MEF2A,PRPF18,BVES,LGMN,PDS5A,UBN1,MKRN1,VSX1,ASH2L,RPL15,USP35,RPS16,SUMO3,MIF,COPS7A,HNF4…	1.051735166	0.303108571	0.6902805
GO:0016814	hydrolase activity, acting on carbon-nitrogen (but not peptide) bonds, in cyclic amidines	molecular_function	5	1	20	151	8392	CECR1	2.778807947	0.304802291	0.6902805
GO:0016712	oxidoreductase activity, acting on paired donors, with incorporation or reduction of molecular oxygen, reduced flavin or flavoprotein as one donor, and incorporation of one atom of oxygen	molecular_function	6	1	20	151	8392	LOC424677	2.778807947	0.304802291	0.6902805
GO:0048487	beta-tubulin binding	molecular_function	5	1	20	151	8392	PDCD5	2.778807947	0.304802291	0.6902805
GO:0032813	tumor necrosis factor receptor superfamily binding	molecular_function	5	1	20	151	8392	TRAIL-LIKE	2.778807947	0.304802291	0.6902805
GO:1901505	carbohydrate derivative transporter activity	molecular_function	5	1	20	151	8392	PLEKHA8	2.778807947	0.304802291	0.6902805
GO:0017022	myosin binding	molecular_function	4	1	20	151	8392	KIRREL	2.778807947	0.304802291	0.6902805
GO:0004407	histone deacetylase activity	molecular_function	10	1	20	151	8392	SIN3B	2.778807947	0.304802291	0.6902805
GO:0005520	insulin-like growth factor binding	molecular_function	4	1	20	151	8392	WISP1	2.778807947	0.304802291	0.6902805
GO:0001103	RNA polymerase II repressing transcription factor binding	molecular_function	5	1	20	151	8392	GATA6	2.778807947	0.304802291	0.6902805
GO:0022890	inorganic cation transmembrane transporter activity	molecular_function	10	8	354	151	8392	SLC4A10,SLC9A5,ANXA6,GRIN1,KCNJ2,TMEM38A,ATP6V0C,SCN1A	1.255958394	0.305367289	0.6902805
GO:0006873	cellular ion homeostasis	biological_process	6	9	383	171	8990	SLC4A10,GPR6,C22ORF32,THY1,PIK3CB,BMP6,GRIN1,BVES,SCN1A	1.235399203	0.305609751	0.6902805
GO:0006325	chromatin organization	biological_process	5	8	335	171	8990	ZNF462,SIN3B,PRKAA2,WBP2,ELK4,UBN1,ASH2L,RNF20	1.255477001	0.305929714	0.6902805
GO:0034204	lipid translocation	biological_process	6	1	19	171	8990	TMEM30A	2.767005232	0.30597843	0.6902805
GO:0050891	multicellular organismal water homeostasis	biological_process	6	1	19	171	8990	SRF	2.767005232	0.30597843	0.6902805
GO:1901796	regulation of signal transduction by p53 class mediator	biological_process	7	1	19	171	8990	MIF	2.767005232	0.30597843	0.6902805
GO:0032370	positive regulation of lipid transport	biological_process	7	1	19	171	8990	MIF	2.767005232	0.30597843	0.6902805
GO:0015909	long-chain fatty acid transport	biological_process	11	1	19	171	8990	MIF	2.767005232	0.30597843	0.6902805
GO:0010977	negative regulation of neuron projection development	biological_process	12	1	19	171	8990	BCL11A	2.767005232	0.30597843	0.6902805
GO:0046889	positive regulation of lipid biosynthetic process	biological_process	7	1	19	171	8990	BMP6	2.767005232	0.30597843	0.6902805
GO:0035176	social behavior	biological_process	4	1	19	171	8990	GRIN1	2.767005232	0.30597843	0.6902805
GO:0003197	endocardial cushion development	biological_process	8	1	19	171	8990	HEY1	2.767005232	0.30597843	0.6902805
GO:0000096	sulfur amino acid metabolic process	biological_process	8	1	19	171	8990	PCYOX1L	2.767005232	0.30597843	0.6902805
GO:0060420	regulation of heart growth	biological_process	9	1	19	171	8990	GATA6	2.767005232	0.30597843	0.6902805
GO:0006505	GPI anchor metabolic process	biological_process	8	1	19	171	8990	PIGT	2.767005232	0.30597843	0.6902805
GO:0031062	positive regulation of histone methylation	biological_process	11	1	19	171	8990	RNF20	2.767005232	0.30597843	0.6902805
GO:0005844	polysome	cellular_component	6	1	19	173	9055	NAA30	2.754791603	0.307110461	0.6918612
GO:0033176	proton-transporting V-type ATPase complex	cellular_component	4	1	19	173	9055	ATP6V0C	2.754791603	0.307110461	0.6918612
GO:0045936	negative regulation of phosphate metabolic process	biological_process	7	5	194	171	8990	WEE2,THY1,DKK1,LATS2,KIRREL	1.354976789	0.309576949	0.6946625
GO:0010563	negative regulation of phosphorus metabolic process	biological_process	6	5	194	171	8990	WEE2,THY1,DKK1,LATS2,KIRREL	1.354976789	0.309576949	0.6946625
GO:0051301	cell division	biological_process	3	5	194	171	8990	SKA2,PIK3CB,PDS5A,KIF2A,RALB	1.354976789	0.309576949	0.6946625
GO:0042451	purine nucleoside biosynthetic process	biological_process	8	2	59	171	8990	NME7,CECR1	1.782138963	0.309653188	0.6946625
GO:0031056	regulation of histone modification	biological_process	9	2	59	171	8990	WBP2,RNF20	1.782138963	0.309653188	0.6946625
GO:0046129	purine ribonucleoside biosynthetic process	biological_process	9	2	59	171	8990	NME7,CECR1	1.782138963	0.309653188	0.6946625
GO:0060070	canonical Wnt receptor signaling pathway	biological_process	7	4	148	171	8990	DLX5,NPHP4,DKK1,LATS2	1.420894579	0.310638363	0.6951918
GO:0046873	metal ion transmembrane transporter activity	molecular_function	10	7	306	151	8392	SLC4A10,SLC9A5,ANXA6,GRIN1,KCNJ2,TMEM38A,SCN1A	1.271350041	0.312647816	0.6951918
GO:0030855	epithelial cell differentiation	biological_process	5	5	195	171	8990	GSTK1,DLX5,LATS2,GATA6,BMP6	1.34802819	0.313319716	0.6951918
GO:0001085	RNA polymerase II transcription factor binding	molecular_function	4	2	63	151	8392	GATA6,MEF2A	1.764322506	0.313840402	0.6951918
GO:0008201	heparin binding	molecular_function	4	2	63	151	8392	WISP1,PDCD5	1.764322506	0.313840402	0.6951918
GO:0005623	cell	cellular_component	1	153	7866	173	9055	PRSS12,OAZ2,CTIF,SLC4A10,RNF138,BAI1,PLEKHA8,PRCC,LOC424430,OSBPL6,PRKG2,ZNF462,DLEC1,SIN3B,SKA2,GPR87,NTNG2,SMCR7,TMEM231,PDZK1,TUBD1,PIAS2,GPR6,HEY1,C22ORF32,LIG3,WEE2,GSTK1,IGF2BP3,NME7,COX18,IFT80,ZNHIT6,AURKAIP1,WISP1,HOXD10,LOC100858243,ANKRD2,DLX5,PRKAA2,SPPL2B,ARL15,ABCB6,SEC16A,MRPS36,LOC101747931,CALR3,CTLA4,LOC427652,INF2,CYB5B,MDH2,RPL21,PEX11G,CCND3,GPR125,CDKL5,NPHP4,THY1,ACOT8,AARS…	1.018075158	0.314473519	0.6951918
GO:0022857	transmembrane transporter activity	molecular_function	6	14	668	151	8392	SLC4A10,ABCB6,SLC9A5,SLCO2A1,CLCN7,ANXA6,SLC37A3,GRIN1,KCNJ2,TMEM38A,BEST3,ATP6V0C,ABCD3,SCN1A	1.164769798	0.315017969	0.6951918
GO:0005102	receptor binding	molecular_function	3	13	616	151	8392	GSTK1,WISP1,THY1,ACOT8,IL34,DKK1,BMP6,GRIN1,TRAIL-LIKE,CECR1,MIF,UBXN2A,DLL1	1.172873484	0.315510255	0.6951918
GO:0022804	active transmembrane transporter activity	molecular_function	7	5	207	151	8392	SLC4A10,ABCB6,SLC9A5,SLC37A3,ABCD3	1.342419298	0.316317286	0.6951918
GO:0033993	response to lipid	biological_process	4	6	243	171	8990	WBP2,DKK1,GATA6,ASH2L,MIF,HNF4G	1.29810122	0.316461448	0.6951918
GO:0050796	regulation of insulin secretion	biological_process	10	2	60	171	8990	NDUFAF2,PFKM	1.752436647	0.316686387	0.6951918
GO:0032273	positive regulation of protein polymerization	biological_process	9	2	60	171	8990	KIRREL,ARPC3	1.752436647	0.316686387	0.6951918
GO:0015631	tubulin binding	molecular_function	4	4	158	151	8392	SKA2,PDCD5,PHF6,KIF2A	1.406991366	0.316921851	0.6951918
GO:0016746	transferase activity, transferring acyl groups	molecular_function	4	4	158	151	8392	PDCD5,ABHD5,NAA30,LOC420050	1.406991366	0.316921851	0.6951918
GO:0007369	gastrulation	biological_process	6	3	104	171	8990	DKK1,GATA6,SRF	1.516531714	0.317289242	0.6951918
GO:0051539	4 iron, 4 sulfur cluster binding	molecular_function	4	1	21	151	8392	NUBP2	2.646483759	0.317341093	0.6951918
GO:0016796	exonuclease activity, active with either ribo- or deoxyribonucleic acids and producing 5'-phosphomonoesters	molecular_function	9	1	21	151	8392	CNOT8	2.646483759	0.317341093	0.6951918
GO:0004623	phospholipase A2 activity	molecular_function	7	1	21	151	8392	PRDX6	2.646483759	0.317341093	0.6951918
GO:0051018	protein kinase A binding	molecular_function	3	1	21	151	8392	AKAP17A	2.646483759	0.317341093	0.6951918
GO:0033558	protein deacetylase activity	molecular_function	9	1	21	151	8392	SIN3B	2.646483759	0.317341093	0.6951918
GO:0051254	positive regulation of RNA metabolic process	biological_process	8	15	683	171	8990	ZNF462,PIAS2,HOXD10,DLX5,WBP2,GATA6,SRF,GRIN1,MEF2A,ASH2L,HNF4G,CNOT8,NFAT5,RNF20,DLL1	1.154606869	0.318689244	0.6951918
GO:0002755	MyD88-dependent toll-like receptor signaling pathway	biological_process	12	1	20	171	8990	TLR2-2	2.628654971	0.319207467	0.6951918
GO:0044706	multi-multicellular organism process	biological_process	2	1	20	171	8990	GRIN1	2.628654971	0.319207467	0.6951918
GO:0050729	positive regulation of inflammatory response	biological_process	7	1	20	171	8990	TLR2-2	2.628654971	0.319207467	0.6951918
GO:0035588	G-protein coupled purinergic receptor signaling pathway	biological_process	7	1	20	171	8990	GPR87	2.628654971	0.319207467	0.6951918
GO:0021772	olfactory bulb development	biological_process	11	1	20	171	8990	SRF	2.628654971	0.319207467	0.6951918
GO:0001659	temperature homeostasis	biological_process	5	1	20	171	8990	PRKAA2	2.628654971	0.319207467	0.6951918
GO:0001881	receptor recycling	biological_process	6	1	20	171	8990	BVES	2.628654971	0.319207467	0.6951918
GO:0001702	gastrulation with mouth forming second	biological_process	7	1	20	171	8990	SRF	2.628654971	0.319207467	0.6951918
GO:0043297	apical junction assembly	biological_process	6	1	20	171	8990	SRF	2.628654971	0.319207467	0.6951918
GO:0060079	regulation of excitatory postsynaptic membrane potential	biological_process	9	1	20	171	8990	GRIN1	2.628654971	0.319207467	0.6951918
GO:0002065	columnar/cuboidal epithelial cell differentiation	biological_process	6	1	20	171	8990	GATA6	2.628654971	0.319207467	0.6951918
GO:0046847	filopodium assembly	biological_process	5	1	20	171	8990	SRF	2.628654971	0.319207467	0.6951918
GO:0061337	cardiac conduction	biological_process	8	1	20	171	8990	MEF2A	2.628654971	0.319207467	0.6951918
GO:0071695	anatomical structure maturation	biological_process	4	1	20	171	8990	GRIN1	2.628654971	0.319207467	0.6951918
GO:0006144	purine nucleobase metabolic process	biological_process	7	1	20	171	8990	CECR1	2.628654971	0.319207467	0.6951918
GO:0046513	ceramide biosynthetic process	biological_process	8	1	20	171	8990	LOC420050	2.628654971	0.319207467	0.6951918
GO:0016241	regulation of macroautophagy	biological_process	8	1	20	171	8990	RALB	2.628654971	0.319207467	0.6951918
GO:0061077	chaperone-mediated protein folding	biological_process	7	1	20	171	8990	LOC417192	2.628654971	0.319207467	0.6951918
GO:0021522	spinal cord motor neuron differentiation	biological_process	10	1	20	171	8990	HOXD10	2.628654971	0.319207467	0.6951918
GO:0050869	negative regulation of B cell activation	biological_process	8	1	20	171	8990	CTLA4	2.628654971	0.319207467	0.6951918
GO:0032543	mitochondrial translation	biological_process	7	1	20	171	8990	AARS2	2.628654971	0.319207467	0.6951918
GO:0035329	hippo signaling cascade	biological_process	6	1	20	171	8990	LATS2	2.628654971	0.319207467	0.6951918
GO:0005801	cis-Golgi network	cellular_component	7	1	20	173	9055	UBXN2A	2.617052023	0.320376275	0.6958449
GO:0030658	transport vesicle membrane	cellular_component	10	1	20	173	9055	TMEM30A	2.617052023	0.320376275	0.6958449
GO:0008180	signalosome	cellular_component	9	1	20	173	9055	COPS7A	2.617052023	0.320376275	0.6958449
GO:0051249	regulation of lymphocyte activation	biological_process	6	4	151	171	8990	CTLA4,THY1,MIF,LGALS8	1.392664885	0.323590482	0.6958449
GO:0043069	negative regulation of programmed cell death	biological_process	6	7	293	171	8990	PRKAA2,GATA6,TSC22D1,GRIN1,LGMN,BTC,MIF	1.256012614	0.323641514	0.6958449
GO:0050851	antigen receptor-mediated signaling pathway	biological_process	9	2	61	171	8990	CTLA4,THY1	1.723708178	0.323703434	0.6958449
GO:0050864	regulation of B cell activation	biological_process	7	2	61	171	8990	CTLA4,MIF	1.723708178	0.323703434	0.6958449
GO:0006937	regulation of muscle contraction	biological_process	6	2	61	171	8990	ANXA6,SRF	1.723708178	0.323703434	0.6958449
GO:0030182	neuron differentiation	biological_process	8	12	537	171	8990	NTNG2,HOXD10,DLX5,NPHP4,THY1,PIGT,BCL11A,BMP6,SRF,GRIN1,TMEM30A,DLL1	1.174817864	0.323985758	0.6958449
GO:0005216	ion channel activity	molecular_function	10	7	310	151	8392	CLCN7,ANXA6,GRIN1,KCNJ2,TMEM38A,BEST3,SCN1A	1.254945524	0.324283856	0.6958449
GO:0055114	oxidation-reduction process	biological_process	3	13	587	171	8990	LOC424430,GSTK1,MDH2,NDUFAF2,PCYOX1L,PHKA1,CYB5A,DHODH,CYP46A1,PRDX6,ABCD3,LDHA,LOC424677	1.164310549	0.325315148	0.6958449
GO:0046872	metal ion binding	molecular_function	4	36	1851	151	8392	RNF138,LOC424430,ZNF462,PIAS2,LIG3,WEE2,RUFY2,EFCAB11,TSHZ2,CALR3,CYB5B,AARS2,ARSA,ZNF593,NUBP2,ANXA6,GATA6,BCL11A,CYB5A,WBSCR17,CYP46A1,PDP1,CA12,GRIN1,PFKM,NRD1,MKRN1,CECR1,PPEF1,PHF6,HNF4G,LOC424677,CALML4,ILKAP,RNF20,DLL1	1.080897743	0.326771503	0.6958449
GO:0016616	oxidoreductase activity, acting on the CH-OH group of donors, NAD or NADP as acceptor	molecular_function	6	2	65	151	8392	MDH2,LDHA	1.71003566	0.327114159	0.6958449
GO:0042626	ATPase activity, coupled to transmembrane movement of substances	molecular_function	15	2	65	151	8392	ABCB6,ABCD3	1.71003566	0.327114159	0.6958449
GO:0002696	positive regulation of leukocyte activation	biological_process	6	3	106	171	8990	THY1,MIF,LGALS8	1.487917908	0.327745831	0.6958449
GO:0005622	intracellular	cellular_component	3	138	7068	173	9055	PRSS12,OAZ2,CTIF,RNF138,PLEKHA8,PRCC,LOC424430,OSBPL6,ZNF462,DLEC1,SIN3B,SKA2,SMCR7,TMEM231,TUBD1,PIAS2,GPR6,HEY1,C22ORF32,LIG3,WEE2,GSTK1,IGF2BP3,NME7,COX18,IFT80,ZNHIT6,AURKAIP1,WISP1,HOXD10,LOC100858243,ANKRD2,DLX5,PRKAA2,SPPL2B,ARL15,ABCB6,SEC16A,MRPS36,CALR3,CTLA4,LOC427652,INF2,CYB5B,MDH2,RPL21,PEX11G,CCND3,CDKL5,NPHP4,THY1,ACOT8,AARS2,ZNF593,WBP2,ELK4,NDUFAF2,TBRG4,TERF2,NUBP2,CLCN7,PCYOX1…	1.021938821	0.328791523	0.6958449
GO:0009987	cellular process	biological_process	1	154	7969	171	8990	PRSS12,OAZ2,CTIF,SLC4A10,BAI1,PLEKHA8,PRCC,POMT2,PRKG2,ZNF462,SIN3B,SKA2,GPR87,NTNG2,SMCR7,TMEM231,PDZK1,TUBD1,PIAS2,GPR6,HEY1,C22ORF32,NOL9,LIG3,WEE2,GSTK1,IGF2BP3,NME7,SOGA1,COX18,IFT80,AURKAIP1,WISP1,HOXD10,LOC100858243,ANKRD2,DLX5,PRKAA2,ARL15,ABCB6,SEC16A,LOC101747931,CALR3,CTLA4,TLR2-2,INF2,MMD,MDH2,FRAS1,RPL21,PEX11G,CCND3,GPR125,CDKL5,NPHP4,THY1,ACOT8,SLC9A5,AARS2,ARSA,WBP2,SLCO2A1,GTF2H4…	1.015969044	0.328825239	0.6958449
GO:0050793	regulation of developmental process	biological_process	3	21	989	171	8990	BAI1,SMCR7,PIAS2,HEY1,WEE2,ANKRD2,CTLA4,INF2,THY1,GTF2H4,DKK1,MAFF,GATA6,BCL11A,BMP6,SRF,GRIN1,BVES,TMEM30A,MIF,DLL1	1.116314548	0.329301626	0.6958449
GO:0015491	cation:cation antiporter activity	molecular_function	11	1	22	151	8392	SLC9A5	2.526189043	0.329655213	0.6958449
GO:0004180	carboxypeptidase activity	molecular_function	7	1	22	151	8392	CTSA	2.526189043	0.329655213	0.6958449
GO:0000049	tRNA binding	molecular_function	5	1	22	151	8392	AARS2	2.526189043	0.329655213	0.6958449
GO:0048667	cell morphogenesis involved in neuron differentiation	biological_process	10	6	247	171	8990	NTNG2,DLX5,THY1,BCL11A,SRF,GRIN1	1.277079338	0.329939767	0.6958449
GO:0070201	regulation of establishment of protein localization	biological_process	5	6	247	171	8990	OAZ2,SMCR7,PDZK1,TLR2-2,TMEM30A,MIF	1.277079338	0.329939767	0.6958449
GO:0008361	regulation of cell size	biological_process	5	2	62	171	8990	BCL11A,SRF	1.695906433	0.330702406	0.6958449
GO:0033135	regulation of peptidyl-serine phosphorylation	biological_process	10	2	62	171	8990	DKK1,MIF	1.695906433	0.330702406	0.6958449
GO:0031214	biomineral tissue development	biological_process	6	2	62	171	8990	GTF2H4,BMP6	1.695906433	0.330702406	0.6958449
GO:0014896	muscle hypertrophy	biological_process	5	1	21	171	8990	GATA6	2.503480925	0.332185786	0.6958449
GO:0006635	fatty acid beta-oxidation	biological_process	10	1	21	171	8990	ABCD3	2.503480925	0.332185786	0.6958449
GO:0043113	receptor clustering	biological_process	7	1	21	171	8990	NME7	2.503480925	0.332185786	0.6958449
GO:0070169	positive regulation of biomineral tissue development	biological_process	8	1	21	171	8990	BMP6	2.503480925	0.332185786	0.6958449
GO:0046456	icosanoid biosynthetic process	biological_process	8	1	21	171	8990	MIF	2.503480925	0.332185786	0.6958449
GO:0090307	spindle assembly involved in mitosis	biological_process	9	1	21	171	8990	KIF2A	2.503480925	0.332185786	0.6958449
GO:0006730	one-carbon metabolic process	biological_process	4	1	21	171	8990	CA12	2.503480925	0.332185786	0.6958449
GO:0045661	regulation of myoblast differentiation	biological_process	11	1	21	171	8990	ANKRD2	2.503480925	0.332185786	0.6958449
GO:0046939	nucleotide phosphorylation	biological_process	8	1	21	171	8990	NME7	2.503480925	0.332185786	0.6958449
GO:0048814	regulation of dendrite morphogenesis	biological_process	13	1	21	171	8990	GRIN1	2.503480925	0.332185786	0.6958449
GO:0014897	striated muscle hypertrophy	biological_process	6	1	21	171	8990	GATA6	2.503480925	0.332185786	0.6958449
GO:0009988	cell-cell recognition	biological_process	4	1	21	171	8990	ARSA	2.503480925	0.332185786	0.6958449
GO:0090503	RNA phosphodiester bond hydrolysis, exonucleolytic	biological_process	8	1	21	171	8990	CNOT8	2.503480925	0.332185786	0.6958449
GO:0035065	regulation of histone acetylation	biological_process	12	1	21	171	8990	WBP2	2.503480925	0.332185786	0.6958449
GO:0060291	long-term synaptic potentiation	biological_process	9	1	21	171	8990	SNAP47	2.503480925	0.332185786	0.6958449
GO:0051963	regulation of synapse assembly	biological_process	9	1	21	171	8990	GRIN1	2.503480925	0.332185786	0.6958449
GO:0030219	megakaryocyte differentiation	biological_process	9	1	21	171	8990	SRF	2.503480925	0.332185786	0.6958449
GO:0006636	unsaturated fatty acid biosynthetic process	biological_process	10	1	21	171	8990	MIF	2.503480925	0.332185786	0.6958449
GO:1901570	fatty acid derivative biosynthetic process	biological_process	4	1	21	171	8990	MIF	2.503480925	0.332185786	0.6958449
GO:0003300	cardiac muscle hypertrophy	biological_process	7	1	21	171	8990	GATA6	2.503480925	0.332185786	0.6958449
GO:0030501	positive regulation of bone mineralization	biological_process	9	1	21	171	8990	BMP6	2.503480925	0.332185786	0.6958449
GO:0008156	negative regulation of DNA replication	biological_process	9	1	21	171	8990	PDS5A	2.503480925	0.332185786	0.6958449
GO:0050810	regulation of steroid biosynthetic process	biological_process	7	1	21	171	8990	BMP6	2.503480925	0.332185786	0.6958449
GO:0048168	regulation of neuronal synaptic plasticity	biological_process	9	1	21	171	8990	GRIN1	2.503480925	0.332185786	0.6958449
GO:0010470	regulation of gastrulation	biological_process	7	1	21	171	8990	DKK1	2.503480925	0.332185786	0.6958449
GO:0034502	protein localization to chromosome	biological_process	7	1	21	171	8990	TERF2	2.503480925	0.332185786	0.6958449
GO:0048016	inositol phosphate-mediated signaling	biological_process	7	1	21	171	8990	NFAT5	2.503480925	0.332185786	0.6958449
GO:0022832	voltage-gated channel activity	molecular_function	10	3	113	151	8392	CLCN7,KCNJ2,SCN1A	1.475473246	0.332420557	0.6958449
GO:0005244	voltage-gated ion channel activity	molecular_function	11	3	113	151	8392	CLCN7,KCNJ2,SCN1A	1.475473246	0.332420557	0.6958449
GO:0043296	apical junction complex	cellular_component	3	2	62	173	9055	BVES,UBN1	1.68842066	0.332623185	0.6958449
GO:0042254	ribosome biogenesis	biological_process	4	3	107	171	8990	NOL9,RPS16,METTL16	1.474012133	0.332974271	0.6958449
GO:0060485	mesenchyme development	biological_process	6	3	107	171	8990	HEY1,ANXA6,BVES	1.474012133	0.332974271	0.6958449
GO:0042493	response to drug	biological_process	3	3	107	171	8990	GATA6,TMEM30A,LOC424677	1.474012133	0.332974271	0.6958449
GO:0080090	regulation of primary metabolic process	biological_process	4	51	2526	171	8990	OAZ2,CTIF,ZNF462,SIN3B,PIAS2,HEY1,LIG3,WEE2,IGF2BP3,SOGA1,AURKAIP1,HOXD10,ANKRD2,DLX5,CCND3,THY1,WBP2,GTF2H4,ELK4,IL34,DKK1,TERF2,LATS2,MAFF,KIRREL,GATA6,BCL11A,TSC22D1,MNT,BMP6,SRF,GRIN1,MEF2A,BVES,PDS5A,UBN1,VSX1,ASH2L,USP35,SUMO3,MIF,HNF4G,UBXN2A,CNOT8,RALB,AKAP17A,NFAT5,ABHD5,RNF20,RGS12,DLL1	1.061452126	0.3332109	0.6958449
GO:0044464	cell part	cellular_component	2	152	7824	173	9055	PRSS12,OAZ2,CTIF,SLC4A10,RNF138,BAI1,PLEKHA8,PRCC,LOC424430,OSBPL6,PRKG2,ZNF462,DLEC1,SIN3B,SKA2,GPR87,NTNG2,SMCR7,TMEM231,PDZK1,TUBD1,PIAS2,GPR6,HEY1,C22ORF32,LIG3,WEE2,GSTK1,IGF2BP3,NME7,COX18,IFT80,ZNHIT6,AURKAIP1,WISP1,HOXD10,LOC100858243,ANKRD2,DLX5,PRKAA2,SPPL2B,ARL15,ABCB6,SEC16A,MRPS36,LOC101747931,CALR3,CTLA4,LOC427652,INF2,CYB5B,MDH2,RPL21,PEX11G,CCND3,GPR125,CDKL5,NPHP4,THY1,ACOT8,AARS…	1.016850479	0.333281113	0.6958449
GO:0016328	lateral plasma membrane	cellular_component	6	1	21	173	9055	BVES	2.492430498	0.333389546	0.6958449
GO:0030660	Golgi-associated vesicle membrane	cellular_component	10	1	21	173	9055	SPPL2B	2.492430498	0.333389546	0.6958449
GO:0016529	sarcoplasmic reticulum	cellular_component	8	1	21	173	9055	TMEM38A	2.492430498	0.333389546	0.6958449
GO:0016820	hydrolase activity, acting on acid anhydrides, catalyzing transmembrane movement of substances	molecular_function	7	2	66	151	8392	ABCB6,ABCD3	1.684126028	0.333726495	0.6960953
GO:0048598	embryonic morphogenesis	biological_process	5	8	346	171	8990	TMEM231,HOXD10,DLX5,FRAS1,DKK1,GATA6,SRF,DLL1	1.215562992	0.337262817	0.6989876
GO:0071383	cellular response to steroid hormone stimulus	biological_process	7	2	63	171	8990	WBP2,HNF4G	1.668987283	0.337681458	0.6989876
GO:0045137	development of primary sexual characteristics	biological_process	5	3	108	171	8990	NUP210L,GATA6,BMP6	1.460363873	0.338201534	0.6989876
GO:0032870	cellular response to hormone stimulus	biological_process	6	5	202	171	8990	SOGA1,WBP2,LATS2,GATA6,HNF4G	1.301314342	0.339672207	0.6989876
GO:0032386	regulation of intracellular transport	biological_process	6	5	202	171	8990	OAZ2,SMCR7,PDZK1,THY1,TMEM30A	1.301314342	0.339672207	0.6989876
GO:0004683	calmodulin-dependent protein kinase activity	molecular_function	10	1	23	151	8392	PHKA1	2.416354737	0.341748649	0.6989876
GO:0016776	phosphotransferase activity, phosphate group as acceptor	molecular_function	5	1	23	151	8392	NME7	2.416354737	0.341748649	0.6989876
GO:0051117	ATPase binding	molecular_function	4	1	23	151	8392	RALB	2.416354737	0.341748649	0.6989876
GO:0004970	ionotropic glutamate receptor activity	molecular_function	13	1	23	151	8392	GRIN1	2.416354737	0.341748649	0.6989876
GO:0004879	ligand-activated sequence-specific DNA binding RNA polymerase II transcription factor activity	molecular_function	12	1	23	151	8392	HNF4G	2.416354737	0.341748649	0.6989876
GO:0050867	positive regulation of cell activation	biological_process	5	3	109	171	8990	THY1,MIF,LGALS8	1.446966039	0.343426686	0.6989876
GO:0051402	neuron apoptotic process	biological_process	7	3	109	171	8990	PIGT,GRIN1,LGMN	1.446966039	0.343426686	0.6989876
GO:0001654	eye development	biological_process	7	5	203	171	8990	TMEM231,NPHP4,THY1,BMP6,SRF	1.294903926	0.34345402	0.6989876
GO:0044456	synapse part	cellular_component	2	4	155	173	9055	PRSS12,SYNGR3,SYNGR2,GRIN1	1.350736528	0.343899362	0.6989876
GO:0050906	detection of stimulus involved in sensory perception	biological_process	6	2	64	171	8990	LOC101747931,PPEF1	1.642909357	0.344638822	0.6989876
GO:0002429	immune response-activating cell surface receptor signaling pathway	biological_process	8	2	64	171	8990	CTLA4,THY1	1.642909357	0.344638822	0.6989876
GO:0050870	positive regulation of T cell activation	biological_process	8	2	64	171	8990	THY1,LGALS8	1.642909357	0.344638822	0.6989876
GO:0042578	phosphoric ester hydrolase activity	molecular_function	5	7	317	151	8392	PDP1,UBN1,PPEF1,PLCXD1,UBXN2A,UBXN2B,ILKAP	1.227233794	0.344815867	0.6989876
GO:0061178	regulation of insulin secretion involved in cellular response to glucose stimulus	biological_process	11	1	22	171	8990	NDUFAF2	2.389686337	0.344918112	0.6989876
GO:0042073	intraflagellar transport	biological_process	8	1	22	171	8990	NME7	2.389686337	0.344918112	0.6989876
GO:0015991	ATP hydrolysis coupled proton transport	biological_process	10	1	22	171	8990	ATP6V0C	2.389686337	0.344918112	0.6989876
GO:0006891	intra-Golgi vesicle-mediated transport	biological_process	7	1	22	171	8990	STX16	2.389686337	0.344918112	0.6989876
GO:0030317	sperm motility	biological_process	5	1	22	171	8990	NPHP4	2.389686337	0.344918112	0.6989876
GO:0009060	aerobic respiration	biological_process	6	1	22	171	8990	MDH2	2.389686337	0.344918112	0.6989876
GO:0050672	negative regulation of lymphocyte proliferation	biological_process	8	1	22	171	8990	CTLA4	2.389686337	0.344918112	0.6989876
GO:0045214	sarcomere organization	biological_process	9	1	22	171	8990	SRF	2.389686337	0.344918112	0.6989876
GO:0034314	Arp2/3 complex-mediated actin nucleation	biological_process	13	1	22	171	8990	ARPC3	2.389686337	0.344918112	0.6989876
GO:0021988	olfactory lobe development	biological_process	10	1	22	171	8990	SRF	2.389686337	0.344918112	0.6989876
GO:0014855	striated muscle cell proliferation	biological_process	4	1	22	171	8990	GATA6	2.389686337	0.344918112	0.6989876
GO:0035383	thioester metabolic process	biological_process	3	1	22	171	8990	ACOT8	2.389686337	0.344918112	0.6989876
GO:0046888	negative regulation of hormone secretion	biological_process	9	1	22	171	8990	NDUFAF2	2.389686337	0.344918112	0.6989876
GO:0050848	regulation of calcium-mediated signaling	biological_process	8	1	22	171	8990	NFAT5	2.389686337	0.344918112	0.6989876
GO:0006637	acyl-CoA metabolic process	biological_process	5	1	22	171	8990	ACOT8	2.389686337	0.344918112	0.6989876
GO:0045471	response to ethanol	biological_process	5	1	22	171	8990	GRIN1	2.389686337	0.344918112	0.6989876
GO:0060038	cardiac muscle cell proliferation	biological_process	10	1	22	171	8990	GATA6	2.389686337	0.344918112	0.6989876
GO:0010092	specification of organ identity	biological_process	8	1	22	171	8990	DKK1	2.389686337	0.344918112	0.6989876
GO:0033144	negative regulation of intracellular steroid hormone receptor signaling pathway	biological_process	8	1	22	171	8990	PIAS2	2.389686337	0.344918112	0.6989876
GO:0031128	developmental induction	biological_process	7	1	22	171	8990	DKK1	2.389686337	0.344918112	0.6989876
GO:0015988	energy coupled proton transmembrane transport, against electrochemical gradient	biological_process	9	1	22	171	8990	ATP6V0C	2.389686337	0.344918112	0.6989876
GO:2000107	negative regulation of leukocyte apoptotic process	biological_process	9	1	22	171	8990	MIF	2.389686337	0.344918112	0.6989876
GO:0060193	positive regulation of lipase activity	biological_process	7	1	22	171	8990	ABHD5	2.389686337	0.344918112	0.6989876
GO:0006111	regulation of gluconeogenesis	biological_process	9	1	22	171	8990	SOGA1	2.389686337	0.344918112	0.6989876
GO:0001755	neural crest cell migration	biological_process	10	1	22	171	8990	ANXA6	2.389686337	0.344918112	0.6989876
GO:0032945	negative regulation of mononuclear cell proliferation	biological_process	7	1	22	171	8990	CTLA4	2.389686337	0.344918112	0.6989876
GO:0045168	cell-cell signaling involved in cell fate commitment	biological_process	6	1	22	171	8990	DKK1	2.389686337	0.344918112	0.6989876
GO:0031324	negative regulation of cellular metabolic process	biological_process	5	18	847	171	8990	SIN3B,HEY1,LIG3,WEE2,SOGA1,ANKRD2,THY1,ELK4,DKK1,TERF2,LATS2,KIRREL,GATA6,BCL11A,MNT,MEF2A,PDS5A,MIF	1.11725595	0.345796412	0.7003251
GO:0000777	condensed chromosome kinetochore	cellular_component	11	1	22	173	9055	SKA2	2.379138203	0.346155055	0.7006091
GO:0007389	pattern specification process	biological_process	4	6	252	171	8990	HEY1,NME7,HOXD10,DKK1,SRF,DLL1	1.251740462	0.346891893	0.7016578
GO:0045786	negative regulation of cell cycle	biological_process	5	5	204	171	8990	PRCC,WEE2,LATS2,GATA6,MIF	1.288556358	0.347238969	0.7019172
GO:0045893	positive regulation of transcription, DNA-dependent	biological_process	10	14	647	171	8990	ZNF462,PIAS2,HOXD10,DLX5,WBP2,GATA6,SRF,GRIN1,MEF2A,ASH2L,HNF4G,NFAT5,RNF20,DLL1	1.137594114	0.347487498	0.7019773
GO:0032880	regulation of protein localization	biological_process	4	7	301	171	8990	OAZ2,SMCR7,TMEM231,PDZK1,TLR2-2,TMEM30A,MIF	1.222630219	0.348422565	0.7029952
GO:0051606	detection of stimulus	biological_process	2	3	110	171	8990	LOC101747931,TLR2-2,PPEF1	1.433811802	0.348648815	0.7029952
GO:0016050	vesicle organization	biological_process	4	3	110	171	8990	SEC16A,SNAP47,STX16	1.433811802	0.348648815	0.7029952
GO:0043005	neuron projection	cellular_component	4	7	300	173	9055	PRSS12,NTNG2,THY1,KIRREL,GRIN1,SNAP47,GABBR2	1.221290944	0.349458042	0.7041843
GO:0043436	oxoacid metabolic process	biological_process	5	10	449	171	8990	GSTK1,LOC100858243,MDH2,ACOT8,AARS2,PCYOX1L,MIF,ABCD3,LDHA,LOC424677	1.170893083	0.35004995	0.7049342
GO:0051128	regulation of cellular component organization	biological_process	4	19	900	171	8990	SKA2,SMCR7,WISP1,INF2,THY1,WBP2,GTF2H4,DKK1,TERF2,KIRREL,BCL11A,SRF,GRIN1,BVES,TMEM30A,PDCD5,ARPC3,RALB,RNF20	1.109876543	0.350537346	0.7052655
GO:0022838	substrate-specific channel activity	molecular_function	9	7	319	151	8392	CLCN7,ANXA6,GRIN1,KCNJ2,TMEM38A,BEST3,SCN1A	1.219539538	0.350714471	0.7052655
GO:0030659	cytoplasmic vesicle membrane	cellular_component	9	3	110	173	9055	SPPL2B,SYNGR3,TMEM30A	1.427482922	0.351193685	0.7052655
GO:0045321	leukocyte activation	biological_process	4	7	302	171	8990	CTLA4,CCND3,THY1,BCL11A,SRF,MIF,LGALS8	1.218581775	0.351537585	0.7052655
GO:0051147	regulation of muscle cell differentiation	biological_process	6	2	65	171	8990	ANKRD2,DKK1	1.617633828	0.351572803	0.7052655
GO:0019538	protein metabolic process	biological_process	4	52	2593	171	8990	PRSS12,OAZ2,CTIF,POMT2,PRKG2,SIN3B,WEE2,IGF2BP3,AURKAIP1,LOC100858243,PRKAA2,SPPL2B,CALR3,MDH2,RPL21,CCND3,CDKL5,THY1,AARS2,WBP2,GTF2H4,ELK4,IL34,DKK1,TBRG4,PCYOX1L,PIGT,LATS2,CTSA,PIK3CB,KIRREL,PHKA1,WBSCR17,BMP6,PDP1,LOC417192,LGMN,NRD1,MKRN1,ASH2L,RPL15,USP35,RPS16,SUMO3,MIF,COPS7A,UBXN2A,RALB,UBXN2B,ILKAP,RNF20,NAA30	1.05430049	0.351584061	0.7052655
GO:0031982	vesicle	cellular_component	2	37	1811	173	9055	PRSS12,PDZK1,GSTK1,SOGA1,ZNHIT6,SPPL2B,ARL15,ABCB6,CTLA4,MDH2,THY1,ARSA,GTF2H4,PIGT,NPC2,ANXA6,KIRREL,SYNGR3,CYB5A,SYNGR2,GRIN1,TMEM30A,LGMN,PFKM,TMEM38A,RPL15,PDCD5,RPS16,SUMO3,PRDX6,MIF,ATP6V0C,ARPC3,LGALS8,RALB,USMG5,DLL1	1.069364162	0.351794981	0.7052655
GO:0015276	ligand-gated ion channel activity	molecular_function	11	3	117	151	8392	ANXA6,GRIN1,KCNJ2	1.425029716	0.352193066	0.7052655
GO:0022834	ligand-gated channel activity	molecular_function	10	3	117	151	8392	ANXA6,GRIN1,KCNJ2	1.425029716	0.352193066	0.7052655
GO:0030154	cell differentiation	biological_process	4	34	1666	171	8990	NTNG2,TMEM231,PIAS2,HEY1,WEE2,GSTK1,IFT80,HOXD10,ANKRD2,DLX5,CTLA4,NPHP4,THY1,GTF2H4,ELK4,DKK1,PIGT,LATS2,MAFF,ANXA6,NUP210L,GATA6,BCL11A,BMP6,SRF,GRIN1,MEF2A,BVES,TMEM30A,APCDD1,LGALS8,KIF2A,ERH,DLL1	1.072920396	0.35304514	0.7060753
GO:0015298	solute:cation antiporter activity	molecular_function	10	1	24	151	8392	SLC9A5	2.315673289	0.353625332	0.7060753
GO:0008028	monocarboxylic acid transmembrane transporter activity	molecular_function	12	1	24	151	8392	SLCO2A1	2.315673289	0.353625332	0.7060753
GO:0001191	RNA polymerase II transcription factor binding transcription factor activity involved in negative regulation of transcription	molecular_function	12	1	24	151	8392	SIN3B	2.315673289	0.353625332	0.7060753
GO:0048812	neuron projection morphogenesis	biological_process	11	6	254	171	8990	NTNG2,DLX5,THY1,BCL11A,SRF,GRIN1	1.241884238	0.353697954	0.7060753
GO:0005525	GTP binding	molecular_function	8	5	218	151	8392	TUBD1,ARL15,ANXA6,RHOBTB2,RALB	1.274682545	0.355631214	0.7072141
GO:0031645	negative regulation of neurological system process	biological_process	6	1	23	171	8990	SRF	2.285786931	0.35740908	0.7072141
GO:0009994	oocyte differentiation	biological_process	7	1	23	171	8990	WEE2	2.285786931	0.35740908	0.7072141
GO:0055010	ventricular cardiac muscle tissue morphogenesis	biological_process	11	1	23	171	8990	HEY1	2.285786931	0.35740908	0.7072141
GO:0043094	cellular metabolic compound salvage	biological_process	4	1	23	171	8990	CECR1	2.285786931	0.35740908	0.7072141
GO:0043500	muscle adaptation	biological_process	5	1	23	171	8990	GATA6	2.285786931	0.35740908	0.7072141
GO:0042446	hormone biosynthetic process	biological_process	5	1	23	171	8990	BMP6	2.285786931	0.35740908	0.7072141
GO:0035587	purinergic receptor signaling pathway	biological_process	6	1	23	171	8990	GPR87	2.285786931	0.35740908	0.7072141
GO:0009247	glycolipid biosynthetic process	biological_process	7	1	23	171	8990	PIGT	2.285786931	0.35740908	0.7072141
GO:0070664	negative regulation of leukocyte proliferation	biological_process	6	1	23	171	8990	CTLA4	2.285786931	0.35740908	0.7072141
GO:0006940	regulation of smooth muscle contraction	biological_process	7	1	23	171	8990	SRF	2.285786931	0.35740908	0.7072141
GO:2000756	regulation of peptidyl-lysine acetylation	biological_process	10	1	23	171	8990	WBP2	2.285786931	0.35740908	0.7072141
GO:0048599	oocyte development	biological_process	8	1	23	171	8990	WEE2	2.285786931	0.35740908	0.7072141
GO:0046835	carbohydrate phosphorylation	biological_process	6	1	23	171	8990	PFKM	2.285786931	0.35740908	0.7072141
GO:0043933	macromolecular complex subunit organization	biological_process	3	17	803	171	8990	SMCR7,TUBD1,KCTD4,ZNHIT6,AARS2,DKK1,ANXA6,KIRREL,SRF,BVES,UBN1,SNAP47,PFKM,KCNJ2,MIF,ARPC3,KIF2A	1.113004595	0.358137051	0.7072141
GO:0048589	developmental growth	biological_process	3	4	159	171	8990	GTF2H4,GATA6,BCL11A,SRF	1.322593696	0.358276601	0.7072141
GO:0048284	organelle fusion	biological_process	4	2	66	171	8990	SNAP47,STX16	1.593124225	0.358481776	0.7072141
GO:0043170	macromolecule metabolic process	biological_process	3	84	4267	171	8990	PRSS12,OAZ2,CTIF,POMT2,PRKG2,ZNF462,SIN3B,PIAS2,HEY1,NOL9,LIG3,WEE2,IGF2BP3,AURKAIP1,HOXD10,LOC100858243,ANKRD2,DLX5,PRKAA2,SPPL2B,TSHZ2,CALR3,MDH2,RPL21,CCND3,CDKL5,THY1,AARS2,WBP2,GTF2H4,ELK4,IL34,DKK1,TBRG4,TERF2,PCYOX1L,PIGT,LATS2,CTSA,MAFF,PIK3CB,KIRREL,PHKA1,GATA6,DCP1B,BCL11A,POP1,TSC22D1,MNT,WBSCR17,BMP6,PDP1,SRF,LOC417192,GRIN1,MEF2A,PRPF18,BVES,LGMN,PDS5A,UBN1,NRD1,MKRN1,VSX1,ASH2L,RPL1…	1.034952039	0.358577746	0.7072141
GO:0022627	cytosolic small ribosomal subunit	cellular_component	10	1	23	173	9055	RPS16	2.275697411	0.358677492	0.7072141
GO:0016528	sarcoplasm	cellular_component	6	1	23	173	9055	TMEM38A	2.275697411	0.358677492	0.7072141
GO:0015405	P-P-bond-hydrolysis-driven transmembrane transporter activity	molecular_function	9	2	70	151	8392	ABCB6,ABCD3	1.587890255	0.359977155	0.7089053
GO:0015399	primary active transmembrane transporter activity	molecular_function	8	2	70	151	8392	ABCB6,ABCD3	1.587890255	0.359977155	0.7089053
GO:0044087	regulation of cellular component biogenesis	biological_process	4	7	305	171	8990	SMCR7,DKK1,KIRREL,SRF,GRIN1,ARPC3,RALB	1.206595724	0.360900692	0.710288
GO:0009897	external side of plasma membrane	cellular_component	6	3	112	173	9055	CTLA4,GPR125,THY1	1.401992155	0.36166625	0.7113583
GO:0051246	regulation of protein metabolic process	biological_process	5	20	957	171	8990	OAZ2,CTIF,WEE2,IGF2BP3,AURKAIP1,CCND3,THY1,WBP2,GTF2H4,IL34,DKK1,LATS2,KIRREL,BMP6,USP35,SUMO3,MIF,UBXN2A,RALB,RNF20	1.098706362	0.362147006	0.711749
GO:0046651	lymphocyte proliferation	biological_process	6	3	113	171	8990	CTLA4,CCND3,MIF	1.395746002	0.364288183	0.711749
GO:0032943	mononuclear cell proliferation	biological_process	4	3	113	171	8990	CTLA4,CCND3,MIF	1.395746002	0.364288183	0.711749
GO:0051239	regulation of multicellular organismal process	biological_process	3	25	1213	171	8990	BAI1,PIAS2,HEY1,WEE2,ANKRD2,CTLA4,TLR2-2,THY1,GTF2H4,DKK1,LATS2,MAFF,ANXA6,GATA6,BCL11A,BMP6,SRF,GRIN1,MEF2A,BVES,TMEM30A,LGMN,SNAP47,MIF,DLL1	1.083534613	0.364629707	0.711749
GO:0045935	positive regulation of nucleobase-containing compound metabolic process	biological_process	6	16	756	171	8990	ZNF462,PIAS2,HOXD10,DLX5,WBP2,TERF2,GATA6,SRF,GRIN1,MEF2A,ASH2L,HNF4G,CNOT8,NFAT5,RNF20,DLL1	1.112658189	0.365074429	0.711749
GO:0048029	monosaccharide binding	molecular_function	3	1	25	151	8392	PFKM	2.223046358	0.365289119	0.711749
GO:0008374	O-acyltransferase activity	molecular_function	6	1	25	151	8392	ABHD5	2.223046358	0.365289119	0.711749
GO:0050769	positive regulation of neurogenesis	biological_process	9	2	67	171	8990	BCL11A,SRF	1.569346251	0.365364188	0.711749
GO:0002768	immune response-regulating cell surface receptor signaling pathway	biological_process	6	2	67	171	8990	CTLA4,THY1	1.569346251	0.365364188	0.711749
GO:0048858	cell projection morphogenesis	biological_process	6	8	356	171	8990	NTNG2,TMEM231,IFT80,DLX5,THY1,BCL11A,SRF,GRIN1	1.181417964	0.366176695	0.711749
GO:0022604	regulation of cell morphogenesis	biological_process	6	5	209	171	8990	THY1,BCL11A,SRF,GRIN1,BVES	1.257729651	0.366197592	0.711749
GO:0022839	ion gated channel activity	molecular_function	10	5	221	151	8392	CLCN7,ANXA6,GRIN1,KCNJ2,SCN1A	1.257379162	0.366408614	0.711749
GO:0022836	gated channel activity	molecular_function	9	5	221	151	8392	CLCN7,ANXA6,GRIN1,KCNJ2,SCN1A	1.257379162	0.366408614	0.711749
GO:0015711	organic anion transport	biological_process	7	4	161	171	8990	SLC4A10,PDZK1,SLCO2A1,MIF	1.306163961	0.36695721	0.711749
GO:0030496	midbody	cellular_component	3	2	67	173	9055	RALB,ERH	1.562419118	0.367403346	0.711749
GO:0005509	calcium ion binding	molecular_function	5	8	377	151	8392	EFCAB11,CALR3,ARSA,ANXA6,GRIN1,PPEF1,CALML4,DLL1	1.179334938	0.367920921	0.711749
GO:0072359	circulatory system development	biological_process	5	11	506	171	8990	BAI1,SIN3B,TMEM231,HEY1,THY1,DKK1,GATA6,SRF,MEF2A,BVES,DLL1	1.142893466	0.368176574	0.711749
GO:0072358	cardiovascular system development	biological_process	6	11	506	171	8990	BAI1,SIN3B,TMEM231,HEY1,THY1,DKK1,GATA6,SRF,MEF2A,BVES,DLL1	1.142893466	0.368176574	0.711749
GO:0045682	regulation of epidermis development	biological_process	7	1	24	171	8990	MAFF	2.190545809	0.36966324	0.711749
GO:0032642	regulation of chemokine production	biological_process	5	1	24	171	8990	MIF	2.190545809	0.36966324	0.711749
GO:0007019	microtubule depolymerization	biological_process	8	1	24	171	8990	KIF2A	2.190545809	0.36966324	0.711749
GO:0046717	acid secretion	biological_process	6	1	24	171	8990	MIF	2.190545809	0.36966324	0.711749
GO:0030166	proteoglycan biosynthetic process	biological_process	7	1	24	171	8990	LOC100858243	2.190545809	0.36966324	0.711749
GO:0072080	nephron tubule development	biological_process	10	1	24	171	8990	DLL1	2.190545809	0.36966324	0.711749
GO:0043271	negative regulation of ion transport	biological_process	7	1	24	171	8990	BEST3	2.190545809	0.36966324	0.711749
GO:0090199	regulation of release of cytochrome c from mitochondria	biological_process	10	1	24	171	8990	PDCD5	2.190545809	0.36966324	0.711749
GO:1901264	carbohydrate derivative transport	biological_process	5	1	24	171	8990	PLEKHA8	2.190545809	0.36966324	0.711749
GO:0055017	cardiac muscle tissue growth	biological_process	9	1	24	171	8990	GATA6	2.190545809	0.36966324	0.711749
GO:0003156	regulation of organ formation	biological_process	8	1	24	171	8990	DKK1	2.190545809	0.36966324	0.711749
GO:0001754	eye photoreceptor cell differentiation	biological_process	10	1	24	171	8990	THY1	2.190545809	0.36966324	0.711749
GO:0035235	ionotropic glutamate receptor signaling pathway	biological_process	7	1	24	171	8990	GRIN1	2.190545809	0.36966324	0.711749
GO:0030890	positive regulation of B cell proliferation	biological_process	9	1	24	171	8990	MIF	2.190545809	0.36966324	0.711749
GO:0006900	membrane budding	biological_process	5	1	24	171	8990	SEC16A	2.190545809	0.36966324	0.711749
GO:0031400	negative regulation of protein modification process	biological_process	8	5	210	171	8990	WEE2,THY1,DKK1,LATS2,KIRREL	1.251740462	0.369993502	0.711749
GO:0001525	angiogenesis	biological_process	10	5	210	171	8990	BAI1,HEY1,THY1,GATA6,SRF	1.251740462	0.369993502	0.711749
GO:0016568	chromatin modification	biological_process	6	7	308	171	8990	SIN3B,PRKAA2,WBP2,ELK4,UBN1,ASH2L,RNF20	1.194843169	0.370286432	0.711749
GO:0015075	ion transmembrane transporter activity	molecular_function	8	12	589	151	8392	SLC4A10,SLC9A5,SLCO2A1,CLCN7,ANXA6,SLC37A3,GRIN1,KCNJ2,TMEM38A,BEST3,ATP6V0C,SCN1A	1.132281676	0.370521118	0.711749
GO:1901363	heterocyclic compound binding	molecular_function	2	54	2870	151	8392	CTIF,PRKG2,ZNF462,TUBD1,PIAS2,HEY1,LIG3,WEE2,IGF2BP3,NME7,HOXD10,DLX5,PRKAA2,MTHFSD,ARL15,ABCB6,TSHZ2,CYB5B,CDKL5,AARS2,WBP2,GTF2H4,ELK4,TERF2,NUBP2,LATS2,MAFF,ANXA6,PIK3CB,GATA6,DCP1B,BCL11A,CYB5A,MNT,CYP46A1,SRF,LOC417192,MEF2A,BVES,UBN1,RHOBTB2,PFKM,VSX1,ASH2L,PDCD5,ABCD3,HNF4G,LOC424677,CNOT8,KIF2A,RALB,AKAP17A,NFAT5,LOC420050	1.045683827	0.370859285	0.711749
GO:0005761	mitochondrial ribosome	cellular_component	10	1	24	173	9055	MRPS36	2.180876686	0.370961459	0.711749
GO:0000313	organellar ribosome	cellular_component	8	1	24	173	9055	MRPS36	2.180876686	0.370961459	0.711749
GO:0034704	calcium channel complex	cellular_component	7	1	24	173	9055	ANXA6	2.180876686	0.370961459	0.711749
GO:0005615	extracellular space	cellular_component	3	11	505	173	9055	KLHL34,SOGA1,SERPINA4,IL34,DKK1,POP1,BMP6,TRAIL-LIKE,CECR1,PRDX6,MIF	1.140101871	0.371229919	0.7118384
GO:0044433	cytoplasmic vesicle part	cellular_component	8	3	114	173	9055	SPPL2B,SYNGR3,TMEM30A	1.377395802	0.372114276	0.7120317
GO:0050679	positive regulation of epithelial cell proliferation	biological_process	6	2	68	171	8990	DLX5,BMP6	1.54626763	0.372218553	0.7120317
GO:0016571	histone methylation	biological_process	9	2	68	171	8990	ASH2L,RNF20	1.54626763	0.372218553	0.7120317
GO:0008016	regulation of heart contraction	biological_process	7	2	68	171	8990	MEF2A,BVES	1.54626763	0.372218553	0.7120317
GO:0016491	oxidoreductase activity	molecular_function	4	10	484	151	8392	LOC424430,GSTK1,MDH2,NDUFAF2,PCYOX1L,DHODH,CYP46A1,PRDX6,LDHA,LOC424677	1.148267747	0.372658036	0.7124475
GO:0001227	RNA polymerase II transcription regulatory region sequence-specific DNA binding transcription factor activity involved in negative regulation of transcription	molecular_function	12	2	72	151	8392	BCL11A,MNT	1.543782193	0.372964054	0.7126079
GO:0031329	regulation of cellular catabolic process	biological_process	5	10	458	171	8990	SOGA1,PRKAA2,THY1,BVES,USP35,SUMO3,CNOT8,RALB,ABHD5,RGS12	1.147884267	0.373186907	0.7126093
GO:0051960	regulation of nervous system development	biological_process	6	7	309	171	8990	THY1,BCL11A,BMP6,SRF,GRIN1,TMEM30A,DLL1	1.190976362	0.373419063	0.7126284
GO:0006469	negative regulation of protein kinase activity	biological_process	10	3	115	171	8990	WEE2,THY1,LATS2	1.371472159	0.374683358	0.7146161
GO:0007423	sensory organ development	biological_process	6	7	310	171	8990	TMEM231,DLX5,NPHP4,THY1,BMP6,SRF,DLL1	1.187134503	0.376553373	0.7148591
GO:0048306	calcium-dependent protein binding	molecular_function	3	1	26	151	8392	ANXA6	2.137544575	0.376743803	0.7148591
GO:0004521	endoribonuclease activity	molecular_function	9	1	26	151	8392	POP1	2.137544575	0.376743803	0.7148591
GO:0004984	olfactory receptor activity	molecular_function	9	1	26	151	8392	LOC101747931	2.137544575	0.376743803	0.7148591
GO:0006082	organic acid metabolic process	biological_process	4	10	460	171	8990	GSTK1,LOC100858243,MDH2,ACOT8,AARS2,PCYOX1L,MIF,ABCD3,LDHA,LOC424677	1.142893466	0.378354072	0.7148591
GO:0008757	S-adenosylmethionine-dependent methyltransferase activity	molecular_function	6	2	73	151	8392	ASH2L,METTL16	1.522634492	0.379418475	0.7148591
GO:0001047	core promoter binding	molecular_function	7	2	73	151	8392	WBP2,GATA6	1.522634492	0.379418475	0.7148591
GO:0055002	striated muscle cell development	biological_process	7	3	116	171	8990	ANKRD2,SRF,MEF2A	1.359649123	0.379869151	0.7148591
GO:0051258	protein polymerization	biological_process	7	3	116	171	8990	TUBD1,KIRREL,ARPC3	1.359649123	0.379869151	0.7148591
GO:0043169	cation binding	molecular_function	3	36	1891	151	8392	RNF138,LOC424430,ZNF462,PIAS2,LIG3,WEE2,RUFY2,EFCAB11,TSHZ2,CALR3,CYB5B,AARS2,ARSA,ZNF593,NUBP2,ANXA6,GATA6,BCL11A,CYB5A,WBSCR17,CYP46A1,PDP1,CA12,GRIN1,PFKM,NRD1,MKRN1,CECR1,PPEF1,PHF6,HNF4G,LOC424677,CALML4,ILKAP,RNF20,DLL1	1.058033697	0.379957174	0.7148591
GO:0010628	positive regulation of gene expression	biological_process	6	15	713	171	8990	ZNF462,PIAS2,HOXD10,DLX5,WBP2,GATA6,SRF,GRIN1,MEF2A,ASH2L,PDCD5,HNF4G,NFAT5,RNF20,DLL1	1.106025934	0.380699624	0.7148591
GO:0005912	adherens junction	cellular_component	3	6	261	173	9055	THY1,GTF2H4,ANXA6,RPS16,ATP6V0C,ARPC3	1.203242309	0.381549682	0.7148591
GO:0010508	positive regulation of autophagy	biological_process	7	1	25	171	8990	PRKAA2	2.102923977	0.381685054	0.7148591
GO:0003229	ventricular cardiac muscle tissue development	biological_process	9	1	25	171	8990	HEY1	2.102923977	0.381685054	0.7148591
GO:0007062	sister chromatid cohesion	biological_process	5	1	25	171	8990	PDS5A	2.102923977	0.381685054	0.7148591
GO:0032602	chemokine production	biological_process	4	1	25	171	8990	MIF	2.102923977	0.381685054	0.7148591
GO:0032411	positive regulation of transporter activity	biological_process	6	1	25	171	8990	SYNGR3	2.102923977	0.381685054	0.7148591
GO:0050854	regulation of antigen receptor-mediated signaling pathway	biological_process	10	1	25	171	8990	THY1	2.102923977	0.381685054	0.7148591
GO:0043331	response to dsRNA	biological_process	5	1	25	171	8990	RALB	2.102923977	0.381685054	0.7148591
GO:0060078	regulation of postsynaptic membrane potential	biological_process	8	1	25	171	8990	GRIN1	2.102923977	0.381685054	0.7148591
GO:0022904	respiratory electron transport chain	biological_process	6	1	25	171	8990	NDUFAF2	2.102923977	0.381685054	0.7148591
GO:0051453	regulation of intracellular pH	biological_process	10	1	25	171	8990	SLC4A10	2.102923977	0.381685054	0.7148591
GO:0010862	positive regulation of pathway-restricted SMAD protein phosphorylation	biological_process	10	1	25	171	8990	BMP6	2.102923977	0.381685054	0.7148591
GO:0009156	ribonucleoside monophosphate biosynthetic process	biological_process	9	1	25	171	8990	DHODH	2.102923977	0.381685054	0.7148591
GO:0035773	insulin secretion involved in cellular response to glucose stimulus	biological_process	10	1	25	171	8990	NDUFAF2	2.102923977	0.381685054	0.7148591
GO:0046164	alcohol catabolic process	biological_process	5	1	25	171	8990	CYP46A1	2.102923977	0.381685054	0.7148591
GO:0060428	lung epithelium development	biological_process	8	1	25	171	8990	GATA6	2.102923977	0.381685054	0.7148591
GO:0030641	regulation of cellular pH	biological_process	9	1	25	171	8990	SLC4A10	2.102923977	0.381685054	0.7148591
GO:0060419	heart growth	biological_process	8	1	25	171	8990	GATA6	2.102923977	0.381685054	0.7148591
GO:0003341	cilium movement	biological_process	5	1	25	171	8990	NME7	2.102923977	0.381685054	0.7148591
GO:0008236	serine-type peptidase activity	molecular_function	6	3	123	151	8392	PRSS12,SERPINA4,CTSA	1.355516072	0.381718703	0.7148591
GO:0030990	intraflagellar transport particle	cellular_component	9	1	25	173	9055	IFT80	2.093641618	0.383011472	0.7168616
GO:0001775	cell activation	biological_process	3	8	362	171	8990	CTLA4,CCND3,THY1,PIK3CB,BCL11A,SRF,MIF,LGALS8	1.161836451	0.383647451	0.7176332
GO:0044763	single-organism cellular process	biological_process	2	116	5975	171	8990	PRSS12,OAZ2,CTIF,SLC4A10,BAI1,PLEKHA8,PRCC,ZNF462,SIN3B,SKA2,GPR87,NTNG2,SMCR7,TMEM231,PDZK1,TUBD1,PIAS2,GPR6,HEY1,C22ORF32,LIG3,WEE2,GSTK1,NME7,SOGA1,COX18,IFT80,WISP1,HOXD10,ANKRD2,DLX5,PRKAA2,ARL15,ABCB6,SEC16A,LOC101747931,CTLA4,TLR2-2,INF2,MMD,FRAS1,PEX11G,CCND3,GPR125,NPHP4,THY1,ACOT8,SLC9A5,AARS2,ARSA,WBP2,SLCO2A1,GTF2H4,ELK4,NDUFAF2,DKK1,TERF2,CLCN7,PIGT,LATS2,NPC2,MAFF,ANXA6,SLC37A3,PIK3…	1.02066603	0.38425813	0.7183567
GO:0007612	learning	biological_process	7	2	70	171	8990	SRF,GRIN1	1.502088555	0.385837518	0.7196581
GO:0071901	negative regulation of protein serine/threonine kinase activity	biological_process	11	2	70	171	8990	WEE2,LATS2	1.502088555	0.385837518	0.7196581
GO:0008083	growth factor activity	molecular_function	4	2	74	151	8392	BMP6,CECR1	1.50205835	0.385845331	0.7196581
GO:0019752	carboxylic acid metabolic process	biological_process	6	9	413	171	8990	GSTK1,MDH2,ACOT8,AARS2,PCYOX1L,MIF,ABCD3,LDHA,LOC424677	1.145660762	0.386552572	0.7196581
GO:0017171	serine hydrolase activity	molecular_function	4	3	124	151	8392	PRSS12,SERPINA4,CTSA	1.34458449	0.38661501	0.7196581
GO:0016874	ligase activity	molecular_function	3	6	279	151	8392	LIG3,FAAH2,AARS2,MKRN1,SUMO3,RNF20	1.195186214	0.387590603	0.7196581
GO:0016311	dephosphorylation	biological_process	5	6	264	171	8990	PDP1,UBN1,PPEF1,UBXN2A,UBXN2B,ILKAP	1.194843169	0.387851197	0.7196581
GO:0017147	Wnt-protein binding	molecular_function	3	1	27	151	8392	APCDD1	2.058376257	0.387993108	0.7196581
GO:0005160	transforming growth factor beta receptor binding	molecular_function	5	1	27	151	8392	BMP6	2.058376257	0.387993108	0.7196581
GO:0006955	immune response	biological_process	2	9	414	171	8990	SPPL2B,CTLA4,TLR2-2,THY1,PIK3CB,BMP6,TRAIL-LIKE,MIF,LGALS8	1.142893466	0.389292381	0.7196581
GO:0051173	positive regulation of nitrogen compound metabolic process	biological_process	5	16	768	171	8990	ZNF462,PIAS2,HOXD10,DLX5,WBP2,TERF2,GATA6,SRF,GRIN1,MEF2A,ASH2L,HNF4G,CNOT8,NFAT5,RNF20,DLL1	1.095272904	0.389463553	0.7196581
GO:0055085	transmembrane transport	biological_process	5	16	768	171	8990	SLC4A10,PDZK1,ABCB6,SLC9A5,SLCO2A1,CLCN7,ANXA6,SLC37A3,GRIN1,TMEM30A,KCNJ2,TMEM38A,BEST3,ATP6V0C,ABCD3,SCN1A	1.095272904	0.389463553	0.7196581
GO:0050804	regulation of synaptic transmission	biological_process	7	3	118	171	8990	SRF,GRIN1,SNAP47	1.336604222	0.39021321	0.7196581
GO:0006814	sodium ion transport	biological_process	8	3	118	171	8990	SLC4A10,SLC9A5,SCN1A	1.336604222	0.39021321	0.7196581
GO:0051276	chromosome organization	biological_process	4	10	465	171	8990	ZNF462,SIN3B,PRKAA2,WBP2,ELK4,TERF2,PDS5A,UBN1,ASH2L,RNF20	1.130604288	0.391301811	0.7196581
GO:0016614	oxidoreductase activity, acting on CH-OH group of donors	molecular_function	5	2	75	151	8392	MDH2,LDHA	1.482030905	0.392243524	0.7196581
GO:0003729	mRNA binding	molecular_function	5	2	75	151	8392	IGF2BP3,DCP1B	1.482030905	0.392243524	0.7196581
GO:0050905	neuromuscular process	biological_process	5	2	71	171	8990	HOXD10,GRIN1	1.480932378	0.392599465	0.7196581
GO:0010721	negative regulation of cell development	biological_process	7	2	71	171	8990	THY1,BCL11A	1.480932378	0.392599465	0.7196581
GO:0021762	substantia nigra development	biological_process	11	1	26	171	8990	SYNGR3	2.022042285	0.393478903	0.7196581
GO:0035136	forelimb morphogenesis	biological_process	7	1	26	171	8990	HOXD10	2.022042285	0.393478903	0.7196581
GO:0030104	water homeostasis	biological_process	5	1	26	171	8990	SRF	2.022042285	0.393478903	0.7196581
GO:0006284	base-excision repair	biological_process	8	1	26	171	8990	LIG3	2.022042285	0.393478903	0.7196581
GO:0031663	lipopolysaccharide-mediated signaling pathway	biological_process	8	1	26	171	8990	MIF	2.022042285	0.393478903	0.7196581
GO:0007585	respiratory gaseous exchange	biological_process	3	1	26	171	8990	GRIN1	2.022042285	0.393478903	0.7196581
GO:0097035	regulation of membrane lipid distribution	biological_process	5	1	26	171	8990	TMEM30A	2.022042285	0.393478903	0.7196581
GO:0002793	positive regulation of peptide secretion	biological_process	9	1	26	171	8990	PFKM	2.022042285	0.393478903	0.7196581
GO:0001569	patterning of blood vessels	biological_process	11	1	26	171	8990	SRF	2.022042285	0.393478903	0.7196581
GO:0042491	auditory receptor cell differentiation	biological_process	11	1	26	171	8990	DLL1	2.022042285	0.393478903	0.7196581
GO:0035137	hindlimb morphogenesis	biological_process	7	1	26	171	8990	HOXD10	2.022042285	0.393478903	0.7196581
GO:0090502	RNA phosphodiester bond hydrolysis, endonucleolytic	biological_process	8	1	26	171	8990	POP1	2.022042285	0.393478903	0.7196581
GO:0090277	positive regulation of peptide hormone secretion	biological_process	10	1	26	171	8990	PFKM	2.022042285	0.393478903	0.7196581
GO:0045778	positive regulation of ossification	biological_process	5	1	26	171	8990	BMP6	2.022042285	0.393478903	0.7196581
GO:0050715	positive regulation of cytokine secretion	biological_process	10	1	26	171	8990	MIF	2.022042285	0.393478903	0.7196581
GO:0016574	histone ubiquitination	biological_process	10	1	26	171	8990	RNF20	2.022042285	0.393478903	0.7196581
GO:0042274	ribosomal small subunit biogenesis	biological_process	5	1	26	171	8990	RPS16	2.022042285	0.393478903	0.7196581
GO:0007029	endoplasmic reticulum organization	biological_process	4	1	26	171	8990	LOC417192	2.022042285	0.393478903	0.7196581
GO:0009954	proximal/distal pattern formation	biological_process	6	1	26	171	8990	HOXD10	2.022042285	0.393478903	0.7196581
GO:0048514	blood vessel morphogenesis	biological_process	9	6	266	171	8990	BAI1,HEY1,THY1,GATA6,SRF,BVES	1.185859385	0.394691512	0.7203418
GO:0005903	brush border	cellular_component	4	1	26	173	9055	PDZK1	2.013116941	0.394831961	0.7203418
GO:0003712	transcription cofactor activity	molecular_function	11	5	229	151	8392	SIN3B,WBP2,BCL11A,MEF2A,RNF20	1.213453252	0.395163524	0.7203418
GO:0070661	leukocyte proliferation	biological_process	3	3	119	171	8990	CTLA4,CCND3,MIF	1.325372254	0.395369951	0.7203418
GO:0001944	vasculature development	biological_process	7	7	316	171	8990	BAI1,TMEM231,HEY1,THY1,GATA6,SRF,BVES	1.164593974	0.395383015	0.7203418
GO:0031401	positive regulation of protein modification process	biological_process	8	9	417	171	8990	CCND3,WBP2,GTF2H4,IL34,BMP6,SUMO3,MIF,RALB,RNF20	1.13467121	0.397518538	0.7203418
GO:0031965	nuclear membrane	cellular_component	10	3	119	173	9055	OSBPL6,TMEM38A,OSBPL3	1.319522028	0.398083856	0.7203418
GO:0032269	negative regulation of cellular protein metabolic process	biological_process	7	6	267	171	8990	WEE2,THY1,DKK1,LATS2,KIRREL,MIF	1.181417964	0.398111189	0.7203418
GO:0015267	channel activity	molecular_function	8	7	335	151	8392	CLCN7,ANXA6,GRIN1,KCNJ2,TMEM38A,BEST3,SCN1A	1.161292873	0.398204107	0.7203418
GO:0022803	passive transmembrane transporter activity	molecular_function	7	7	335	151	8392	CLCN7,ANXA6,GRIN1,KCNJ2,TMEM38A,BEST3,SCN1A	1.161292873	0.398204107	0.7203418
GO:0016831	carboxy-lyase activity	molecular_function	5	1	28	151	8392	OAZ2	1.984862819	0.399040693	0.7203418
GO:0030145	manganese ion binding	molecular_function	6	1	28	151	8392	PPEF1	1.984862819	0.399040693	0.7203418
GO:0005044	scavenger receptor activity	molecular_function	8	1	28	151	8392	PRSS12	1.984862819	0.399040693	0.7203418
GO:0002791	regulation of peptide secretion	biological_process	8	2	72	171	8990	NDUFAF2,PFKM	1.460363873	0.399328053	0.7203418
GO:0043524	negative regulation of neuron apoptotic process	biological_process	9	2	72	171	8990	GRIN1,LGMN	1.460363873	0.399328053	0.7203418
GO:0006944	cellular membrane fusion	biological_process	5	2	72	171	8990	SNAP47,STX16	1.460363873	0.399328053	0.7203418
GO:0070646	protein modification by small protein removal	biological_process	8	2	72	171	8990	USP35,COPS7A	1.460363873	0.399328053	0.7203418
GO:0034329	cell junction assembly	biological_process	4	2	72	171	8990	THY1,SRF	1.460363873	0.399328053	0.7203418
GO:0090276	regulation of peptide hormone secretion	biological_process	9	2	72	171	8990	NDUFAF2,PFKM	1.460363873	0.399328053	0.7203418
GO:0016337	cell-cell adhesion	biological_process	4	5	218	171	8990	THY1,PIK3CB,KIRREL,SRF,BVES	1.205805032	0.4003508	0.7203418
GO:0007548	sex differentiation	biological_process	4	3	120	171	8990	NUP210L,GATA6,BMP6	1.314327485	0.400515513	0.7203418
GO:0051098	regulation of binding	biological_process	3	3	120	171	8990	ZNF462,HEY1,RALB	1.314327485	0.400515513	0.7203418
GO:0070161	anchoring junction	cellular_component	2	6	267	173	9055	THY1,GTF2H4,ANXA6,RPS16,ATP6V0C,ARPC3	1.176203156	0.402156611	0.7203418
GO:0034220	ion transmembrane transport	biological_process	6	13	622	171	8990	SLC4A10,PDZK1,SLC9A5,SLCO2A1,CLCN7,ANXA6,SLC37A3,GRIN1,KCNJ2,TMEM38A,BEST3,ATP6V0C,SCN1A	1.098794682	0.403702312	0.7203418
GO:0005198	structural molecule activity	molecular_function	1	6	284	151	8392	TUBD1,RPL21,BVES,RPL15,RPS16,ARPC3	1.174144203	0.403789095	0.7203418
GO:0032990	cell part morphogenesis	biological_process	5	8	369	171	8990	NTNG2,TMEM231,IFT80,DLX5,THY1,BCL11A,SRF,GRIN1	1.139796193	0.404087818	0.7203418
GO:0065007	biological regulation	biological_process	1	104	5359	171	8990	OAZ2,CTIF,SLC4A10,BAI1,PRCC,PRKG2,ZNF462,SIN3B,SKA2,GPR87,SMCR7,TMEM231,PDZK1,PIAS2,GPR6,HEY1,C22ORF32,LIG3,WEE2,IGF2BP3,NME7,SOGA1,IFT80,AURKAIP1,WISP1,HOXD10,ANKRD2,DLX5,PRKAA2,SERPINA4,SPPL2B,ARL15,TSHZ2,LOC101747931,CTLA4,TLR2-2,INF2,PEX11G,CCND3,GPR125,NPHP4,THY1,SLC9A5,WBP2,GTF2H4,ELK4,NDUFAF2,IL34,DKK1,TERF2,CLCN7,LATS2,NPC2,MAFF,ANXA6,SLC37A3,PIK3CB,KIRREL,GATA6,SYNGR3,DCP1B,BCL11A,TSC22D…	1.020265411	0.404509697	0.7203418
GO:0016020	membrane	cellular_component	1	80	4080	173	9055	PRSS12,SLC4A10,BAI1,OSBPL6,POMT2,PRKG2,GPR87,MANBAL,NTNG2,SMCR7,TMEM231,PDZK1,GPR6,C22ORF32,NOL9,GSTK1,COX18,SPPL2B,ABCB6,SEC16A,LOC101747931,CTLA4,TLR2-2,MMD,CYB5B,MDH2,FRAS1,RPL21,PEX11G,LOC419144,GPR125,THY1,SLC9A5,ARSA,SLCO2A1,GTF2H4,DKK1,CLCN7,PCYOX1L,PIGT,ANXA6,SLC37A3,PIK3CB,KIRREL,SYNGR3,DCP1B,CYB5A,SSR1,WBSCR17,DHODH,ARL6IP1,CA12,SYNGR2,GRIN1,BVES,TMEM30A,PDS5A,SNAP47,PFKM,TRAIL-LIKE,KCN…	1.026294911	0.404660637	0.7203418
GO:0016810	hydrolase activity, acting on carbon-nitrogen (but not peptide) bonds	molecular_function	4	2	77	151	8392	SIN3B,CECR1	1.443536596	0.404949775	0.7203418
GO:0005267	potassium channel activity	molecular_function	13	2	77	151	8392	KCNJ2,TMEM38A	1.443536596	0.404949775	0.7203418
GO:0002718	regulation of cytokine production involved in immune response	biological_process	6	1	27	171	8990	MIF	1.94715183	0.405049084	0.7203418
GO:0050918	positive chemotaxis	biological_process	5	1	27	171	8990	MIF	1.94715183	0.405049084	0.7203418
GO:0050911	detection of chemical stimulus involved in sensory perception of smell	biological_process	8	1	27	171	8990	LOC101747931	1.94715183	0.405049084	0.7203418
GO:0007422	peripheral nervous system development	biological_process	6	1	27	171	8990	HOXD10	1.94715183	0.405049084	0.7203418
GO:0030199	collagen fibril organization	biological_process	5	1	27	171	8990	GTF2H4	1.94715183	0.405049084	0.7203418
GO:0021539	subthalamus development	biological_process	10	1	27	171	8990	SYNGR3	1.94715183	0.405049084	0.7203418
GO:0006509	membrane protein ectodomain proteolysis	biological_process	7	1	27	171	8990	SPPL2B	1.94715183	0.405049084	0.7203418
GO:0009132	nucleoside diphosphate metabolic process	biological_process	7	1	27	171	8990	NME7	1.94715183	0.405049084	0.7203418
GO:2001251	negative regulation of chromosome organization	biological_process	7	1	27	171	8990	TERF2	1.94715183	0.405049084	0.7203418
GO:0051705	multi-organism behavior	biological_process	3	1	27	171	8990	GRIN1	1.94715183	0.405049084	0.7203418
GO:0032091	negative regulation of protein binding	biological_process	5	1	27	171	8990	RALB	1.94715183	0.405049084	0.7203418
GO:0061326	renal tubule development	biological_process	7	1	27	171	8990	DLL1	1.94715183	0.405049084	0.7203418
GO:0031110	regulation of microtubule polymerization or depolymerization	biological_process	8	1	27	171	8990	SKA2	1.94715183	0.405049084	0.7203418
GO:0022900	electron transport chain	biological_process	4	1	27	171	8990	NDUFAF2	1.94715183	0.405049084	0.7203418
GO:0051279	regulation of release of sequestered calcium ion into cytosol	biological_process	14	1	27	171	8990	THY1	1.94715183	0.405049084	0.7203418
GO:0018105	peptidyl-serine phosphorylation	biological_process	9	3	121	171	8990	PRKAA2,DKK1,MIF	1.303465275	0.405649178	0.7203418
GO:0051052	regulation of DNA metabolic process	biological_process	7	3	121	171	8990	LIG3,TERF2,PDS5A	1.303465275	0.405649178	0.7203418
GO:0051241	negative regulation of multicellular organismal process	biological_process	4	4	170	171	8990	GATA6,SRF,LGMN,DLL1	1.237014104	0.405900087	0.7203418
GO:0090087	regulation of peptide transport	biological_process	7	2	73	171	8990	NDUFAF2,PFKM	1.440358888	0.406022104	0.7203418
GO:0030177	positive regulation of Wnt receptor signaling pathway	biological_process	8	2	73	171	8990	DLX5,ATP6V0C	1.440358888	0.406022104	0.7203418
GO:0090257	regulation of muscle system process	biological_process	5	2	73	171	8990	ANXA6,SRF	1.440358888	0.406022104	0.7203418
GO:0016705	oxidoreductase activity, acting on paired donors, with incorporation or reduction of molecular oxygen	molecular_function	5	3	128	151	8392	CYP46A1,PRDX6,LOC424677	1.302566225	0.406105809	0.7203418
GO:0035091	phosphatidylinositol binding	molecular_function	4	3	128	151	8392	PLEKHA8,THY1,HS1BP3	1.302566225	0.406105809	0.7203418
GO:0000779	condensed chromosome, centromeric region	cellular_component	10	1	27	173	9055	SKA2	1.938557054	0.406427273	0.7203418
GO:0042470	melanosome	cellular_component	10	1	27	173	9055	ANXA6	1.938557054	0.406427273	0.7203418
GO:0048770	pigment granule	cellular_component	9	1	27	173	9055	ANXA6	1.938557054	0.406427273	0.7203418
GO:0051603	proteolysis involved in cellular protein catabolic process	biological_process	7	7	320	171	8990	PCYOX1L,LGMN,USP35,SUMO3,UBXN2A,UBXN2B,RNF20	1.15003655	0.407943957	0.7226307
GO:0044455	mitochondrial membrane part	cellular_component	11	2	73	173	9055	C22ORF32,ABCB6	1.434001109	0.408180582	0.7226508
GO:0019213	deacetylase activity	molecular_function	4	1	29	151	8392	SIN3B	1.916419274	0.409890149	0.724478
GO:0018024	histone-lysine N-methyltransferase activity	molecular_function	11	1	29	151	8392	ASH2L	1.916419274	0.409890149	0.724478
GO:0008066	glutamate receptor activity	molecular_function	8	1	29	151	8392	GRIN1	1.916419274	0.409890149	0.724478
GO:0002694	regulation of leukocyte activation	biological_process	5	4	171	171	8990	CTLA4,THY1,MIF,LGALS8	1.229780103	0.410205144	0.7246355
GO:0033673	negative regulation of kinase activity	biological_process	9	3	122	171	8990	WEE2,THY1,LATS2	1.292781133	0.410770244	0.7247573
GO:0043543	protein acylation	biological_process	7	3	122	171	8990	MDH2,WBP2,NAA30	1.292781133	0.410770244	0.7247573
GO:0003713	transcription coactivator activity	molecular_function	12	3	129	151	8392	WBP2,MEF2A,RNF20	1.292468813	0.410951833	0.7247573
GO:0007204	elevation of cytosolic calcium ion concentration	biological_process	11	2	74	171	8990	GPR6,THY1	1.420894579	0.412680497	0.7267847
GO:0007623	circadian rhythm	biological_process	2	2	74	171	8990	PRKG2,PRKAA2	1.420894579	0.412680497	0.7267847
GO:0045934	negative regulation of nucleobase-containing compound metabolic process	biological_process	6	12	575	171	8990	SIN3B,HEY1,LIG3,ANKRD2,ELK4,DKK1,TERF2,GATA6,BCL11A,MNT,MEF2A,PDS5A	1.097177727	0.41278107	0.7267847
GO:0005261	cation channel activity	molecular_function	11	5	234	151	8392	ANXA6,GRIN1,KCNJ2,TMEM38A,SCN1A	1.187524764	0.413095299	0.726939
GO:0012506	vesicle membrane	cellular_component	4	3	122	173	9055	SPPL2B,SYNGR3,TMEM30A	1.287074765	0.413531722	0.727308
GO:0040008	regulation of growth	biological_process	3	6	272	171	8990	WISP1,LATS2,GATA6,BCL11A,SRF,LGMN	1.159700722	0.41519471	0.7279622
GO:0002757	immune response-activating signal transduction	biological_process	7	3	123	171	8990	CTLA4,TLR2-2,THY1	1.282270717	0.415878029	0.7279622
GO:0051568	histone H3-K4 methylation	biological_process	11	1	28	171	8990	ASH2L	1.877610693	0.416399816	0.7279622
GO:1901616	organic hydroxy compound catabolic process	biological_process	4	1	28	171	8990	CYP46A1	1.877610693	0.416399816	0.7279622
GO:0046148	pigment biosynthetic process	biological_process	4	1	28	171	8990	CECR1	1.877610693	0.416399816	0.7279622
GO:0050853	B cell receptor signaling pathway	biological_process	10	1	28	171	8990	CTLA4	1.877610693	0.416399816	0.7279622
GO:0090398	cellular senescence	biological_process	5	1	28	171	8990	SRF	1.877610693	0.416399816	0.7279622
GO:0030521	androgen receptor signaling pathway	biological_process	7	1	28	171	8990	PIAS2	1.877610693	0.416399816	0.7279622
GO:0051289	protein homotetramerization	biological_process	8	1	28	171	8990	KCNJ2	1.877610693	0.416399816	0.7279622
GO:0070228	regulation of lymphocyte apoptotic process	biological_process	9	1	28	171	8990	MIF	1.877610693	0.416399816	0.7279622
GO:0043954	cellular component maintenance	biological_process	3	1	28	171	8990	NPHP4	1.877610693	0.416399816	0.7279622
GO:0031988	membrane-bounded vesicle	cellular_component	3	35	1754	173	9055	PDZK1,GSTK1,SOGA1,ZNHIT6,SPPL2B,ARL15,ABCB6,CTLA4,MDH2,THY1,ARSA,GTF2H4,PIGT,NPC2,ANXA6,KIRREL,SYNGR3,CYB5A,SYNGR2,GRIN1,TMEM30A,LGMN,PFKM,TMEM38A,RPL15,PDCD5,RPS16,SUMO3,PRDX6,MIF,ATP6V0C,ARPC3,LGALS8,RALB,USMG5	1.044433533	0.416675162	0.7280468
GO:0003676	nucleic acid binding	molecular_function	3	28	1480	151	8392	CTIF,ZNF462,PIAS2,HEY1,LIG3,IGF2BP3,HOXD10,DLX5,TSHZ2,AARS2,WBP2,ELK4,TERF2,MAFF,GATA6,DCP1B,BCL11A,MNT,SRF,MEF2A,UBN1,VSX1,ASH2L,PDCD5,HNF4G,CNOT8,NFAT5,LOC420050	1.051440845	0.417231404	0.7284281
GO:0005539	glycosaminoglycan binding	molecular_function	3	2	79	151	8392	WISP1,PDCD5	1.406991366	0.417529383	0.7284281
GO:0000781	chromosome, telomeric region	cellular_component	9	1	28	173	9055	TERF2	1.869322874	0.417801673	0.7284281
GO:0005811	lipid particle	cellular_component	7	1	28	173	9055	ABHD5	1.869322874	0.417801673	0.7284281
GO:0016773	phosphotransferase activity, alcohol group as acceptor	molecular_function	5	15	773	151	8392	PRKG2,NOL9,WEE2,PRKAA2,CCND3,CDKL5,THY1,GTF2H4,TBRG4,LATS2,PIK3CB,PHKA1,PFKM,MIF,RALB	1.078450691	0.419152973	0.7303871
GO:0044255	cellular lipid metabolic process	biological_process	4	9	425	171	8990	PIGT,PIK3CB,GATA6,PRDX6,MIF,ABCD3,LOC424677,ABHD5,LOC420050	1.113312693	0.419480631	0.7305613
GO:0001932	regulation of protein phosphorylation	biological_process	8	11	527	171	8990	WEE2,CCND3,THY1,GTF2H4,IL34,DKK1,LATS2,KIRREL,BMP6,MIF,RALB	1.097351221	0.419988377	0.7310487
GO:0008408	3'-5' exonuclease activity	molecular_function	9	1	30	151	8392	CNOT8	1.852538631	0.420545008	0.7312241
GO:0016860	intramolecular oxidoreductase activity	molecular_function	4	1	30	151	8392	MIF	1.852538631	0.420545008	0.7312241
GO:0001822	kidney development	biological_process	7	3	124	171	8990	FRAS1,BMP6,DLL1	1.271929825	0.420971865	0.7315697
GO:0031253	cell projection membrane	cellular_component	6	2	75	173	9055	TMEM231,PDZK1	1.395761079	0.421494958	0.7316861
GO:0005875	microtubule associated complex	cellular_component	9	2	75	173	9055	DNAL4,KIF2A	1.395761079	0.421494958	0.7316861
GO:0048666	neuron development	biological_process	9	9	426	171	8990	NTNG2,HOXD10,DLX5,NPHP4,THY1,BCL11A,SRF,GRIN1,TMEM30A	1.110699283	0.422226129	0.7318166
GO:0044699	single-organism process	biological_process	1	124	6429	171	8990	PRSS12,OAZ2,CTIF,SLC4A10,BAI1,PLEKHA8,PRCC,OSBPL6,PRKG2,ZNF462,SIN3B,SKA2,GPR87,NTNG2,SMCR7,TMEM231,PDZK1,TUBD1,PIAS2,GPR6,HEY1,C22ORF32,LIG3,WEE2,GSTK1,NME7,SOGA1,COX18,IFT80,WISP1,HOXD10,ANKRD2,DLX5,PRKAA2,ARL15,ABCB6,SEC16A,LOC101747931,CTLA4,TLR2-2,INF2,MMD,FRAS1,PEX11G,CCND3,GPR125,NPHP4,THY1,ACOT8,SLC9A5,AARS2,ARSA,WBP2,SLCO2A1,GTF2H4,ELK4,NDUFAF2,IL34,DKK1,TERF2,CLCN7,PIGT,LATS2,NPC2,MAFF,…	1.014009073	0.422279088	0.7318166
GO:0019222	regulation of metabolic process	biological_process	3	58	2963	171	8990	OAZ2,CTIF,PRKG2,ZNF462,SIN3B,PIAS2,HEY1,LIG3,WEE2,IGF2BP3,SOGA1,AURKAIP1,HOXD10,ANKRD2,DLX5,PRKAA2,SERPINA4,TSHZ2,CCND3,THY1,WBP2,GTF2H4,ELK4,IL34,DKK1,TERF2,LATS2,MAFF,KIRREL,GATA6,DCP1B,BCL11A,TSC22D1,MNT,BMP6,SRF,GRIN1,MEF2A,BVES,PDS5A,UBN1,VSX1,ASH2L,USP35,PDCD5,SUMO3,MIF,HNF4G,UBXN2A,CNOT8,RALB,AKAP17A,NFAT5,UBXN2B,ABHD5,RNF20,RGS12,DLL1	1.029105557	0.422344658	0.7318166
GO:0031323	regulation of cellular metabolic process	biological_process	4	51	2598	171	8990	CTIF,ZNF462,SIN3B,PIAS2,HEY1,LIG3,WEE2,IGF2BP3,SOGA1,AURKAIP1,HOXD10,ANKRD2,DLX5,PRKAA2,CCND3,THY1,WBP2,GTF2H4,ELK4,IL34,DKK1,TERF2,LATS2,MAFF,KIRREL,GATA6,BCL11A,TSC22D1,MNT,BMP6,SRF,GRIN1,MEF2A,BVES,PDS5A,UBN1,VSX1,ASH2L,USP35,SUMO3,MIF,HNF4G,UBXN2A,CNOT8,RALB,AKAP17A,NFAT5,ABHD5,RNF20,RGS12,DLL1	1.032035439	0.422482673	0.7318166
GO:0042176	regulation of protein catabolic process	biological_process	6	4	174	171	8990	OAZ2,USP35,SUMO3,UBXN2A	1.208576998	0.423081923	0.7324592
GO:0043492	ATPase activity, coupled to movement of substances	molecular_function	14	2	80	151	8392	ABCB6,ABCD3	1.389403974	0.423769437	0.7332537
GO:0090305	nucleic acid phosphodiester bond hydrolysis	biological_process	6	3	125	171	8990	DCP1B,POP1,CNOT8	1.261754386	0.426051102	0.7337391
GO:0016301	kinase activity	molecular_function	6	16	831	151	8392	PRKG2,NOL9,WEE2,NME7,PRKAA2,CCND3,CDKL5,THY1,GTF2H4,TBRG4,LATS2,PIK3CB,PHKA1,PFKM,MIF,RALB	1.070058415	0.426539824	0.7337391
GO:0051049	regulation of transport	biological_process	4	15	735	171	8990	OAZ2,SMCR7,PDZK1,TLR2-2,THY1,NDUFAF2,DKK1,CLCN7,SYNGR3,TMEM30A,PFKM,KCNJ2,BEST3,MIF,SCN1A	1.072920396	0.427235	0.7337391
GO:0007399	nervous system development	biological_process	5	19	941	171	8990	NTNG2,NME7,HOXD10,DLX5,ABCB6,NPHP4,THY1,DKK1,PIGT,SYNGR3,BCL11A,BMP6,SRF,GRIN1,MEF2A,TMEM30A,APCDD1,KIF2A,DLL1	1.061518479	0.427459701	0.7337391
GO:0001938	positive regulation of endothelial cell proliferation	biological_process	7	1	29	171	8990	BMP6	1.812865497	0.427535236	0.7337391
GO:0009206	purine ribonucleoside triphosphate biosynthetic process	biological_process	10	1	29	171	8990	NME7	1.812865497	0.427535236	0.7337391
GO:0006493	protein O-linked glycosylation	biological_process	8	1	29	171	8990	POMT2	1.812865497	0.427535236	0.7337391
GO:0045665	negative regulation of neuron differentiation	biological_process	10	1	29	171	8990	DLL1	1.812865497	0.427535236	0.7337391
GO:0043279	response to alkaloid	biological_process	5	1	29	171	8990	GRIN1	1.812865497	0.427535236	0.7337391
GO:0045666	positive regulation of neuron differentiation	biological_process	10	1	29	171	8990	BMP6	1.812865497	0.427535236	0.7337391
GO:0009124	nucleoside monophosphate biosynthetic process	biological_process	8	1	29	171	8990	DHODH	1.812865497	0.427535236	0.7337391
GO:0000018	regulation of DNA recombination	biological_process	8	1	29	171	8990	LIG3	1.812865497	0.427535236	0.7337391
GO:0002011	morphogenesis of an epithelial sheet	biological_process	6	1	29	171	8990	SRF	1.812865497	0.427535236	0.7337391
GO:0051648	vesicle localization	biological_process	5	1	29	171	8990	SEC16A	1.812865497	0.427535236	0.7337391
GO:0044057	regulation of system process	biological_process	4	6	276	171	8990	ANXA6,SRF,GRIN1,MEF2A,BVES,SNAP47	1.142893466	0.428828985	0.7337391
GO:0008328	ionotropic glutamate receptor complex	cellular_component	8	1	29	173	9055	GRIN1	1.804863464	0.428959346	0.7337391
GO:0005776	autophagic vacuole	cellular_component	8	1	29	173	9055	RALB	1.804863464	0.428959346	0.7337391
GO:0031594	neuromuscular junction	cellular_component	2	1	29	173	9055	SYNGR3	1.804863464	0.428959346	0.7337391
GO:1901681	sulfur compound binding	molecular_function	2	2	81	151	8392	WISP1,PDCD5	1.372250838	0.429975205	0.7337391
GO:0003714	transcription corepressor activity	molecular_function	12	2	81	151	8392	SIN3B,BCL11A	1.372250838	0.429975205	0.7337391
GO:0042393	histone binding	molecular_function	3	2	81	151	8392	PHF6,RNF20	1.372250838	0.429975205	0.7337391
GO:0008022	protein C-terminus binding	molecular_function	3	2	81	151	8392	TERF2,PFKM	1.372250838	0.429975205	0.7337391
GO:0008173	RNA methyltransferase activity	molecular_function	9	1	31	151	8392	METTL16	1.792779321	0.431008738	0.7337391
GO:0004715	non-membrane spanning protein tyrosine kinase activity	molecular_function	10	1	31	151	8392	WEE2	1.792779321	0.431008738	0.7337391
GO:0035004	phosphatidylinositol 3-kinase activity	molecular_function	9	1	31	151	8392	PIK3CB	1.792779321	0.431008738	0.7337391
GO:0002764	immune response-regulating signaling pathway	biological_process	5	3	126	171	8990	CTLA4,TLR2-2,THY1	1.251740462	0.431115107	0.7337391
GO:0043010	camera-type eye development	biological_process	8	4	176	171	8990	TMEM231,NPHP4,THY1,SRF	1.194843169	0.431630077	0.7337391
GO:0051172	negative regulation of nitrogen compound metabolic process	biological_process	5	12	583	171	8990	SIN3B,HEY1,LIG3,ANKRD2,ELK4,DKK1,TERF2,GATA6,BCL11A,MNT,MEF2A,PDS5A	1.082122115	0.431739883	0.7337391
GO:0045596	negative regulation of cell differentiation	biological_process	6	6	277	171	8990	ANKRD2,CTLA4,THY1,DKK1,BCL11A,DLL1	1.138767496	0.43223104	0.7337391
GO:0044421	extracellular region part	cellular_component	2	38	1920	173	9055	KLHL34,PDZK1,GSTK1,SOGA1,ZNHIT6,WISP1,SERPINA4,ARL15,ABCB6,MDH2,THY1,ARSA,GTF2H4,IL34,DKK1,NPC2,ANXA6,KIRREL,POP1,CYB5A,BMP6,SYNGR2,LGMN,PFKM,TRAIL-LIKE,TMEM38A,CECR1,RPL15,PDCD5,RPS16,SUMO3,PRDX6,MIF,ATP6V0C,ARPC3,LGALS8,RALB,USMG5	1.035916426	0.432342768	0.7337391
GO:0030073	insulin secretion	biological_process	9	2	77	171	8990	NDUFAF2,PFKM	1.36553505	0.432431315	0.7337391
GO:0007601	visual perception	biological_process	7	2	77	171	8990	NPHP4,VSX1	1.36553505	0.432431315	0.7337391
GO:0005770	late endosome	cellular_component	8	2	77	173	9055	ANXA6,LGMN	1.359507544	0.43465574	0.7337391
GO:0015291	secondary active transmembrane transporter activity	molecular_function	8	3	134	151	8392	SLC4A10,SLC9A5,SLC37A3	1.244242364	0.434993096	0.7337391
GO:0048513	organ development	biological_process	5	29	1463	171	8990	SIN3B,TMEM231,HEY1,NME7,IFT80,HOXD10,ANKRD2,DLX5,ABCB6,CTLA4,FRAS1,NPHP4,THY1,GTF2H4,DKK1,LATS2,MAFF,ANXA6,NUP210L,GATA6,SYNGR3,BCL11A,BMP6,SRF,GRIN1,MEF2A,BVES,LGALS8,DLL1	1.042118854	0.435367422	0.7337391
GO:0032270	positive regulation of cellular protein metabolic process	biological_process	7	10	482	171	8990	AURKAIP1,CCND3,WBP2,GTF2H4,IL34,BMP6,SUMO3,MIF,RALB,RNF20	1.090728204	0.435471069	0.7337391
GO:0022891	substrate-specific transmembrane transporter activity	molecular_function	7	12	618	151	8392	SLC4A10,SLC9A5,SLCO2A1,CLCN7,ANXA6,SLC37A3,GRIN1,KCNJ2,TMEM38A,BEST3,ATP6V0C,SCN1A	1.079148717	0.435590115	0.7337391
GO:0006412	translation	biological_process	6	6	278	171	8990	CTIF,IGF2BP3,RPL21,AARS2,RPL15,RPS16	1.13467121	0.435630023	0.7337391
GO:0052689	carboxylic ester hydrolase activity	molecular_function	5	2	82	151	8392	PRDX6,ABHD5	1.355516072	0.436145897	0.7337391
GO:0070997	neuron death	biological_process	4	3	127	171	8990	PIGT,GRIN1,LGMN	1.241884238	0.436163263	0.7337391
GO:0071156	regulation of cell cycle arrest	biological_process	7	3	127	171	8990	PRCC,GATA6,MIF	1.241884238	0.436163263	0.7337391
GO:0051247	positive regulation of protein metabolic process	biological_process	6	11	534	171	8990	OAZ2,AURKAIP1,CCND3,WBP2,GTF2H4,IL34,BMP6,SUMO3,MIF,RALB,RNF20	1.082966467	0.437321111	0.7337391
GO:0030054	cell junction	cellular_component	1	11	532	173	9055	NPHP4,THY1,GTF2H4,ANXA6,KIRREL,GRIN1,BVES,UBN1,RPS16,ATP6V0C,ARPC3	1.082239558	0.438203403	0.7337391
GO:0005215	transporter activity	molecular_function	4	16	837	151	8392	SLC4A10,PLEKHA8,ABCB6,SLC9A5,SLCO2A1,CLCN7,ANXA6,SLC37A3,SYNGR3,GRIN1,KCNJ2,TMEM38A,BEST3,ATP6V0C,ABCD3,SCN1A	1.062387746	0.438297629	0.7337391
GO:0009145	purine nucleoside triphosphate biosynthetic process	biological_process	9	1	30	171	8990	NME7	1.752436647	0.438459404	0.7337391
GO:0090132	epithelium migration	biological_process	4	1	30	171	8990	BVES	1.752436647	0.438459404	0.7337391
GO:0030514	negative regulation of BMP signaling pathway	biological_process	13	1	30	171	8990	DKK1	1.752436647	0.438459404	0.7337391
GO:0071326	cellular response to monosaccharide stimulus	biological_process	7	1	30	171	8990	NDUFAF2	1.752436647	0.438459404	0.7337391
GO:0045010	actin nucleation	biological_process	12	1	30	171	8990	ARPC3	1.752436647	0.438459404	0.7337391
GO:0071333	cellular response to glucose stimulus	biological_process	9	1	30	171	8990	NDUFAF2	1.752436647	0.438459404	0.7337391
GO:0019218	regulation of steroid metabolic process	biological_process	6	1	30	171	8990	BMP6	1.752436647	0.438459404	0.7337391
GO:0030516	regulation of axon extension	biological_process	14	1	30	171	8990	SRF	1.752436647	0.438459404	0.7337391
GO:0021517	ventral spinal cord development	biological_process	8	1	30	171	8990	HOXD10	1.752436647	0.438459404	0.7337391
GO:0031060	regulation of histone methylation	biological_process	10	1	30	171	8990	RNF20	1.752436647	0.438459404	0.7337391
GO:0008542	visual learning	biological_process	9	1	30	171	8990	GRIN1	1.752436647	0.438459404	0.7337391
GO:0048477	oogenesis	biological_process	6	1	30	171	8990	WEE2	1.752436647	0.438459404	0.7337391
GO:0071248	cellular response to metal ion	biological_process	6	1	30	171	8990	MEF2A	1.752436647	0.438459404	0.7337391
GO:0071331	cellular response to hexose stimulus	biological_process	8	1	30	171	8990	NDUFAF2	1.752436647	0.438459404	0.7337391
GO:0034754	cellular hormone metabolic process	biological_process	5	1	30	171	8990	BMP6	1.752436647	0.438459404	0.7337391
GO:0021515	cell differentiation in spinal cord	biological_process	8	1	30	171	8990	HOXD10	1.752436647	0.438459404	0.7337391
GO:0032922	circadian regulation of gene expression	biological_process	6	1	30	171	8990	PRKG2	1.752436647	0.438459404	0.7337391
GO:0072009	nephron epithelium development	biological_process	9	1	30	171	8990	DLL1	1.752436647	0.438459404	0.7337391
GO:0003407	neural retina development	biological_process	10	1	30	171	8990	THY1	1.752436647	0.438459404	0.7337391
GO:0050953	sensory perception of light stimulus	biological_process	6	2	78	171	8990	NPHP4,VSX1	1.34802819	0.438936923	0.7338685
GO:0016604	nuclear body	cellular_component	12	3	127	173	9055	PIAS2,SUMO3,AKAP17A	1.236402531	0.438994255	0.7338685
GO:0016469	proton-transporting two-sector ATPase complex	cellular_component	3	1	30	173	9055	ATP6V0C	1.744701349	0.439904397	0.7350069
GO:0060249	anatomical structure homeostasis	biological_process	4	3	128	171	8990	TERF2,SRF,PFKM	1.232182018	0.441194969	0.736163
GO:0033613	activating transcription factor binding	molecular_function	4	1	32	151	8392	MEF2A	1.736754967	0.441284743	0.736163
GO:0005231	excitatory extracellular ligand-gated ion channel activity	molecular_function	13	1	32	151	8392	GRIN1	1.736754967	0.441284743	0.736163
GO:0044257	cellular protein catabolic process	biological_process	6	7	331	171	8990	PCYOX1L,LGMN,USP35,SUMO3,UBXN2A,UBXN2B,RNF20	1.111817812	0.4424062	0.7376503
GO:1901215	negative regulation of neuron death	biological_process	6	2	79	171	8990	GRIN1,LGMN	1.330964542	0.445402051	0.7393318
GO:0042180	cellular ketone metabolic process	biological_process	4	2	79	171	8990	SOGA1,BMP6	1.330964542	0.445402051	0.7393318
GO:0000793	condensed chromosome	cellular_component	8	2	79	173	9055	SKA2,LIG3	1.325089632	0.447655459	0.7393318
GO:0042803	protein homodimerization activity	molecular_function	4	7	352	151	8392	SPPL2B,TERF2,ANXA6,SRF,PFKM,CECR1,ABCD3	1.105207706	0.44868429	0.7393318
GO:0009161	ribonucleoside monophosphate metabolic process	biological_process	8	1	31	171	8990	DHODH	1.695906433	0.449176306	0.7393318
GO:0033619	membrane protein proteolysis	biological_process	6	1	31	171	8990	SPPL2B	1.695906433	0.449176306	0.7393318
GO:0006513	protein monoubiquitination	biological_process	10	1	31	171	8990	RNF20	1.695906433	0.449176306	0.7393318
GO:0007043	cell-cell junction assembly	biological_process	5	1	31	171	8990	SRF	1.695906433	0.449176306	0.7393318
GO:0032107	regulation of response to nutrient levels	biological_process	6	1	31	171	8990	RALB	1.695906433	0.449176306	0.7393318
GO:0050806	positive regulation of synaptic transmission	biological_process	8	1	31	171	8990	SNAP47	1.695906433	0.449176306	0.7393318
GO:0048041	focal adhesion assembly	biological_process	7	1	31	171	8990	THY1	1.695906433	0.449176306	0.7393318
GO:0048806	genitalia development	biological_process	7	1	31	171	8990	BMP6	1.695906433	0.449176306	0.7393318
GO:0006096	glycolysis	biological_process	9	1	31	171	8990	PFKM	1.695906433	0.449176306	0.7393318
GO:0009880	embryonic pattern specification	biological_process	5	1	31	171	8990	DLL1	1.695906433	0.449176306	0.7393318
GO:0007631	feeding behavior	biological_process	3	1	31	171	8990	GRIN1	1.695906433	0.449176306	0.7393318
GO:0055008	cardiac muscle tissue morphogenesis	biological_process	9	1	31	171	8990	HEY1	1.695906433	0.449176306	0.7393318
GO:0060993	kidney morphogenesis	biological_process	8	1	31	171	8990	FRAS1	1.695906433	0.449176306	0.7393318
GO:0051971	positive regulation of transmission of nerve impulse	biological_process	7	1	31	171	8990	SNAP47	1.695906433	0.449176306	0.7393318
GO:0001836	release of cytochrome c from mitochondria	biological_process	9	1	31	171	8990	PDCD5	1.695906433	0.449176306	0.7393318
GO:0006334	nucleosome assembly	biological_process	10	1	31	171	8990	UBN1	1.695906433	0.449176306	0.7393318
GO:0048259	regulation of receptor-mediated endocytosis	biological_process	7	1	31	171	8990	DKK1	1.695906433	0.449176306	0.7393318
GO:0050868	negative regulation of T cell activation	biological_process	8	1	31	171	8990	CTLA4	1.695906433	0.449176306	0.7393318
GO:0060042	retina morphogenesis in camera-type eye	biological_process	10	1	31	171	8990	THY1	1.695906433	0.449176306	0.7393318
GO:0032104	regulation of response to extracellular stimulus	biological_process	5	1	31	171	8990	RALB	1.695906433	0.449176306	0.7393318
GO:0050807	regulation of synapse organization	biological_process	8	1	31	171	8990	GRIN1	1.695906433	0.449176306	0.7393318
GO:0044447	axoneme part	cellular_component	8	1	31	173	9055	IFT80	1.68842066	0.450640856	0.7395191
GO:0051348	negative regulation of transferase activity	biological_process	6	3	130	171	8990	WEE2,THY1,LATS2	1.213225371	0.451206713	0.7395191
GO:0006650	glycerophospholipid metabolic process	biological_process	6	3	130	171	8990	PIGT,PIK3CB,ABHD5	1.213225371	0.451206713	0.7395191
GO:0004812	aminoacyl-tRNA ligase activity	molecular_function	6	1	33	151	8392	AARS2	1.684126028	0.45137637	0.7395191
GO:0016876	ligase activity, forming aminoacyl-tRNA and related compounds	molecular_function	5	1	33	151	8392	AARS2	1.684126028	0.45137637	0.7395191
GO:0016875	ligase activity, forming carbon-oxygen bonds	molecular_function	4	1	33	151	8392	AARS2	1.684126028	0.45137637	0.7395191
GO:0005272	sodium channel activity	molecular_function	13	1	33	151	8392	SCN1A	1.684126028	0.45137637	0.7395191
GO:0005544	calcium-dependent phospholipid binding	molecular_function	4	1	33	151	8392	ANXA6	1.684126028	0.45137637	0.7395191
GO:0003707	steroid hormone receptor activity	molecular_function	9	1	33	151	8392	HNF4G	1.684126028	0.45137637	0.7395191
GO:0005634	nucleus	cellular_component	7	62	3182	173	9055	RNF138,PRCC,OSBPL6,ZNF462,SIN3B,TUBD1,PIAS2,HEY1,LIG3,WEE2,IGF2BP3,AURKAIP1,HOXD10,ANKRD2,DLX5,PRKAA2,INF2,MDH2,RPL21,CCND3,CDKL5,ZNF593,WBP2,ELK4,TERF2,NUBP2,LATS2,MAFF,GATA6,BCL11A,POP1,TSC22D1,MNT,DHODH,SRF,MEF2A,PRPF18,PDS5A,UBN1,VSX1,TMEM38A,ASH2L,RPL15,PDCD5,SUMO3,MIF,PHF6,COPS7A,HNF4G,UBXN2A,CNOT8,DCUN1D4,OSBPL3,AKAP17A,NFAT5,UBXN2B,ABHD5,RNF20,METTL16,LOC420050,RGS12,CDCA4	1.019844283	0.451801602	0.7395191
GO:0042384	cilium assembly	biological_process	8	2	80	171	8990	TMEM231,IFT80	1.314327485	0.451825879	0.7395191
GO:0035639	purine ribonucleoside triphosphate binding	molecular_function	4	21	1120	151	8392	PRKG2,TUBD1,LIG3,WEE2,NME7,PRKAA2,ARL15,ABCB6,CDKL5,AARS2,GTF2H4,NUBP2,LATS2,ANXA6,PIK3CB,LOC417192,RHOBTB2,PFKM,ABCD3,KIF2A,RALB	1.04205298	0.455323915	0.7406448
GO:0090407	organophosphate biosynthetic process	biological_process	5	6	284	171	8990	NME7,PIGT,PIK3CB,DHODH,ERH,ABHD5	1.110699283	0.455946731	0.7406448
GO:0018209	peptidyl-serine modification	biological_process	8	3	131	171	8990	PRKAA2,DKK1,MIF	1.203964109	0.456185631	0.7406448
GO:0034765	regulation of ion transmembrane transport	biological_process	7	4	182	171	8990	PDZK1,CLCN7,KCNJ2,SCN1A	1.155452734	0.457063425	0.7406448
GO:0031396	regulation of protein ubiquitination	biological_process	10	2	81	171	8990	SUMO3,UBXN2A	1.29810122	0.458207636	0.7406448
GO:0016358	dendrite development	biological_process	11	2	81	171	8990	BCL11A,GRIN1	1.29810122	0.458207636	0.7406448
GO:0050708	regulation of protein secretion	biological_process	8	2	81	171	8990	TLR2-2,MIF	1.29810122	0.458207636	0.7406448
GO:0001667	ameboidal cell migration	biological_process	6	2	81	171	8990	GTF2H4,ANXA6	1.29810122	0.458207636	0.7406448
GO:0045216	cell-cell junction organization	biological_process	4	2	81	171	8990	THY1,SRF	1.29810122	0.458207636	0.7406448
GO:0019941	modification-dependent protein catabolic process	biological_process	8	6	285	171	8990	PCYOX1L,USP35,SUMO3,UBXN2A,UBXN2B,RNF20	1.106802093	0.45931792	0.7406448
GO:0014032	neural crest cell development	biological_process	9	1	32	171	8990	ANXA6	1.642909357	0.459689851	0.7406448
GO:0048844	artery morphogenesis	biological_process	10	1	32	171	8990	SRF	1.642909357	0.459689851	0.7406448
GO:0030301	cholesterol transport	biological_process	7	1	32	171	8990	NPC2	1.642909357	0.459689851	0.7406448
GO:0055072	iron ion homeostasis	biological_process	7	1	32	171	8990	BMP6	1.642909357	0.459689851	0.7406448
GO:0010522	regulation of calcium ion transport into cytosol	biological_process	13	1	32	171	8990	THY1	1.642909357	0.459689851	0.7406448
GO:0019915	lipid storage	biological_process	4	1	32	171	8990	ABHD5	1.642909357	0.459689851	0.7406448
GO:0050803	regulation of synapse structure and activity	biological_process	7	1	32	171	8990	GRIN1	1.642909357	0.459689851	0.7406448
GO:0002367	cytokine production involved in immune response	biological_process	4	1	32	171	8990	MIF	1.642909357	0.459689851	0.7406448
GO:0045638	negative regulation of myeloid cell differentiation	biological_process	10	1	32	171	8990	DLL1	1.642909357	0.459689851	0.7406448
GO:0030004	cellular monovalent inorganic cation homeostasis	biological_process	8	1	32	171	8990	SLC4A10	1.642909357	0.459689851	0.7406448
GO:0060411	cardiac septum morphogenesis	biological_process	10	1	32	171	8990	GATA6	1.642909357	0.459689851	0.7406448
GO:0042440	pigment metabolic process	biological_process	3	1	32	171	8990	CECR1	1.642909357	0.459689851	0.7406448
GO:0007632	visual behavior	biological_process	5	1	32	171	8990	GRIN1	1.642909357	0.459689851	0.7406448
GO:0001676	long-chain fatty acid metabolic process	biological_process	9	1	32	171	8990	LOC424677	1.642909357	0.459689851	0.7406448
GO:0019233	sensory perception of pain	biological_process	6	1	32	171	8990	GRIN1	1.642909357	0.459689851	0.7406448
GO:0051928	positive regulation of calcium ion transport	biological_process	11	1	32	171	8990	THY1	1.642909357	0.459689851	0.7406448
GO:0048663	neuron fate commitment	biological_process	9	1	32	171	8990	HOXD10	1.642909357	0.459689851	0.7406448
GO:0015918	sterol transport	biological_process	6	1	32	171	8990	NPC2	1.642909357	0.459689851	0.7406448
GO:0072372	primary cilium	cellular_component	8	2	81	173	9055	TMEM231,NPHP4	1.292371369	0.460487422	0.7406448
GO:0034703	cation channel complex	cellular_component	6	2	81	173	9055	ANXA6,SCN1A	1.292371369	0.460487422	0.7406448
GO:0009056	catabolic process	biological_process	2	29	1479	171	8990	OAZ2,CTIF,TUBD1,SOGA1,PRKAA2,ABCB6,THY1,ACOT8,PCYOX1L,DCP1B,POP1,CYP46A1,BVES,LGMN,PFKM,CECR1,USP35,SUMO3,PRDX6,ABCD3,UBXN2A,LOC424677,CNOT8,KIF2A,RALB,UBXN2B,ABHD5,RNF20,RGS12	1.030845087	0.46061308	0.7406448
GO:0000118	histone deacetylase complex	cellular_component	12	1	32	173	9055	SIN3B	1.635657514	0.461172674	0.7406448
GO:0022613	ribonucleoprotein complex biogenesis	biological_process	3	4	183	171	8990	NOL9,ZNHIT6,RPS16,METTL16	1.149138785	0.461267395	0.7406448
GO:0016279	protein-lysine N-methyltransferase activity	molecular_function	10	1	34	151	8392	ASH2L	1.63459291	0.461286906	0.7406448
GO:0016278	lysine N-methyltransferase activity	molecular_function	7	1	34	151	8392	ASH2L	1.63459291	0.461286906	0.7406448
GO:0005518	collagen binding	molecular_function	3	1	34	151	8392	GTF2H4	1.63459291	0.461286906	0.7406448
GO:0042054	histone methyltransferase activity	molecular_function	10	1	34	151	8392	ASH2L	1.63459291	0.461286906	0.7406448
GO:0016836	hydro-lyase activity	molecular_function	5	1	34	151	8392	CA12	1.63459291	0.461286906	0.7406448
GO:0022008	neurogenesis	biological_process	6	13	648	171	8990	NTNG2,HOXD10,DLX5,NPHP4,THY1,PIGT,BCL11A,BMP6,SRF,GRIN1,TMEM30A,APCDD1,DLL1	1.054707241	0.462877569	0.742827
[truncated: 1,209 more rows]
