# Supplementary material for: Microarray analysis of infectious bronchitis virus infection of chicken primary dendritic cells
Source: BMC Genomics. 2019 Jul 8;20:557. doi: 10.1186/s12864-019-5940-6 (PMC6615177; doi:10.1186/s12864-019-5940-6)
Supplement: Supplementary file 9 — TF and mRNA invloved in TF-mRNAs pairs. (XLS 902 kb) [file 12864_2019_5940_MOESM9_ESM.xls]

name	chrom	chromStart	chromEnd	nearestGene	nearestGeneName	nearestDist
CEBPA_1	chr1	5875	6060	NM_001080714	CD69	-7784
CEBPA_2	chr1	9615	9785	NM_001080714	CD69	-4051
CEBPA_3	chr1	139361	139712	NM_001031401	HCLS1	70433
CEBPA_4	chr1	499045	499300	NM_001031589	GCC1	23970
CEBPA_5	chr1	502171	502566	NM_001031589	GCC1	27166
CEBPA_6	chr1	530716	531026	NM_001031589	GCC1	55669
CEBPA_7	chr1	673038	673281	NM_001030646	NRF1	4469
CEBPA_8	chr1	680878	681220	NM_001030646	NRF1	12359
CEBPA_9	chr1	727913	728211	NM_001030647	UBE2H	14620
CEBPA_10	chr1	745415	745921	NM_001030647	UBE2H	-2986
CEBPA_11	chr1	759814	760092	NM_001199437	ZC3HC1	16701
CEBPA_12	chr1	760895	761043	NM_001199437	ZC3HC1	15685
CEBPA_13	chr1	763082	763420	NM_001199437	ZC3HC1	13403
CEBPA_14	chr1	764862	765296	NM_001199437	ZC3HC1	11575
CEBPA_15	chr1	842070	842316	NM_001199393	TSGA14	6278
CEBPA_16	chr1	876737	876819	NM_001199393	TSGA14	-28307
CEBPA_17	chr1	879845	880311	NM_001199393	TSGA14	-31607
CEBPA_18	chr1	912123	912402	NM_001080210	FBXO18	1871
CEBPA_19	chr1	930301	930867	NM_205004	GDI2	-10667
CEBPA_20	chr1	937815	938187	NM_205004	GDI2	-3250
CEBPA_21	chr1	939343	939806	NM_205004	GDI2	-1677
CEBPA_22	chr1	993796	994278	NM_001199294	ASB13	3184
CEBPA_23	chr1	1002884	1003222	NM_001081697	CCM1	4489
CEBPA_24	chr1	1025513	1025724	NM_001030648	NET1	-2726
CEBPA_25	chr1	1031074	1031410	NM_001030648	NET1	-8350
CEBPA_26	chr1	1218567	1218820	NM_001030648	NET1	-195801
CEBPA_27	chr1	1696343	1696578	NM_001199320	EXOC4	24542
CEBPA_28	chr1	1910453	1910701	NM_001199320	EXOC4	-189575
CEBPA_29	chr1	1945790	1946147	NM_001199320	EXOC4	-224966
CEBPA_30	chr1	2015074	2015176	NM_001199320	EXOC4	-294123
CEBPA_31	chr1	2117946	2118312	NM_001199320	EXOC4	-397127
CEBPA_32	chr1	2128524	2128937	NM_001199320	EXOC4	-407728
CEBPA_33	chr1	2169831	2170147	NM_001199320	EXOC4	-448987
CEBPA_34	chr1	2174987	2175213	NM_001199320	EXOC4	-454098
CEBPA_35	chr1	2205858	2206331	NM_001199320	EXOC4	-485092
CEBPA_36	chr1	2535597	2535767	distalIntergenic	distalIntergenic	>500kb
CEBPA_37	chr1	2813949	2814077	NM_001030773	MKLN1	228331
CEBPA_38	chr1	2814433	2814623	NM_001030773	MKLN1	227816
CEBPA_39	chr1	2940824	2940990	NM_001030773	MKLN1	101437
CEBPA_40	chr1	2954015	2954499	NM_001030773	MKLN1	88087
CEBPA_41	chr1	2962046	2962556	NM_001030773	MKLN1	80043
CEBPA_42	chr1	2979349	2979690	NM_001030773	MKLN1	62825
CEBPA_43	chr1	2995794	2996223	NM_001030773	MKLN1	46336
CEBPA_44	chr1	3003651	3003839	NM_001030773	MKLN1	38599
CEBPA_45	chr1	3014217	3014433	NM_001030773	MKLN1	28019
CEBPA_46	chr1	3028396	3028701	NM_001030773	MKLN1	13796
CEBPA_47	chr1	3039714	3039984	NM_001030773	MKLN1	2495
CEBPA_48	chr1	3045697	3045988	NM_001030773	MKLN1	-3498
CEBPA_49	chr1	3067616	3068082	NM_001030773	MKLN1	-25505
CEBPA_50	chr1	3072242	3072727	NM_001030773	MKLN1	-30140
CEBPA_51	chr1	3075947	3076153	NM_001030773	MKLN1	-33706
CEBPA_52	chr1	3093576	3093837	NM_001030773	MKLN1	-51362
CEBPA_53	chr1	3162999	3163323	NM_205019	K123	-105650
CEBPA_54	chr1	3188716	3188997	NM_205019	K123	-79955
CEBPA_55	chr1	3195159	3195346	NM_205019	K123	-73559
CEBPA_56	chr1	3208584	3208753	NM_205019	K123	-60143
CEBPA_57	chr1	3222348	3222679	NM_205019	K123	-46298
CEBPA_58	chr1	3247636	3247909	NM_205019	K123	-21039
CEBPA_59	chr1	3268518	3268692	NM_205019	K123	-206
CEBPA_60	chr1	3284711	3285167	NM_205019	K123	16128
CEBPA_61	chr1	3322297	3322580	NM_204596	IL2RA	-21064
CEBPA_62	chr1	3365122	3365296	NM_204596	IL2RA	-63835
CEBPA_63	chr1	3365637	3365944	NM_204596	IL2RA	-64416
CEBPA_64	chr1	3367607	3368213	NM_204596	IL2RA	-66536
CEBPA_65	chr1	3923872	3924088	NM_001030842	LOC419112	-105924
CEBPA_66	chr1	3998911	3999180	NM_001030842	LOC419112	-30859
CEBPA_67	chr1	4038275	4038514	NM_001030842	LOC419112	8490
CEBPA_68	chr1	4126329	4126702	NM_001130741	ITIH2	-81
CEBPA_69	chr1	4131117	4131329	NM_001130741	ITIH2	4627
CEBPA_70	chr1	4135331	4135577	NM_001130741	ITIH2	8858
CEBPA_71	chr1	4136071	4136383	NM_001130741	ITIH2	9631
CEBPA_72	chr1	4219864	4220052	NM_001030841	TAF3	29241
CEBPA_73	chr1	4235666	4236077	NM_001030841	TAF3	45154
CEBPA_74	chr1	4303950	4304240	NM_001008444	GATA3	-40384
CEBPA_75	chr1	4415168	4415357	NM_001008444	GATA3	70783
CEBPA_76	chr1	4757949	4758263	NM_001008444	GATA3	413627
CEBPA_77	chr1	4773347	4773581	NM_001008444	GATA3	428985
CEBPA_78	chr1	4778835	4779185	NM_001008444	GATA3	434531
CEBPA_79	chr1	6217763	6218110	NM_001030840	LOC419104	77420
CEBPA_80	chr1	6269416	6269696	NM_001030840	LOC419104	25800
CEBPA_81	chr1	6303976	6304361	NM_001030840	LOC419104	-8812
CEBPA_82	chr1	6354298	6354471	NM_001198652	ECHDC3	36982
CEBPA_83	chr1	6356830	6357016	NM_001198652	ECHDC3	39521
CEBPA_84	chr1	6383472	6383662	NM_001198652	ECHDC3	66165
CEBPA_85	chr1	6396779	6397020	NM_001198652	ECHDC3	79497
CEBPA_86	chr1	6521646	6521878	NM_001198652	ECHDC3	204360
CEBPA_87	chr1	6553107	6553276	NM_001198652	ECHDC3	235789
CEBPA_88	chr1	6561637	6561917	NM_001198652	ECHDC3	244375
CEBPA_89	chr1	6564614	6564871	NM_001198652	ECHDC3	247340
CEBPA_90	chr1	6565310	6565541	NM_001198652	ECHDC3	248023
CEBPA_91	chr1	6581712	6582067	NM_001198652	ECHDC3	264487
CEBPA_92	chr1	6582174	6582571	NM_001198652	ECHDC3	264970
CEBPA_93	chr1	6665889	6666202	NM_204236	OPTN	-273304
CEBPA_94	chr1	6708674	6708845	NM_204236	OPTN	-230590
CEBPA_95	chr1	6711477	6711899	NM_204236	OPTN	-227661
CEBPA_96	chr1	6712247	6712495	NM_204236	OPTN	-226978
CEBPA_97	chr1	6724745	6725187	NM_204236	OPTN	-214383
CEBPA_98	chr1	6736292	6736523	NM_204236	OPTN	-202942
CEBPA_99	chr1	6813364	6813701	NM_204236	OPTN	-125817
CEBPA_100	chr1	6883798	6884139	NM_204236	OPTN	-55381
CEBPA_101	chr1	6901363	6901713	NM_204236	OPTN	-37811
CEBPA_102	chr1	6974604	6974806	NM_204236	OPTN	35356
CEBPA_103	chr1	6974807	6974954	NM_204236	OPTN	35531
CEBPA_104	chr1	6986015	6986304	NM_204236	OPTN	46810
CEBPA_105	chr1	7009473	7009873	NM_001164084	SEPHS1	42113
CEBPA_106	chr1	7018508	7018671	NM_001164084	SEPHS1	33197
CEBPA_107	chr1	7114010	7114309	NM_001164084	SEPHS1	-62373
CEBPA_108	chr1	7121142	7121337	NM_001164084	SEPHS1	-69453
CEBPA_109	chr1	7393565	7393835	NM_001164084	SEPHS1	-341914
CEBPA_110	chr1	7423682	7423878	NM_001164084	SEPHS1	-371994
CEBPA_111	chr1	7536333	7536695	NM_001031370	SUV39H2	-329398
CEBPA_112	chr1	7784522	7784748	NM_001031370	SUV39H2	-81277
CEBPA_113	chr1	7903783	7904022	NM_001031594	DCLRE1C	-17385
CEBPA_114	chr1	7905444	7905868	NM_001031594	DCLRE1C	-19139
CEBPA_115	chr1	7907064	7907220	NM_001031594	DCLRE1C	-20625
CEBPA_116	chr1	7909918	7910130	NM_001031594	DCLRE1C	-23507
CEBPA_117	chr1	7910773	7911103	NM_001031594	DCLRE1C	-24421
CEBPA_118	chr1	8067123	8067455	NM_001080863	DMTF1	-129346
CEBPA_119	chr1	8081847	8082113	NM_001080863	DMTF1	-144037
CEBPA_120	chr1	8108042	8108240	NM_001080863	DMTF1	-170198
CEBPA_121	chr1	9648688	9648772	NM_204977	SEMA3A	221493
CEBPA_122	chr1	9756852	9757208	NM_204977	SEMA3A	329793
CEBPA_123	chr1	9975127	9975316	NM_204242	SEMA3E	-162487
CEBPA_124	chr1	10157623	10157834	NM_204242	SEMA3E	20020
CEBPA_125	chr1	11540512	11540993	NM_001030370	HGF	97744
CEBPA_126	chr1	11685673	11685921	NM_204243	SEMA3C	-222603
CEBPA_127	chr1	11692888	11693142	NM_204243	SEMA3C	-215385
CEBPA_128	chr1	11710450	11710668	NM_204243	SEMA3C	-197841
CEBPA_129	chr1	12067653	12067844	NM_001030731	CD36	51619
CEBPA_130	chr1	12084539	12085056	NM_001030731	CD36	34570
CEBPA_131	chr1	12101764	12101997	NM_001030731	CD36	17487
CEBPA_132	chr1	12103203	12103453	NM_001030731	CD36	16039
CEBPA_133	chr1	12121485	12121912	NM_001030731	CD36	-2331
CEBPA_134	chr1	12154565	12154968	NM_001030731	CD36	-35399
CEBPA_135	chr1	12155376	12155800	NM_001030731	CD36	-36221
CEBPA_136	chr1	12665325	12665672	NM_001199540	MAGI2	11049
CEBPA_137	chr1	12744468	12744747	NM_001199540	MAGI2	90158
CEBPA_138	chr1	13503318	13503578	NM_001199477	TMEM60	35183
CEBPA_139	chr1	13518435	13518752	NM_001199477	TMEM60	50328
CEBPA_140	chr1	13525220	13525502	NM_001199477	TMEM60	57096
CEBPA_141	chr1	13547800	13547995	NM_001199477	TMEM60	79632
CEBPA_142	chr1	13592995	13593438	NM_001199477	TMEM60	124951
CEBPA_143	chr1	13641061	13641323	NM_001079486	FGL2	-101441
CEBPA_144	chr1	13701611	13701910	NM_001079486	FGL2	-40873
CEBPA_145	chr1	13715521	13715705	NM_001079486	FGL2	-27020
CEBPA_146	chr1	13987760	13988046	NM_001079477	SLC26A5	21286
CEBPA_147	chr1	13991081	13991353	NM_001079477	SLC26A5	17972
CEBPA_148	chr1	13992328	13992708	NM_001079477	SLC26A5	16671
CEBPA_149	chr1	14003464	14003869	NM_001079477	SLC26A5	5523
CEBPA_150	chr1	14004199	14004508	NM_001079477	SLC26A5	4836
CEBPA_151	chr1	14016109	14016331	NM_001079477	SLC26A5	-7031
CEBPA_152	chr1	14298568	14298757	NM_001030729	ORC5L	89663
CEBPA_153	chr1	14625667	14625801	NM_001030729	ORC5L	-237409
CEBPA_154	chr1	14728354	14728633	NM_001199539	PUS7	-230165
CEBPA_155	chr1	14737827	14738101	NM_001199539	PUS7	-220694
CEBPA_156	chr1	14751153	14751505	NM_001199539	PUS7	-207329
CEBPA_157	chr1	14874603	14875213	NM_001199539	PUS7	-83750
CEBPA_158	chr1	14891001	14891221	NM_001199539	PUS7	-67547
CEBPA_159	chr1	14916552	14916737	NM_001199539	PUS7	-42014
CEBPA_160	chr1	14951164	14951578	NM_001199539	PUS7	-7287
CEBPA_161	chr1	14995597	14995911	NM_001199539	PUS7	37096
CEBPA_162	chr1	15000405	15000811	NM_001199539	PUS7	41950
CEBPA_163	chr1	15031084	15031337	NM_001199539	PUS7	72552
CEBPA_164	chr1	15033401	15033583	NM_001199539	PUS7	74834
CEBPA_165	chr1	15033888	15034215	NM_001199539	PUS7	75393
CEBPA_166	chr1	15043909	15044103	NM_001199539	PUS7	85348
CEBPA_167	chr1	15087923	15088163	NM_001199458	SYPL1	92652
CEBPA_168	chr1	15105148	15105518	NM_001199458	SYPL1	75362
CEBPA_169	chr1	15180635	15180784	NM_001199458	SYPL1	-14
CEBPA_170	chr1	15192078	15192477	NM_001199458	SYPL1	-11582
CEBPA_171	chr1	15193514	15193976	NM_001199458	SYPL1	-13050
CEBPA_172	chr1	15199941	15200489	NM_001199458	SYPL1	-19520
CEBPA_173	chr1	15243249	15243721	NM_001030728	NAMPT	-8121
CEBPA_174	chr1	15244654	15245110	NM_001030728	NAMPT	-9518
CEBPA_175	chr1	15250509	15250849	NM_001030728	NAMPT	-15315
CEBPA_176	chr1	15279639	15280634	NM_001030728	NAMPT	-44772
CEBPA_177	chr1	15289055	15289332	NM_001030728	NAMPT	-53829
CEBPA_178	chr1	15305739	15306001	NM_001030728	NAMPT	-70506
CEBPA_179	chr1	15306131	15306421	NM_001030728	NAMPT	-70912
CEBPA_180	chr1	15307866	15308159	NM_001030728	NAMPT	-72648
CEBPA_181	chr1	15308382	15308802	NM_001030728	NAMPT	-73228
CEBPA_182	chr1	15314093	15314383	NM_001199538	PIK3CG	-76047
CEBPA_183	chr1	15374213	15374592	NM_001199538	PIK3CG	-15883
CEBPA_184	chr1	15378836	15379282	NM_001199538	PIK3CG	-11226
CEBPA_185	chr1	15397562	15397875	NM_001199538	PIK3CG	7433
CEBPA_186	chr1	15409146	15409444	NM_001199538	PIK3CG	19010
CEBPA_187	chr1	15428528	15428765	NM_001199538	PIK3CG	38361
CEBPA_188	chr1	15468700	15469244	NM_001199454	HBP1	-65429
CEBPA_189	chr1	15469847	15470258	NM_001199454	HBP1	-64349
CEBPA_190	chr1	15470794	15471090	NM_001199454	HBP1	-63459
CEBPA_191	chr1	15540759	15541030	NM_001199454	HBP1	6493
CEBPA_192	chr1	15544275	15544422	NM_001199454	HBP1	9947
CEBPA_193	chr1	15573935	15574212	NM_001199454	HBP1	39672
CEBPA_194	chr1	15695842	15696082	NM_001199445	COG5	35466
CEBPA_195	chr1	15747666	15747971	NM_001097645	BCAP29	1737
CEBPA_196	chr1	15749876	15750027	NM_001097645	BCAP29	3870
CEBPA_197	chr1	15761621	15761891	NM_001097645	BCAP29	15675
CEBPA_198	chr1	15828935	15829180	NM_001199444	SLC26A3	-8032
CEBPA_199	chr1	15829497	15829895	NM_001199444	SLC26A3	-8671
CEBPA_200	chr1	15833038	15833342	NM_001030727	DLD	-11162
CEBPA_201	chr1	15860830	15861346	NM_001030727	DLD	16736
CEBPA_202	chr1	15887096	15887648	NM_001030727	DLD	43020
CEBPA_203	chr1	15957839	15958059	NM_001199403	ERGIC2	1380
CEBPA_204	chr1	15986895	15987184	NM_001199403	ERGIC2	30470
CEBPA_205	chr1	16310850	16311054	NM_001199395	ABCD2	-40614
CEBPA_206	chr1	16325454	16325690	NM_001199395	ABCD2	-25994
CEBPA_207	chr1	16325874	16326278	NM_001199395	ABCD2	-25490
CEBPA_208	chr1	16350108	16350461	NM_001199395	ABCD2	-1282
CEBPA_209	chr1	16351318	16351584	NM_001199395	ABCD2	-115
CEBPA_210	chr1	16357718	16358044	NM_001199395	ABCD2	6315
CEBPA_211	chr1	16358520	16358718	NM_001199395	ABCD2	7053
CEBPA_212	chr1	16360599	16360857	NM_001199395	ABCD2	9162
CEBPA_213	chr1	16370898	16371397	NM_001199395	ABCD2	19581
CEBPA_214	chr1	16390541	16390755	NM_001199395	ABCD2	39082
CEBPA_215	chr1	16393788	16394285	NM_001199395	ABCD2	42470
CEBPA_216	chr1	16417769	16418041	NM_001199395	ABCD2	66339
CEBPA_217	chr1	16432805	16433216	NM_001199395	ABCD2	81444
CEBPA_218	chr1	16451652	16452128	NM_001199395	ABCD2	100324
CEBPA_219	chr1	16463349	16463613	NM_001199395	ABCD2	111915
CEBPA_220	chr1	16477552	16477798	NM_001199395	ABCD2	126109
CEBPA_221	chr1	16630902	16631116	NM_001199460	CPNE8	-5810
CEBPA_222	chr1	16632528	16632663	NM_001199460	CPNE8	-4224
CEBPA_223	chr1	16635180	16635364	NM_001199460	CPNE8	-1547
CEBPA_224	chr1	16638615	16638759	NM_001199460	CPNE8	1868
CEBPA_225	chr1	16642339	16642626	NM_001199460	CPNE8	5663
CEBPA_226	chr1	16653707	16654065	NM_001199460	CPNE8	17067
CEBPA_227	chr1	17152801	17153240	NM_001031340	CERK	42894
CEBPA_228	chr1	17167365	17167563	NM_001031340	CERK	28450
CEBPA_229	chr1	17207407	17207594	NM_001031340	CERK	-11586
CEBPA_230	chr1	17207620	17207844	NM_001031340	CERK	-11818
CEBPA_231	chr1	17270262	17270612	NM_001031490	TBC1D22A	37590
CEBPA_232	chr1	17299051	17299427	NM_001031490	TBC1D22A	66392
CEBPA_233	chr1	17495128	17495411	NM_001031490	TBC1D22A	262422
CEBPA_234	chr1	18613199	18613424	distalIntergenic	distalIntergenic	>500kb
CEBPA_235	chr1	19327148	19327217	distalIntergenic	distalIntergenic	>500kb
CEBPA_236	chr1	19509087	19509254	distalIntergenic	distalIntergenic	>500kb
CEBPA_237	chr1	20013317	20013474	NM_001199482	BRD1	51360
CEBPA_238	chr1	20041519	20041790	NM_001199482	BRD1	23101
CEBPA_239	chr1	20157897	20158175	NM_001199497	CRELD2	22160
CEBPA_240	chr1	20165771	20166118	NM_001199497	CRELD2	30068
CEBPA_241	chr1	20223772	20223940	NM_001199497	CRELD2	87980
CEBPA_242	chr1	20225040	20225289	NM_001199497	CRELD2	89288
CEBPA_243	chr1	20228155	20228606	NM_001199497	CRELD2	92504
CEBPA_244	chr1	20238373	20238620	NM_001199497	CRELD2	102620
CEBPA_245	chr1	20241556	20241822	NM_001199497	CRELD2	105813
CEBPA_246	chr1	20283751	20283968	NM_001199497	CRELD2	147983
CEBPA_247	chr1	20288493	20288797	NM_001199497	CRELD2	152769
CEBPA_248	chr1	20290870	20291075	NM_001199497	CRELD2	155096
CEBPA_249	chr1	20298394	20298848	NM_001199497	CRELD2	162745
CEBPA_250	chr1	20310815	20310992	NM_001199497	CRELD2	175027
CEBPA_251	chr1	20346688	20347131	NM_001199497	CRELD2	211033
CEBPA_252	chr1	20350183	20350649	NM_001199497	CRELD2	214540
CEBPA_253	chr1	20351363	20351702	NM_001199497	CRELD2	215656
CEBPA_254	chr1	20383242	20383519	NM_001199497	CRELD2	247504
CEBPA_255	chr1	20463459	20463932	NM_001199497	CRELD2	327819
CEBPA_256	chr1	20465227	20465512	NM_001199497	CRELD2	329493
CEBPA_257	chr1	20510797	20511225	NM_001199497	CRELD2	375135
CEBPA_258	chr1	21254685	21255109	NM_001030732	TRABD	-359876
CEBPA_259	chr1	21589376	21589679	NM_001030732	TRABD	-25246
CEBPA_260	chr1	21608817	21609132	NM_001030732	TRABD	-5799
CEBPA_261	chr1	21613238	21613706	NM_001030732	TRABD	-1301
CEBPA_262	chr1	21616775	21617265	NM_001030732	TRABD	2247
CEBPA_263	chr1	21627428	21627629	NM_001030732	TRABD	12755
CEBPA_264	chr1	21660260	21660412	NM_001115017	SELO	-33197
CEBPA_265	chr1	21747312	21747576	NM_001115017	SELO	53911
CEBPA_266	chr1	21800240	21800503	NM_001006227	MAPK11	28008
CEBPA_267	chr1	21838451	21838755	NM_001006227	MAPK11	-10224
CEBPA_268	chr1	21875051	21875342	NM_001006227	MAPK11	-46817
CEBPA_269	chr1	22003268	22003532	NM_001006227	MAPK11	-175021
CEBPA_270	chr1	22026459	22026619	NM_001006227	MAPK11	-198160
CEBPA_271	chr1	22053332	22053575	NM_001006227	MAPK11	-225074
CEBPA_272	chr1	22102530	22102765	NM_001006227	MAPK11	-274268
CEBPA_273	chr1	22114010	22114253	NM_001199499	ZNF800	-273621
CEBPA_274	chr1	22194582	22194855	NM_001199499	ZNF800	-193034
CEBPA_275	chr1	22209851	22210218	NM_001199499	ZNF800	-177718
CEBPA_276	chr1	22221211	22221387	NM_001199499	ZNF800	-166453
CEBPA_277	chr1	22248842	22249267	NM_001199499	ZNF800	-138698
CEBPA_278	chr1	22740645	22740894	NM_001199499	ZNF800	353017
CEBPA_279	chr1	22815707	22816035	NM_001199499	ZNF800	428119
CEBPA_280	chr1	23750804	23751167	NM_001081699	GPR37	203836
CEBPA_281	chr1	23758636	23758874	NM_001081699	GPR37	211606
CEBPA_282	chr1	23930203	23930480	NM_001199500	WASL	-54029
CEBPA_283	chr1	23992633	23993044	NM_001199500	WASL	8468
CEBPA_284	chr1	24178471	24178891	NM_001097637	NDUFA5	95388
CEBPA_285	chr1	24210961	24211303	NM_001097637	NDUFA5	127839
CEBPA_286	chr1	24775079	24775410	NM_001199312	PTPRZ1	45895
CEBPA_287	chr1	24846104	24846429	NM_001199312	PTPRZ1	-25127
CEBPA_288	chr1	24902945	24903177	NM_001199312	PTPRZ1	-81922
CEBPA_289	chr1	24979256	24979672	NM_001097646	FAM3C	-18765
CEBPA_290	chr1	24996040	24996295	NM_001097646	FAM3C	-2062
CEBPA_291	chr1	25029770	25030447	NM_001097646	FAM3C	31879
CEBPA_292	chr1	25144118	25144479	NM_001030733	ING3	85010
CEBPA_293	chr1	25151641	25152087	NM_001030733	ING3	77444
CEBPA_294	chr1	25161952	25162270	NM_001030733	ING3	67197
CEBPA_295	chr1	25177456	25177765	NM_001030733	ING3	51698
CEBPA_296	chr1	25191659	25191855	NM_001030733	ING3	37551
CEBPA_297	chr1	25211658	25211831	NM_001030733	ING3	17564
CEBPA_298	chr1	25255416	25255670	NM_001007849	TSPAN12	-1139
CEBPA_299	chr1	25260057	25260476	NM_001007849	TSPAN12	3584
CEBPA_300	chr1	25264329	25264736	NM_001007849	TSPAN12	7850
CEBPA_301	chr1	25264820	25265137	NM_001007849	TSPAN12	8296
CEBPA_302	chr1	25275924	25276213	NM_001007849	TSPAN12	19386
CEBPA_303	chr1	25280689	25281015	NM_001007849	TSPAN12	24170
CEBPA_304	chr1	26200808	26200975	NM_001098539	CTTNBP2	-71249
CEBPA_305	chr1	26592286	26592566	NM_001105672	ST7	59287
CEBPA_306	chr1	26634641	26634863	NM_001105672	ST7	16961
CEBPA_307	chr1	26635518	26635891	NM_001105672	ST7	16009
CEBPA_308	chr1	26647423	26647858	NM_001105672	ST7	4073
CEBPA_309	chr1	26693591	26693755	NM_001004380	CAPZA2	-214
CEBPA_310	chr1	26695231	26695414	NM_001004380	CAPZA2	-1863
CEBPA_311	chr1	26704336	26704510	NM_001004380	CAPZA2	-10964
CEBPA_312	chr1	26718776	26719239	NM_001004380	CAPZA2	-25548
CEBPA_313	chr1	26723280	26723555	NM_001004380	CAPZA2	-29958
CEBPA_314	chr1	26723598	26723806	NM_001004380	CAPZA2	-30243
CEBPA_315	chr1	26731218	26731656	NM_001004380	CAPZA2	-37978
CEBPA_316	chr1	26761034	26761610	NM_205212	MET	43491
CEBPA_317	chr1	26773188	26773362	NM_205212	MET	31538
CEBPA_318	chr1	26794089	26794420	NM_205212	MET	10559
CEBPA_319	chr1	26800815	26801045	NM_205212	MET	3883
CEBPA_320	chr1	26802957	26803151	NM_205212	MET	1759
CEBPA_321	chr1	26806060	26806485	NM_205212	MET	-1459
CEBPA_322	chr1	26808111	26808254	NM_205212	MET	-3369
CEBPA_323	chr1	26832849	26833102	NM_205212	MET	-28162
CEBPA_324	chr1	26835157	26835683	NM_205212	MET	-30607
CEBPA_325	chr1	27211353	27211587	NM_001006229	TFEC	129133
CEBPA_326	chr1	27422211	27422459	NM_001006229	TFEC	339998
CEBPA_327	chr1	27443079	27443296	NM_001006229	TFEC	360850
CEBPA_328	chr1	27474253	27475000	NM_001006229	TFEC	392289
CEBPA_329	chr1	27599630	27599868	distalIntergenic	distalIntergenic	>500kb
CEBPA_330	chr1	27610785	27611108	distalIntergenic	distalIntergenic	>500kb
CEBPA_331	chr1	27752653	27753228	distalIntergenic	distalIntergenic	>500kb
CEBPA_332	chr1	27793817	27794008	distalIntergenic	distalIntergenic	>500kb
CEBPA_333	chr1	27799514	27799902	distalIntergenic	distalIntergenic	>500kb
CEBPA_334	chr1	27815987	27816242	distalIntergenic	distalIntergenic	>500kb
CEBPA_335	chr1	27908622	27909013	distalIntergenic	distalIntergenic	>500kb
CEBPA_336	chr1	27994290	27994511	distalIntergenic	distalIntergenic	>500kb
CEBPA_337	chr1	27995914	27996278	distalIntergenic	distalIntergenic	>500kb
CEBPA_338	chr1	28111090	28111619	NM_001030734	C1H7orf60	-473899
CEBPA_339	chr1	28135348	28135785	NM_001030734	C1H7orf60	-449687
CEBPA_340	chr1	28202498	28202700	NM_001030734	C1H7orf60	-382654
CEBPA_341	chr1	28462572	28462788	NM_001030734	C1H7orf60	-122573
CEBPA_342	chr1	28577545	28577722	NM_001030734	C1H7orf60	-7620
CEBPA_343	chr1	28610963	28611259	NM_001030734	C1H7orf60	25858
CEBPA_344	chr1	28617708	28617990	NM_001030734	C1H7orf60	32596
CEBPA_345	chr1	28618817	28619192	NM_001030734	C1H7orf60	33751
CEBPA_346	chr1	28728715	28729128	NM_001001468	IFRD1	4015
CEBPA_347	chr1	28733661	28733790	NM_001001468	IFRD1	-789
CEBPA_348	chr1	28738886	28739449	NM_001001468	IFRD1	-6231
CEBPA_349	chr1	28739599	28739834	NM_001001468	IFRD1	-6780
CEBPA_350	chr1	28740039	28740350	NM_001001468	IFRD1	-7258
CEBPA_351	chr1	28759392	28759602	NM_001001468	IFRD1	-26561
CEBPA_352	chr1	28760218	28760604	NM_001001468	IFRD1	-27475
CEBPA_353	chr1	28804373	28804606	NM_001195469	ZNF277	24322
CEBPA_354	chr1	29045919	29046131	NM_001195469	ZNF277	-217214
CEBPA_355	chr1	29074226	29074705	NM_001195469	ZNF277	-245654
CEBPA_356	chr1	29083874	29084105	NM_001195469	ZNF277	-255178
CEBPA_357	chr1	29118781	29119096	NM_001195469	ZNF277	-290127
CEBPA_358	chr1	29982551	29982711	NM_001030735	DNAJB9	239231
CEBPA_359	chr1	30303824	30304086	NM_001130737	PNPLA8	493
CEBPA_360	chr1	31276369	31276676	NM_001030736	GLT8D3	1981
CEBPA_361	chr1	31344210	31344413	NM_001030737	PPHLN1	-17187
CEBPA_362	chr1	31400017	31400287	NM_001030737	PPHLN1	38654
CEBPA_363	chr1	31741749	31741996	NM_001030738	IRAK4	-111826
CEBPA_364	chr1	31780785	31781052	NM_001030738	IRAK4	-72780
CEBPA_365	chr1	31853494	31853826	NM_001030738	IRAK4	-38
CEBPA_366	chr1	31906649	31906959	NM_001030739	TWF1	-21268
CEBPA_367	chr1	32583027	32583357	NM_001195570	SRSF2IP	104173
CEBPA_368	chr1	32584864	32585187	NM_001195570	SRSF2IP	102340
CEBPA_369	chr1	32594868	32595096	NM_001195570	SRSF2IP	92383
CEBPA_370	chr1	32692127	32692289	NM_001195570	SRSF2IP	-4843
CEBPA_371	chr1	32697040	32697165	NM_001195570	SRSF2IP	-9737
CEBPA_372	chr1	32769223	32769636	NM_001199603	SLC38A1	-15831
CEBPA_373	chr1	32802931	32803407	NM_001030741	SLC38A2	-9701
CEBPA_374	chr1	32807356	32807632	NM_001030741	SLC38A2	-14026
CEBPA_375	chr1	32811379	32811635	NM_001030741	SLC38A2	-18039
CEBPA_376	chr1	32812286	32812642	NM_001030741	SLC38A2	-18996
CEBPA_377	chr1	32816808	32817176	NM_001030741	SLC38A2	-23524
CEBPA_378	chr1	32824728	32825098	NM_001030741	SLC38A2	-31445
CEBPA_379	chr1	32825158	32825751	NM_001030741	SLC38A2	-31986
CEBPA_380	chr1	32860101	32860434	NM_001199549	SLC38A4	54951
CEBPA_381	chr1	32925168	32925559	NM_001199549	SLC38A4	-10145
CEBPA_382	chr1	32937141	32937303	NM_001199549	SLC38A4	-22004
CEBPA_383	chr1	32938025	32938261	NM_001199549	SLC38A4	-22925
CEBPA_384	chr1	32939769	32940141	NM_001199549	SLC38A4	-24737
CEBPA_385	chr1	33118642	33118935	NM_001199550	AMIGO2	-63607
CEBPA_386	chr1	33645277	33645707	NM_001199555	LRIG3	-82026
CEBPA_387	chr1	33766445	33766693	NM_001199604	SLC16A7	-129873
CEBPA_388	chr1	33810190	33810443	NM_001199604	SLC16A7	-86126
CEBPA_389	chr1	34157794	34158105	NM_001199604	SLC16A7	261507
CEBPA_390	chr1	34416646	34416808	NM_205429	17.5	-3707
CEBPA_391	chr1	34535639	34535872	NM_205429	17.5	115321
CEBPA_392	chr1	34752080	34752383	NM_204840	USP15	12470
CEBPA_393	chr1	34811275	34811819	NM_001199605	MON2	-6965
CEBPA_394	chr1	34895599	34895787	NM_001199605	MON2	77181
CEBPA_395	chr1	34912281	34912660	NM_001199605	MON2	93958
CEBPA_396	chr1	35017732	35018108	NM_001110438	AVPR1A	117542
CEBPA_397	chr1	35237592	35237886	NM_001199557	TMEM5	7093
CEBPA_398	chr1	35264640	35264923	NM_001199557	TMEM5	34135
CEBPA_399	chr1	35390300	35390546	NM_001199606	XPOT	-78379
CEBPA_400	chr1	35391839	35392288	NM_001199606	XPOT	-76739
CEBPA_401	chr1	35565584	35565818	NM_001007851	RASSF3	-13990
CEBPA_402	chr1	35596400	35596642	NM_001007851	RASSF3	16830
CEBPA_403	chr1	35597122	35597360	NM_001007851	RASSF3	17550
CEBPA_404	chr1	35631523	35631847	NM_001199559	GNS	25367
CEBPA_405	chr1	35633341	35633500	NM_001199559	GNS	23632
CEBPA_406	chr1	35636790	35637049	NM_001199559	GNS	20133
CEBPA_407	chr1	35850509	35850846	NM_001199578	MSRB3	-1806
CEBPA_408	chr1	35936683	35937000	NM_001199578	MSRB3	84358
CEBPA_409	chr1	35939249	35939529	NM_001199578	MSRB3	86906
CEBPA_410	chr1	35989249	35989962	NM_205001	HMGA2	-82419
CEBPA_411	chr1	36007474	36007957	NM_205001	HMGA2	-64309
CEBPA_412	chr1	36022002	36022215	NM_205001	HMGA2	-49916
CEBPA_413	chr1	36631435	36631691	NM_001031480	DYRK2	-138382
CEBPA_414	chr1	37021156	37021449	NM_001030742	MDM1	-11512
CEBPA_415	chr1	37042143	37042334	NM_001030742	MDM1	-32448
CEBPA_416	chr1	37066197	37066429	NM_001007852	RAP1B	-19588
CEBPA_417	chr1	37101623	37102054	NM_001007852	RAP1B	15937
CEBPA_418	chr1	37150498	37150990	NM_001199616	SLC35E3	3595
CEBPA_419	chr1	37157711	37158034	NM_001199616	SLC35E3	10723
CEBPA_420	chr1	37160121	37160414	NM_001199384	MDM2	-8392
CEBPA_421	chr1	37162295	37162586	NM_001199384	MDM2	-6219
CEBPA_422	chr1	37164077	37164440	NM_001199384	MDM2	-4401
CEBPA_423	chr1	37178470	37178855	NM_001199384	MDM2	10003
CEBPA_424	chr1	37370530	37370763	NM_001012533	CCT2	-7519
CEBPA_425	chr1	37396611	37396842	NM_001012533	CCT2	18561
CEBPA_426	chr1	37414582	37414963	NM_001199669	BEST3	10739
CEBPA_427	chr1	37439118	37439320	NM_001199669	BEST3	-13708
CEBPA_428	chr1	37615860	37616065	NM_001012808	CNOT2	-37530
CEBPA_429	chr1	37618750	37619007	NM_001012808	CNOT2	-34614
CEBPA_430	chr1	37626604	37627026	NM_001012808	CNOT2	-26677
CEBPA_431	chr1	37647647	37647937	NM_001012808	CNOT2	-5700
CEBPA_432	chr1	37850875	37851197	NM_001199630	KCNMB4	151642
CEBPA_433	chr1	38058687	38058923	NM_001199650	TSPAN8	-27162
CEBPA_434	chr1	38139854	38140101	NM_001199650	TSPAN8	-108334
CEBPA_435	chr1	38159054	38159204	NM_001199650	TSPAN8	-127486
CEBPA_436	chr1	38172330	38172624	NM_001199650	TSPAN8	-140834
CEBPA_437	chr1	38203738	38203942	NM_001012809	TBC1D15	-139630
CEBPA_438	chr1	38213945	38214302	NM_001012809	TBC1D15	-129347
CEBPA_439	chr1	38256343	38256633	NM_001012809	TBC1D15	-86982
CEBPA_440	chr1	38258060	38258418	NM_001012809	TBC1D15	-85231
CEBPA_441	chr1	38307569	38307785	NM_001012809	TBC1D15	-35793
CEBPA_442	chr1	38321552	38321761	NM_001012809	TBC1D15	-21814
CEBPA_443	chr1	38338557	38339128	NM_001012809	TBC1D15	-4628
CEBPA_444	chr1	38506952	38507136	NM_001001301	TPH2	124410
CEBPA_445	chr1	38568794	38569080	NM_001001301	TPH2	186303
CEBPA_446	chr1	39099545	39099940	distalIntergenic	distalIntergenic	>500kb
CEBPA_447	chr1	39173817	39173880	NM_001030743	GLIPR1	-488806
CEBPA_448	chr1	39633883	39634052	NM_001030743	GLIPR1	-28687
CEBPA_449	chr1	39643956	39644339	NM_001030743	GLIPR1	-18507
CEBPA_450	chr1	39799614	39799849	NM_001030744	KRR1	-119993
CEBPA_451	chr1	39834246	39834653	NM_001030744	KRR1	-154711
CEBPA_452	chr1	39968702	39969009	NM_001030745	ZDHHC17	-71224
CEBPA_453	chr1	39990137	39990325	NM_001030745	ZDHHC17	-49848
CEBPA_454	chr1	40071626	40071795	NM_001030745	ZDHHC17	31631
CEBPA_455	chr1	40076480	40076797	NM_001030745	ZDHHC17	36559
CEBPA_456	chr1	41257652	41257928	NM_205171	SYT1	145821
CEBPA_457	chr1	41509544	41509821	NM_205123	PPP1R12A	55573
CEBPA_458	chr1	41558313	41558544	NM_205123	PPP1R12A	6827
CEBPA_459	chr1	41617150	41617395	NM_205123	PPP1R12A	-52017
CEBPA_460	chr1	42585518	42585880	distalIntergenic	distalIntergenic	>500kb
CEBPA_461	chr1	42707062	42707300	distalIntergenic	distalIntergenic	>500kb
CEBPA_462	chr1	42896248	42896465	distalIntergenic	distalIntergenic	>500kb
CEBPA_463	chr1	43154321	43154578	distalIntergenic	distalIntergenic	>500kb
CEBPA_464	chr1	44022969	44023416	distalIntergenic	distalIntergenic	>500kb
CEBPA_465	chr1	44304366	44304589	distalIntergenic	distalIntergenic	>500kb
CEBPA_466	chr1	44604917	44605175	NM_001105315	KITLG	304184
CEBPA_467	chr1	44658771	44659090	NM_001105315	KITLG	250300
CEBPA_468	chr1	44759429	44759635	NM_001105315	KITLG	149698
CEBPA_469	chr1	44814285	44814630	NM_001105315	KITLG	94773
CEBPA_470	chr1	45010747	45010903	NM_205130	KITLG	-101486
CEBPA_471	chr1	45012926	45013114	NM_205130	KITLG	-103681
CEBPA_472	chr1	45025391	45025682	NM_205130	KITLG	-116197
CEBPA_473	chr1	45037641	45037868	NM_205130	KITLG	-128415
CEBPA_474	chr1	45048321	45048653	NM_204354	DUSP6	126574
CEBPA_475	chr1	45085087	45085310	NM_204354	DUSP6	89863
CEBPA_476	chr1	45089497	45089786	NM_204354	DUSP6	85420
CEBPA_477	chr1	45094863	45095119	NM_204354	DUSP6	80070
CEBPA_478	chr1	45204037	45204339	NM_204354	DUSP6	-29127
CEBPA_479	chr1	45322829	45323272	NM_001168002	ATP2B1	-17039
CEBPA_480	chr1	45358911	45359203	NM_001168002	ATP2B1	-53046
CEBPA_481	chr1	45359294	45359570	NM_001168002	ATP2B1	-53421
CEBPA_482	chr1	45367626	45367730	NM_001168002	ATP2B1	-61667
CEBPA_483	chr1	45414338	45414514	NM_001168002	ATP2B1	-108415
CEBPA_484	chr1	45416945	45417150	NM_001168002	ATP2B1	-111036
CEBPA_485	chr1	45478879	45479289	NM_001168002	ATP2B1	-173073
CEBPA_486	chr1	45937362	45937768	NM_001030747	DCN	5986
CEBPA_487	chr1	45996728	45996959	NM_001030747	DCN	-53292
CEBPA_488	chr1	46040340	46040478	NM_001030747	DCN	-96858
CEBPA_489	chr1	46101592	46101791	NM_001030747	DCN	-158140
CEBPA_490	chr1	46208049	46208803	NM_205350	BTG1	76748
CEBPA_491	chr1	46237048	46237486	NM_205350	BTG1	47907
CEBPA_492	chr1	46237645	46237995	NM_205350	BTG1	47354
CEBPA_493	chr1	46244266	46244686	NM_205350	BTG1	40698
CEBPA_494	chr1	46248491	46249033	NM_205350	BTG1	36412
CEBPA_495	chr1	46251374	46251642	NM_205350	BTG1	33666
CEBPA_496	chr1	46258707	46258917	NM_205350	BTG1	26362
CEBPA_497	chr1	46288560	46288945	NM_205350	BTG1	-3578
CEBPA_498	chr1	46297642	46297937	NM_205350	BTG1	-12615
CEBPA_499	chr1	46325827	46326092	NM_205350	BTG1	-40785
CEBPA_500	chr1	46342328	46342710	NM_205350	BTG1	-57345
CEBPA_501	chr1	46389752	46389919	NM_205350	BTG1	-104661
CEBPA_502	chr1	46509467	46509669	NM_205350	BTG1	-224394
CEBPA_503	chr1	46509721	46509917	NM_205350	BTG1	-224645
CEBPA_504	chr1	46548758	46549139	NM_001012810	UBE2N	201539
CEBPA_505	chr1	46550210	46550353	NM_001012810	UBE2N	200206
CEBPA_506	chr1	46581148	46581684	NM_001012810	UBE2N	169071
CEBPA_507	chr1	46591703	46591925	NM_001012810	UBE2N	158673
CEBPA_508	chr1	46638023	46638462	NM_001012810	UBE2N	112245
CEBPA_509	chr1	46644426	46644748	NM_001012810	UBE2N	105900
CEBPA_510	chr1	46667631	46667902	NM_001012810	UBE2N	82721
CEBPA_511	chr1	46669819	46670136	NM_001012810	UBE2N	80510
CEBPA_512	chr1	46675832	46676333	NM_001012810	UBE2N	74405
CEBPA_513	chr1	46699506	46699730	NM_001012810	UBE2N	50869
CEBPA_514	chr1	46700892	46701188	NM_001012810	UBE2N	49447
CEBPA_515	chr1	46701561	46701963	NM_001012810	UBE2N	48725
CEBPA_516	chr1	46704506	46704866	NM_001012810	UBE2N	45801
CEBPA_517	chr1	46706513	46706980	NM_001012810	UBE2N	43741
CEBPA_518	chr1	46841045	46841409	NM_001030748	CRADD	46428
CEBPA_519	chr1	46848350	46848608	NM_001030748	CRADD	53680
CEBPA_520	chr1	46885377	46885606	NM_001030748	CRADD	90692
CEBPA_521	chr1	46936194	46936397	NM_001030748	CRADD	141496
CEBPA_522	chr1	46942831	46943089	NM_001030748	CRADD	148161
CEBPA_523	chr1	46956234	46956462	NM_001030748	CRADD	161549
CEBPA_524	chr1	47025431	47025848	NM_001184758	NDUFA12	187437
CEBPA_525	chr1	47091123	47091443	NM_001184758	NDUFA12	121793
CEBPA_526	chr1	47116696	47117178	NM_001184758	NDUFA12	96139
CEBPA_527	chr1	47128296	47128674	NM_001184758	NDUFA12	84591
CEBPA_528	chr1	47137108	47137286	NM_001184758	NDUFA12	75879
CEBPA_529	chr1	47215829	47216132	NM_001184758	NDUFA12	-2904
CEBPA_530	chr1	47286573	47287008	NM_204124	NR2C1	-20263
CEBPA_531	chr1	47338039	47338486	NM_204124	NR2C1	-71735
CEBPA_532	chr1	47344195	47344447	NM_204124	NR2C1	-77794
CEBPA_533	chr1	47457930	47458244	NM_001006233	METAP2	24133
CEBPA_534	chr1	47532834	47533086	NM_204404	HAL	69132
CEBPA_535	chr1	47584232	47584732	NM_204404	HAL	17610
CEBPA_536	chr1	47588883	47589401	NM_204404	HAL	12950
CEBPA_537	chr1	47590448	47590673	NM_204404	HAL	11532
CEBPA_538	chr1	47591304	47591492	NM_204404	HAL	10694
CEBPA_539	chr1	47592299	47592549	NM_204404	HAL	9668
CEBPA_540	chr1	47592718	47593023	NM_204404	HAL	9222
CEBPA_541	chr1	47600688	47601005	NM_204404	HAL	1246
CEBPA_542	chr1	47721032	47721259	NM_001030749	ELK3	60503
CEBPA_543	chr1	47721620	47721962	NM_001030749	ELK3	61149
CEBPA_544	chr1	47723047	47723198	NM_001030749	ELK3	62480
CEBPA_545	chr1	47726102	47726339	NM_001030749	ELK3	65578
CEBPA_546	chr1	47774839	47775155	NM_001030749	ELK3	114355
CEBPA_547	chr1	47839845	47840143	NM_001030750	NEDD1	-86752
CEBPA_548	chr1	48769661	48769861	NM_001006236	SLC25A3	214953
CEBPA_549	chr1	48905134	48905315	NM_204637	ACTR6	-200878
CEBPA_550	chr1	49044257	49044504	NM_204637	ACTR6	-61722
CEBPA_551	chr1	49057331	49057496	NM_204637	ACTR6	-48689
CEBPA_552	chr1	49086156	49086358	NM_204637	ACTR6	-19845
CEBPA_553	chr1	49193081	49193423	NM_204113	NR1H4	-13735
CEBPA_554	chr1	49199928	49200384	NM_204113	NR1H4	-6831
CEBPA_555	chr1	49200913	49201135	NM_204113	NR1H4	-5963
CEBPA_556	chr1	49232379	49232615	NM_204113	NR1H4	25510
CEBPA_557	chr1	49237217	49237643	NM_204113	NR1H4	30443
CEBPA_558	chr1	49708131	49708454	NM_001012811	CNOT4	60975
CEBPA_559	chr1	49801205	49801769	NM_001030752	WDR91	22582
CEBPA_560	chr1	49820195	49820441	NM_204408	PDE6H	29787
CEBPA_561	chr1	49879899	49880392	NM_205044	MGP	-24490
CEBPA_562	chr1	49974836	49975089	NM_001030753	H2A-IX	1251
CEBPA_563	chr1	50032117	50032278	NM_001040642	LOC417954	5991
CEBPA_564	chr1	50102333	50102780	NM_001030754	HEBP1	22541
CEBPA_565	chr1	50102961	50103158	NM_001030754	HEBP1	22038
CEBPA_566	chr1	50112150	50112553	NM_001030754	HEBP1	12746
CEBPA_567	chr1	50125606	50125886	NM_001030754	HEBP1	-649
CEBPA_568	chr1	50140445	50140674	NM_001012812	KIAA1467	551
CEBPA_569	chr1	50141365	50142035	NM_001012812	KIAA1467	1692
CEBPA_570	chr1	50142214	50142572	NM_001012812	KIAA1467	2385
CEBPA_571	chr1	50185265	50185506	NM_001012812	KIAA1467	45377
CEBPA_572	chr1	50365906	50366099	NM_001012812	KIAA1467	225994
CEBPA_573	chr1	50674953	50675388	NM_001012813	ATF7IP	-47048
CEBPA_574	chr1	50682616	50682906	NM_001012813	ATF7IP	-39457
CEBPA_575	chr1	50691841	50692177	NM_001012813	ATF7IP	-30209
CEBPA_576	chr1	50767439	50767740	NM_001012813	ATF7IP	45371
CEBPA_577	chr1	50784107	50784414	NM_001012813	ATF7IP	62042
CEBPA_578	chr1	50797990	50798245	NM_001012813	ATF7IP	75899
CEBPA_579	chr1	50803414	50803919	NM_001012813	ATF7IP	81448
CEBPA_580	chr1	50865088	50865267	NM_001012813	ATF7IP	142959
CEBPA_581	chr1	51004719	51004963	NM_001030755	LUC7L2	-7101
CEBPA_582	chr1	51016146	51016423	NM_001030755	LUC7L2	4342
CEBPA_583	chr1	51016959	51017094	NM_001030755	LUC7L2	5084
CEBPA_584	chr1	51028812	51028947	NM_001008786	GBE	14565
CEBPA_585	chr1	51052604	51052778	NM_001008786	GBE	-9247
CEBPA_586	chr1	51135645	51135827	NM_001012814	POLDIP3	71231
CEBPA_587	chr1	51152441	51152831	NM_001012814	POLDIP3	88131
CEBPA_588	chr1	51256337	51256688	NM_001195557	LOC417981	-35266
CEBPA_589	chr1	51280682	51281087	NM_001195557	LOC417981	-10894
CEBPA_590	chr1	51286536	51286748	NM_001195557	LOC417981	-5136
CEBPA_591	chr1	51293226	51293770	NM_001195557	LOC417981	1720
CEBPA_592	chr1	51375033	51375325	NM_001037828	TNFRSF13C	11304
CEBPA_593	chr1	51456435	51456609	NM_204927	XRCC6	-5775
CEBPA_594	chr1	51467696	51468087	NM_204927	XRCC6	-17144
CEBPA_595	chr1	51520609	51520886	NM_001012534	TOB2	-2441
CEBPA_596	chr1	51534721	51534973	NM_001012534	TOB2	11659
CEBPA_597	chr1	51557984	51558263	NM_205382	TEF	5758
CEBPA_598	chr1	51565203	51565610	NM_205382	TEF	-1525
CEBPA_599	chr1	51622665	51622809	NM_001006237	RANGAP1	2361
CEBPA_600	chr1	51629820	51630118	NM_001006237	RANGAP1	9593
CEBPA_601	chr1	51706739	51707039	NM_001006238	L3MBTL2	-47031
CEBPA_602	chr1	51716010	51716324	NM_001199250	RBX1	42809
CEBPA_603	chr1	51799476	51799707	NM_001030757	ST13	5598
CEBPA_604	chr1	51818440	51818673	NM_001030757	ST13	24563
CEBPA_605	chr1	51847859	51848088	NM_001030757	ST13	53980
CEBPA_606	chr1	51891464	51891954	NM_001030757	ST13	97716
CEBPA_607	chr1	51897683	51897903	NM_205529	ADSL	95286
CEBPA_608	chr1	51921176	51921648	NM_205529	ADSL	71667
CEBPA_609	chr1	51952299	51952535	NM_205529	ADSL	40662
CEBPA_610	chr1	51988988	51989405	NM_205529	ADSL	3883
CEBPA_611	chr1	51992472	51992844	NM_205529	ADSL	421
CEBPA_612	chr1	52031521	52031884	NM_205529	ADSL	-38623
CEBPA_613	chr1	52044932	52045193	NM_205529	ADSL	-51983
CEBPA_614	chr1	52050478	52050745	NM_205529	ADSL	-57532
CEBPA_615	chr1	52056249	52056412	NM_205529	ADSL	-63251
CEBPA_616	chr1	52069894	52070343	NM_205529	ADSL	-77039
CEBPA_617	chr1	52079579	52079836	NM_205529	ADSL	-86628
CEBPA_618	chr1	52104350	52104813	NM_205529	ADSL	-111502
CEBPA_619	chr1	52136274	52136820	NM_205529	ADSL	-143468
CEBPA_620	chr1	52148834	52149085	NM_205529	ADSL	-155880
CEBPA_621	chr1	52149267	52149469	NM_205529	ADSL	-156289
CEBPA_622	chr1	52152678	52152945	NM_205529	ADSL	-159732
CEBPA_623	chr1	52163890	52164346	NM_205529	ADSL	-171039
CEBPA_624	chr1	52165276	52165513	NM_205529	ADSL	-172315
CEBPA_625	chr1	52181896	52182193	NM_205529	ADSL	-188965
CEBPA_626	chr1	52378711	52379042	NM_001006239	RPS19BP1	-108273
CEBPA_627	chr1	52466872	52467000	NM_001006239	RPS19BP1	-20213
CEBPA_628	chr1	52502328	52502582	NM_204880	ATF4	1522
CEBPA_629	chr1	52508756	52509040	NM_204880	ATF4	-4921
CEBPA_630	chr1	52512342	52512751	NM_204880	ATF4	-8569
CEBPA_631	chr1	52521285	52521533	NM_204880	ATF4	-17432
CEBPA_632	chr1	52599526	52599935	NM_001006241	RPL3	-68
CEBPA_633	chr1	52604387	52604541	NM_001006241	RPL3	4666
CEBPA_634	chr1	52728228	52728619	NM_001006242	DNAL4	5492
CEBPA_635	chr1	52735398	52735634	NM_001006242	DNAL4	12585
CEBPA_636	chr1	52741450	52741771	NM_001006242	DNAL4	18679
CEBPA_637	chr1	52817759	52818092	NM_001012996	KDELR3	26715
CEBPA_638	chr1	52884439	52884819	NM_204377	CSNK1E	6271
CEBPA_639	chr1	52899977	52900145	NM_001030759	TMEM184B	5406
CEBPA_640	chr1	52914175	52914709	NM_204757	MAFF	8188
CEBPA_641	chr1	52925605	52925870	NM_001130738	PLA2G6	2585
CEBPA_642	chr1	53032819	53033025	NM_001201448	MICALL1	6404
CEBPA_643	chr1	53058388	53058642	NM_001012535	EIF3EIP	-5956
CEBPA_644	chr1	53084509	53084995	NM_001044673	H1F0	-4764
CEBPA_645	chr1	53101496	53101813	NM_001044673	H1F0	-21666
CEBPA_646	chr1	53159403	53159556	NM_205495	LGALS1	-26267
CEBPA_647	chr1	53162129	53162558	NM_205495	LGALS1	-29131
CEBPA_648	chr1	53170450	53170666	NM_205495	LGALS1	-37346
CEBPA_649	chr1	53178728	53178933	NM_205495	LGALS1	-45618
CEBPA_650	chr1	53179970	53180187	NM_205495	LGALS1	-46866
CEBPA_651	chr1	53237935	53238177	NM_205495	LGALS1	-104844
CEBPA_652	chr1	53343545	53343763	NM_001012815	CYTH4	28717
CEBPA_653	chr1	53403012	53403181	NM_001024583	SSTR3	8162
CEBPA_654	chr1	53418573	53418842	NM_001024583	SSTR3	23773
CEBPA_655	chr1	53420402	53420782	NM_001024583	SSTR3	25658
CEBPA_656	chr1	53679419	53679633	NM_001031410	TXN2	-53104
CEBPA_657	chr1	53756103	53756361	NM_205477	MYH9	-6455
CEBPA_658	chr1	53784244	53784533	NM_205477	MYH9	21701
CEBPA_659	chr1	53893397	53893665	NM_205477	MYH9	130844
CEBPA_660	chr1	53908541	53908833	NM_001167752	MB	-127695
CEBPA_661	chr1	53922795	53923099	NM_001167752	MB	-113435
CEBPA_662	chr1	53999935	54000119	NM_001167752	MB	-36355
CEBPA_663	chr1	54034411	54034715	NM_001167752	MB	-1819
CEBPA_664	chr1	54139835	54140453	NM_205344	HMOX1	1530
CEBPA_665	chr1	54141690	54142037	NM_205344	HMOX1	-189
CEBPA_666	chr1	54168391	54168759	NM_205144	TOM1	1123
CEBPA_667	chr1	54728150	54728440	NM_001004383	LARGE	-65465
CEBPA_668	chr1	54763355	54763634	NM_001004383	LARGE	-30266
CEBPA_669	chr1	55166985	55167260	NM_205487	TIMP3	-2746
CEBPA_670	chr1	55212598	55212727	NM_205487	TIMP3	-48286
CEBPA_671	chr1	55255862	55256121	NM_001012537	FBXO7	23137
CEBPA_672	chr1	55373432	55373661	NM_001030761	PWP1	22419
CEBPA_673	chr1	55382293	55382601	NM_001030761	PWP1	13518
CEBPA_674	chr1	55573227	55573720	NM_204245	CRY1	94149
CEBPA_675	chr1	55596856	55597067	NM_204245	CRY1	70661
CEBPA_676	chr1	55602874	55603140	NM_204245	CRY1	64615
CEBPA_677	chr1	55664433	55664938	NM_204245	CRY1	2937
CEBPA_678	chr1	55668146	55668597	NM_204245	CRY1	-749
CEBPA_679	chr1	55746441	55746612	NM_001006244	C1H12orf23	-56077
CEBPA_680	chr1	55974545	55974957	NM_001001897	TCP11L2	-36064
CEBPA_681	chr1	55980596	55980943	NM_001001897	TCP11L2	-42082
CEBPA_682	chr1	55992919	55993310	NM_001001897	TCP11L2	-54427
CEBPA_683	chr1	56008594	56009020	NM_001001897	TCP11L2	-70120
CEBPA_684	chr1	56053329	56053569	NM_001001897	TCP11L2	-114762
CEBPA_685	chr1	56071767	56071949	NM_001001897	TCP11L2	-133171
CEBPA_686	chr1	56250752	56251139	NM_001145200	OCC-1	-8828
CEBPA_687	chr1	56252170	56252615	NM_001145200	OCC-1	-10275
CEBPA_688	chr1	56269293	56269955	NM_001145200	OCC-1	-27507
CEBPA_689	chr1	56282499	56282936	NM_001145200	OCC-1	-40600
CEBPA_690	chr1	56311331	56311498	NM_001031483	SLC41A2	-60098
CEBPA_691	chr1	56654829	56655067	NM_001030762	TXNRD1	-1049
CEBPA_692	chr1	56655072	56655437	NM_001030762	TXNRD1	-1355
CEBPA_693	chr1	56671875	56672312	NM_205269	NFYB	-13021
CEBPA_694	chr1	56678752	56679135	NM_205269	NFYB	-6171
CEBPA_695	chr1	56752055	56752543	NM_001135572	C1H12orf73	-68
CEBPA_696	chr1	56982838	56982959	NM_001001298	PAH	-136490
CEBPA_697	chr1	57056157	57056664	NM_001001298	PAH	-62978
CEBPA_698	chr1	57110370	57110634	NM_001001298	PAH	-8886
CEBPA_699	chr1	57116345	57116718	NM_001001298	PAH	-2857
CEBPA_700	chr1	57120516	57120830	NM_001001298	PAH	1285
CEBPA_701	chr1	57123216	57123653	NM_001001298	PAH	4046
CEBPA_702	chr1	57123993	57124415	NM_001001298	PAH	4816
CEBPA_703	chr1	57136553	57136892	NM_001001298	PAH	17334
CEBPA_704	chr1	57186398	57186832	NM_001001298	PAH	67227
CEBPA_705	chr1	57212727	57212986	NM_001001298	PAH	93468
CEBPA_706	chr1	57247066	57247306	NM_001004384	IGF1	-80563
CEBPA_707	chr1	57248036	57248305	NM_001004384	IGF1	-79579
CEBPA_708	chr1	57345998	57346386	NM_001004384	IGF1	18443
CEBPA_709	chr1	57348538	57349005	NM_001004384	IGF1	21022
CEBPA_710	chr1	57349225	57349633	NM_001004384	IGF1	21680
CEBPA_711	chr1	57362603	57362839	NM_001004384	IGF1	34972
CEBPA_712	chr1	57545319	57545523	NM_001030763	C1H12orf48	-79722
CEBPA_713	chr1	57552619	57552927	NM_001030763	C1H12orf48	-87074
CEBPA_714	chr1	57577026	57577396	NM_001030764	CHPT1	62966
CEBPA_715	chr1	57578736	57578880	NM_001030764	CHPT1	61369
CEBPA_716	chr1	57594894	57595062	NM_001030764	CHPT1	45199
CEBPA_717	chr1	57710314	57710524	NM_001030764	CHPT1	-70242
CEBPA_718	chr1	57897704	57897949	NM_001030764	CHPT1	-257649
CEBPA_719	chr1	57935352	57935608	NM_001030764	CHPT1	-295303
CEBPA_720	chr1	57992093	57992452	NM_001030764	CHPT1	-352095
CEBPA_721	chr1	58013364	58014450	NM_001080102	ATP6V0A4	-370976
CEBPA_722	chr1	58015332	58015686	NM_001080102	ATP6V0A4	-369374
CEBPA_723	chr1	58016219	58016726	NM_001080102	ATP6V0A4	-368411
CEBPA_724	chr1	58072181	58072455	NM_001080102	ATP6V0A4	-312565
CEBPA_725	chr1	58090273	58090465	NM_001080102	ATP6V0A4	-294514
CEBPA_726	chr1	58095926	58096278	NM_001080102	ATP6V0A4	-288781
CEBPA_727	chr1	58132592	58132782	NM_001080102	ATP6V0A4	-252196
CEBPA_728	chr1	58142160	58142399	NM_001080102	ATP6V0A4	-242604
CEBPA_729	chr1	58156506	58156765	NM_001080102	ATP6V0A4	-228248
CEBPA_730	chr1	58163383	58163764	NM_001080102	ATP6V0A4	-221310
CEBPA_731	chr1	58183103	58183519	NM_001080102	ATP6V0A4	-201572
CEBPA_732	chr1	58200701	58201140	NM_001080102	ATP6V0A4	-183963
CEBPA_733	chr1	58227567	58227849	NM_001080102	ATP6V0A4	-157175
CEBPA_734	chr1	58263811	58263970	NM_001080102	ATP6V0A4	-120993
CEBPA_735	chr1	58282314	58282662	NM_001080102	ATP6V0A4	-102395
CEBPA_736	chr1	58416123	58416411	NM_001080102	ATP6V0A4	31384
CEBPA_737	chr1	58454681	58455006	NM_001080102	ATP6V0A4	69960
CEBPA_738	chr1	58469922	58470393	NM_001080102	ATP6V0A4	85274
CEBPA_739	chr1	58485444	58485644	NM_001080102	ATP6V0A4	100661
CEBPA_740	chr1	58504141	58504504	NM_001080102	ATP6V0A4	119439
CEBPA_741	chr1	58516538	58516908	NM_001080102	ATP6V0A4	131840
CEBPA_742	chr1	58519225	58519398	NM_001080102	ATP6V0A4	134428
CEBPA_743	chr1	58572170	58572751	NM_001080102	ATP6V0A4	187577
CEBPA_744	chr1	58599850	58600054	NM_001080102	ATP6V0A4	215069
CEBPA_745	chr1	58601054	58601261	NM_001080102	ATP6V0A4	216274
CEBPA_746	chr1	58609785	58610137	NM_001080102	ATP6V0A4	225078
CEBPA_747	chr1	58613715	58614049	NM_001012538	SLC37A3	223236
CEBPA_748	chr1	58629262	58629676	NM_001012538	SLC37A3	207649
CEBPA_749	chr1	58636903	58637002	NM_001012538	SLC37A3	200166
CEBPA_750	chr1	58647117	58647481	NM_001012538	SLC37A3	189819
CEBPA_751	chr1	58668827	58669013	NM_001012538	SLC37A3	168198
CEBPA_752	chr1	58696671	58696985	NM_001012538	SLC37A3	140290
CEBPA_753	chr1	58697549	58697818	NM_001012538	SLC37A3	139435
CEBPA_754	chr1	58719876	58720033	NM_001012538	SLC37A3	117164
CEBPA_755	chr1	58720671	58721150	NM_001012538	SLC37A3	116208
CEBPA_756	chr1	58721469	58721963	NM_001012538	SLC37A3	115402
CEBPA_757	chr1	58782025	58782388	NM_001012538	SLC37A3	54912
CEBPA_758	chr1	58796851	58797036	NM_001012538	SLC37A3	40175
CEBPA_759	chr1	58801092	58801360	NM_001012538	SLC37A3	35892
CEBPA_760	chr1	58826266	58826663	NM_001012538	SLC37A3	10654
CEBPA_761	chr1	58836519	58836663	NM_001012538	SLC37A3	527
CEBPA_762	chr1	58865994	58866499	NM_204742	MKRN1	1463
CEBPA_763	chr1	58870664	58870818	NM_204742	MKRN1	-3032
CEBPA_764	chr1	58891308	58891541	NM_204742	MKRN1	-23715
CEBPA_765	chr1	59393046	59393547	NM_001195276	LOC418120	291244
CEBPA_766	chr1	59414313	59414716	NM_001195276	LOC418120	312462
CEBPA_767	chr1	59418218	59418544	NM_001195276	LOC418120	316329
CEBPA_768	chr1	59421555	59421846	NM_001195276	LOC418120	319648
CEBPA_769	chr1	59442006	59442277	NM_001195276	LOC418120	340089
CEBPA_770	chr1	59442739	59443135	NM_001195276	LOC418120	340885
CEBPA_771	chr1	59445845	59446112	NM_001195276	LOC418120	343926
CEBPA_772	chr1	59451913	59452205	NM_001195276	LOC418120	350007
CEBPA_773	chr1	59457030	59457196	NM_001195276	LOC418120	355061
CEBPA_774	chr1	59463215	59463455	NM_001195276	LOC418120	361283
CEBPA_775	chr1	59906093	59906658	NM_001030765	CHRM2	-17222
CEBPA_776	chr1	59938491	59938766	NM_001030765	CHRM2	-49475
CEBPA_777	chr1	60240324	60240545	NM_204886	MTPN	-52388
CEBPA_778	chr1	60299901	60300180	NM_204886	MTPN	7218
CEBPA_779	chr1	60383363	60383717	NM_204886	MTPN	90718
CEBPA_780	chr1	60517126	60517353	NM_204886	MTPN	224417
CEBPA_781	chr1	60520555	60520950	NM_204886	MTPN	227930
CEBPA_782	chr1	61088185	61088593	NM_001079722	DNM1L	-5931
CEBPA_783	chr1	61308947	61309154	NM_001079722	DNM1L	-226592
CEBPA_784	chr1	61448472	61448819	NM_001030766	FAM60A	-226264
CEBPA_785	chr1	61464816	61465370	NM_001030766	FAM60A	-209816
CEBPA_786	chr1	61503851	61504320	NM_001030766	FAM60A	-170824
CEBPA_787	chr1	61508330	61508501	NM_001030766	FAM60A	-166494
CEBPA_788	chr1	61551276	61551693	NM_001030766	FAM60A	-123425
CEBPA_789	chr1	61562467	61562721	NM_001030766	FAM60A	-112315
CEBPA_790	chr1	61564805	61565277	NM_001030766	FAM60A	-109868
CEBPA_791	chr1	61567100	61567512	NM_001030766	FAM60A	-107603
CEBPA_792	chr1	61570383	61570544	NM_001030766	FAM60A	-104446
CEBPA_793	chr1	61574603	61574993	NM_001030766	FAM60A	-100111
CEBPA_794	chr1	61637657	61637869	NM_001030766	FAM60A	-37146
CEBPA_795	chr1	61859668	61859992	NM_001030766	FAM60A	184921
CEBPA_796	chr1	62124657	62124882	NM_001006245	WASH1	-13614
CEBPA_797	chr1	62133689	62133917	NM_001006245	WASH1	-22648
CEBPA_798	chr1	62211416	62211765	NM_001006245	WASH1	-100435
CEBPA_799	chr1	62272467	62272685	NM_001006245	WASH1	-161421
CEBPA_800	chr1	62315392	62315722	NM_001006245	WASH1	-204402
CEBPA_801	chr1	62316786	62317220	NM_001006245	WASH1	-205848
CEBPA_802	chr1	62318417	62318690	NM_001006245	WASH1	-207398
CEBPA_803	chr1	62377850	62378206	NM_001006245	WASH1	-266873
CEBPA_804	chr1	62453211	62453444	NM_001167758	RAD52	222118
CEBPA_805	chr1	62464685	62464906	NM_001167758	RAD52	210650
CEBPA_806	chr1	62503781	62504092	NM_001167758	RAD52	171509
CEBPA_807	chr1	62528178	62528536	NM_001167758	RAD52	147088
CEBPA_808	chr1	62557278	62557660	NM_001167758	RAD52	117976
CEBPA_809	chr1	62574547	62574813	NM_001167758	RAD52	100765
CEBPA_810	chr1	62669887	62670160	NM_001167758	RAD52	5422
CEBPA_811	chr1	62677740	62678116	NM_001167758	RAD52	-2483
CEBPA_812	chr1	62710728	62711128	NM_001167758	RAD52	-35483
CEBPA_813	chr1	62716669	62716943	NM_001167758	RAD52	-41361
CEBPA_814	chr1	62861061	62861264	NM_001037269	WNT5B	-176242
CEBPA_815	chr1	62870915	62871368	NM_001037269	WNT5B	-166263
CEBPA_816	chr1	62902991	62903218	NM_001037269	WNT5B	-134300
CEBPA_817	chr1	63012307	63012714	NM_001037269	WNT5B	-24894
CEBPA_818	chr1	63031174	63031382	NM_001037269	WNT5B	-6126
CEBPA_819	chr1	63056610	63056850	NM_001007854	ADIPOR2	-4417
CEBPA_820	chr1	63061002	63061227	NM_001007854	ADIPOR2	-33
CEBPA_821	chr1	63066852	63067429	NM_001007854	ADIPOR2	5993
CEBPA_822	chr1	63070085	63070375	NM_001007854	ADIPOR2	9083
CEBPA_823	chr1	63075479	63075628	NM_001007854	ADIPOR2	14406
CEBPA_824	chr1	63077446	63077885	NM_001007854	ADIPOR2	16518
CEBPA_825	chr1	63078543	63078890	NM_001007854	ADIPOR2	17569
CEBPA_826	chr1	63082442	63082655	NM_001007854	ADIPOR2	21401
CEBPA_827	chr1	63085914	63086416	NM_001007854	ADIPOR2	25018
CEBPA_828	chr1	63221328	63221743	NM_204836	CHUNK-1	107073
CEBPA_829	chr1	63263639	63264088	NM_204836	CHUNK-1	149401
CEBPA_830	chr1	63521710	63522014	NM_001030767	CECR1	295606
CEBPA_831	chr1	63568515	63568724	NM_001030767	CECR1	248849
CEBPA_832	chr1	63610509	63610876	NM_001030767	CECR1	206776
CEBPA_833	chr1	63613046	63613315	NM_001030767	CECR1	204288
CEBPA_834	chr1	63750447	63750620	NM_001030767	CECR1	66935
CEBPA_835	chr1	63751644	63751941	NM_001030767	CECR1	65676
CEBPA_836	chr1	63798403	63798555	NM_001030767	CECR1	18989
CEBPA_837	chr1	63974765	63975010	NM_001006246	ATP6V1E1	-29405
CEBPA_838	chr1	63987895	63988193	NM_204552	BID	20948
CEBPA_839	chr1	63992975	63993850	NM_204552	BID	15580
CEBPA_840	chr1	63995314	63995518	NM_204552	BID	13576
CEBPA_841	chr1	63997461	63997679	NM_204552	BID	11422
CEBPA_842	chr1	64006179	64006485	NM_204552	BID	2660
CEBPA_843	chr1	64012393	64012580	NM_204552	BID	-3494
CEBPA_844	chr1	64074912	64075186	NM_204552	BID	-66057
CEBPA_845	chr1	64291182	64291532	NM_001030768	BPGM	-30562
CEBPA_846	chr1	64292216	64292363	NM_001030768	BPGM	-29630
CEBPA_847	chr1	64303277	64303647	NM_001030768	BPGM	-18457
CEBPA_848	chr1	64305112	64305547	NM_001030768	BPGM	-16590
CEBPA_849	chr1	64621781	64622028	NM_204629	AKR1B10	-3053
CEBPA_850	chr1	64810053	64810312	NM_204122	PTPRO	-117718
CEBPA_851	chr1	64843004	64843280	NM_204122	PTPRO	-84758
CEBPA_852	chr1	65160189	65160321	NM_001006247	STRAP	-87310
CEBPA_853	chr1	65179718	65180059	NM_001006247	STRAP	-67677
CEBPA_854	chr1	65204936	65205231	NM_001006247	STRAP	-42482
CEBPA_855	chr1	65407976	65408228	NM_001135550	MGST1	-19529
CEBPA_856	chr1	65408667	65409005	NM_001135550	MGST1	-18795
CEBPA_857	chr1	65413813	65414055	NM_001135550	MGST1	-13697
CEBPA_858	chr1	65425862	65426215	NM_001135550	MGST1	-1593
CEBPA_859	chr1	65426255	65426823	NM_001135550	MGST1	-1092
CEBPA_860	chr1	65431792	65432038	NM_001135550	MGST1	4284
CEBPA_861	chr1	65441105	65441349	NM_001135550	MGST1	13596
CEBPA_862	chr1	65986615	65986832	NM_001039273	PLCZ1	399257
CEBPA_863	chr1	66031181	66031412	NM_001039273	PLCZ1	354684
CEBPA_864	chr1	66156313	66156660	NM_001039273	PLCZ1	229494
CEBPA_865	chr1	66342102	66342390	NM_001039273	PLCZ1	43734
CEBPA_866	chr1	66527702	66527966	NM_001039273	PLCZ1	-141854
CEBPA_867	chr1	66529535	66529862	NM_001039273	PLCZ1	-143718
CEBPA_868	chr1	66533096	66533433	NM_001039273	PLCZ1	-147284
CEBPA_869	chr1	66541778	66542396	NM_001039273	PLCZ1	-156107
CEBPA_870	chr1	66550203	66550459	NM_001039273	PLCZ1	-164351
CEBPA_871	chr1	66609335	66609650	NM_001039273	PLCZ1	-223512
CEBPA_872	chr1	66718887	66719211	NM_001039273	PLCZ1	-333069
CEBPA_873	chr1	66763848	66763931	NM_001039273	PLCZ1	-377909
CEBPA_874	chr1	66824919	66825285	NM_001039273	PLCZ1	-439122
CEBPA_875	chr1	67036271	67036591	NM_001039097	SLCO1C1	-257931
CEBPA_876	chr1	67145952	67146261	NM_001039097	SLCO1C1	-148256
CEBPA_877	chr1	67212557	67212905	NM_001039097	SLCO1C1	-81631
CEBPA_878	chr1	67218408	67218874	NM_001039097	SLCO1C1	-75721
CEBPA_879	chr1	67259828	67260104	NM_001039097	SLCO1C1	-34396
CEBPA_880	chr1	67322320	67322695	NM_001039097	SLCO1C1	28145
CEBPA_881	chr1	67324496	67324808	NM_001039097	SLCO1C1	30290
CEBPA_882	chr1	67327677	67328158	NM_001039097	SLCO1C1	33555
CEBPA_883	chr1	67330534	67330742	NM_001039097	SLCO1C1	36276
CEBPA_884	chr1	67348950	67349190	NM_001039097	SLCO1C1	54708
CEBPA_885	chr1	67353978	67354367	NM_001039097	SLCO1C1	59810
CEBPA_886	chr1	67383950	67384207	NM_205397	IAPP	-38499
CEBPA_887	chr1	67400861	67401101	NM_205397	IAPP	-21596
CEBPA_888	chr1	67404462	67404891	NM_205397	IAPP	-17901
CEBPA_889	chr1	67409848	67410276	NM_205397	IAPP	-12515
CEBPA_890	chr1	67464601	67464939	NM_204393	RECQL	29516
CEBPA_891	chr1	67975317	67975502	NM_001004385	SOX5	-105719
CEBPA_892	chr1	67977030	67977608	NM_001004385	SOX5	-103809
CEBPA_893	chr1	67979385	67979749	NM_001004385	SOX5	-101561
CEBPA_894	chr1	68045537	68045693	NM_001004385	SOX5	-35513
CEBPA_895	chr1	68092009	68092295	NM_001004385	SOX5	11024
CEBPA_896	chr1	68111858	68112265	NM_001004385	SOX5	30933
CEBPA_897	chr1	68137745	68138025	NM_001004385	SOX5	56757
CEBPA_898	chr1	68184942	68185146	NM_001004385	SOX5	103916
CEBPA_899	chr1	68319994	68320326	NM_001004385	SOX5	239032
CEBPA_900	chr1	68323948	68324249	NM_001004385	SOX5	242970
CEBPA_901	chr1	68637529	68637786	NM_205008	ST8SIA1	-118761
CEBPA_902	chr1	68727277	68727489	NM_205008	ST8SIA1	-29035
CEBPA_903	chr1	68740448	68740664	NM_205008	ST8SIA1	-15862
CEBPA_904	chr1	68778011	68778219	NM_205008	ST8SIA1	21697
CEBPA_905	chr1	68869654	68869901	NM_001030769	C3AR1	-94397
CEBPA_906	chr1	68887211	68887505	NM_001030769	C3AR1	-76816
CEBPA_907	chr1	68892054	68892383	NM_001030769	C3AR1	-71956
CEBPA_908	chr1	68892873	68893167	NM_001030769	C3AR1	-71154
CEBPA_909	chr1	68894753	68895024	NM_001030769	C3AR1	-69286
CEBPA_910	chr1	68941450	68941812	NM_001030769	C3AR1	-22543
CEBPA_911	chr1	68942026	68942369	NM_001030769	C3AR1	-21977
CEBPA_912	chr1	69038980	69039315	NM_001030769	C3AR1	74973
CEBPA_913	chr1	69078481	69078635	NM_001030769	C3AR1	114384
CEBPA_914	chr1	69186036	69186193	NM_204177	LDHB	-18262
CEBPA_915	chr1	69198355	69198636	NM_204177	LDHB	-5881
CEBPA_916	chr1	69198741	69198911	NM_204177	LDHB	-5550
CEBPA_917	chr1	69205164	69205525	NM_204177	LDHB	968
CEBPA_918	chr1	69206511	69206865	NM_204177	LDHB	2312
CEBPA_919	chr1	69311883	69312173	NM_204177	LDHB	107652
CEBPA_920	chr1	69386590	69386775	NM_204177	LDHB	182306
CEBPA_921	chr1	69400363	69400805	NM_204177	LDHB	196208
CEBPA_922	chr1	69416850	69417438	NM_204177	LDHB	212768
CEBPA_923	chr1	69421552	69421809	NM_204177	LDHB	217304
CEBPA_924	chr1	69671923	69672408	NM_204177	LDHB	467789
CEBPA_925	chr1	69694146	69694839	NM_001007855	FGFR1OP2	-452974
CEBPA_926	chr1	69720820	69721210	NM_001007855	FGFR1OP2	-426451
CEBPA_927	chr1	69754741	69755118	NM_001007855	FGFR1OP2	-392537
CEBPA_928	chr1	69757044	69757336	NM_001007855	FGFR1OP2	-390276
CEBPA_929	chr1	69813186	69813560	NM_001007855	FGFR1OP2	-334093
CEBPA_930	chr1	69813714	69813866	NM_001007855	FGFR1OP2	-333676
CEBPA_931	chr1	69863264	69863572	NM_001007855	FGFR1OP2	-284048
CEBPA_932	chr1	69872088	69872308	NM_001007855	FGFR1OP2	-275268
CEBPA_933	chr1	69902112	69902471	NM_001007855	FGFR1OP2	-245175
CEBPA_934	chr1	69918639	69918953	NM_001007855	FGFR1OP2	-228670
CEBPA_935	chr1	69923171	69923511	NM_001007855	FGFR1OP2	-224125
CEBPA_936	chr1	69972781	69973065	NM_001007855	FGFR1OP2	-174543
CEBPA_937	chr1	70007722	70007914	NM_001007855	FGFR1OP2	-139648
CEBPA_938	chr1	70067726	70068576	NM_001007855	FGFR1OP2	-79315
CEBPA_939	chr1	70076258	70076455	NM_001007855	FGFR1OP2	-71110
CEBPA_940	chr1	70159725	70160100	NM_001007855	FGFR1OP2	12446
CEBPA_941	chr1	70223359	70223557	NM_001030770	STK38L	-17883
CEBPA_942	chr1	70226753	70227251	NM_001030770	STK38L	-14339
CEBPA_943	chr1	70246223	70246514	NM_001030770	STK38L	5027
CEBPA_944	chr1	70344598	70344877	NM_204133	ARNTL2	47349
CEBPA_945	chr1	70368909	70369189	NM_001030771	PPFIBP1	-50084
CEBPA_946	chr1	70377960	70378470	NM_001030771	PPFIBP1	-40918
CEBPA_947	chr1	70383290	70383520	NM_001030771	PPFIBP1	-35728
CEBPA_948	chr1	70404198	70404550	NM_001030771	PPFIBP1	-14759
CEBPA_949	chr1	70406936	70407120	NM_001030771	PPFIBP1	-12105
CEBPA_950	chr1	70565823	70566094	NM_001012539	ARFGAP3	2844
CEBPA_951	chr1	70616124	70616296	NM_205089	PACSIN2	22257
CEBPA_952	chr1	70671327	70671650	NM_001159511	PACSIN2	-32999
CEBPA_953	chr1	70693423	70693726	NM_001012540	TTLL12	30945
CEBPA_954	chr1	70694156	70694859	NM_001012540	TTLL12	30012
CEBPA_955	chr1	70717881	70718184	NM_001012540	TTLL12	6487
CEBPA_956	chr1	71232546	71233012	distalIntergenic	distalIntergenic	>500kb
CEBPA_957	chr1	71239527	71239829	distalIntergenic	distalIntergenic	>500kb
CEBPA_958	chr1	71243311	71243448	distalIntergenic	distalIntergenic	>500kb
CEBPA_959	chr1	71246602	71246856	distalIntergenic	distalIntergenic	>500kb
CEBPA_960	chr1	71251148	71251289	distalIntergenic	distalIntergenic	>500kb
CEBPA_961	chr1	71267893	71268204	distalIntergenic	distalIntergenic	>500kb
CEBPA_962	chr1	71277339	71277626	distalIntergenic	distalIntergenic	>500kb
CEBPA_963	chr1	71340727	71341018	distalIntergenic	distalIntergenic	>500kb
CEBPA_964	chr1	71357020	71357224	distalIntergenic	distalIntergenic	>500kb
CEBPA_965	chr1	71370337	71370569	distalIntergenic	distalIntergenic	>500kb
CEBPA_966	chr1	71887545	71887799	NM_001029980	PRR5	-702
CEBPA_967	chr1	71923859	71924157	NM_001029980	PRR5	35634
CEBPA_968	chr1	72015398	72015761	NM_001204389	ARHGAP8	533
CEBPA_969	chr1	72401388	72401782	NM_001012541	NUP50	13717
CEBPA_970	chr1	72416679	72416873	NM_001012541	NUP50	28908
CEBPA_971	chr1	72423011	72423406	NM_001012541	NUP50	35340
CEBPA_972	chr1	72424319	72424607	NM_001012541	NUP50	36595
CEBPA_973	chr1	72440343	72440620	NM_001012541	NUP50	52613
CEBPA_974	chr1	72441543	72441837	NM_001012541	NUP50	53822
CEBPA_975	chr1	72447956	72448351	NM_001012541	NUP50	60285
CEBPA_976	chr1	72455083	72455332	NM_001012541	NUP50	67339
CEBPA_977	chr1	72458981	72459276	NM_001012541	NUP50	71260
CEBPA_978	chr1	72467089	72467479	NM_001012541	NUP50	79416
CEBPA_979	chr1	72532458	72532954	NM_204165	FBLN1	-106173
CEBPA_980	chr1	72638083	72638269	NM_204165	FBLN1	-703
CEBPA_981	chr1	72648342	72648678	NM_204165	FBLN1	9631
CEBPA_982	chr1	73325614	73325803	NM_001001464	PPARA	-142353
CEBPA_983	chr1	73338243	73338452	NM_001001464	PPARA	-129714
CEBPA_984	chr1	73440407	73440827	NM_001001464	PPARA	-27444
CEBPA_985	chr1	73452822	73453146	NM_001001464	PPARA	-15077
CEBPA_986	chr1	73458656	73459089	NM_001001464	PPARA	-9189
CEBPA_987	chr1	73462614	73462819	NM_001001464	PPARA	-5345
CEBPA_988	chr1	73476507	73476969	NM_001001464	PPARA	8677
CEBPA_989	chr1	73486925	73487253	NM_001001464	PPARA	19028
CEBPA_990	chr1	73488132	73488436	NM_001001464	PPARA	20223
CEBPA_991	chr1	73520889	73520990	NM_001030772	C1H22orf40	18538
CEBPA_992	chr1	73521602	73521926	NM_001030772	C1H22orf40	17713
CEBPA_993	chr1	73531151	73531427	NM_001030772	C1H22orf40	8188
CEBPA_994	chr1	73560349	73560645	NM_001030772	C1H22orf40	-21020
CEBPA_995	chr1	73657660	73657909	NM_001012938	ZC3HAV1	13373
CEBPA_996	chr1	73763282	73763492	NM_001199273	ETV6	37758
CEBPA_997	chr1	73801657	73801904	NM_001199273	ETV6	76151
CEBPA_998	chr1	73812741	73813004	NM_001199273	ETV6	87243
CEBPA_999	chr1	73856333	73856537	NM_001199273	ETV6	130806
CEBPA_1000	chr1	73941790	73942218	NM_001031381	MANSC1	208837
CEBPA_1001	chr1	73943430	73943730	NM_001031381	MANSC1	207261
CEBPA_1002	chr1	73986081	73986543	NM_001031381	MANSC1	164529
CEBPA_1003	chr1	74026315	74026764	NM_001031381	MANSC1	124302
CEBPA_1004	chr1	74046512	74046686	NM_001031381	MANSC1	104242
CEBPA_1005	chr1	74077438	74077843	NM_001031381	MANSC1	73201
CEBPA_1006	chr1	74095118	74095485	NM_001031381	MANSC1	55540
CEBPA_1007	chr1	74116487	74116623	NM_001031381	MANSC1	34286
CEBPA_1008	chr1	74143867	74144065	NM_001031381	MANSC1	6875
CEBPA_1009	chr1	74229072	74229352	NM_001031357	LOH12CR1	60413
CEBPA_1010	chr1	74229419	74229592	NM_001031357	LOH12CR1	60706
CEBPA_1011	chr1	74234053	74234451	NM_001031357	LOH12CR1	65453
CEBPA_1012	chr1	74253907	74254218	NM_001031357	LOH12CR1	85263
CEBPA_1013	chr1	74278030	74278497	NM_001031357	LOH12CR1	109464
CEBPA_1014	chr1	74296236	74296534	NM_001031357	LOH12CR1	127586
CEBPA_1015	chr1	74302820	74303108	NM_001031357	LOH12CR1	134165
CEBPA_1016	chr1	74310680	74311068	NM_204256	CDKN1B	-130225
CEBPA_1017	chr1	74312821	74313059	NM_204256	CDKN1B	-128159
CEBPA_1018	chr1	74319098	74319473	NM_204256	CDKN1B	-121814
CEBPA_1019	chr1	74323101	74323350	NM_204256	CDKN1B	-117874
CEBPA_1020	chr1	74375060	74375311	NM_204256	CDKN1B	-65914
CEBPA_1021	chr1	74433078	74433332	NM_204256	CDKN1B	-7894
CEBPA_1022	chr1	74446732	74446949	NM_204256	CDKN1B	5741
CEBPA_1023	chr1	74704558	74704853	NM_205338	PTHLH	71087
CEBPA_1024	chr1	75191538	75191739	NM_204213	CCND2	350386
CEBPA_1025	chr1	75218404	75218643	NM_204213	CCND2	323501
CEBPA_1026	chr1	75230791	75230990	NM_204213	CCND2	311134
CEBPA_1027	chr1	75390754	75390954	NM_204213	CCND2	151170
CEBPA_1028	chr1	75407011	75407443	NM_204213	CCND2	134797
CEBPA_1029	chr1	75448099	75448418	NM_204213	CCND2	93766
CEBPA_1030	chr1	75448445	75449018	NM_204213	CCND2	93293
CEBPA_1031	chr1	75506515	75506711	NM_204213	CCND2	35411
CEBPA_1032	chr1	75506724	75507143	NM_204213	CCND2	35091
CEBPA_1033	chr1	75509276	75509556	NM_204213	CCND2	32608
CEBPA_1034	chr1	75542154	75542387	NM_204213	CCND2	-246
CEBPA_1035	chr1	75653231	75653444	NM_001006281	NDUFA9	-75035
CEBPA_1036	chr1	75728004	75728491	NM_001006281	NDUFA9	-125
CEBPA_1037	chr1	76571874	76572217	NM_204762	CD9	-160735
CEBPA_1038	chr1	76602524	76602776	NM_204762	CD9	-130130
CEBPA_1039	chr1	78463294	78463610	NM_001001340	TEAD4	220288
CEBPA_1040	chr1	78568388	78568619	NM_001001340	TEAD4	115237
CEBPA_1041	chr1	78602581	78603023	NM_001001340	TEAD4	80938
CEBPA_1042	chr1	78625316	78625717	NM_001001340	TEAD4	58224
CEBPA_1043	chr1	78731664	78731956	NM_204771	TEAD4	-26106
CEBPA_1044	chr1	78754067	78754379	NM_001006563	C12orf32	10717
CEBPA_1045	chr1	78757149	78757440	NM_001006563	C12orf32	7646
CEBPA_1046	chr1	78853149	78853321	NM_001006250	FKBP4	-17466
CEBPA_1047	chr1	78958097	78958283	NM_205511	SLC2A3	2180
CEBPA_1048	chr1	79039327	79039401	NM_001146142	NANOG	-33847
CEBPA_1049	chr1	79201376	79201504	NM_001006249	PHC1	-86587
CEBPA_1050	chr1	79242422	79242663	NM_001006249	PHC1	-45485
CEBPA_1051	chr1	79243057	79243482	NM_001006249	PHC1	-44758
CEBPA_1052	chr1	79244964	79245239	NM_001006249	PHC1	-42926
CEBPA_1053	chr1	79245487	79245785	NM_001006249	PHC1	-42391
CEBPA_1054	chr1	79269018	79269326	NM_001006249	PHC1	-18855
CEBPA_1055	chr1	79273832	79274319	NM_001006249	PHC1	-13952
CEBPA_1056	chr1	79333538	79333971	NM_001006249	PHC1	45727
CEBPA_1057	chr1	79576338	79576688	NM_205226	A2M	-129626
CEBPA_1058	chr1	79725956	79726289	NM_001037839	CD86	-125
CEBPA_1059	chr1	79782063	79782497	NM_001037839	CD86	56033
CEBPA_1060	chr1	79967260	79967515	NM_001030774	KPNA1	19951
CEBPA_1061	chr1	80033563	80033857	NM_205145	SCNN1A	-1197
CEBPA_1062	chr1	80320537	80320851	NM_001030776	MLF2	3694
CEBPA_1063	chr1	80329642	80329797	NM_001030776	MLF2	-5331
CEBPA_1064	chr1	80335803	80336026	NM_001030776	MLF2	-11526
CEBPA_1065	chr1	80443860	80444135	NM_204876	ENO2	-837
CEBPA_1066	chr1	80487084	80487335	NM_001031484	PTPN6	-10916
CEBPA_1067	chr1	80510851	80511204	NM_001080885	PHB2	3114
CEBPA_1068	chr1	80540646	80541141	NM_001030777	C1S	-139
CEBPA_1069	chr1	80587738	80588178	NM_001012818	PEX5	-7739
CEBPA_1070	chr1	80588736	80589223	NM_001012818	PEX5	-6718
CEBPA_1071	chr1	80591643	80591867	NM_001012818	PEX5	-3942
CEBPA_1072	chr1	80682111	80682480	NM_001004386	ZYX	-204
CEBPA_1073	chr1	80687619	80688005	NM_001004386	ZYX	-5721
CEBPA_1074	chr1	80722289	80722699	NM_001004386	ZYX	-40403
CEBPA_1075	chr1	80872834	80873056	NM_204843	RAP1GAP	19733
CEBPA_1076	chr1	81578040	81578193	NM_001079740	LOC769174	40739
CEBPA_1077	chr1	81588614	81588922	NM_001079740	LOC769174	30087
CEBPA_1078	chr1	81682846	81683033	NM_205118	HSD3B1	-23534
CEBPA_1079	chr1	81685200	81685506	NM_205118	HSD3B1	-25948
CEBPA_1080	chr1	82595288	82595518	NM_001030779	TNFRSF1A	-81365
CEBPA_1081	chr1	82603904	82604200	NM_001030779	TNFRSF1A	-72716
CEBPA_1082	chr1	82663877	82664125	NM_001030779	TNFRSF1A	-12767
CEBPA_1083	chr1	82688732	82688926	NM_001031602	METT10D	-2565
CEBPA_1084	chr1	82723755	82724016	NM_001031602	METT10D	32491
CEBPA_1085	chr1	83115738	83116068	NM_001030780	RABL3	26110
CEBPA_1086	chr1	83141350	83141730	NM_204638	FSTL1	-44739
CEBPA_1087	chr1	83240589	83240909	NM_204638	FSTL1	54470
CEBPA_1088	chr1	83241364	83241524	NM_204638	FSTL1	55165
CEBPA_1089	chr1	83283747	83284302	NM_204638	FSTL1	97745
CEBPA_1090	chr1	83333129	83333404	NM_204638	FSTL1	146987
CEBPA_1091	chr1	83338177	83338548	NM_206865	POPDC2	-144896
CEBPA_1092	chr1	83360931	83361303	NM_206865	POPDC2	-122141
CEBPA_1093	chr1	83387926	83388341	NM_206865	POPDC2	-95125
CEBPA_1094	chr1	83405816	83406059	NM_206865	POPDC2	-77321
CEBPA_1095	chr1	83423211	83423458	NM_206865	POPDC2	-59924
CEBPA_1096	chr1	83486548	83486869	NM_206865	POPDC2	3450
CEBPA_1097	chr1	83511784	83511986	NM_206865	POPDC2	28627
CEBPA_1098	chr1	83544764	83545251	NM_205521	ATP1A1	47629
CEBPA_1099	chr1	83550910	83551120	NM_205521	ATP1A1	41621
CEBPA_1100	chr1	83551735	83551918	NM_205521	ATP1A1	40810
CEBPA_1101	chr1	83553438	83553567	NM_205521	ATP1A1	39134
CEBPA_1102	chr1	83575410	83575700	NM_205521	ATP1A1	17081
CEBPA_1103	chr1	83586321	83587112	NM_205521	ATP1A1	5920
CEBPA_1104	chr1	83614838	83615218	NM_205521	ATP1A1	-22392
CEBPA_1105	chr1	83765120	83765585	NM_204526	CASQ2	-10420
CEBPA_1106	chr1	83803864	83804143	NM_204526	CASQ2	28231
CEBPA_1107	chr1	83851458	83851592	NM_204526	CASQ2	75753
CEBPA_1108	chr1	83852249	83852466	NM_204526	CASQ2	76585
CEBPA_1109	chr1	83853192	83853478	NM_204526	CASQ2	77563
CEBPA_1110	chr1	83917082	83917361	NM_204526	CASQ2	141449
CEBPA_1111	chr1	83920772	83921089	NM_204526	CASQ2	145158
CEBPA_1112	chr1	83948895	83949324	NM_204526	CASQ2	173337
CEBPA_1113	chr1	84684906	84685253	distalIntergenic	distalIntergenic	>500kb
CEBPA_1114	chr1	84686789	84686966	distalIntergenic	distalIntergenic	>500kb
CEBPA_1115	chr1	84686993	84687314	distalIntergenic	distalIntergenic	>500kb
CEBPA_1116	chr1	84707177	84707625	distalIntergenic	distalIntergenic	>500kb
CEBPA_1117	chr1	84743755	84744151	distalIntergenic	distalIntergenic	>500kb
CEBPA_1118	chr1	84856301	84856806	NM_204874	LSAMP	-415150
CEBPA_1119	chr1	84928187	84928374	NM_204874	LSAMP	-343423
CEBPA_1120	chr1	84966019	84966380	NM_204874	LSAMP	-305504
CEBPA_1121	chr1	85217889	85218288	NM_204874	LSAMP	-53615
CEBPA_1122	chr1	85438244	85438422	NM_204874	LSAMP	166630
CEBPA_1123	chr1	85525026	85525313	NM_204874	LSAMP	253466
CEBPA_1124	chr1	85548794	85548976	NM_204874	LSAMP	277182
CEBPA_1125	chr1	85555056	85555412	NM_204874	LSAMP	283531
CEBPA_1126	chr1	85642318	85642579	NM_204874	LSAMP	370745
CEBPA_1127	chr1	85771244	85771798	NM_204874	LSAMP	499818
CEBPA_1128	chr1	85782001	85782413	distalIntergenic	distalIntergenic	>500kb
CEBPA_1129	chr1	85785797	85786195	distalIntergenic	distalIntergenic	>500kb
CEBPA_1130	chr1	85791325	85791704	distalIntergenic	distalIntergenic	>500kb
CEBPA_1131	chr1	85812419	85812831	distalIntergenic	distalIntergenic	>500kb
CEBPA_1132	chr1	85850480	85850899	NM_001030781	QTRTD1	483563
CEBPA_1133	chr1	85865126	85865530	NM_001030781	QTRTD1	468924
CEBPA_1134	chr1	85931409	85931817	NM_001030781	QTRTD1	402639
CEBPA_1135	chr1	85937186	85937655	NM_001030781	QTRTD1	396832
CEBPA_1136	chr1	85963120	85963498	NM_001030781	QTRTD1	370943
CEBPA_1137	chr1	86021877	86022318	NM_001030781	QTRTD1	312155
CEBPA_1138	chr1	86038269	86038460	NM_001030781	QTRTD1	295888
CEBPA_1139	chr1	86129359	86129515	NM_001030781	QTRTD1	204815
CEBPA_1140	chr1	86195452	86195846	NM_001030781	QTRTD1	138603
CEBPA_1141	chr1	86211491	86211756	NM_001030781	QTRTD1	122629
CEBPA_1142	chr1	86212820	86213062	NM_001030781	QTRTD1	121311
CEBPA_1143	chr1	86232028	86232298	NM_001030781	QTRTD1	102089
CEBPA_1144	chr1	86335513	86335824	NM_001030781	QTRTD1	-1416
CEBPA_1145	chr1	86387432	86387661	NM_001012819	ZDHHC23	-22920
CEBPA_1146	chr1	86412281	86412669	NM_001012819	ZDHHC23	-47849
CEBPA_1147	chr1	86444791	86445090	NM_001012820	CLDND1	63725
CEBPA_1148	chr1	86513506	86513757	NM_001012820	CLDND1	-4966
CEBPA_1149	chr1	86533162	86533441	NM_205483	APOVLDLII	-47
CEBPA_1150	chr1	86534886	86535295	NM_205483	APOVLDLII	-1836
CEBPA_1151	chr1	86550217	86550544	NM_205483	APOVLDLII	-17126
CEBPA_1152	chr1	86607952	86608146	NM_205483	APOVLDLII	-74795
CEBPA_1153	chr1	86643510	86643953	NM_001006252	TAF13	86288
CEBPA_1154	chr1	86707081	86707514	NM_001006252	TAF13	22722
CEBPA_1155	chr1	86866320	86866521	NM_204431	CCDC80	933
CEBPA_1156	chr1	86890792	86890942	NM_204431	CCDC80	25380
CEBPA_1157	chr1	86936108	86936405	NM_204431	CCDC80	70769
CEBPA_1158	chr1	86942571	86942810	NM_204431	CCDC80	77203
CEBPA_1159	chr1	86975982	86976158	NM_204431	CCDC80	110583
CEBPA_1160	chr1	86979524	86979800	NM_204431	CCDC80	114175
CEBPA_1161	chr1	87004861	87005169	NM_205520	ATP1B1	114216
CEBPA_1162	chr1	87050626	87050704	NM_205520	ATP1B1	68566
CEBPA_1163	chr1	87061281	87061522	NM_205520	ATP1B1	57830
CEBPA_1164	chr1	87095331	87095772	NM_205520	ATP1B1	23680
CEBPA_1165	chr1	87112989	87113364	NM_205520	ATP1B1	6055
CEBPA_1166	chr1	87115738	87115931	NM_205520	ATP1B1	3397
CEBPA_1167	chr1	87139525	87140045	NM_205520	ATP1B1	-20554
CEBPA_1168	chr1	87150945	87151405	NM_205520	ATP1B1	-31944
CEBPA_1169	chr1	87165921	87166072	NM_205520	ATP1B1	-46765
CEBPA_1170	chr1	87174709	87174926	NM_205520	ATP1B1	-55586
CEBPA_1171	chr1	87179710	87180068	NM_205520	ATP1B1	-60658
CEBPA_1172	chr1	87218280	87218692	NM_205520	ATP1B1	-99255
CEBPA_1173	chr1	87272156	87272390	NM_205046	LOC395914	-57533
CEBPA_1174	chr1	87506635	87506939	NM_204479	ST3GAL6	-39987
CEBPA_1175	chr1	87809922	87810166	NM_001030783	DCBLD2	-58758
CEBPA_1176	chr1	87927427	87927700	NM_001030783	DCBLD2	58761
CEBPA_1177	chr1	87932652	87932918	NM_001030783	DCBLD2	63983
CEBPA_1178	chr1	87940560	87940774	NM_001030783	DCBLD2	71865
CEBPA_1179	chr1	87949997	87950206	NM_001030783	DCBLD2	81299
CEBPA_1180	chr1	87978855	87979169	NM_001030783	DCBLD2	110210
CEBPA_1181	chr1	87999088	87999348	NM_001030783	DCBLD2	130416
CEBPA_1182	chr1	88131351	88131541	NM_001030784	TBC1D23	-32324
CEBPA_1183	chr1	88196778	88197129	NM_001030784	TBC1D23	33183
CEBPA_1184	chr1	88209017	88209324	NM_001030784	TBC1D23	45400
CEBPA_1185	chr1	88236479	88236690	NM_001030784	TBC1D23	72814
CEBPA_1186	chr1	88282360	88282671	NM_001030784	TBC1D23	118745
CEBPA_1187	chr1	88574625	88574936	NM_001044639	IMPG2	29319
CEBPA_1188	chr1	88748526	88748684	NM_001006254	NFKBIZ	4356
CEBPA_1189	chr1	90039307	90039563	NM_205179	ALCAM	193301
CEBPA_1190	chr1	90071136	90071259	NM_205179	ALCAM	225063
CEBPA_1191	chr1	90077887	90078230	NM_205179	ALCAM	231924
CEBPA_1192	chr1	90098467	90098760	NM_205179	ALCAM	252479
CEBPA_1193	chr1	90116712	90117040	NM_205179	ALCAM	270742
CEBPA_1194	chr1	90273783	90274001	NM_205179	ALCAM	427758
CEBPA_1195	chr1	90602172	90602516	NM_001004388	CD47	127859
CEBPA_1196	chr1	90622748	90622874	NM_001004388	CD47	107392
CEBPA_1197	chr1	90645212	90645560	NM_001004388	CD47	84817
CEBPA_1198	chr1	90658048	90658297	NM_001004388	CD47	72031
CEBPA_1199	chr1	90688329	90688460	NM_001004388	CD47	41809
CEBPA_1200	chr1	90715169	90715619	NM_001004388	CD47	14809
CEBPA_1201	chr1	90741699	90741895	NM_001004388	CD47	-11594
CEBPA_1202	chr1	90742369	90742701	NM_001004388	CD47	-12332
CEBPA_1203	chr1	90764988	90765357	NM_001004388	CD47	-34969
CEBPA_1204	chr1	90804279	90804605	NM_204766	MYH15	15809
CEBPA_1205	chr1	90815160	90815622	NM_204766	MYH15	4860
CEBPA_1206	chr1	90830452	90830704	NM_204766	MYH15	-10327
CEBPA_1207	chr1	90842868	90843237	NM_204766	MYH15	-22801
CEBPA_1208	chr1	90845860	90846066	NM_204766	MYH15	-25712
CEBPA_1209	chr1	90907145	90907363	NM_001030785	KIAA1524	-28251
CEBPA_1210	chr1	91176701	91177063	NM_001006255	LOC418413	-209898
CEBPA_1211	chr1	91543659	91543885	NM_001030786	LOC418424	-447719
CEBPA_1212	chr1	91640476	91640621	NM_001030786	LOC418424	-350943
CEBPA_1213	chr1	91711326	91711582	NM_001030786	LOC418424	-280037
CEBPA_1214	chr1	91722193	91722683	NM_001030786	LOC418424	-269053
CEBPA_1215	chr1	91724576	91725015	NM_001030786	LOC418424	-266696
CEBPA_1216	chr1	91756894	91757420	NM_001030786	LOC418424	-234334
CEBPA_1217	chr1	91788631	91789001	NM_001030786	LOC418424	-202675
CEBPA_1218	chr1	91802000	91802216	NM_001030786	LOC418424	-189383
CEBPA_1219	chr1	91818243	91818451	NM_001030786	LOC418424	-173144
CEBPA_1220	chr1	91888823	91889091	NM_001030786	LOC418424	-102534
CEBPA_1221	chr1	91889474	91889738	NM_001030786	LOC418424	-101885
CEBPA_1222	chr1	91893450	91893651	NM_001030786	LOC418424	-97941
CEBPA_1223	chr1	91934137	91934381	NM_001030786	LOC418424	-57232
CEBPA_1224	chr1	91942550	91942925	NM_001030786	LOC418424	-48754
CEBPA_1225	chr1	91968492	91968683	NM_001030786	LOC418424	-22904
CEBPA_1226	chr1	91969802	91970084	NM_001030786	LOC418424	-21548
CEBPA_1227	chr1	92077114	92077478	NM_001030787	CD200	72510
CEBPA_1228	chr1	92663412	92663823	NM_205430	EPHA3	213015
CEBPA_1229	chr1	92914420	92914675	NM_205430	EPHA3	463945
CEBPA_1230	chr1	92943548	92943686	NM_205430	EPHA3	493015
CEBPA_1231	chr1	94501010	94501324	NM_001030788	ARL6	41935
CEBPA_1232	chr1	94503204	94503616	NM_001030788	ARL6	44178
CEBPA_1233	chr1	94504400	94504740	NM_001030788	ARL6	45338
CEBPA_1234	chr1	94531413	94531682	NM_001079723	MINA	45891
CEBPA_1235	chr1	94553302	94553535	NM_001079723	MINA	24020
CEBPA_1236	chr1	94843887	94844074	NM_001030789	RCSD1	24417
CEBPA_1237	chr1	94844350	94844572	NM_001030789	RCSD1	23936
CEBPA_1238	chr1	94846654	94846789	NM_001030789	RCSD1	21676
CEBPA_1239	chr1	94850615	94850771	NM_001030789	RCSD1	17704
CEBPA_1240	chr1	94890841	94891117	NM_001030789	RCSD1	-22582
CEBPA_1241	chr1	94966519	94966744	NM_206879	CD247	31377
CEBPA_1242	chr1	95054148	95054428	NM_205472	POU2F1	-7842
CEBPA_1243	chr1	95089393	95089788	NM_205472	POU2F1	-43144
CEBPA_1244	chr1	95218855	95219096	NM_001012821	ZFP92	7028
CEBPA_1245	chr1	95349945	95350361	NM_205182	LOC396098	87282
CEBPA_1246	chr1	95664845	95665032	NM_001012542	POGLUT1	714
CEBPA_1247	chr1	95707709	95708010	NM_001012542	POGLUT1	-42207
CEBPA_1248	chr1	95737695	95738037	NM_205504	GJA5	60806
CEBPA_1249	chr1	95742038	95742381	NM_205504	GJA5	56463
CEBPA_1250	chr1	95742735	95743131	NM_205504	GJA5	55739
CEBPA_1251	chr1	95845730	95845974	NM_001030791	GPR89B	-651
CEBPA_1252	chr1	96152625	96152799	NM_204319	POU1F1	-59971
CEBPA_1253	chr1	97277531	97277801	distalIntergenic	distalIntergenic	>500kb
CEBPA_1254	chr1	97665619	97665895	distalIntergenic	distalIntergenic	>500kb
CEBPA_1255	chr1	98504441	98504735	distalIntergenic	distalIntergenic	>500kb
CEBPA_1256	chr1	98508913	98509161	distalIntergenic	distalIntergenic	>500kb
CEBPA_1257	chr1	98511781	98512068	distalIntergenic	distalIntergenic	>500kb
CEBPA_1258	chr1	98513142	98513545	distalIntergenic	distalIntergenic	>500kb
CEBPA_1259	chr1	98547327	98547506	distalIntergenic	distalIntergenic	>500kb
CEBPA_1260	chr1	98565520	98565790	distalIntergenic	distalIntergenic	>500kb
CEBPA_1261	chr1	99202402	99202621	distalIntergenic	distalIntergenic	>500kb
CEBPA_1262	chr1	99671741	99671999	distalIntergenic	distalIntergenic	>500kb
CEBPA_1263	chr1	99763207	99763394	distalIntergenic	distalIntergenic	>500kb
CEBPA_1264	chr1	99764168	99764350	distalIntergenic	distalIntergenic	>500kb
CEBPA_1265	chr1	99811232	99811499	distalIntergenic	distalIntergenic	>500kb
CEBPA_1266	chr1	100638293	100638687	distalIntergenic	distalIntergenic	>500kb
CEBPA_1267	chr1	101085205	101085656	NM_001030793	STCH	399634
CEBPA_1268	chr1	101434951	101435308	NM_001030793	STCH	49935
CEBPA_1269	chr1	101444477	101444736	NM_001030793	STCH	40458
CEBPA_1270	chr1	101647868	101648303	NM_001006256	SAMSN1	-100668
CEBPA_1271	chr1	101649075	101649321	NM_001006256	SAMSN1	-101781
CEBPA_1272	chr1	101664797	101665104	NM_001006256	SAMSN1	-117533
CEBPA_1273	chr1	101671394	101671831	NM_001006256	SAMSN1	-124195
CEBPA_1274	chr1	101698457	101698705	NM_001006256	SAMSN1	-151164
CEBPA_1275	chr1	101705681	101705881	NM_001006256	SAMSN1	-158364
CEBPA_1276	chr1	101733279	101733590	NM_001006256	SAMSN1	-186017
CEBPA_1277	chr1	101743204	101743356	NM_001006256	SAMSN1	-195863
CEBPA_1278	chr1	101743364	101743526	NM_001006256	SAMSN1	-196028
CEBPA_1279	chr1	101748778	101749213	NM_001006256	SAMSN1	-201578
CEBPA_1280	chr1	101750678	101751013	NM_001006256	SAMSN1	-203428
CEBPA_1281	chr1	101751463	101751882	NM_001006256	SAMSN1	-204255
CEBPA_1282	chr1	101760346	101760611	NM_001006256	SAMSN1	-213061
CEBPA_1283	chr1	101855453	101855958	NM_001006256	SAMSN1	-308288
CEBPA_1284	chr1	101865323	101865659	NM_001006256	SAMSN1	-318074
CEBPA_1285	chr1	101922828	101923014	NM_001006256	SAMSN1	-375504
CEBPA_1286	chr1	102028506	102028796	NM_001006256	SAMSN1	-481234
CEBPA_1287	chr1	102225490	102225653	distalIntergenic	distalIntergenic	>500kb
CEBPA_1288	chr1	102323636	102323914	NM_204737	C1H21orf91	474720
CEBPA_1289	chr1	102483402	102483606	NM_204737	C1H21orf91	314991
CEBPA_1290	chr1	102709033	102709350	NM_204737	C1H21orf91	89304
CEBPA_1291	chr1	102713084	102713429	NM_204737	C1H21orf91	85239
CEBPA_1292	chr1	102717672	102717939	NM_204737	C1H21orf91	80690
CEBPA_1293	chr1	102719189	102719634	NM_204737	C1H21orf91	79084
CEBPA_1294	chr1	102727037	102727270	NM_204737	C1H21orf91	71342
CEBPA_1295	chr1	102788932	102789197	NM_204737	C1H21orf91	9431
CEBPA_1296	chr1	102794625	102794829	NM_204737	C1H21orf91	3768
CEBPA_1297	chr1	102899794	102900045	NM_204737	C1H21orf91	-101424
CEBPA_1298	chr1	103713710	103713916	distalIntergenic	distalIntergenic	>500kb
CEBPA_1299	chr1	104443855	104443920	distalIntergenic	distalIntergenic	>500kb
CEBPA_1300	chr1	104444590	104444674	distalIntergenic	distalIntergenic	>500kb
CEBPA_1301	chr1	104445184	104445309	distalIntergenic	distalIntergenic	>500kb
CEBPA_1302	chr1	104451452	104451535	distalIntergenic	distalIntergenic	>500kb
CEBPA_1303	chr1	104451555	104451629	distalIntergenic	distalIntergenic	>500kb
CEBPA_1304	chr1	104451827	104451899	distalIntergenic	distalIntergenic	>500kb
CEBPA_1305	chr1	104452514	104452832	distalIntergenic	distalIntergenic	>500kb
CEBPA_1306	chr1	104454680	104454777	distalIntergenic	distalIntergenic	>500kb
CEBPA_1307	chr1	104454907	104454973	distalIntergenic	distalIntergenic	>500kb
CEBPA_1308	chr1	104457330	104457635	distalIntergenic	distalIntergenic	>500kb
CEBPA_1309	chr1	104458112	104458311	distalIntergenic	distalIntergenic	>500kb
CEBPA_1310	chr1	104458362	104458465	distalIntergenic	distalIntergenic	>500kb
CEBPA_1311	chr1	104458614	104459074	distalIntergenic	distalIntergenic	>500kb
CEBPA_1312	chr1	104459084	104459167	distalIntergenic	distalIntergenic	>500kb
CEBPA_1313	chr1	104459178	104459250	distalIntergenic	distalIntergenic	>500kb
CEBPA_1314	chr1	104459311	104459375	distalIntergenic	distalIntergenic	>500kb
CEBPA_1315	chr1	104459557	104459638	distalIntergenic	distalIntergenic	>500kb
CEBPA_1316	chr1	104460328	104460435	distalIntergenic	distalIntergenic	>500kb
CEBPA_1317	chr1	104460862	104460955	distalIntergenic	distalIntergenic	>500kb
CEBPA_1318	chr1	104461358	104461459	distalIntergenic	distalIntergenic	>500kb
CEBPA_1319	chr1	104461827	104461952	distalIntergenic	distalIntergenic	>500kb
CEBPA_1320	chr1	104466046	104466120	distalIntergenic	distalIntergenic	>500kb
CEBPA_1321	chr1	104466272	104466332	distalIntergenic	distalIntergenic	>500kb
CEBPA_1322	chr1	104466569	104466702	distalIntergenic	distalIntergenic	>500kb
CEBPA_1323	chr1	104466946	104467010	distalIntergenic	distalIntergenic	>500kb
CEBPA_1324	chr1	104467241	104467324	distalIntergenic	distalIntergenic	>500kb
CEBPA_1325	chr1	104467855	104467939	distalIntergenic	distalIntergenic	>500kb
CEBPA_1326	chr1	104468120	104468184	distalIntergenic	distalIntergenic	>500kb
CEBPA_1327	chr1	104468198	104468272	distalIntergenic	distalIntergenic	>500kb
CEBPA_1328	chr1	104468524	104468593	distalIntergenic	distalIntergenic	>500kb
CEBPA_1329	chr1	104468854	104469143	distalIntergenic	distalIntergenic	>500kb
CEBPA_1330	chr1	104471611	104471784	distalIntergenic	distalIntergenic	>500kb
CEBPA_1331	chr1	104472445	104472532	distalIntergenic	distalIntergenic	>500kb
CEBPA_1332	chr1	104472940	104473026	distalIntergenic	distalIntergenic	>500kb
CEBPA_1333	chr1	104473320	104473398	distalIntergenic	distalIntergenic	>500kb
CEBPA_1334	chr1	104473481	104473566	distalIntergenic	distalIntergenic	>500kb
CEBPA_1335	chr1	104479528	104479610	distalIntergenic	distalIntergenic	>500kb
CEBPA_1336	chr1	104479626	104479811	distalIntergenic	distalIntergenic	>500kb
CEBPA_1337	chr1	104480283	104480367	distalIntergenic	distalIntergenic	>500kb
CEBPA_1338	chr1	104484011	104484092	distalIntergenic	distalIntergenic	>500kb
CEBPA_1339	chr1	104484474	104484581	distalIntergenic	distalIntergenic	>500kb
CEBPA_1340	chr1	104488756	104488819	distalIntergenic	distalIntergenic	>500kb
CEBPA_1341	chr1	104488974	104489030	distalIntergenic	distalIntergenic	>500kb
CEBPA_1342	chr1	104489441	104489525	distalIntergenic	distalIntergenic	>500kb
CEBPA_1343	chr1	104493620	104493689	distalIntergenic	distalIntergenic	>500kb
CEBPA_1344	chr1	104495369	104495438	distalIntergenic	distalIntergenic	>500kb
CEBPA_1345	chr1	104495715	104495790	distalIntergenic	distalIntergenic	>500kb
CEBPA_1346	chr1	104495818	104495898	distalIntergenic	distalIntergenic	>500kb
CEBPA_1347	chr1	104496185	104496290	distalIntergenic	distalIntergenic	>500kb
CEBPA_1348	chr1	104496694	104496798	distalIntergenic	distalIntergenic	>500kb
CEBPA_1349	chr1	104497061	104497136	distalIntergenic	distalIntergenic	>500kb
CEBPA_1350	chr1	104497451	104497531	distalIntergenic	distalIntergenic	>500kb
CEBPA_1351	chr1	104498164	104498285	distalIntergenic	distalIntergenic	>500kb
CEBPA_1352	chr1	104498429	104498519	distalIntergenic	distalIntergenic	>500kb
CEBPA_1353	chr1	104498738	104498844	distalIntergenic	distalIntergenic	>500kb
CEBPA_1354	chr1	104499347	104499416	distalIntergenic	distalIntergenic	>500kb
CEBPA_1355	chr1	104499866	104499932	distalIntergenic	distalIntergenic	>500kb
CEBPA_1356	chr1	104502536	104502658	distalIntergenic	distalIntergenic	>500kb
CEBPA_1357	chr1	104504513	104504646	distalIntergenic	distalIntergenic	>500kb
CEBPA_1358	chr1	104509849	104509931	distalIntergenic	distalIntergenic	>500kb
CEBPA_1359	chr1	104510148	104510407	distalIntergenic	distalIntergenic	>500kb
CEBPA_1360	chr1	104520492	104520612	distalIntergenic	distalIntergenic	>500kb
CEBPA_1361	chr1	105023975	105024342	distalIntergenic	distalIntergenic	>500kb
CEBPA_1362	chr1	105214161	105214424	distalIntergenic	distalIntergenic	>500kb
CEBPA_1363	chr1	105427286	105427502	distalIntergenic	distalIntergenic	>500kb
CEBPA_1364	chr1	105946913	105947163	NM_001006257	JAM2	-8407
CEBPA_1365	chr1	106024480	106024882	NM_001007858	GABPA	30332
CEBPA_1366	chr1	106084962	106085699	NM_001007858	GABPA	90981
CEBPA_1367	chr1	106151227	106151635	NM_204308	APP	71831
CEBPA_1368	chr1	106163051	106163462	NM_204308	APP	60006
CEBPA_1369	chr1	106173187	106173497	NM_204308	APP	49920
CEBPA_1370	chr1	106249805	106250074	NM_204308	APP	-26677
CEBPA_1371	chr1	106283302	106283680	NM_204308	APP	-60229
CEBPA_1372	chr1	106283797	106284015	NM_204308	APP	-60644
CEBPA_1373	chr1	106290565	106290872	NM_204308	APP	-67456
CEBPA_1374	chr1	106474112	106474472	NM_204308	APP	-251030
CEBPA_1375	chr1	106504044	106504467	NM_204308	APP	-280993
CEBPA_1376	chr1	106515995	106516378	NM_204308	APP	-292924
CEBPA_1377	chr1	106524130	106524581	NM_204308	APP	-301093
CEBPA_1378	chr1	106582193	106582431	NM_204308	APP	-359050
CEBPA_1379	chr1	106588407	106588945	NM_204308	APP	-365414
CEBPA_1380	chr1	106651604	106651973	NM_204308	APP	-428526
CEBPA_1381	chr1	106956110	106956485	distalIntergenic	distalIntergenic	>500kb
CEBPA_1382	chr1	107059000	107059239	NM_001004389	CCT8	413327
CEBPA_1383	chr1	107087418	107087698	NM_001004389	CCT8	384888
CEBPA_1384	chr1	107111599	107112046	NM_001004389	CCT8	360624
CEBPA_1385	chr1	107146567	107146823	NM_001004389	CCT8	325751
CEBPA_1386	chr1	107253941	107254220	NM_001004389	CCT8	218366
CEBPA_1387	chr1	107341233	107341429	NM_001004389	CCT8	131115
CEBPA_1388	chr1	107402133	107402327	NM_001004389	CCT8	70216
CEBPA_1389	chr1	107441548	107441728	NM_001004389	CCT8	30808
CEBPA_1390	chr1	107487166	107487583	NM_001004389	CCT8	-14928
CEBPA_1391	chr1	107494433	107494808	NM_001004389	CCT8	-22174
CEBPA_1392	chr1	107512616	107513076	NM_001004389	CCT8	-40400
CEBPA_1393	chr1	107550540	107550889	NM_001004389	CCT8	-78268
CEBPA_1394	chr1	107552387	107552912	NM_001004389	CCT8	-80203
CEBPA_1395	chr1	107562089	107562533	NM_001004389	CCT8	-89865
CEBPA_1396	chr1	107565146	107565524	NM_001004389	CCT8	-92889
CEBPA_1397	chr1	107597452	107597636	NM_001004389	CCT8	-125098
CEBPA_1398	chr1	107937095	107937915	NM_205064	SOD1	-175360
CEBPA_1399	chr1	107958237	107958478	NM_205064	SOD1	-154508
CEBPA_1400	chr1	107974057	107974385	NM_205064	SOD1	-138644
CEBPA_1401	chr1	108073661	108073866	NM_205064	SOD1	-39102
CEBPA_1402	chr1	108106722	108107228	NM_205064	SOD1	-5890
CEBPA_1403	chr1	108107910	108108287	NM_205064	SOD1	-4767
CEBPA_1404	chr1	108112366	108112781	NM_205064	SOD1	-292
CEBPA_1405	chr1	108153835	108154174	NM_001012822	SFRS15	10826
CEBPA_1406	chr1	108213639	108213976	NM_001012822	SFRS15	-48977
CEBPA_1407	chr1	108236788	108237024	NM_001012822	SFRS15	-72076
CEBPA_1408	chr1	108266881	108267159	NM_001012822	SFRS15	-102190
CEBPA_1409	chr1	108344694	108345042	NM_001006258	C1H21orf59	123906
CEBPA_1410	chr1	108354368	108354855	NM_001006258	C1H21orf59	114163
CEBPA_1411	chr1	108356219	108356613	NM_001006258	C1H21orf59	112358
CEBPA_1412	chr1	108358218	108358482	NM_001006258	C1H21orf59	110424
CEBPA_1413	chr1	108372315	108372570	NM_001006258	C1H21orf59	96332
CEBPA_1414	chr1	108425726	108425855	NM_001006258	C1H21orf59	42984
CEBPA_1415	chr1	108527987	108528308	NM_001006258	C1H21orf59	-59373
CEBPA_1416	chr1	108565008	108565486	NM_001006258	C1H21orf59	-96473
CEBPA_1417	chr1	108565634	108565931	NM_001006258	C1H21orf59	-97008
CEBPA_1418	chr1	108566105	108566573	NM_001006258	C1H21orf59	-97565
CEBPA_1419	chr1	108572963	108573354	NM_001006258	C1H21orf59	-104384
CEBPA_1420	chr1	108698341	108698621	NM_204857	IL10RB	-5822
CEBPA_1421	chr1	108705108	108705377	NM_204857	IL10RB	939
CEBPA_1422	chr1	108714983	108715559	NM_204859	IFNAR1	-8539
CEBPA_1423	chr1	108719205	108719637	NM_204859	IFNAR1	-4389
CEBPA_1424	chr1	108734051	108734238	NM_204859	IFNAR1	10334
CEBPA_1425	chr1	108776230	108776568	NM_001008676	IFNGR2	19200
CEBPA_1426	chr1	108794596	108794986	NM_001008676	IFNGR2	37592
CEBPA_1427	chr1	108828999	108829212	NM_001001469	GART	11708
CEBPA_1428	chr1	108834434	108834820	NM_001001469	GART	6186
CEBPA_1429	chr1	108839295	108839729	NM_001001469	GART	1301
CEBPA_1430	chr1	108843396	108843857	NM_001001469	GART	-2813
CEBPA_1431	chr1	108850463	108850730	NM_001001469	GART	-9783
CEBPA_1432	chr1	108902483	108902696	NM_001001469	GART	-61776
CEBPA_1433	chr1	108924020	108924222	NM_001001469	GART	-83308
CEBPA_1434	chr1	108933549	108933864	NM_001001469	GART	-92893
CEBPA_1435	chr1	109057269	109057630	NM_001031486	MRPS6	-82843
CEBPA_1436	chr1	109060485	109060749	NM_001031486	MRPS6	-79675
CEBPA_1437	chr1	109061425	109061595	NM_001031486	MRPS6	-78782
CEBPA_1438	chr1	109065080	109065579	NM_001031486	MRPS6	-74963
CEBPA_1439	chr1	109066178	109066743	NM_001031486	MRPS6	-73832
CEBPA_1440	chr1	109066828	109067017	NM_001031486	MRPS6	-73370
CEBPA_1441	chr1	109067460	109067715	NM_001031486	MRPS6	-72705
CEBPA_1442	chr1	109078443	109078630	NM_001031486	MRPS6	-61756
CEBPA_1443	chr1	109079641	109079790	NM_001031486	MRPS6	-60577
CEBPA_1444	chr1	109092028	109092310	NM_001031486	MRPS6	-48123
CEBPA_1445	chr1	109092502	109092740	NM_001031486	MRPS6	-47671
CEBPA_1446	chr1	109140614	109140774	NM_001031486	MRPS6	402
CEBPA_1447	chr1	109196360	109196574	NM_001031486	MRPS6	56175
CEBPA_1448	chr1	109244362	109244510	NM_001031486	MRPS6	104144
CEBPA_1449	chr1	109245553	109245894	NM_001031486	MRPS6	105431
CEBPA_1450	chr1	109275787	109276066	NM_001031486	MRPS6	135634
CEBPA_1451	chr1	109276827	109277050	NM_001031486	MRPS6	136646
CEBPA_1452	chr1	109377980	109378146	NM_001031486	MRPS6	237771
CEBPA_1453	chr1	109483056	109483246	NM_205227	LOC396152	138040
CEBPA_1454	chr1	109485243	109485448	NM_205227	LOC396152	135846
CEBPA_1455	chr1	109587525	109587974	NM_205227	LOC396152	33442
CEBPA_1456	chr1	109672630	109672869	NM_205227	LOC396152	-51558
CEBPA_1457	chr1	110031093	110031400	NM_001030795	CBR1	3127
CEBPA_1458	chr1	110087428	110087840	NM_001008677	CHAF1B	-29640
CEBPA_1459	chr1	110089641	110089980	NM_001008677	CHAF1B	-27464
CEBPA_1460	chr1	110090745	110091075	NM_001008677	CHAF1B	-26364
CEBPA_1461	chr1	110130777	110131131	NM_001008677	CHAF1B	13680
CEBPA_1462	chr1	110432953	110433219	NM_204550	DYRK1A	-182456
CEBPA_1463	chr1	110456589	110457024	NM_204550	DYRK1A	-158736
CEBPA_1464	chr1	110470026	110470380	NM_204550	DYRK1A	-145339
CEBPA_1465	chr1	110603484	110604001	NM_204550	DYRK1A	-11800
CEBPA_1466	chr1	110609316	110609733	NM_204550	DYRK1A	-6018
CEBPA_1467	chr1	111026043	111026182	NM_204280	ERG	64834
CEBPA_1468	chr1	111073137	111073288	NM_204280	ERG	17734
CEBPA_1469	chr1	111265533	111265783	NM_205312	ETS2	14992
CEBPA_1470	chr1	111290143	111290350	NM_205312	ETS2	39580
CEBPA_1471	chr1	111302918	111303240	NM_205312	ETS2	52413
CEBPA_1472	chr1	111304526	111304762	NM_205312	ETS2	53978
CEBPA_1473	chr1	111304857	111305386	NM_205312	ETS2	54455
CEBPA_1474	chr1	111316440	111316889	NM_205312	ETS2	65998
CEBPA_1475	chr1	111349666	111349871	NM_001012543	DSCR2	41228
CEBPA_1476	chr1	111433196	111433399	NM_205106	HMGN1	21391
CEBPA_1477	chr1	111512343	111512676	NM_001079497	WRB	56853
CEBPA_1478	chr1	111562621	111563082	NM_001079497	WRB	107195
CEBPA_1479	chr1	111568745	111568949	NM_001079497	WRB	113191
CEBPA_1480	chr1	111580525	111580870	NM_001079497	WRB	125041
CEBPA_1481	chr1	111672525	111672653	NM_001079497	WRB	216933
CEBPA_1482	chr1	112299628	112300051	NM_204609	MX1	-67958
CEBPA_1483	chr1	112348307	112348550	NM_204609	MX1	-19369
CEBPA_1484	chr1	112375316	112375655	NM_204609	MX1	7688
CEBPA_1485	chr1	112393296	112393631	NM_204609	MX1	25666
CEBPA_1486	chr1	112415714	112415935	NM_204609	MX1	48027
CEBPA_1487	chr1	112423465	112423961	NM_204609	MX1	55916
CEBPA_1488	chr1	112447471	112447706	NM_204609	MX1	79791
CEBPA_1489	chr1	112456067	112456503	NM_204609	MX1	88488
CEBPA_1490	chr1	112466951	112467242	NM_204609	MX1	99299
CEBPA_1491	chr1	112502035	112502320	NM_204609	MX1	134380
CEBPA_1492	chr1	112504216	112504412	NM_204609	MX1	136517
CEBPA_1493	chr1	112512673	112512894	NM_204609	MX1	144986
CEBPA_1494	chr1	112557571	112557706	NM_204609	MX1	189841
CEBPA_1495	chr1	112612817	112613208	NM_204609	MX1	245215
CEBPA_1496	chr1	112616186	112616446	NM_204609	MX1	248519
CEBPA_1497	chr1	112633223	112633591	NM_204609	MX1	265610
CEBPA_1498	chr1	112895795	112896195	NM_001199170	NDUFV3	-127010
CEBPA_1499	chr1	112940648	112940812	NM_001199170	NDUFV3	-82275
CEBPA_1500	chr1	113009897	113010144	NM_001199170	NDUFV3	-12985
CEBPA_1501	chr1	113100109	113100389	NM_001199170	NDUFV3	77244
CEBPA_1502	chr1	113101403	113101747	NM_001199170	NDUFV3	78570
CEBPA_1503	chr1	113159701	113160052	NM_204655	U2AF1	20385
CEBPA_1504	chr1	113218037	113218185	NM_001030797	CRYAA	18845
CEBPA_1505	chr1	113237993	113238432	NM_001030797	CRYAA	38946
CEBPA_1506	chr1	113374773	113375186	NM_204682	SIK1	-19617
CEBPA_1507	chr1	113379093	113379347	NM_204682	SIK1	-23858
CEBPA_1508	chr1	113417084	113417318	NM_204682	SIK1	-61839
CEBPA_1509	chr1	113449393	113449785	NM_001031334	RRP1B	-38602
CEBPA_1510	chr1	113456906	113457140	NM_001031334	RRP1B	-31168
CEBPA_1511	chr1	113471640	113471868	NM_001031334	RRP1B	-16437
CEBPA_1512	chr1	113481360	113481616	NM_001031334	RRP1B	-6703
CEBPA_1513	chr1	113503074	113503436	NM_001031334	RRP1B	15064
CEBPA_1514	chr1	113522412	113522610	NM_001031334	RRP1B	34320
CEBPA_1515	chr1	113525316	113525531	NM_001031334	RRP1B	37232
CEBPA_1516	chr1	113528932	113529343	NM_001031334	RRP1B	40946
CEBPA_1517	chr1	113531181	113531489	NM_001031334	RRP1B	43144
CEBPA_1518	chr1	113571248	113571750	NM_001031334	RRP1B	83308
CEBPA_1519	chr1	113582864	113583213	NM_001031334	RRP1B	94847
CEBPA_1520	chr1	113583623	113583916	NM_001031334	RRP1B	95578
CEBPA_1521	chr1	113644302	113644637	NM_001031334	RRP1B	156278
CEBPA_1522	chr1	113672040	113672254	NM_001030798	C1H21orf33	-155792
CEBPA_1523	chr1	113679946	113680250	NM_001030798	C1H21orf33	-147841
CEBPA_1524	chr1	113684373	113684639	NM_001030798	C1H21orf33	-143433
CEBPA_1525	chr1	113686973	113687365	NM_001030798	C1H21orf33	-140770
CEBPA_1526	chr1	113689241	113689702	NM_001030798	C1H21orf33	-138468
CEBPA_1527	chr1	113691439	113691885	NM_001030798	C1H21orf33	-136277
CEBPA_1528	chr1	113701881	113702419	NM_001030798	C1H21orf33	-125789
CEBPA_1529	chr1	113725528	113725742	NM_001030798	C1H21orf33	-102304
CEBPA_1530	chr1	113732063	113732453	NM_001030798	C1H21orf33	-95681
CEBPA_1531	chr1	113749707	113750059	NM_001030798	C1H21orf33	-78056
CEBPA_1532	chr1	113780395	113780687	NM_001030798	C1H21orf33	-47398
CEBPA_1533	chr1	113780873	113781169	NM_001030798	C1H21orf33	-46918
CEBPA_1534	chr1	113784694	113784946	NM_001030798	C1H21orf33	-43119
CEBPA_1535	chr1	113838801	113839098	NM_001030798	C1H21orf33	11010
CEBPA_1536	chr1	113911750	113912084	NM_205084	ICOSLG	-193
CEBPA_1537	chr1	113984049	113984356	NM_205084	ICOSLG	-72478
CEBPA_1538	chr1	114011178	114011736	NM_205084	ICOSLG	-99733
CEBPA_1539	chr1	114016348	114016624	NM_205084	ICOSLG	-104762
CEBPA_1540	chr1	114022869	114023278	NM_205084	ICOSLG	-111349
CEBPA_1541	chr1	114177658	114177921	NM_205084	ICOSLG	-266065
CEBPA_1542	chr1	114179273	114179453	NM_205084	ICOSLG	-267639
CEBPA_1543	chr1	114212453	114212780	NM_205084	ICOSLG	-300892
CEBPA_1544	chr1	114244179	114244336	NM_205084	ICOSLG	-332533
CEBPA_1545	chr1	114332753	114332927	NM_001037829	EFHC2	-295734
CEBPA_1546	chr1	114464559	114465053	NM_001037829	EFHC2	-163768
CEBPA_1547	chr1	114515300	114515505	NM_001037829	EFHC2	-113172
CEBPA_1548	chr1	114529959	114530325	NM_001037829	EFHC2	-98432
CEBPA_1549	chr1	114551635	114552003	NM_001037829	EFHC2	-76755
CEBPA_1550	chr1	114842277	114843083	NM_001030799	MAOA	67423
CEBPA_1551	chr1	114844371	114844671	NM_001030799	MAOA	65582
CEBPA_1552	chr1	114888010	114888268	NM_001030799	MAOA	21964
CEBPA_1553	chr1	114901603	114901996	NM_001030799	MAOA	8304
CEBPA_1554	chr1	114916755	114917234	NM_001030799	MAOA	-6891
CEBPA_1555	chr1	115446369	115446611	NM_001080886	GPR34	35484
CEBPA_1556	chr1	115496753	115496921	NM_001080886	GPR34	-14863
CEBPA_1557	chr1	115604731	115604885	NM_001030800	DDX3X	22374
CEBPA_1558	chr1	115647155	115647368	NM_001030800	DDX3X	-20079
CEBPA_1559	chr1	115658370	115658862	NM_001030800	DDX3X	-31434
CEBPA_1560	chr1	115767800	115768046	NM_001030801	ATP6AP2	102652
CEBPA_1561	chr1	115802614	115803026	NM_001030801	ATP6AP2	67755
CEBPA_1562	chr1	115844494	115844717	NM_001030801	ATP6AP2	25970
CEBPA_1563	chr1	115960928	115961063	NM_001030801	ATP6AP2	-90420
CEBPA_1564	chr1	115987415	115987885	NM_001030801	ATP6AP2	-117075
CEBPA_1565	chr1	115999366	115999753	NM_001030801	ATP6AP2	-128984
CEBPA_1566	chr1	116002027	116002486	NM_001030801	ATP6AP2	-131681
CEBPA_1567	chr1	116007478	116007691	NM_001030801	ATP6AP2	-137009
CEBPA_1568	chr1	116022133	116022536	NM_001030801	ATP6AP2	-151759
CEBPA_1569	chr1	116052487	116052750	NM_001030801	ATP6AP2	-182043
CEBPA_1570	chr1	116083104	116083174	NM_001030801	ATP6AP2	-212564
CEBPA_1571	chr1	116151354	116151722	NM_213575	MID1IP1	149707
CEBPA_1572	chr1	116187133	116187509	NM_213575	MID1IP1	113924
CEBPA_1573	chr1	116190638	116190855	NM_213575	MID1IP1	110499
CEBPA_1574	chr1	116191864	116192199	NM_213575	MID1IP1	109214
CEBPA_1575	chr1	116193165	116193655	NM_213575	MID1IP1	107835
CEBPA_1576	chr1	116194028	116194442	NM_213575	MID1IP1	107010
CEBPA_1577	chr1	116196475	116196710	NM_213575	MID1IP1	104653
CEBPA_1578	chr1	116197593	116197872	NM_213575	MID1IP1	103513
CEBPA_1579	chr1	116213439	116213811	NM_213575	MID1IP1	87620
CEBPA_1580	chr1	116219661	116219829	NM_213575	MID1IP1	81500
CEBPA_1581	chr1	116224675	116224891	NM_213575	MID1IP1	76462
CEBPA_1582	chr1	116232879	116233032	NM_213575	MID1IP1	68290
CEBPA_1583	chr1	116240823	116241105	NM_213575	MID1IP1	60281
CEBPA_1584	chr1	116246534	116246780	NM_213575	MID1IP1	54588
CEBPA_1585	chr1	116247220	116247542	NM_213575	MID1IP1	53864
CEBPA_1586	chr1	116247569	116247776	NM_213575	MID1IP1	53573
CEBPA_1587	chr1	116270916	116271585	NM_213575	MID1IP1	29995
CEBPA_1588	chr1	116298753	116298941	NM_213575	MID1IP1	2398
CEBPA_1589	chr1	116341663	116341895	NM_213575	MID1IP1	-40534
CEBPA_1590	chr1	116428177	116428337	NM_204910	OTC	58973
CEBPA_1591	chr1	116436612	116436883	NM_204910	OTC	50483
CEBPA_1592	chr1	116469917	116470234	NM_204910	OTC	17155
CEBPA_1593	chr1	116717370	116717653	NM_001100286	CYBB	23180
CEBPA_1594	chr1	116753491	116753757	NM_001100286	CYBB	-12933
CEBPA_1595	chr1	116758808	116759196	NM_001034822	XK	13879
CEBPA_1596	chr1	116774141	116774397	NM_001034822	XK	-1388
CEBPA_1597	chr1	116806731	116807085	NM_001034822	XK	-34027
CEBPA_1598	chr1	116808279	116808476	NM_001034822	XK	-35496
CEBPA_1599	chr1	116809317	116809527	NM_001034822	XK	-36541
CEBPA_1600	chr1	116860745	116860992	NM_001034822	XK	-87987
CEBPA_1601	chr1	117611197	117611425	NM_205299	DMD	-457944
CEBPA_1602	chr1	117973185	117973500	NM_205299	DMD	-95913
CEBPA_1603	chr1	118084172	118084505	NM_205299	DMD	15083
CEBPA_1604	chr1	118123876	118124400	NM_205299	DMD	54883
CEBPA_1605	chr1	118195989	118196213	NM_205299	DMD	126846
CEBPA_1606	chr1	118961871	118962181	NM_204593	NR0B1	-433048
CEBPA_1607	chr1	118992826	118993033	NM_204593	NR0B1	-402145
CEBPA_1608	chr1	119007486	119007855	NM_204593	NR0B1	-387404
CEBPA_1609	chr1	119028003	119028303	NM_204593	NR0B1	-366921
CEBPA_1610	chr1	119226263	119226576	NM_204593	NR0B1	-168655
CEBPA_1611	chr1	119236255	119236771	NM_204593	NR0B1	-158561
CEBPA_1612	chr1	119241288	119241571	NM_204593	NR0B1	-153645
CEBPA_1613	chr1	119243877	119244246	NM_204593	NR0B1	-151013
CEBPA_1614	chr1	119256629	119256866	NM_204593	NR0B1	-138327
CEBPA_1615	chr1	119260499	119260710	NM_204593	NR0B1	-134470
CEBPA_1616	chr1	119262470	119262750	NM_204593	NR0B1	-132464
CEBPA_1617	chr1	119277603	119277946	NM_204593	NR0B1	-117300
CEBPA_1618	chr1	119280571	119280840	NM_204593	NR0B1	-114369
CEBPA_1619	chr1	119369364	119369706	NM_204593	NR0B1	-25539
CEBPA_1620	chr1	119370918	119371466	NM_204593	NR0B1	-23882
CEBPA_1621	chr1	119371821	119372022	NM_204593	NR0B1	-23153
CEBPA_1622	chr1	119373618	119373929	NM_204593	NR0B1	-21301
CEBPA_1623	chr1	119535520	119535838	NM_204593	NR0B1	140605
CEBPA_1624	chr1	120771015	120771214	distalIntergenic	distalIntergenic	>500kb
CEBPA_1625	chr1	121255255	121255514	NM_001006259	PDK3	336031
CEBPA_1626	chr1	121261456	121261915	NM_001006259	PDK3	329730
CEBPA_1627	chr1	121415694	121415909	NM_001006259	PDK3	175614
CEBPA_1628	chr1	121580109	121580539	NM_001006259	PDK3	11091
CEBPA_1629	chr1	121581455	121581879	NM_001006259	PDK3	9748
CEBPA_1630	chr1	121585263	121585847	NM_001006259	PDK3	5860
CEBPA_1631	chr1	121602759	121603014	NM_001006259	PDK3	-11471
CEBPA_1632	chr1	121614818	121614969	NM_001006259	PDK3	-23478
CEBPA_1633	chr1	121675015	121675531	NM_001006260	EIF2S3	15325
CEBPA_1634	chr1	121689404	121689661	NM_001006260	EIF2S3	1066
CEBPA_1635	chr1	121691267	121691569	NM_001143670	KLHL15	-66
CEBPA_1636	chr1	121692685	121692938	NM_001143670	KLHL15	1327
CEBPA_1637	chr1	121750800	121750959	NM_204186	SAT1	24967
CEBPA_1638	chr1	121770077	121770511	NM_204186	SAT1	5552
CEBPA_1639	chr1	121775399	121775634	NM_204186	SAT1	330
CEBPA_1640	chr1	121776148	121776513	NM_204186	SAT1	-484
CEBPA_1641	chr1	122052382	122052606	NM_001012823	ACOT9	273935
CEBPA_1642	chr1	122191377	122191756	NM_001199277	PHEX	246843
CEBPA_1643	chr1	122210205	122210642	NM_001199277	PHEX	227986
CEBPA_1644	chr1	122417940	122418253	NM_001199277	PHEX	20313
CEBPA_1645	chr1	122490051	122490474	NM_001030803	SMS	9784
CEBPA_1646	chr1	122556282	122556720	NM_001030803	SMS	-56455
CEBPA_1647	chr1	123028067	123028240	NM_001030804	EIF1AY	-239628
CEBPA_1648	chr1	123090184	123090491	NM_001030804	EIF1AY	-177444
CEBPA_1649	chr1	123190923	123191273	NM_001030804	EIF1AY	-76683
CEBPA_1650	chr1	123194713	123194843	NM_001030804	EIF1AY	-73003
CEBPA_1651	chr1	123279062	123279302	NM_001030804	EIF1AY	11401
CEBPA_1652	chr1	123336483	123336753	NM_001030804	EIF1AY	68837
CEBPA_1653	chr1	123349784	123350167	NM_001030805	SH3KBP1	-75208
CEBPA_1654	chr1	123417263	123417559	NM_001030805	SH3KBP1	-7772
CEBPA_1655	chr1	123427997	123428483	NM_001030805	SH3KBP1	3057
CEBPA_1656	chr1	123491159	123491548	NM_001030805	SH3KBP1	66170
CEBPA_1657	chr1	123558664	123558983	NM_001030805	SH3KBP1	133640
CEBPA_1658	chr1	123559660	123560026	NM_001030805	SH3KBP1	134660
CEBPA_1659	chr1	123701857	123702111	NM_001012544	PDHA1	45126
CEBPA_1660	chr1	123720333	123720703	NM_001012544	PDHA1	26592
CEBPA_1661	chr1	123744404	123744723	NM_001012544	PDHA1	2547
CEBPA_1662	chr1	123745266	123745615	NM_001012544	PDHA1	1670
CEBPA_1663	chr1	123868125	123868583	NM_001134975	RS1	-77269
CEBPA_1664	chr1	123884049	123884454	NM_001134975	RS1	-61372
CEBPA_1665	chr1	123898635	123898812	NM_001134975	RS1	-46900
CEBPA_1666	chr1	124097657	124098036	NM_001134975	RS1	152223
CEBPA_1667	chr1	124145294	124145518	NM_001134975	RS1	199783
CEBPA_1668	chr1	124320730	124320988	NM_001134975	RS1	375236
CEBPA_1669	chr1	124664564	124664771	NM_001030806	REPS2	152806
CEBPA_1670	chr1	124713330	124713562	NM_001030806	REPS2	104027
CEBPA_1671	chr1	125014744	125014932	NM_001030807	CTPS2	113546
CEBPA_1672	chr1	125129034	125129282	NM_204407	GRPR	32076
CEBPA_1673	chr1	125136731	125136963	NM_204407	GRPR	24387
CEBPA_1674	chr1	125161195	125161519	NM_204407	GRPR	-123
CEBPA_1675	chr1	125255000	125255178	NM_001006261	AP1S2	-21113
CEBPA_1676	chr1	125276695	125276908	NM_001006261	AP1S2	599
CEBPA_1677	chr1	125277133	125277383	NM_001006261	AP1S2	1056
CEBPA_1678	chr1	125306179	125306640	NM_001006261	AP1S2	30207
CEBPA_1679	chr1	125331122	125331396	NM_001006261	AP1S2	55057
CEBPA_1680	chr1	125529919	125530326	NM_001030808	PIGA	15622
CEBPA_1681	chr1	125535120	125535521	NM_001006262	ASB9	-17275
CEBPA_1682	chr1	125552372	125552695	NM_001006262	ASB9	-62
CEBPA_1683	chr1	125553638	125554049	NM_001006262	ASB9	1248
CEBPA_1684	chr1	125597780	125598044	NM_001006262	ASB9	45317
CEBPA_1685	chr1	125788089	125788480	NM_001199100	FANCB	18057
CEBPA_1686	chr1	125854874	125855182	NM_001199100	FANCB	84801
CEBPA_1687	chr1	126208096	126208328	NM_001012545	GPM6B	-44098
CEBPA_1688	chr1	126253710	126253853	NM_001012545	GPM6B	1471
CEBPA_1689	chr1	126258397	126258591	NM_001012545	GPM6B	6184
CEBPA_1690	chr1	126339158	126339309	NM_001006263	TRAPPC2	-49753
CEBPA_1691	chr1	126403913	126404128	NM_001008678	RAB9A	-115
CEBPA_1692	chr1	126404196	126404484	NM_001008678	RAB9A	-435
CEBPA_1693	chr1	126705537	126705730	NM_001001315	TMSB4X	69114
CEBPA_1694	chr1	126848785	126849126	NM_001006264	PRPS2	12061
CEBPA_1695	chr1	126850807	126850957	NM_001006264	PRPS2	10134
CEBPA_1696	chr1	126854477	126854915	NM_001006264	PRPS2	6320
CEBPA_1697	chr1	126861323	126861514	NM_001006264	PRPS2	-402
CEBPA_1698	chr1	127525738	127525951	distalIntergenic	distalIntergenic	>500kb
CEBPA_1699	chr1	127526748	127526915	distalIntergenic	distalIntergenic	>500kb
CEBPA_1700	chr1	127532094	127532422	distalIntergenic	distalIntergenic	>500kb
CEBPA_1701	chr1	127990052	127990137	NM_204129	MID1	-319761
CEBPA_1702	chr1	128309288	128309478	NM_204129	MID1	-472
CEBPA_1703	chr1	128360327	128360845	NM_204129	MID1	50731
CEBPA_1704	chr1	128367220	128367501	NM_204129	MID1	57505
CEBPA_1705	chr1	128694640	128694850	NM_204129	MID1	384890
CEBPA_1706	chr1	128829138	128829875	NM_001159754	TBL1X	336535
CEBPA_1707	chr1	128919329	128919695	NM_001159754	TBL1X	246529
CEBPA_1708	chr1	128921528	128921853	NM_001159754	TBL1X	244351
CEBPA_1709	chr1	128923966	128924156	NM_001159754	TBL1X	241980
CEBPA_1710	chr1	129000816	129001072	NM_001159754	TBL1X	165097
CEBPA_1711	chr1	129058688	129058961	NM_001159754	TBL1X	107217
CEBPA_1712	chr1	129118894	129119223	NM_001159754	TBL1X	46983
CEBPA_1713	chr1	129578638	129578909	NM_205424	KAL1	-37552
CEBPA_1714	chr1	130444803	130445196	NM_001130740	PNPLA4	324520
CEBPA_1715	chr1	131668446	131668649	distalIntergenic	distalIntergenic	>500kb
CEBPA_1716	chr1	132528501	132528745	NM_204372	ARSH	-16492
CEBPA_1717	chr1	132587563	132587784	NM_204372	ARSH	42558
CEBPA_1718	chr1	132587863	132588199	NM_204372	ARSH	42916
CEBPA_1719	chr1	132774413	132774688	NM_001198651	CD99	-89250
CEBPA_1720	chr1	132888359	132888530	NM_001198651	CD99	-203144
CEBPA_1721	chr1	132918265	132918571	NM_205343	ASMT	215153
CEBPA_1722	chr1	133145153	133145401	NM_001195550	AKAP17A	4927
CEBPA_1723	chr1	133154893	133155341	NM_001195550	AKAP17A	-4913
CEBPA_1724	chr1	133223527	133223755	NM_204231	SLC25A6	-32737
CEBPA_1725	chr1	133262764	133262909	NM_204231	SLC25A6	6458
CEBPA_1726	chr1	133267934	133268205	NM_204231	SLC25A6	11691
CEBPA_1727	chr1	133390379	133390933	NM_204231	SLC25A6	134278
CEBPA_1728	chr1	133644880	133645009	NM_001079724	SHOX	206808
CEBPA_1729	chr1	134201027	134201232	NM_001128637	PLCXD1	2379
CEBPA_1730	chr1	134202001	134202280	NM_001128637	PLCXD1	1368
CEBPA_1731	chr1	134205164	134205854	NM_001128637	PLCXD1	-2001
CEBPA_1732	chr1	134206093	134206290	NM_001128637	PLCXD1	-2683
CEBPA_1733	chr1	134208011	134208283	NM_001128637	PLCXD1	-4639
CEBPA_1734	chr1	134237973	134238416	NM_204729	RGN	6015
CEBPA_1735	chr1	134245363	134245808	NM_204729	RGN	-1376
CEBPA_1736	chr1	134247028	134247245	NM_204729	RGN	-2927
CEBPA_1737	chr1	134264553	134264734	NM_204729	RGN	-20434
CEBPA_1738	chr1	134300231	134300576	NM_001008680	RP2	31883
CEBPA_1739	chr1	134329854	134330207	NM_001008680	RP2	2256
CEBPA_1740	chr1	134334119	134334455	NM_001008680	RP2	-2001
CEBPA_1741	chr1	134335912	134336145	NM_001008680	RP2	-3742
CEBPA_1742	chr1	134405118	134405274	NM_001008680	RP2	-72910
CEBPA_1743	chr1	134416545	134416787	NM_001008680	RP2	-84380
CEBPA_1744	chr1	134428583	134428731	NM_001008680	RP2	-96371
CEBPA_1745	chr1	134431187	134431393	NM_001008680	RP2	-99004
CEBPA_1746	chr1	134450522	134450874	NM_001030809	NIPA2	111641
CEBPA_1747	chr1	134504555	134504755	NM_001030809	NIPA2	57684
CEBPA_1748	chr1	134516879	134517146	NM_001030809	NIPA2	45327
CEBPA_1749	chr1	134562150	134562629	NM_001030809	NIPA2	-50
CEBPA_1750	chr1	134568128	134568319	NM_001030809	NIPA2	-5884
CEBPA_1751	chr1	134570675	134571070	NM_001030809	NIPA2	-8533
CEBPA_1752	chr1	134571073	134571252	NM_001030809	NIPA2	-8823
CEBPA_1753	chr1	134605132	134605455	NM_001030809	NIPA2	-42954
CEBPA_1754	chr1	134617452	134617604	NM_001030809	NIPA2	-55189
CEBPA_1755	chr1	135107043	135107461	NM_205346	GABRB3	-358287
CEBPA_1756	chr1	135628678	135628924	NM_205346	GABRB3	163262
CEBPA_1757	chr1	135810496	135810820	NM_205221	CNGA3	277774
CEBPA_1758	chr1	135983351	135983676	NM_205221	CNGA3	104919
CEBPA_1759	chr1	136004199	136004525	NM_205221	CNGA3	84070
CEBPA_1760	chr1	136116145	136116331	NM_205221	CNGA3	-27806
CEBPA_1761	chr1	136152340	136152549	NM_205221	CNGA3	-64012
CEBPA_1762	chr1	136166390	136166675	NM_205221	CNGA3	-78100
CEBPA_1763	chr1	136175146	136175277	NM_205221	CNGA3	-86779
CEBPA_1764	chr1	136175315	136175497	NM_205221	CNGA3	-86974
CEBPA_1765	chr1	136200123	136200464	NM_205221	CNGA3	-111861
CEBPA_1766	chr1	136222273	136222563	NM_205221	CNGA3	-133986
CEBPA_1767	chr1	136232231	136232497	NM_205221	CNGA3	-143932
CEBPA_1768	chr1	136232769	136233078	NM_205221	CNGA3	-144491
CEBPA_1769	chr1	136294140	136294360	NM_205221	CNGA3	-205818
CEBPA_1770	chr1	136398676	136398989	NM_001012824	MGAT4A	118124
CEBPA_1771	chr1	136428165	136428354	NM_001012824	MGAT4A	88697
CEBPA_1772	chr1	136657060	136657486	NM_001001470	LYG2	57
CEBPA_1773	chr1	136688526	136688790	NM_001038496	EIF5B	2742
CEBPA_1774	chr1	136693020	136693389	NM_001038496	EIF5B	7288
CEBPA_1775	chr1	136693905	136694267	NM_001038496	EIF5B	8170
CEBPA_1776	chr1	136883179	136883544	NM_001030811	REV1	-124183
CEBPA_1777	chr1	137030260	137030780	NM_001030343	CHST10	226198
CEBPA_1778	chr1	137195118	137195574	NM_001030343	CHST10	61372
CEBPA_1779	chr1	137204953	137205474	NM_001030343	CHST10	51505
CEBPA_1780	chr1	137229532	137230075	NM_001030343	CHST10	26915
CEBPA_1781	chr1	137470063	137470408	NM_001030542	NPAS2	17894
CEBPA_1782	chr1	137473121	137473319	NM_001030542	NPAS2	20879
CEBPA_1783	chr1	137514887	137515066	NM_001030542	NPAS2	62635
CEBPA_1784	chr1	137533341	137533834	NM_001030542	NPAS2	81246
CEBPA_1785	chr1	137537466	137537724	NM_001030542	NPAS2	85254
CEBPA_1786	chr1	137589519	137589768	NM_001030542	NPAS2	137302
CEBPA_1787	chr1	137612652	137613107	NM_001030542	NPAS2	160538
CEBPA_1788	chr1	137621224	137621551	NM_001030542	NPAS2	169046
CEBPA_1789	chr1	137623106	137623435	NM_001030542	NPAS2	170929
CEBPA_1790	chr1	137638702	137639115	NM_001030542	NPAS2	186567
CEBPA_1791	chr1	137742126	137742422	NM_205485	IL1R1	-260662
CEBPA_1792	chr1	137765923	137766430	NM_205485	IL1R1	-236760
CEBPA_1793	chr1	137770015	137770218	NM_205485	IL1R1	-232820
CEBPA_1794	chr1	137770237	137770510	NM_205485	IL1R1	-232563
CEBPA_1795	chr1	137811742	137811982	NM_205485	IL1R1	-191074
CEBPA_1796	chr1	137816061	137816199	NM_205485	IL1R1	-186806
CEBPA_1797	chr1	137830231	137830494	NM_205485	IL1R1	-172574
CEBPA_1798	chr1	137848078	137848481	NM_205485	IL1R1	-154657
CEBPA_1799	chr1	137864404	137864656	NM_205485	IL1R1	-138406
CEBPA_1800	chr1	137898431	137898670	NM_205485	IL1R1	-104386
CEBPA_1801	chr1	137908139	137908400	NM_205485	IL1R1	-94667
CEBPA_1802	chr1	137926693	137927065	NM_205485	IL1R1	-76057
CEBPA_1803	chr1	137928487	137928826	NM_205485	IL1R1	-74280
CEBPA_1804	chr1	137941682	137942116	NM_205485	IL1R1	-61037
CEBPA_1805	chr1	137942117	137942501	NM_205485	IL1R1	-60627
CEBPA_1806	chr1	137946774	137947017	NM_205485	IL1R1	-56041
CEBPA_1807	chr1	137964841	137965271	NM_205485	IL1R1	-37880
CEBPA_1808	chr1	137975121	137975444	NM_205485	IL1R1	-27654
CEBPA_1809	chr1	138010700	138010891	NM_205485	IL1R1	7859
CEBPA_1810	chr1	138027933	138028135	NM_205485	IL1R1	25098
CEBPA_1811	chr1	138031457	138031693	NM_205485	IL1R1	28639
CEBPA_1812	chr1	138037811	138037927	NM_205485	IL1R1	34933
CEBPA_1813	chr1	138105986	138106216	NM_001145225	IL18R1	-18683
CEBPA_1814	chr1	138709441	138709708	distalIntergenic	distalIntergenic	>500kb
CEBPA_1815	chr1	138719735	138720093	distalIntergenic	distalIntergenic	>500kb
CEBPA_1816	chr1	138720609	138721006	distalIntergenic	distalIntergenic	>500kb
CEBPA_1817	chr1	139345065	139345325	NM_001030813	C1H2orf49	-53991
CEBPA_1818	chr1	139469713	139469966	NM_001030813	C1H2orf49	70653
CEBPA_1819	chr1	139620386	139620701	NM_001030814	NCK2	68939
CEBPA_1820	chr1	139716429	139716721	NM_001030814	NCK2	164971
CEBPA_1821	chr1	139794631	139794891	NM_001167747	ST6GAL2	156957
CEBPA_1822	chr1	139836564	139836781	NM_001167747	ST6GAL2	115046
CEBPA_1823	chr1	140489344	140489585	NM_204601	SULT1C3	42962
CEBPA_1824	chr1	140490977	140491254	NM_204601	SULT1C3	44613
CEBPA_1825	chr1	140541175	140541435	NM_001001766	LIMS1	-1887
CEBPA_1826	chr1	140541877	140542037	NM_001001766	LIMS1	-1235
CEBPA_1827	chr1	140559791	140560212	NM_001001766	LIMS1	16809
CEBPA_1828	chr1	140584646	140584758	NM_001001766	LIMS1	41510
CEBPA_1829	chr1	140594901	140595250	NM_001001766	LIMS1	51883
CEBPA_1830	chr1	140622322	140622709	NM_001001766	LIMS1	79323
CEBPA_1831	chr1	140645437	140646012	NM_001012611	EDAR	80328
CEBPA_1832	chr1	141054664	141055091	NM_001006265	CDC16	129399
CEBPA_1833	chr1	141099773	141100003	NM_001006265	CDC16	84388
CEBPA_1834	chr1	141139422	141139633	NM_001006265	CDC16	44749
CEBPA_1835	chr1	141295493	141295654	NM_001012825	RASA3	57918
CEBPA_1836	chr1	141367967	141368330	NM_001012825	RASA3	130493
CEBPA_1837	chr1	141551277	141551675	NM_204418	ATP4B	24427
CEBPA_1838	chr1	141566720	141567054	NM_204418	ATP4B	39838
CEBPA_1839	chr1	141648195	141648373	NM_204867	TMCO3	-31976
CEBPA_1840	chr1	141688244	141688565	NM_205283	LAMP1	37041
CEBPA_1841	chr1	141702432	141702644	NM_205283	LAMP1	22907
CEBPA_1842	chr1	141731141	141731372	NM_205283	LAMP1	-5811
CEBPA_1843	chr1	141738897	141739337	NM_205283	LAMP1	4063
CEBPA_1844	chr1	141740152	141740378	NM_205283	LAMP1	2915
CEBPA_1845	chr1	141741288	141741857	NM_205283	LAMP1	1608
CEBPA_1846	chr1	141742553	141742966	NM_205283	LAMP1	421
CEBPA_1847	chr1	141754671	141754954	NM_205283	LAMP1	-11632
CEBPA_1848	chr1	141755050	141755590	NM_205283	LAMP1	-12140
CEBPA_1849	chr1	141757641	141758048	NM_205283	LAMP1	-14664
CEBPA_1850	chr1	141762448	141762698	NM_205283	LAMP1	-19393
CEBPA_1851	chr1	141781952	141782124	NM_001006266	PCID2	-3037
CEBPA_1852	chr1	141805998	141806249	NM_001006266	PCID2	21048
CEBPA_1853	chr1	141831157	141831438	NM_205022	F10	1821
CEBPA_1854	chr1	141832972	141833319	NM_205022	F10	-27
CEBPA_1855	chr1	141835390	141835569	NM_205022	F10	-2361
CEBPA_1856	chr1	141844324	141844764	NM_204442	F7	-292
CEBPA_1857	chr1	141885858	141886317	NM_204442	F7	-41835
CEBPA_1858	chr1	141966557	141966782	NM_204442	F7	-122417
CEBPA_1859	chr1	141992907	141993507	NM_204442	F7	-148955
CEBPA_1860	chr1	142164263	142164606	NM_204442	F7	-320182
CEBPA_1861	chr1	142533614	142534350	distalIntergenic	distalIntergenic	>500kb
CEBPA_1862	chr1	142534677	142534934	distalIntergenic	distalIntergenic	>500kb
CEBPA_1863	chr1	142598042	142598424	distalIntergenic	distalIntergenic	>500kb
CEBPA_1864	chr1	142606009	142606401	distalIntergenic	distalIntergenic	>500kb
CEBPA_1865	chr1	142624734	142624934	distalIntergenic	distalIntergenic	>500kb
CEBPA_1866	chr1	142656484	142656801	distalIntergenic	distalIntergenic	>500kb
CEBPA_1867	chr1	142672662	142672893	NM_001162399	COL4A1	492388
CEBPA_1868	chr1	142816963	142817204	NM_001162399	COL4A1	348082
CEBPA_1869	chr1	142853316	142853747	NM_001162399	COL4A1	311634
CEBPA_1870	chr1	142863391	142863905	NM_001162399	COL4A1	301517
CEBPA_1871	chr1	142869976	142870423	NM_001162399	COL4A1	294966
CEBPA_1872	chr1	142915918	142916128	NM_001162399	COL4A1	249142
CEBPA_1873	chr1	142917201	142917526	NM_001162399	COL4A1	247802
CEBPA_1874	chr1	143002691	143002973	NM_001162399	COL4A1	162333
CEBPA_1875	chr1	143308567	143309095	NM_001162390	COL4A2	143281
CEBPA_1876	chr1	143338593	143338822	NM_001162390	COL4A2	173157
CEBPA_1877	chr1	143346270	143346598	NM_001162390	COL4A2	180884
CEBPA_1878	chr1	143369313	143369431	NM_001030815	ANKRD10	161109
CEBPA_1879	chr1	143369436	143369817	NM_001030815	ANKRD10	160855
CEBPA_1880	chr1	143385295	143385569	NM_001030815	ANKRD10	145049
CEBPA_1881	chr1	143392437	143392643	NM_001030815	ANKRD10	137941
CEBPA_1882	chr1	143393118	143393464	NM_001030815	ANKRD10	137190
CEBPA_1883	chr1	143399441	143399595	NM_001030815	ANKRD10	130963
CEBPA_1884	chr1	143461833	143462119	NM_001030815	ANKRD10	68505
CEBPA_1885	chr1	143571856	143572250	NM_001030815	ANKRD10	-41572
CEBPA_1886	chr1	143575437	143575849	NM_001030815	ANKRD10	-45162
CEBPA_1887	chr1	143607135	143607570	NM_001030815	ANKRD10	-76871
CEBPA_1888	chr1	143612488	143612638	NM_001030815	ANKRD10	-82082
CEBPA_1889	chr1	144904454	144904809	NM_001006267	ARGLU1	-332014
CEBPA_1890	chr1	145186487	145186627	NM_001006267	ARGLU1	-50088
CEBPA_1891	chr1	145236446	145236635	NM_001006267	ARGLU1	-105
CEBPA_1892	chr1	145299057	145299181	NM_204824	EFNB2	45031
CEBPA_1893	chr1	145600174	145600520	NM_204824	EFNB2	346259
CEBPA_1894	chr1	146895516	146895595	NM_001034823	ERCC5	87022
CEBPA_1895	chr1	146902013	146902135	NM_001034823	ERCC5	80503
CEBPA_1896	chr1	146902341	146902390	NM_001034823	ERCC5	80212
CEBPA_1897	chr1	147000536	147000929	NM_204251	BIVM	-300
CEBPA_1898	chr1	147104984	147105188	NM_204777	FGF14	-79893
CEBPA_1899	chr1	147513810	147513930	NM_204777	FGF14	328891
CEBPA_1900	chr1	147523573	147523808	NM_204777	FGF14	338711
CEBPA_1901	chr1	148041144	148041510	distalIntergenic	distalIntergenic	>500kb
CEBPA_1902	chr1	148140977	148141192	distalIntergenic	distalIntergenic	>500kb
CEBPA_1903	chr1	148171325	148171586	distalIntergenic	distalIntergenic	>500kb
CEBPA_1904	chr1	148172757	148173179	distalIntergenic	distalIntergenic	>500kb
CEBPA_1905	chr1	148177235	148177524	distalIntergenic	distalIntergenic	>500kb
CEBPA_1906	chr1	148179535	148179689	distalIntergenic	distalIntergenic	>500kb
CEBPA_1907	chr1	148216795	148217098	distalIntergenic	distalIntergenic	>500kb
CEBPA_1908	chr1	148219192	148219574	distalIntergenic	distalIntergenic	>500kb
CEBPA_1909	chr1	148241705	148241981	distalIntergenic	distalIntergenic	>500kb
CEBPA_1910	chr1	148289218	148289536	distalIntergenic	distalIntergenic	>500kb
CEBPA_1911	chr1	148382955	148383478	NM_001006268	UBAC2	471027
CEBPA_1912	chr1	148456471	148456830	NM_001006268	UBAC2	397593
CEBPA_1913	chr1	148472676	148473047	NM_001006268	UBAC2	381382
CEBPA_1914	chr1	148723302	148723702	NM_001006268	UBAC2	130741
CEBPA_1915	chr1	148752513	148753103	NM_001006268	UBAC2	101435
CEBPA_1916	chr1	148822814	148823002	NM_001006268	UBAC2	31335
CEBPA_1917	chr1	148903090	148903251	NM_001006268	UBAC2	-48927
CEBPA_1918	chr1	148973709	148973953	NM_204365	SLC15A1	-43209
CEBPA_1919	chr1	148977401	148977677	NM_204365	SLC15A1	-39501
CEBPA_1920	chr1	149008139	149008375	NM_204365	SLC15A1	-8783
CEBPA_1921	chr1	149136994	149137292	NM_001030817	STK24	83215
CEBPA_1922	chr1	149137552	149137753	NM_001030817	STK24	83724
CEBPA_1923	chr1	149137994	149138170	NM_001030817	STK24	84154
CEBPA_1924	chr1	149171580	149171931	NM_001030817	STK24	117827
CEBPA_1925	chr1	149226644	149226816	NM_001030817	STK24	172802
CEBPA_1926	chr1	149293022	149293389	NM_001030817	STK24	239277
CEBPA_1927	chr1	149305861	149306176	NM_001030817	STK24	252090
CEBPA_1928	chr1	149307617	149308058	NM_001030817	STK24	253909
CEBPA_1929	chr1	149333719	149334152	NM_001030817	STK24	280007
CEBPA_1930	chr1	149334226	149334467	NM_001030817	STK24	280418
CEBPA_1931	chr1	149370223	149370452	NM_001163372	MBNL2	247387
CEBPA_1932	chr1	149544234	149544431	NM_001163372	MBNL2	73392
CEBPA_1933	chr1	149548587	149548888	NM_001163372	MBNL2	68987
CEBPA_1934	chr1	149600908	149601163	NM_001163372	MBNL2	16689
CEBPA_1935	chr1	149613018	149613151	NM_001163372	MBNL2	4640
CEBPA_1936	chr1	149614762	149615173	NM_001163372	MBNL2	2757
CEBPA_1937	chr1	149617738	149617975	NM_001163372	MBNL2	-132
CEBPA_1938	chr1	149636420	149636628	NM_001163372	MBNL2	-18800
CEBPA_1939	chr1	149647828	149648282	NM_001163372	MBNL2	-30331
CEBPA_1940	chr1	149652030	149652555	NM_001163372	MBNL2	-34568
CEBPA_1941	chr1	149670366	149670598	NM_001163372	MBNL2	-52758
CEBPA_1942	chr1	149682235	149682453	NM_001163372	MBNL2	-64620
CEBPA_1943	chr1	149686639	149686944	NM_001163372	MBNL2	-69067
CEBPA_1944	chr1	149768138	149768285	NM_001163372	MBNL2	-150487
CEBPA_1945	chr1	150206765	150206956	NM_001008437	DNAJC3	-16548
CEBPA_1946	chr1	150433503	150433917	NM_001030819	ABCC4	87385
CEBPA_1947	chr1	150544583	150544842	NM_204935	DCT	-143984
CEBPA_1948	chr1	150683801	150684046	NM_204935	DCT	-4773
CEBPA_1949	chr1	150686367	150686784	NM_204935	DCT	-2121
CEBPA_1950	chr1	152021648	152022010	distalIntergenic	distalIntergenic	>500kb
CEBPA_1951	chr1	152023961	152024181	distalIntergenic	distalIntergenic	>500kb
CEBPA_1952	chr1	152046601	152046752	distalIntergenic	distalIntergenic	>500kb
CEBPA_1953	chr1	152100153	152100560	distalIntergenic	distalIntergenic	>500kb
CEBPA_1954	chr1	152129624	152129839	distalIntergenic	distalIntergenic	>500kb
CEBPA_1955	chr1	152156929	152157091	distalIntergenic	distalIntergenic	>500kb
CEBPA_1956	chr1	152158988	152159258	distalIntergenic	distalIntergenic	>500kb
CEBPA_1957	chr1	153285210	153285376	distalIntergenic	distalIntergenic	>500kb
CEBPA_1958	chr1	153393643	153394016	distalIntergenic	distalIntergenic	>500kb
CEBPA_1959	chr1	154889535	154889801	distalIntergenic	distalIntergenic	>500kb
CEBPA_1960	chr1	155403186	155403456	distalIntergenic	distalIntergenic	>500kb
CEBPA_1961	chr1	156235931	156236153	distalIntergenic	distalIntergenic	>500kb
CEBPA_1962	chr1	156237304	156237586	distalIntergenic	distalIntergenic	>500kb
CEBPA_1963	chr1	156297968	156298165	distalIntergenic	distalIntergenic	>500kb
CEBPA_1964	chr1	156877771	156877916	NM_204800	SPRY2	-3964
CEBPA_1965	chr1	156888441	156888623	NM_204800	SPRY2	6725
CEBPA_1966	chr1	156980851	156981007	NM_204800	SPRY2	99122
CEBPA_1967	chr1	156981010	156981193	NM_204800	SPRY2	99294
CEBPA_1968	chr1	157073157	157073248	NM_001030820	NDFIP2	70715
CEBPA_1969	chr1	157073320	157073403	NM_001030820	NDFIP2	70556
CEBPA_1970	chr1	157073535	157073588	NM_001030820	NDFIP2	70356
CEBPA_1971	chr1	157086273	157086656	NM_001030820	NDFIP2	57453
CEBPA_1972	chr1	157087998	157088361	NM_001030820	NDFIP2	55738
CEBPA_1973	chr1	157110753	157110935	NM_001030820	NDFIP2	33073
CEBPA_1974	chr1	157141226	157141439	NM_001030820	NDFIP2	2585
CEBPA_1975	chr1	157165436	157165593	NM_001030820	NDFIP2	-21597
CEBPA_1976	chr1	157344536	157344679	NM_001030820	NDFIP2	-200690
CEBPA_1977	chr1	157818186	157818531	NM_001001127	EDNRB	-180310
CEBPA_1978	chr1	158544513	158544690	NM_001030821	IRG1	32826
CEBPA_1979	chr1	158588738	158588885	NM_001030821	IRG1	-11384
CEBPA_1980	chr1	158957960	158958280	NM_204825	UCHL3	172128
CEBPA_1981	chr1	158974484	158974819	NM_204825	UCHL3	155597
CEBPA_1982	chr1	158991868	158992157	NM_204825	UCHL3	138236
CEBPA_1983	chr1	159022063	159022417	NM_204825	UCHL3	108008
CEBPA_1984	chr1	159560932	159561383	NM_204825	UCHL3	-430909
CEBPA_1985	chr1	159670233	159670471	distalIntergenic	distalIntergenic	>500kb
CEBPA_1986	chr1	159671173	159671533	distalIntergenic	distalIntergenic	>500kb
CEBPA_1987	chr1	159726919	159727138	distalIntergenic	distalIntergenic	>500kb
CEBPA_1988	chr1	159730308	159730683	distalIntergenic	distalIntergenic	>500kb
CEBPA_1989	chr1	159731026	159731321	distalIntergenic	distalIntergenic	>500kb
CEBPA_1990	chr1	159731783	159731940	distalIntergenic	distalIntergenic	>500kb
CEBPA_1991	chr1	159732965	159733211	distalIntergenic	distalIntergenic	>500kb
CEBPA_1992	chr1	159744373	159744676	distalIntergenic	distalIntergenic	>500kb
CEBPA_1993	chr1	159800173	159800524	distalIntergenic	distalIntergenic	>500kb
CEBPA_1994	chr1	159883169	159883452	NM_001079741	C1H13orf34	482680
CEBPA_1995	chr1	160865188	160865506	NM_001199446	DACH1	98198
CEBPA_1996	chr1	161667109	161667314	distalIntergenic	distalIntergenic	>500kb
CEBPA_1997	chr1	162098416	162098616	distalIntergenic	distalIntergenic	>500kb
CEBPA_1998	chr1	162623134	162623354	distalIntergenic	distalIntergenic	>500kb
CEBPA_1999	chr1	163211656	163212042	distalIntergenic	distalIntergenic	>500kb
[truncated: 13,256 more rows]
