# Supplementary material for: Microarray analysis of infectious bronchitis virus infection of chicken primary dendritic cells
Source: BMC Genomics. 2019 Jul 8;20:557. doi: 10.1186/s12864-019-5940-6 (PMC6615177; doi:10.1186/s12864-019-5940-6)
Supplement: Supplementary file 10 — Selected TF-miRNA-mRNA loops. (XLS 22 kb) [file 12864_2019_5940_MOESM10_ESM.xls]

## Sheet: Sheet1
IBV-TF-miRNA
gga-miR-1772		CEBPA	chr6_rMiRNAcluster0
gga-miR-21-5p		CEBPA	chr19_fMiRNAcluster1
IBV- miRNA-mRNA
gga-miR-1772		gga-miR-21-5p
ROR1		WWP1
NRP1		SATB1
PTPN2		SPRY2
SP8		PITX2
		PELI1
		MON2
		HIPK3
		KLF6
		GLCCI1
		UGP2
		RALGPS2
		MBNL3
		MBNL1
		MYL10
		ITGA9
		UBE2D3
		DHCR24
		MBLAC2
		ANAPC10
		GABRA1
		VAV3
		YOD1
		CLSTN1
		SKI
		PDGFA
		SOX5
		RMND5A
		PI15
		BMPR2
		NFIB
		CHD7
		TNKS
		CBX4
		PHF14
		PDCD4
		ERG
		BMP3
		STK40
		COL4A1
		HMGN2
		RBM25
		NFIA
		YAP1
		TRIB2
		BCL11A
		PTCH1
		DNAJA2
		ACVR2A
		SLC10A7
