# Supplementary material for: Microarray analysis of infectious bronchitis virus infection of chicken primary dendritic cells
Source: BMC Genomics. 2019 Jul 8;20:557. doi: 10.1186/s12864-019-5940-6 (PMC6615177; doi:10.1186/s12864-019-5940-6)
Supplement: Supplementary file 11 — TLR family invloved in IBV-stimulated avian BMDCs. (XLSX 10 kb) [file 12864_2019_5940_MOESM11_ESM.xlsx]

## Sheet: sheet1
Blank VS IBV
Probe_ID	log2Ratio	Ratio	P-value	Transcript	Name
RB_p_000002434	-0.452137	1.36806	0.501701	NM_001011688.2	TLR7
RB_p_000002527	-0.638369	1.55657	0.0597903	NM_001011691.3	TLR3
RB_p_000003653	-1.24011	2.36216	0.634045	NM_001024586.1	TLR5
RB_p_000006539	0.507221	1.42131	0.674445	NM_001030693.1	TLR4
RB_p_000007863	-1.50193	2.83221	0.0580123	NM_204278.1	TLR2-1
RB_p_000008678	-2.53926	5.81292	0.13491	NM_001030558.1	TLR21
RB_p_000009529	-2.0143	4.03984	0.106489	NM_001007488.4	TLR1LA
RB_p_000013191	1.0255	2.03567	0.0041563	NM_001081709.3	TLR1LB
RB_p_000017710	2.37719	5.19524	0.0352317	NM_001037835.1	TLR15
RB_p_000020796	-1.1842	2.27237	0.00677162	NM_001161650.1	TLR2-2
RB_p_000014333	-0.46423	1.37958	0.206404	NM_001012893.1	MAVS
